# Supplementary material for: Integrated molecular characterization reveals potential therapeutic strategies for pulmonary sarcomatoid carcinoma
Source: Nat Commun. 2020 Sep 28;11:4878. doi: 10.1038/s41467-020-18702-3 (PMC7522294; doi:10.1038/s41467-020-18702-3)
Supplement: Supplementary file 3 — Supplementary Data 1 [file 41467_2020_18702_MOESM3_ESM.xlsx]

## Sheet: Sheet1
Supplementary Data 1. Sample Overview
SAMPLE_INFO								CLINICAL_DATA
Case	WES	RNAseq	DNA methylation	Sample Material	Tumor Purity	Microdissection	Epithelial Component	Age	Gender	Smoking	Year packs	Family History	Histological Subtype	Lymph Node Metastasis	T Stage	N Stage	M Stage	pTNM Stage	Survival Status at Last Follow-up	Survival Time (month)
P01	yes	yes	yes	FF	0.9			68	Male	Smoker	75	No	Pleomorphic carcinoma	No	2	0	0	IB	Alive	31.3
P02	yes	yes	yes	FF	0.8			77	Male	Smoker	30	No	Spindle cell carcinoma	No	4	0	0	IIIA	Deceased	23.4
P03	yes	yes	yes	FF	0.6			64	Male	Smoker	40	No	Pleomorphic carcinoma	Yes	3	1	0	IIIA	Alive	41.2
P04	yes	yes	yes	FF	0.9			69	Male	Smoker	100	No	Pleomorphic carcinoma	No	2	0	0	IIA	Deceased	19.2
P05	yes	yes	yes	FF	0.9			65	Male	Smoker	20	No	Pleomorphic carcinoma	No	4	0	0	IIIA	Deceased	6.3
P06	yes	yes	yes	FF	0.95			50	Male	Smoker	30	No	Spindle cell carcinoma	No	3	0	1	IVA	Deceased	5.5
P07	yes	yes	yes	FF	0.95			74	Male	Smoker	40	Yes	Carcinosarcoma	No	4	0	0	IIIA	Deceased	15.1
P08	yes	yes	yes	FF	0.7			56	Male	Smoker	60	Yes	Spindle cell carcinoma	No	4	0	0	IIIA	Deceased	11.9
P09	yes	yes	yes	FF	0.9			71	Male	Smoker	5	No	Pleomorphic carcinoma	No	3	0	0	IIB	Deceased	6.7
P10	yes	yes	yes	FF	0.9			68	Male	Smoker	15	No	Pleomorphic carcinoma	No	4	0	1	IVA	Deceased	3.8
P11	yes	yes	yes	FF	0.9			60	Male	Smoker	30	Yes	Pleomorphic carcinoma	No	3	0	0	IIB	Alive	60.8
P12	yes	yes	yes	FF	0.65			66	Male	Smoker	45	No	Spindle cell carcinoma	No	2	0	0	IIA	Deceased	10.8
P13	yes	yes	yes	FF	0.9			70	Female	Non-smoker	0	No	Pleomorphic carcinoma	No	1	0	0	IA3	Alive	102.4
P14	yes	yes	yes	FF	0.9			65	Female	Non-smoker	0	No	Pleomorphic carcinoma	Yes	3	1	0	IIIA	Deceased	6.3
P15	yes	yes	yes	FF	0.8			65	Female	Non-smoker	0	Yes	Pleomorphic carcinoma	Yes	2	2	0	IIIA	Deceased	11.4
P16	yes	yes	yes	FF	0.95			57	Male	Non-smoker	0	No	Pulmonary blastoma	No	4	0	0	IIIA	Alive	44.9
P17	yes	yes	yes	FF	0.95			47	Male	Smoker	10	Yes	Pleomorphic carcinoma	Yes	4	1	0	IIIA	Deceased	8.3
P18	yes	yes	yes	FF	0.95			54	Male	Non-smoker	0	No	Spindle cell carcinoma	Yes	4	2	0	IIIB	Deceased	9.1
P19	yes	yes	yes	FF	0.65			65	Male	Smoker	40	No	Pleomorphic carcinoma	No	2	0	0	IIA	Alive	24.7
P20	yes	yes	yes	FF	0.85			59	Male	Smoker	12	No	Spindle cell carcinoma	Yes	1	2	0	IIIA	Deceased	7.8
P21	yes	yes	yes	FF	0.95			60	Male	Smoker	45	Yes	Pleomorphic carcinoma	No	2	0	0	IIA	Alive	29.2
P22	yes	yes	yes	FF	0.85			59	Male	Smoker	60	Yes	Pleomorphic carcinoma	No	2	0	0	IB	Alive	24.9
P23	yes	yes	yes	FF	0.6			64	Male	Smoker	75	No	Pleomorphic carcinoma	No	2	0	0	IB	Deceased	28.4
P24	yes	yes	yes	FF	0.95			54	Male	Smoker	60	Yes	Pleomorphic carcinoma	No	4	0	0	IIIA	Alive	22.4
P25	yes	yes	yes	FF	0.9			63	Male	Smoker	80	Yes	Spindle cell carcinoma	No	2	0	0	IIA	Alive	20.2
P26	yes	yes	yes	FF	0.6			57	Male	Smoker	40	No	Pleomorphic carcinoma	Yes	3	2	0	IIIB	Alive	19.7
P27	yes	yes	yes	FF	0.95			51	Female	Non-smoker	0	No	Pleomorphic carcinoma	Yes	3	1	0	IIIA	Deceased	8.4
P28	yes	yes	yes	FF	0.85			60	Male	Smoker	60	No	Carcinosarcoma	No	2	0	0	IB	Alive	29.4
P29	yes	yes	yes	FF	0.85			64	Male	Smoker	40	No	Pleomorphic carcinoma	No	2	0	0	IIA	Alive	28.7
P30	yes	yes	yes	FF	0.6			69	Female	Non-smoker	0	No	Pleomorphic carcinoma	Yes	2	1	0	IIB	Alive	28.9
P31	yes	yes	yes	FF	0.95			63	Male	Smoker	50	No	Spindle cell carcinoma	Yes	2	2	0	IIIA	Alive	75.8
P32	yes	yes	yes	FF	0.95			57	Male	Smoker	30	No	Pleomorphic carcinoma	Yes	3	2	0	IIIB	Deceased	17.7
P33	yes	yes	yes	FF	0.6			63	Male	Smoker	120	No	Pleomorphic carcinoma	No	2	0	0	IB	Alive	15.7
P34	yes		yes	FF	0.7			46	Male	Smoker	30	No	Pleomorphic carcinoma	Yes	3	1	0	IIIA	Deceased	7.8
P35	yes		yes	FF	0.85			60	Male	Non-smoker	0	Yes	Pleomorphic carcinoma	Yes	4	2	0	IIIB	Deceased	12.7
P36	yes		yes	FF	0.95			78	Male	Smoker	75	No	Spindle cell carcinoma	No	3	0	0	IIB	Deceased	29.8
P37	yes		yes	FF	0.95			50	Female	Non-smoker	0	No	Pleomorphic carcinoma	No	3	0	0	IIB	Alive	69.6
P38	yes		yes	FF	0.9			64	Male	Smoker	40	No	Pleomorphic carcinoma	Yes	3	2	0	IIIB	Deceased	8.3
P39	yes		yes	FF	0.8			60	Male	Smoker	40	No	Pleomorphic carcinoma	Yes	4	1	0	IIIA	Deceased	11.8
P40	yes		yes	FF	0.8			47	Male	Smoker	6	Yes	Pleomorphic carcinoma	No	4	0	0	IIIA	Deceased	8.0
P41	yes		yes	FF	0.6			58	Female	Non-smoker	0	No	Pleomorphic carcinoma	Yes	3	2	0	IIIB	Deceased	13.5
P42	yes		yes	FF	0.9			52	Female	Non-smoker	0	Yes	Pleomorphic carcinoma	Yes	3	2	0	IIIB	Alive	17.2
P43	yes	yes	yes	FF and FFPE	90%; S,95%; E,90%	yes	SCC	70	Male	Smoker	50	No	Pleomorphic carcinoma	Yes	3	1	0	IIIA	Deceased	14.8
P44	yes	yes	yes	FF and FFPE	50%; S,90%; E,90%	yes	ADC	65	Female	Non-smoker	0	No	Pleomorphic carcinoma	Yes	2	2	1	IVA	Deceased	23.2
P45	yes	yes	yes	FF and FFPE	80%; S,95%; E,90%	yes	ADC	59	Female	Non-smoker	0	No	Pleomorphic carcinoma	Yes	2	2	0	IIIA	Deceased	6.3
P46	yes	yes	yes	FFPE	S,95%; E,90%	yes	SCC	76	Male	Smoker	30	No	Pleomorphic carcinoma	Yes	2	2	0	IIIA	Deceased	3.6
P47	yes	yes	yes	FFPE	S,95%; E,90%	yes	SCC	66	Male	Smoker	30	No	Pleomorphic carcinoma	Yes	3	2	0	IIIB	Deceased	26.5
P48	yes	yes	yes	FFPE	S,95%; E,95%	yes	SCC	55	Male	Smoker	60	No	Pleomorphic carcinoma	Yes	2	2	0	IIIA	Deceased	42.3
P49	yes	yes	yes	FFPE	S,95%; E,90%	yes	SCC	63	Male	Smoker	40	No	Pleomorphic carcinoma	No	4	0	0	IIIA	Deceased	9.8
P50	yes	yes	yes	FFPE	S,95%; E,60%	yes	SCC	65	Male	Smoker	120	Yes	Pleomorphic carcinoma	No	2	0	0	IIA	Deceased	15.4
P51	yes	yes	yes	FFPE	S,95%; E,95%	yes	SCC	58	Male	Smoker	40	No	Pleomorphic carcinoma	No	2	0	0	IIA	Alive	45.5
P52	yes	yes	yes	FFPE	S,80%; E,90%	yes	ADC	62	Male	Smoker	40	No	Pleomorphic carcinoma	No	1	0	0	IA3	Deceased	24.5
P53	yes	yes	yes	FFPE	S,80%; E,80%	yes	ADC	60	Female	Non-smoker	0	Yes	Pleomorphic carcinoma	Yes	4	2	1	IVB	Deceased	29.9
P54	yes	yes	yes	FFPE	S,95%; E,80%	yes	ADC	63	Female	Non-smoker	0	Yes	Pleomorphic carcinoma	No	3	0	0	IIB	Deceased	31.2
P55	yes	yes	yes	FFPE	S,90%; E,80%	yes	ADC	45	Female	Non-smoker	0	Yes	Pleomorphic carcinoma	No	2	0	0	IIA	Deceased	48.5
P56	yes	yes	yes	FFPE	S,90%; E,70%	yes	ADC	46	Female	Non-smoker	0	No	Pleomorphic carcinoma	No	2	0	0	IB	Alive	70.8
FF: fresh frozen; FFPE: formalin-fixed paraffin-embedded; S: sarcomatoid components; E: epithelial components; SCC: squamous cell carcinoma; ADC: adenocarcinoma
