# Supplementary material for: Integrated molecular characterization reveals potential therapeutic strategies for pulmonary sarcomatoid carcinoma
Source: Nat Commun. 2020 Sep 28;11:4878. doi: 10.1038/s41467-020-18702-3 (PMC7522294; doi:10.1038/s41467-020-18702-3)
Supplement: Supplementary file 4 — Supplementary Data 2 [file 41467_2020_18702_MOESM4_ESM.xlsx]

## Sheet: README
Supplementary Data 2. Information on the Sequencing Quality
1	Information on the Sequencing Quality of Whole Exome Sequencing
2	Information on the Sequencing Quality of RNA-seq

## Sheet: WES
Supplementary Data 2. Information on the Sequencing Quality of Whole Exome Sequencing
SampleID	Number of reads generated	Read length of raw reads (bp)	InsertSize Estimation (bp)	% Duplicates	Average length of clean reads (bp)	Average sequencing depth on target	Fraction of target regions with at least 1x	Fraction of target regions with at least 10x	Fraction mapped to genome	Fraction of Sequenced Bases Mapped to Target Regions
P01N	111336604	150	207	0.2062	146	159.59	0.9936	0.9771	0.9996	0.6498
P01T	232913360	150	200	0.1914	145	334.08	0.9943	0.9902	0.9995	0.649
P02N	129200940	150	202	0.2286	146	181.03	0.9938	0.9803	0.9996	0.6524
P02T	246622772	150	204	0.2319	146	344.37	0.9944	0.9904	0.9996	0.6545
P03N	129527808	150	213	0.1981	146	183.79	0.9939	0.9818	0.9996	0.638
P03T	238384616	150	201	0.1954	145	347.83	0.9942	0.9879	0.9996	0.6579
P29N	93973170	150	176	0.2032	145	125.49	0.9946	0.9906	0.9993	0.6459
P29T	229079752	150	176	0.2254	144	261.83	0.9947	0.9936	0.9991	0.5718
P04N	118410782	150	201	0.2017	146	170.26	0.9937	0.9781	0.9996	0.6489
P04T	198656686	150	202	0.1638	145	295.67	0.994	0.9851	0.9996	0.6551
P05N	120550592	150	205	0.2049	146	171.34	0.9938	0.979	0.9996	0.645
P05T	194639618	150	182	0.1816	145	283.93	0.9942	0.9878	0.9995	0.6523
P18N	84234612	150	169	0.1752	145	116.52	0.9945	0.9902	0.9996	0.6466
P18T	149791594	150	166	0.1864	143	202.39	0.9946	0.9928	0.9992	0.6488
P19N	135764182	150	178	0.1779	145	186.57	0.9947	0.9929	0.9995	0.6442
P19T	209843150	150	178	0.1794	144	259.53	0.9947	0.9935	0.9989	0.5932
P06N	103436042	150	206	0.1609	145	148.75	0.9937	0.9783	0.9994	0.6275
P06T	265948634	150	213	0.1525	145	390.9	0.9943	0.9896	0.9996	0.6355
P07N	113223380	150	212	0.1552	145	163.93	0.9937	0.9794	0.9995	0.6268
P07T	255452064	150	206	0.1545	145	373.99	0.9943	0.9894	0.9996	0.6355
P30N	78555732	150	181	0.1853	145	100.39	0.9935	0.9869	0.9992	0.6057
P30T	214471838	150	180	0.2446	145	263.61	0.9936	0.9925	0.9992	0.6257
P34N	115484320	150	195	0.1781	145	163.42	0.9941	0.9851	0.9996	0.6241
P34T	195119164	150	193	0.1712	145	286.56	0.9942	0.9885	0.9995	0.6485
P08N	87016340	150	198	0.2505	145	106.95	0.9882	0.9634	0.9996	0.5926
P08T	160273022	150	197	0.1972	145	206.56	0.9861	0.969	0.9994	0.5901
P35N	120115932	150	195	0.1813	145	170.02	0.9941	0.9853	0.9995	0.6277
P35T	204726668	150	170	0.1962	145	307.2	0.9942	0.9885	0.9997	0.6717
P09N	119400022	150	193	0.2474	145	147.21	0.9888	0.9713	0.9995	0.5946
P09T	179562944	150	183	0.2199	145	249.11	0.988	0.9732	0.9997	0.6468
P10N	108783342	150	189	0.2402	145	137.24	0.9889	0.969	0.9995	0.6013
P10T	198991724	150	187	0.2551	145	251.79	0.9876	0.9735	0.9996	0.6191
P11N	169851852	150	196	0.1837	146	245.1	0.9942	0.9884	0.9996	0.6393
P11T	232647822	150	190	0.2441	145	307.62	0.9864	0.9715	0.9996	0.6372
P31N	101151768	150	169	0.2079	144	129.25	0.9945	0.9909	0.9994	0.6217
P31T	191125312	150	190	0.1865	145	238.79	0.9946	0.9934	0.9992	0.5898
P43N	75797728	150	189	0.1931	146	110.68	0.9854	0.954	0.9998	0.6427
P43T	180250824	150	184	0.2803	145	220.38	0.9828	0.9629	0.9996	0.6155
P36N	110983058	150	200	0.1839	145	155.97	0.9942	0.9834	0.9995	0.6261
P36T	187492854	150	177	0.1623	145	285.63	0.9943	0.9881	0.9996	0.6612
P32N	111373894	150	178	0.2067	145	142.58	0.9946	0.9918	0.9994	0.618
P32T	175500212	150	172	0.2145	144	215.96	0.9946	0.9931	0.9992	0.6085
P37N	128745154	150	197	0.181	145	184.87	0.9931	0.9847	0.9996	0.6384
P37T	230057542	150	204	0.205	146	323.38	0.9933	0.9893	0.9995	0.6417
P38N	113377322	150	200	0.2427	146	145.87	0.9941	0.9798	0.9995	0.6155
P38T	234908920	150	211	0.2261	146	310.99	0.9943	0.9897	0.9995	0.6236
P39N	97862530	150	201	0.2144	146	131.59	0.9938	0.9782	0.9995	0.6185
P39T	202548912	150	189	0.1991	145	289.56	0.9942	0.9875	0.9995	0.6448
P12N	72625998	150	195	0.194	146	107.3	0.9858	0.9538	0.9998	0.65
P12T	185525194	150	189	0.1462	144	274.46	0.9941	0.9878	0.9995	0.644
P13N	75900186	150	189	0.185	146	112.55	0.9846	0.9553	0.9998	0.6472
P13T	171297270	150	189	0.2066	143	226.91	0.9931	0.9864	0.9995	0.6362
P14N	112687298	150	193	0.2021	146	159.59	0.9882	0.9702	0.9997	0.6362
P14T	245138580	150	185	0.1967	145	348.65	0.9933	0.9897	0.9997	0.6419
P15N	113072746	150	187	0.2081	146	158.82	0.9879	0.9691	0.9997	0.6363
P15T	148093064	150	198	0.1427	145	222.76	0.9931	0.9854	0.9997	0.6353
P16N	92861558	150	189	0.2007	146	131.53	0.9886	0.9645	0.9997	0.6355
P16T	252877466	150	184	0.2251	144	334.83	0.9943	0.9882	0.9996	0.6192
P44N	90765466	150	170	0.1783	144	115.38	0.9935	0.989	0.999	0.6045
P44T	176586588	150	175	0.2084	145	220.61	0.9936	0.9921	0.9992	0.6092
P17N	99624110	150	186	0.1932	146	142.86	0.9888	0.9666	0.9997	0.6372
P17T	215352792	150	199	0.1828	145	307.51	0.9943	0.9883	0.9995	0.6392
P40N	129460168	150	188	0.2276	146	176.1	0.994	0.9791	0.9995	0.6353
P40T	239508176	150	199	0.2043	145	335.2	0.9942	0.9859	0.9993	0.6482
P20N	108419180	150	170	0.2144	144	138.51	0.9945	0.9915	0.9992	0.6299
P20T	221810600	150	172	0.2293	141	247.7	0.9946	0.9936	0.9994	0.5604
P41N	116468130	150	167	0.2075	144	150.51	0.9937	0.9909	0.9992	0.6316
P41T	219883716	150	169	0.2217	144	250.16	0.9937	0.9926	0.9992	0.5701
P21N	81510482	150	178	0.182	144	109.98	0.9945	0.99	0.9991	0.6408
P21T	188229262	150	170	0.2379	143	224.68	0.9946	0.9931	0.999	0.6239
P22N	104557586	150	170	0.2343	143	133.57	0.9946	0.9912	0.9993	0.6504
P22T	194321954	150	173	0.1859	144	234.49	0.9947	0.9934	0.9991	0.5805
P23N	111020148	150	171	0.2376	144	140.75	0.9946	0.9919	0.9992	0.6491
P23T	203759828	150	169	0.209	144	259.54	0.9947	0.9935	0.9992	0.6265
P24N	160098846	150	181	0.2524	144	193.2	0.9947	0.9929	0.9991	0.6299
P24T	214781358	150	183	0.2411	145	262.48	0.9947	0.9937	0.9991	0.6188
P25N	90550800	150	194	0.2133	146	112.23	0.9944	0.9888	0.9991	0.6078
P25T	240329532	150	182	0.2385	145	287.87	0.9947	0.9936	0.9991	0.606
P26N	108759640	150	189	0.2132	145	128.46	0.9946	0.991	0.9992	0.5802
P26T	186514630	150	173	0.235	145	226.95	0.9947	0.9938	0.9992	0.6096
P42N	95146184	150	172	0.1745	145	125.26	0.9934	0.9894	0.9991	0.6185
P42T	189313116	150	171	0.166	143	247.15	0.9936	0.9923	0.9991	0.622
P27N	111047828	150	181	0.2201	145	137.06	0.9935	0.9904	0.9993	0.6077
P27T	238887354	150	182	0.225	145	281.08	0.9937	0.9926	0.9992	0.5837
P28N	108197044	150	182	0.1962	145	142.3	0.9945	0.9918	0.9993	0.6284
P28T	225606462	150	192	0.2341	145	268.59	0.9946	0.9935	0.9991	0.5984
P33N	96090198	150	172	0.1892	144	124.22	0.9945	0.9903	0.9993	0.6159
P33T	246869996	150	173	0.2246	144	310.73	0.9947	0.994	0.9992	0.6302
P45N	108140302	150	182	0.2014	145	145.72	0.9937	0.991	0.9993	0.6479
P45T	195577174	150	187	0.2297	145	241.58	0.9936	0.9922	0.9988	0.6287
P49N	72869702	150	137	0.2451	137	94.78	0.9941	0.9825	0.9923	0.6623
P49SCCT	188728038	150	139	0.335	139	220.25	0.9946	0.9918	0.9985	0.6522
P49ST	207236646	150	136	0.3404	139	239.52	0.9946	0.9921	0.9984	0.6532
P46N	74666634	150	138	0.2617	140	94.26	0.9941	0.9842	0.9994	0.6386
P46SCCT	140862592	150	140	0.2363	140	181.15	0.9944	0.9908	0.9991	0.6265
P46ST	167749468	150	144	0.2976	141	200.37	0.9944	0.9904	0.9992	0.618
P48N	72312596	150	139	0.2227	139	97.11	0.9941	0.9831	0.9988	0.6495
P48ST	176622970	150	136	0.3664	138	196.57	0.9944	0.9901	0.9988	0.6583
P48SCCT	187859282	150	133	0.3345	135	216.86	0.9945	0.99	0.9994	0.6621
P47N	79590036	150	130	0.2814	133	96.22	0.9943	0.9836	0.9973	0.6738
P47ST	181011426	150	133	0.3407	134	208.71	0.9943	0.9895	0.9994	0.677
P47SCCT	197454856	150	133	0.3575	135	225.07	0.9945	0.9916	0.9994	0.6849
P54N	68674708	150	140	0.2248	140	90.95	0.9931	0.9824	0.9975	0.6376
P54ST	143491110	150	138	0.2564	139	181.72	0.9935	0.9905	0.9991	0.6378
P54AT	197536492	150	139	0.3807	140	214.6	0.9937	0.9915	0.9994	0.649
P53N	69672156	150	143	0.2201	141	92.15	0.993	0.9826	0.9966	0.6323
P53AT	173977462	150	140	0.3357	141	196.71	0.9936	0.9908	0.9983	0.6235
P53ST	182631614	150	141	0.3153	141	210.35	0.9935	0.9903	0.9988	0.6147
P52N	72990498	150	139	0.2431	140	94.71	0.9943	0.984	0.9995	0.6347
P52ST	158525616	150	141	0.3602	141	177.66	0.9946	0.9914	0.9997	0.6388
P52AT	141093906	150	141	0.2286	140	181.73	0.9946	0.9909	0.9995	0.6206
P44N	162816066	150	125	0.4071	130	156.59	0.9933	0.9878	0.9954	0.7025
P44AT	301105716	150	130	0.3614	133	309.31	0.9936	0.9927	0.9993	0.6686
P44ST	310448084	150	130	0.3715	132	319.58	0.9936	0.9924	0.9994	0.6848
P43N	159034892	150	136	0.2338	137	209.89	0.9945	0.9922	0.9993	0.663
P43ST	226684468	150	133	0.2652	137	288.09	0.9946	0.9933	0.9994	0.6725
P43SCCT	296991184	150	132	0.2728	135	365.92	0.9947	0.9938	0.9995	0.6675
P56N	127291452	150	130	0.2142	134	173.38	0.9937	0.9905	0.9985	0.68
P56AT	272924532	150	128	0.2916	133	320.1	0.9937	0.9927	0.9995	0.6732
P56ST	289031386	150	135	0.2187	136	380.96	0.9937	0.9924	0.9991	0.6537
P51N	152366420	150	140	0.2337	140	200.33	0.9946	0.9927	0.9993	0.6475
P51SCCT	236093984	150	133	0.3971	139	256.29	0.9946	0.9926	0.9995	0.6873
P51ST	229197096	150	141	0.141	140	328.04	0.9947	0.9933	0.9994	0.6206
P55N	134146954	150	139	0.2602	140	176.28	0.9935	0.9912	0.9994	0.6685
P55AT	228917352	150	137	0.2233	138	304.11	0.9937	0.9925	0.9989	0.659
P55ST	245676090	150	136	0.2717	138	297.8	0.9937	0.9926	0.9989	0.6498
P45N	142373008	150	140	0.2003	140	197.37	0.9935	0.9917	0.9995	0.6506
P45AT	263121472	150	139	0.2891	140	318.96	0.9936	0.9928	0.9996	0.6506
P45ST	293885228	150	137	0.3163	140	332.63	0.9936	0.993	0.9995	0.6435
P50N	158525108	150	138	0.2195	140	211.84	0.9946	0.9929	0.9982	0.6458
P50SCCT	259113702	150	140	0.2866	140	308.93	0.9947	0.994	0.9993	0.6409
P50ST	234388828	150	140	0.1473	140	335.63	0.9946	0.9936	0.9992	0.6225

## Sheet: RNA-seq
Supplementary Data 2. Information on the Sequencing Quality of RNA-seq
Sample	Raw_reads	Raw_bases	Raw_length	Clean_reads	Clean_bases	Clean_length	Clean_reads_rate (%)	Mapped Reads	Mapping Rate (%)	Multi_mapped Reads	Multi_mapping Rate (%)	Number of uniquely mapped reads	Uniquely_mapped Rate (%)
P01N	112865038	16929755700	150	112054670	16630765189	148.417	99.28	100698238	89.87	21513470	0.192	79184768	0.7864
P01T	141204098	21180614700	150	140042558	20799817627	148.525	99.18	131566534	93.95	23436078	0.1673	108130456	0.8219
P02N	129437494	19415624100	150	128463376	18962430912	147.61	99.25	114318340	88.99	26721205	0.208	87597135	0.7663
P02T	138099306	20714895900	150	137059442	20232575580	147.619	99.25	122827971	89.62	29417163	0.2146	93410808	0.7605
P03N	106394980	15959247000	150	104937916	15523197900	147.927	98.63	94560566	90.11	21681428	0.2066	72879138	0.7707
P03T	116824974	17523746100	150	115454512	16952942661	146.837	98.83	104680643	90.67	28373973	0.2458	76306670	0.7289
P29T	129311256	19396688400	150	128193442	18566155904	144.829	99.14	118959966	92.8	23084817	0.1801	95875149	0.8059
P04N	130805596	19620839400	150	129370948	18961164395	146.564	98.9	117880457	91.12	21879800	0.1691	96000657	0.8144
P04T	123525178	18528776700	150	122220700	18021322055	147.449	98.94	112996712	92.45	24309642	0.1989	88687070	0.7849
P05N	101172100	15175815000	150	100203106	14798339362	147.683	99.04	94137028	93.95	17653832	0.1762	76483196	0.8125
P05T	116926848	17539027200	150	115787822	17105448408	147.731	99.03	105461772	91.08	19849384	0.1714	85612388	0.8118
P18N	119848234	17977235100	150	118868326	17693836855	148.852	99.18	111505374	93.81	20841813	0.1753	90663561	0.8131
P18T	116208548	17431282200	150	115194240	17028207869	147.822	99.13	108161598	93.89	19520932	0.1695	88640666	0.8195
P19N	119785166	17967774900	150	118881556	17652665325	148.49	99.25	109695308	92.27	21081478	0.1773	88613830	0.8078
P19T	118457452	17768617800	150	117412912	17468323177	148.777	99.12	111054106	94.58	20786471	0.177	90267635	0.8128
P06N	119004764	17850714600	150	117560122	17427284872	148.241	98.79	111735315	95.05	19432981	0.1653	92302334	0.8261
P06T	126050774	18907616100	150	124807246	18407065002	147.484	99.01	118086561	94.62	22535298	0.1806	95551263	0.8092
P07N	125394084	18809112600	150	124006344	18406598496	148.433	98.89	116455702	93.91	22139790	0.1785	94315912	0.8099
P07T	124669120	18700368000	150	123347770	18166520693	147.279	98.94	114805047	93.07	23054250	0.1869	91750797	0.7992
P30T	120386692	18058003800	150	119337662	17214275182	144.248	99.13	111302381	93.27	22127223	0.1854	89175158	0.8012
P08N	103026170	15453925500	150	102397364	15117720696	147.638	99.39	95793089	93.55	17173811	0.1677	78619278	0.8207
P08T	106455070	15968260500	150	105847918	15618546516	147.556	99.43	101042613	95.46	17135522	0.1619	83907091	0.8304
P09N	111845260	16776789000	150	110358202	16248310534	147.232	98.67	101185351	91.69	19291421	0.1748	81893930	0.8093
P09T	124426234	18663935100	150	123044754	18224274149	148.111	98.89	116941448	95.04	23195214	0.1885	93746234	0.8017
P10N	116344468	17451670200	150	115192534	17039553682	147.922	99.01	109016306	94.64	18629743	0.1617	90386563	0.8291
P10T	111887110	16783066500	150	110916392	16398819980	147.848	99.13	105646324	95.25	22790226	0.2055	82856098	0.7843
P11N	100634636	15095195400	150	100068462	14855740768	148.456	99.44	94344648	94.28	16640685	0.1663	77703963	0.8236
P11T	115145294	17271794100	150	113812398	16911069965	148.587	98.84	105713870	92.88	24806858	0.218	80907012	0.7653
P31T	117935164	17690274600	150	116944456	16919053776	144.676	99.16	105632528	90.33	24019138	0.2054	81613390	0.7726
P43N	115638172	17345725800	150	114712074	17002685235	148.221	99.2	105958972	92.37	23224719	0.2025	82734253	0.7808
P43T	120097502	18014625300	150	119212776	17602651799	147.657	99.26	111636829	93.65	21444712	0.1799	90192117	0.8079
P32T	124501442	18675216300	150	123673610	17778847008	143.756	99.34	109923210	88.88	25114931	0.2031	84808279	0.7715
P12N	122029070	18304360500	150	120976650	17962977168	148.483	99.14	114336518	94.51	24896891	0.2058	89439627	0.7822
P12T	107652772	16147915800	150	107002876	15860217330	148.222	99.4	102015261	95.34	19610977	0.1833	82404284	0.8078
P13N	109957436	16493615400	150	109152706	16227484577	148.668	99.27	103605604	94.92	19317909	0.177	84287695	0.8135
P13T	111567758	16735163700	150	110769220	16490890054	148.876	99.28	104942726	94.74	20877183	0.1885	84065543	0.8011
P14N	105015904	15752385600	150	104289938	15504912029	148.671	99.31	99739836	95.64	16675128	0.1599	83064708	0.8328
P14T	133233192	19984978800	150	132242424	19678976206	148.81	99.26	126555942	95.7	22602421	0.1709	103953521	0.8214
P15N	120651712	18097756800	150	119710140	17811455598	148.788	99.22	114112461	95.32	20755085	0.1734	93357376	0.8181
P15T	107988876	16198331400	150	107170448	15879108992	148.167	99.24	101006925	94.25	19743517	0.1842	81263408	0.8045
P16N	112129620	16819443000	150	110961098	16554502072	149.192	98.96	105919949	95.46	18625560	0.1679	87294389	0.8242
P16T	110197648	16529647200	150	109045892	16251244295	149.031	98.95	104343368	95.69	18648625	0.171	85694743	0.8213
P44N	124317954	18647693100	150	123370188	18329623582	148.574	99.24	115390251	93.53	21042045	0.1706	94348206	0.8176
P44T	109673778	16451066700	150	108997772	16135594773	148.036	99.38	101416214	93.04	22263901	0.2043	79152313	0.7805
P17N	107762616	16164392400	150	106934112	15916573051	148.845	99.23	101697197	95.1	19833095	0.1855	81864102	0.805
P17T	100280114	15042017100	150	99558854	14784512216	148.5	99.28	91823934	92.23	18869307	0.1895	72954627	0.7945
P20N	102632656	15394898400	150	101636986	15145735942	149.018	99.03	97217023	95.65	16667555	0.164	80549468	0.8286
P20T	130394360	19559154000	150	129441680	19279960029	148.947	99.27	123190411	95.17	21663639	0.1674	101526772	0.8241
P21N	123234980	18485247000	150	122388416	17967719966	146.809	99.31	110864339	90.58	21681310	0.1772	89183029	0.8044
P21T	111174682	16676202300	150	110339702	16238850292	147.171	99.25	104844462	95.02	16787018	0.1521	88057444	0.8399
P22N	129975020	19496253000	150	128767082	19065384509	148.061	99.07	121841479	94.62	21691983	0.1685	100149496	0.822
P22T	109042936	16356440400	150	108124338	15913974336	147.182	99.16	101165024	93.56	21160647	0.1957	80004377	0.7908
P23N	120613952	18092092800	150	119441008	17706867737	148.248	99.03	111469575	93.33	21212687	0.1776	90256888	0.8097
P23T	127767372	19165105800	150	126603834	18755664583	148.145	99.09	117718967	92.98	25038241	0.1978	92680726	0.7873
P24N	106257200	15938580000	150	105357198	15636528021	148.414	99.15	100252537	95.15	16989777	0.1613	83262760	0.8305
P24T	125657336	18848600400	150	124826222	18475903438	148.013	99.34	118484058	94.92	23953517	0.1919	94530541	0.7978
P25N	142500846	21375126900	150	141723110	20997890493	148.161	99.45	135666580	95.73	21026266	0.1484	114640314	0.845
P25T	121413866	18212079900	150	120665062	17960516884	148.846	99.38	116446031	96.5	20442454	0.1694	96003577	0.8244
P26N	118348440	17752266000	150	117344542	17359253107	147.934	99.15	112667875	96.01	20044425	0.1708	92623450	0.8221
P26T	103522942	15528441300	150	102794994	15027543019	146.189	99.3	87013446	84.65	14677995	0.1428	72335451	0.8313
P27N	110459892	16568983800	150	109659974	16198668779	147.717	99.28	104468068	95.27	16572160	0.1511	87895908	0.8414
P27T	126792490	19018873500	150	126211476	18643149237	147.714	99.54	120365060	95.37	27896159	0.221	92468901	0.7682
P28N	97792084	14668812600	150	97242932	14428310206	148.374	99.44	90583836	93.15	16172163	0.1663	74411673	0.8215
P28T	128780182	19317027300	150	128124682	18882264467	147.374	99.49	121588582	94.9	18930414	0.1477	102658168	0.8443
P33T	121091692	18163753800	150	118469530	17207781209	145.251	97.83	110114935	92.95	25412546	0.2145	84702389	0.7692
P45N	128376158	19256423700	150	127529858	18373199517	144.07	99.34	118488360	92.91	19540830	0.1532	98947530	0.8351
P45T	130107638	19516145700	150	129189898	18811581264	145.612	99.29	123648217	95.71	23901940	0.185	99746277	0.8067
P44AT	111341142	16701171300	150	111204276	15285480684	137.454	99.88	98353002	88.44	26339604	0.2369	72013398	0.7322
P44N	57521276	8628191400	150	57369660	7876935371	137.301	99.74	50068774	87.27	12957088	0.2259	37111686	0.7412
P44ST	80048068	12007210200	150	79960402	10788694047	134.925	99.89	70589067	88.28	17885237	0.2237	52703830	0.7466
P43N	61111246	9166686900	150	61021830	8536105839	139.886	99.85	55149841	90.38	14338474	0.235	40811367	0.74
P43SCCT	80202656	12030398400	150	80076158	11210947390	140.004	99.84	73075098	91.26	21096168	0.2635	51978930	0.7113
P43ST	73956102	11093415300	150	73807662	10506510192	142.35	99.8	67533261	91.5	21601733	0.2927	45931528	0.6801
P56AT	78545424	11781813600	150	78291704	10971561899	140.137	99.68	68020234	86.88	17411795	0.2224	50608439	0.744
P56N	40306642	6045996300	150	40234170	5578910239	138.661	99.82	35986016	89.44	8749231	0.2175	27236785	0.7569
P56ST	64854556	9728183400	150	64636558	9025536503	139.635	99.66	57630175	89.16	14218768	0.22	43411407	0.7533
P49N	50108116	7516217400	150	49992722	6919385560	138.408	99.77	45740600	91.49	10847647	0.217	34892953	0.7628
P49SCCT	56140176	8421026400	150	56012670	7849743150	140.142	99.77	51707364	92.31	14489286	0.2587	37218078	0.7198
P49ST	52590402	7888560300	150	52456160	7279155626	138.766	99.74	48512634	92.48	12539052	0.239	35973582	0.7415
P51N	47371300	7105695000	150	47285528	6574700788	139.043	99.82	42842072	90.6	9563575	0.2023	33278497	0.7768
P51SCCT	80178208	12026731200	150	79966176	11148579124	139.416	99.74	71851281	89.85	17852566	0.2233	53998715	0.7515
P51ST	54609736	8191460400	150	54540968	7551182553	138.45	99.87	49502859	90.76	11435634	0.2097	38067225	0.769
P46N	49788648	7468297200	150	49658164	7092605529	142.829	99.74	45734827	92.1	12210491	0.2459	33524336	0.733
P46SCCT	42677018	6401552700	150	42624678	5818129136	136.497	99.88	38379663	90.04	9797822	0.2299	28581841	0.7447
P46ST	42788288	6418243200	150	42732174	5968700091	139.677	99.87	38747486	90.68	10762004	0.2518	27985482	0.7223
P55AT	40428888	6064333200	150	40376144	5504667624	136.335	99.87	35935591	89	8601004	0.213	27334587	0.7607
P55N	67775242	10166286300	150	67521720	9611812941	142.351	99.63	60141274	89.07	14812738	0.2194	45328536	0.7537
P55ST	41724098	6258614700	150	41652354	5754229883	138.149	99.83	37694347	90.5	9066918	0.2177	28627429	0.7595
P48N	49015690	7352353500	150	48902928	6792125842	138.89	99.77	44278671	90.54	10626418	0.2173	33652253	0.76
P48SCCT	56276928	8441539200	150	56131250	7710782423	137.371	99.74	51468182	91.69	12963371	0.2309	38504811	0.7481
P48ST	90397474	13559621100	150	90120636	12688325023	140.793	99.69	82606997	91.66	23690431	0.2629	58916566	0.7132
P47N	66182552	9927382800	150	66108698	8948073771	135.354	99.89	59589169	90.14	13073097	0.1978	46516072	0.7806
P47SCCT	73400904	11010135600	150	73307202	10122820402	138.088	99.87	66150591	90.24	18694544	0.255	47456047	0.7174
P47ST	73979120	11096868000	150	73895060	10198861481	138.018	99.89	67014181	90.69	16913212	0.2289	50100969	0.7476
P54AT	40439646	6065946900	150	40282932	5621480514	139.55	99.61	36370785	90.29	7962755	0.1977	28408030	0.7811
P54N	65078350	9761752500	150	64906038	9028174518	139.096	99.74	59212759	91.23	13638910	0.2101	45573849	0.7697
P54ST	57984002	8697600300	150	57788918	8124242101	140.585	99.66	53181441	92.03	13190686	0.2283	39990755	0.752
P53AT	71379028	10706854200	150	71292172	9889605924	138.719	99.88	65297537	91.59	15517528	0.2177	49780009	0.7624
P53N	55317738	8297660700	150	55238442	7676363173	138.968	99.86	50613546	91.63	11923642	0.2159	38689904	0.7644
P53ST	68275582	10241337300	150	68175046	9556982069	140.183	99.85	63096063	92.55	16620700	0.2438	46475363	0.7366
P52AT	41967046	6295056900	150	41912512	5847657937	139.521	99.87	38813258	92.61	8793936	0.2098	30019322	0.7734
P52N	65771880	9865782000	150	65627526	9400107351	143.234	99.78	60616773	92.36	14890659	0.2269	45726114	0.7543
P52ST	44459802	6668970300	150	44357248	6259069787	141.106	99.77	40485106	91.27	10609574	0.2392	29875532	0.7379
P45AT	40689582	6103437300	150	40615622	5705351198	140.472	99.82	36586208	90.08	8747863	0.2154	27838345	0.7609
P45N	76941932	11541289800	150	76763328	11002786881	143.334	99.77	71244859	92.81	17404316	0.2267	53840543	0.7557
P45ST	62987716	9448157400	150	62693096	8950140147	142.761	99.53	55907699	89.18	14151010	0.2257	41756689	0.7469
P50N	100347106	15052065900	150	99936644	14246274864	142.553	99.59	88530776	88.59	20827852	0.2084	67702924	0.7647
P50SCCT	74369600	11155440000	150	74253004	10462576574	140.904	99.84	67117310	90.39	20559285	0.2769	46558025	0.6937
P50ST	81544504	12231675600	150	81344612	11488382272	141.231	99.75	73789889	90.71	18959009	0.2331	54830880	0.7431
