# Supplementary material for: Integrated molecular characterization reveals potential therapeutic strategies for pulmonary sarcomatoid carcinoma
Source: Nat Commun. 2020 Sep 28;11:4878. doi: 10.1038/s41467-020-18702-3 (PMC7522294; doi:10.1038/s41467-020-18702-3)
Supplement: Supplementary file 6 — Supplementary Data 4 [file 41467_2020_18702_MOESM6_ESM.xlsx]

## Sheet: README
Supplementary Data 4. Significantly Mutated Genes Identified by Four Softwares (MutSigCV, MuSiC, OncodriveCLUST, Oncodrive-FM)
1	MutSigCV
2	MuSiC
3	OncodriveCLUST
4	Oncodrive-FM

## Sheet: MutSigCV
Supplementary Data 4. Significantly Mutated Genes Identified by MutSigCV
gene	expr	reptime	hic	N_nonsilent	N_silent	N_noncoding	n_nonsilent	n_silent	n_noncoding	nnei	x	X	p	q
TP53	2069567	213	34	172984	47768	300216	49	1	10	0	11	347984	1.33227e-15	2.51292e-11
PTEN	259678	300	34	169568	39424	290136	6	0	1	50	47	17843728	1.17759e-07	0.00111059
KRAS	259193	512	16	95984	23128	149520	9	0	0	24	37	8216992	8.94509e-06	0.0562408
SCN8A	575393	464	27	802424	213472	891912	9	1	2	14	15	5335624	3.35532e-05	0.15822
UGP2	312741	380	10	206248	56336	411432	4	0	2	15	10	4447576	5.43268e-05	0.204943
DTWD1	206183	390	-22	125832	30576	108696	3	0	0	32	50	12422424	0.000139742	0.439302
MKLN1	258333	283	35	315056	73528	651672	4	0	1	24	19	7654808	0.000503621	1
NBPF1	675669	259	40	474992	116200	1531824	28	4	88	0	92	1648024	0.000553371	1
DNAL1	600464	191	47	81536	19432	96096	2	0	1	50	55	17934616	0.000639848	1
CDC42	441481	155	28	90048	25536	184296	3	0	0	50	51	23892680	0.000727684	1
POLR2B	570731	443	33	483616	125384	796992	6	0	2	1	2	1285368	0.000826174	1
DACT1	303507	489	32	323400	100464	123984	5	1	0	50	37	17533264	0.000913679	1
MET	558228	262	2	568400	155176	661920	7	0	0	2	0	1277136	0.00101754	1
AHSG	508316	436	45	144872	44968	187320	3	0	0	50	60	26370456	0.00112936	1
HDGFRP2	2094827	278	40	273392	76384	152880	4	0	0	20	10	4765712	0.00123174	1
CCDC39	182757	1031	2	395808	91728	282576	7	0	3	4	7	1831928	0.00157341	1
CDK15	391799	588	32	159768	43008	583968	4	0	5	11	17	5308800	0.00163063	1
SLC38A8	494952	460	3	170968	54824	268800	4	0	1	13	14	5632312	0.00172983	1
FNTB	501431	387	39	178808	49336	428232	3	0	2	50	48	24947720	0.00266217	1
ABCD2	70113	596	-16	297136	82376	318192	5	0	1	9	10	4190760	0.00275684	1
RCC2	399978	210	28	211120	60872	352800	3	1	0	50	69	22795976	0.003131	1
OR6X1	92984	637	-1	119336	38080	19488	3	0	0	50	58	18356072	0.00333749	1
RNMT	142674	697	42	200872	46256	314160	2	0	1	21	9	6685280	0.00343968	1
FAM169B	149919	473	-53	79464	21168	146160	3	0	0	10	17	4487392	0.00371692	1
EPB41L4A	164575	671	28	288232	72800	746592	3	0	4	35	33	14352128	0.00391699	1
OR1S1	637499	828	-25	126616	37520	19656	4	0	0	50	45	10913168	0.00395245	1
COMTD1	208687	275	38	102424	34832	26376	4	0	0	50	42	19357688	0.00420824	1
PLA2G5	528859	466	24	57568	15176	145824	2	0	0	50	60	17430784	0.00430714	1
TTBK1	1293543	363	51	507864	167832	344400	9	0	1	15	11	4996992	0.00453546	1
MADCAM1	1509324	255	-16	144592	51464	48720	6	0	0	50	57	12113416	0.00461519	1
ADIPOR1	421206	389	30	151144	43064	252672	2	0	1	50	62	19174512	0.00475429	1
EGFR	423489	336	-13	531496	140336	1068816	9	0	14	3	16	1820224	0.00498874	1
TNFRSF10B	694327	213	48	177408	50232	210168	2	0	1	49	42	16085720	0.00500052	1
SLC26A3	511053	515	19	310744	88256	596232	3	0	2	25	15	8701280	0.00511593	1
RGS9	391807	516	-16	286384	74816	643104	7	0	2	12	36	8310232	0.0053037	1
C3orf22	289633	508	52	56224	17360	112224	2	1	0	20	23	7167832	0.00539262	1
LONRF3	571717	NaN	27	303352	86744	403536	3	0	0	23	16	7988176	0.00568004	1
RASSF5	504163	288	21	180992	54376	298200	2	0	2	23	21	9743216	0.00618709	1
ABCG4	1258103	195	57	258720	76776	454104	3	0	1	50	41	21116536	0.00638237	1
PCDP1	309897	441	17	232568	57904	475440	4	0	1	4	7	2733304	0.00644756	1
SERTAD4	178673	440	-8	143080	38864	89040	3	0	0	50	60	17954496	0.00714322	1
RPTN	486922	468	25	323232	73752	97440	9	0	0	16	27	6866888	0.00719909	1
LBX2	1019591	315	50	73024	25928	139776	3	0	0	13	5	4005512	0.00754149	1
PPAPDC1A	261792	849	5	109984	31136	254688	3	1	3	9	15	3074176	0.00791926	1
CCDC11	211344	300	35	215824	48776	279048	3	0	1	50	44	19600952	0.00799317	1
IFNA7	193208	498	-3	75768	20328	31920	3	1	0	7	1	686224	0.00826846	1
LDHC	599909	176	42	135464	37072	243936	2	1	0	50	41	19221888	0.00853246	1
HNF4G	47353	914	7	184912	46256	326592	3	1	1	50	84	14893704	0.00887658	1
ZRANB3	542328	676	16	443800	113960	596400	4	0	0	12	9	5143824	0.00902432	1
PTBP1	2041736	198	25	225568	65072	331464	2	0	2	19	9	6081152	0.00904826	1
FIBCD1	764789	241	29	180768	56784	92736	4	0	1	50	65	20387584	0.00927737	1
OSGIN2	251472	419	35	219744	60816	165816	2	0	1	32	25	9862888	0.00929134	1
PRSS37	199781	856	-13	96488	25144	181104	3	0	0	50	74	18661048	0.00934693	1
LIPG	243067	352	56	204680	53872	263088	3	0	0	26	21	9159976	0.0093815	1
TMEM169	603452	419	35	117432	33432	127176	2	0	0	50	57	21396928	0.0104039	1
MPL	1088321	252	27	253232	75040	346752	4	1	1	28	26	10106320	0.0106812	1
TMED4	1462615	191	56	92008	25928	133896	2	0	1	50	55	17282104	0.0107001	1
TBL1XR1	135357	433	0	214536	54432	256872	2	0	1	44	60	17372432	0.0108738	1
IARS2	651419	613	-1	414568	110768	788592	6	0	1	0	1	899360	0.0109811	1
HDC	308338	282	4	266000	75544	343056	3	0	0	9	4	3604384	0.0114664	1
SDC1	532338	320	37	120400	39032	192696	2	0	1	50	46	17525816	0.0121016	1
SNIP1	445473	274	30	156744	45696	317856	4	0	0	24	18	8509424	0.0123736	1
HAL	366272	436	8	268632	76440	618744	2	0	2	48	51	20345528	0.0127117	1
SLC6A4	558157	298	25	253848	72240	422184	3	0	2	50	37	15395408	0.0128477	1
HOXB8	946208	524	29	96376	27272	21168	3	0	0	50	61	13111616	0.0129608	1
FAM78A	745091	213	50	111664	32144	45696	2	0	0	50	40	14694232	0.0130406	1
TGFBR2	80018	417	-9	239680	63896	254184	2	1	0	37	33	11843608	0.0132248	1
CDK2	2080397	229	31	119112	35616	268296	2	1	0	24	23	8964032	0.0134252	1
ZPLD1	68082	621	-10	176568	48216	400848	3	0	3	20	27	4575984	0.0134433	1
FAM102B	615760	313	-3	149352	39648	322728	3	0	0	9	14	4346440	0.0137587	1
TDO2	44515	745	-2	171416	41440	311304	3	1	0	24	33	11767392	0.0139132	1
RERG	354506	469	3	80696	22120	153552	2	0	1	4	7	2897720	0.0140352	1
UPP1	108417	409	26	126000	35448	257544	3	0	1	20	17	7812112	0.0142215	1
PPFIA1	514596	530	44	492520	132608	936600	6	1	2	18	13	5808264	0.0145055	1
R3HDML	813168	376	10	102592	28112	187320	3	0	2	17	21	4940712	0.0146522	1
PASD1	153115	NaN	3	318640	81536	531888	4	0	0	8	2	2860760	0.0146636	1
NFE2L2	372300	145	36	243768	64344	111888	4	0	1	50	48	19508608	0.0146984	1
APAF1	488214	461	11	518896	128072	925008	4	0	3	9	14	3239712	0.0150937	1
RDH10	259225	340	19	136472	39256	268296	2	0	0	10	14	3592960	0.0152411	1
AAK1	639466	309	35	387296	110992	597240	3	1	1	23	15	7003080	0.0153999	1
CSAG1	NaN	NaN	NaN	32592	9240	138600	2	0	0	50	149	38550008	0.0157294	1
OR4C46	68	1239	-43	121240	34664	13440	5	0	0	50	207	18810624	0.0157487	1
PDE9A	411822	331	69	267512	58408	530208	3	0	0	17	12	6492136	0.015943	1
SMEK1	340189	467	40	336784	87080	395808	3	0	0	9	10	4546248	0.0163566	1
CDK17	248700	405	26	223888	57008	534744	3	0	1	4	4	2073288	0.0163996	1
GPR115	176427	691	7	280056	76776	311136	5	0	2	8	21	4340616	0.0166394	1
ZC3HAV1L	553735	243	29	119616	35112	135576	2	0	1	50	56	18667936	0.0167041	1
COLEC10	180181	380	2	114800	29008	188328	3	0	1	50	60	19574688	0.0168065	1
WDR86	608657	190	39	146160	47208	64176	2	0	0	50	38	18125688	0.0168606	1
CCL27	731413	298	51	46312	12992	76776	1	0	0	50	44	15989400	0.0169676	1
COL1A2	461036	499	-14	540400	182840	1480920	6	0	11	50	81	21657720	0.0173884	1
RHPN2	458398	356	-12	278376	77616	474432	5	0	0	1	1	1204560	0.0177591	1
PATE1	607531	493	3	54936	12096	235872	2	0	1	50	52	20843984	0.0177638	1
HPCAL4	974845	388	36	79688	19096	49392	2	0	1	24	28	6812456	0.017766	1
HEPH	282730	NaN	4	493024	131768	381192	7	1	1	26	32	9883720	0.0178456	1
CBS	428442	156	63	224840	64120	330624	2	0	0	12	8	4464376	0.0178803	1
CREBL2	791567	157	32	50680	12320	112224	1	0	0	50	53	19998832	0.0179163	1
COL24A1	263693	863	-12	698768	205576	1820616	4	0	12	19	36	8032640	0.0179549	1
ZCCHC5	263052	NaN	20	186760	53144	10248	3	0	0	50	67	16363592	0.0180471	1
KRTAP5-4	NaN	NaN	NaN	89320	26432	50736	3	0	0	50	149	38479336	0.0185975	1
TCEAL2	132641	NaN	4	93296	22288	33936	3	0	0	50	60	17606848	0.0186454	1
LZTS1	157405	592	9	232008	70224	55440	4	1	0	36	51	14801304	0.019239	1
ZYX	379715	379	29	224952	70392	173208	3	0	1	14	18	5022080	0.0195587	1
OSBPL3	254504	312	28	367920	93744	844536	2	0	2	50	47	20107360	0.01964	1
BEND4	263825	496	24	210728	61600	71568	3	0	1	19	22	8009064	0.019767	1
MCM9	116680	856	16	159096	42504	179760	4	1	0	50	68	17554432	0.0200179	1
GNG8	1139694	347	28	28056	8232	20160	1	0	0	50	78	16241848	0.0200197	1
FLJ25363	NaN	NaN	NaN	40488	10752	145320	1	0	0	50	149	38558240	0.0204343	1
SLC6A7	1002307	228	49	254128	75656	345912	2	0	2	50	59	17317832	0.0204707	1
MAPRE3	1222544	290	33	117208	28952	207312	2	0	1	41	46	12090008	0.0206536	1
TMEM100	59099	585	-58	52528	16184	45696	3	0	1	1	3	631456	0.021268	1
MRPS17	760564	642	11	51688	15680	98952	2	0	0	50	59	18955496	0.021518	1
CST4	189028	819	-21	57344	15904	92904	2	1	0	17	32	4720408	0.0215667	1
HRG	508316	436	45	212464	57008	273000	2	0	0	18	11	7586488	0.0216251	1
C4orf50	109875	686	16	110152	33824	234024	2	0	2	47	54	14349104	0.0218617	1
BCAT1	252342	905	2	164976	45360	256536	3	0	1	50	97	24345888	0.0221137	1
GUCA2B	418399	579	24	44800	13832	84168	1	0	0	50	58	17444952	0.0221438	1
UBL5	1069900	579	-26	32368	7616	143472	1	0	0	50	71	14859712	0.0224232	1
SLC41A1	717622	377	37	201208	63896	296856	3	0	0	2	0	1553888	0.0225178	1
CCDC65	1696692	214	56	199808	49336	355320	2	0	1	50	38	16707712	0.0225762	1
RPP14	596733	221	40	52248	14112	170520	2	0	0	50	56	17837008	0.0227372	1
FEZ1	363322	629	21	163856	40600	355824	3	0	0	7	6	3267544	0.0229503	1
EIF1	1617880	323	9	47544	11928	139440	1	0	1	50	69	19355616	0.0234286	1
C1QC	389456	541	29	94248	31080	35112	2	0	0	50	73	19759432	0.0237441	1
KMO	171933	382	-17	204064	51128	583464	3	0	3	38	43	12452104	0.023956	1
COL4A4	248623	465	5	666680	217000	1610448	6	0	2	10	12	7076216	0.023992	1
OTUD1	NaN	NaN	NaN	181888	61040	0	3	0	0	50	149	38463208	0.0245257	1
SMARCA4	1984564	190	40	680736	191016	810768	8	0	0	2	1	1639064	0.0245834	1
UGT2B11	18988	929	1	215040	55776	246120	5	0	1	5	11	1567216	0.0248561	1
ATP9A	171625	419	0	426160	120176	912072	3	1	3	50	62	19992112	0.0251721	1
FCER2	688482	384	31	134064	34944	198576	2	1	0	50	82	22634864	0.0252282	1
KIAA1468	133045	374	40	494704	137480	753816	2	0	3	50	33	19327168	0.0252596	1
TGFBI	337362	298	32	273952	81536	392280	2	0	1	24	29	9770600	0.0252823	1
WBSCR28	1099366	208	37	102200	33880	91224	2	1	0	50	73	13590640	0.0253262	1
SHB	486918	551	16	199696	60704	160440	2	0	1	19	26	7726040	0.0254359	1
PARVG	201266	327	30	137984	37408	293160	2	1	1	6	10	4430328	0.0256874	1
SMEK2	597106	382	25	349832	89320	448896	4	0	2	50	68	17598224	0.0258898	1
IL5RA	59117	1039	-15	177576	45360	329616	2	0	2	3	2	1485792	0.0260721	1
COL6A3	423594	399	10	1255352	383152	1477560	7	1	4	24	27	13495664	0.02642	1
OLAH	255576	571	28	131600	33880	217560	2	0	2	50	76	19747672	0.0266124	1
C19orf48	655673	589	25	44464	15008	48384	1	0	0	50	80	18840360	0.0268196	1
WIPF1	463489	400	39	191240	67480	276528	2	0	1	29	33	14702296	0.0268546	1
GLRX5	209037	509	35	60984	19320	116928	1	0	0	50	41	17651592	0.0268738	1
RAMP2	1633092	190	33	70504	20552	78792	2	0	0	50	50	21085400	0.0273336	1
OR6C68	802038	706	3	124544	35392	16968	2	0	0	50	90	19051536	0.0275854	1
ZC3H7A	585294	214	41	405552	98448	731136	3	0	2	43	36	15770496	0.0281654	1
CYB5D2	753798	357	30	103208	32368	132384	3	0	0	50	55	18901568	0.0281757	1
CNPY2	2869106	184	52	75488	20104	253008	1	0	0	50	52	21337008	0.0281981	1
USP37	841802	168	42	406784	102592	804552	3	0	2	10	9	4260368	0.0283679	1
VPS25	1633092	190	33	74704	18200	176568	1	0	1	50	50	21085400	0.0286469	1
PAGE2B	214019	NaN	18	47376	11928	69720	1	0	0	50	89	21011872	0.0286981	1
ALPP	307666	204	37	210952	65912	211512	2	0	2	18	23	6426336	0.028748	1
STARD5	245396	787	28	87472	24080	259560	1	0	0	50	48	22409072	0.0287828	1
MASP1	401220	445	31	410536	110432	640080	3	1	0	7	6	3551856	0.0288942	1
PROKR1	260004	596	12	153720	45192	56784	2	0	0	50	64	19555144	0.0289546	1
TNPO2	1959466	226	29	369768	99288	372624	2	0	1	50	48	17919944	0.0292302	1
DNASE1L1	2277674	NaN	40	120904	36512	197400	2	0	0	16	17	5465040	0.0292729	1
OR6Y1	179404	940	1	126504	37464	24528	4	0	0	50	96	20600888	0.0293723	1
C2orf61	738157	206	39	103544	28504	195888	1	0	1	50	34	18393928	0.0300965	1
SPTLC3	64005	571	-59	225232	60872	508704	4	1	1	18	21	5131616	0.0302191	1
AGPAT6	365713	496	30	187488	50232	345240	2	2	0	30	35	13364232	0.0303375	1
MRPL53	1069803	343	45	44296	14000	150528	1	0	0	26	33	10036936	0.0303441	1
C4orf32	167195	334	20	51968	15736	106176	1	0	0	50	77	19006288	0.030659	1
TMEM207	163494	373	9	59360	17752	173712	1	0	0	50	60	16909816	0.0306779	1
BIRC2	463959	312	15	252336	64344	225288	2	0	0	50	44	20390272	0.0307732	1
GLIS1	598664	391	27	240744	77616	149520	3	0	1	50	58	17747352	0.0308061	1
HIST1H4B	408919	685	43	39088	13664	24864	2	0	0	50	61	14815864	0.0313397	1
PRH2	NaN	NaN	NaN	66024	20664	124992	1	0	1	50	150	38547824	0.0317109	1
RAD21	482614	426	18	263312	63952	474264	2	0	2	14	11	4039728	0.0319245	1
NPL	651460	626	22	133784	35392	387912	2	0	2	50	63	14235984	0.0319659	1
DNA2	761140	294	29	467712	123816	438984	6	0	3	45	51	16443280	0.0322402	1
NR5A2	120174	616	-8	219464	58408	347592	2	0	2	19	41	8435952	0.0325979	1
CCM2	1090292	235	55	192696	53928	316176	2	0	1	27	38	14263200	0.0329267	1
RUFY1	1583299	229	17	292152	76608	598752	3	0	0	2	3	1960952	0.0329361	1
PSME2	974559	220	41	102704	25648	455280	1	0	0	21	14	9420320	0.0331563	1
UQCRC2	646330	424	43	185080	52472	441504	2	0	0	2	3	1619912	0.033281	1
C17orf58	854444	293	-12	56168	15904	62328	1	0	1	48	55	14597632	0.0333372	1
CDA	631461	208	35	59976	16128	95256	1	0	1	50	61	17177328	0.0336943	1
DMRTC2	1360684	454	23	143864	46984	214704	2	0	1	26	23	7865872	0.0338597	1
HAUS2	534369	269	40	98448	24528	222432	1	0	0	50	42	19147632	0.0339262	1
RHOB	621277	189	19	76496	22792	15120	1	0	0	50	32	15280944	0.0339362	1
THSD7A	138176	906	-11	677488	175616	827736	10	3	6	9	18	3911040	0.0340514	1
EXOSC1	724294	188	40	81928	21896	321384	1	0	1	50	48	19966520	0.0342789	1
CPA3	306125	544	-14	174328	43400	307440	2	0	2	28	30	9935912	0.034453	1
MYL1	186926	511	3	86576	21784	295680	2	0	0	25	20	9837128	0.0344697	1
NENF	416515	283	18	67256	22288	110712	1	0	1	50	57	19568360	0.0345925	1
ATF7IP	339265	882	12	502040	147952	425712	4	0	2	20	17	5764304	0.034741	1
KCNT2	37679	1035	-24	470344	120680	719544	9	3	2	5	8	1426376	0.0350745	1
DALRD3	1799657	241	41	213080	69160	337008	2	0	0	32	22	10453744	0.0351477	1
CYB5B	1161561	NaN	46	62832	16296	195216	2	0	0	15	12	5316304	0.0352055	1
OR2C3	272980	927	-14	123704	38752	40320	3	0	1	19	38	5188736	0.0352558	1
SERPINB4	174293	370	-5	162344	39424	269304	2	1	0	18	23	7046760	0.0354052	1
YARS2	302215	238	-4	186480	57456	205464	2	0	0	50	52	18016544	0.0354355	1
AMOTL1	332670	472	-7	382032	108360	222768	3	0	0	9	16	5779480	0.036054	1
MED18	754355	170	25	84280	22400	62160	2	0	0	50	58	22753136	0.0361527	1
SCFD1	386053	583	2	273056	67480	884016	2	0	1	9	6	5179272	0.0362601	1
ZNF831	876466	202	15	634704	213696	209832	9	0	3	6	5	1945384	0.0362631	1
DDX23	1655612	214	57	332528	91672	583968	3	1	2	45	39	16568944	0.0366991	1
RAB2A	234041	512	24	89992	22064	234528	2	0	1	50	54	22008560	0.0367066	1
MRPS18B	2080582	271	32	104160	30408	231000	1	0	0	49	35	17399592	0.0367306	1
UBASH3B	660955	261	6	264152	72184	526512	3	0	1	35	30	12304432	0.0370927	1
NDUFB11	819569	NaN	38	65688	18984	76440	2	0	0	50	47	15184848	0.0373991	1
RHOC	559669	325	27	78624	21840	164640	1	0	0	50	54	19077352	0.0378903	1
CYP7A1	200469	608	11	204512	53704	208992	2	0	1	40	50	15834112	0.0385699	1
MYLPF	2312884	165	47	73416	16968	142128	1	0	0	50	51	15467648	0.0387663	1
ABTB2	769733	368	32	337344	96768	453936	2	0	1	26	33	11383288	0.038831	1
SLC22A16	248863	469	20	230440	65912	290808	4	0	0	7	2	2471448	0.0388704	1
MCTS1	388105	NaN	7	79016	18760	180936	1	0	0	50	66	19562592	0.0393611	1
ACCSL	389604	680	1	233464	62720	500304	4	1	0	3	6	2388624	0.0397627	1
C10orf71	NaN	NaN	NaN	567952	170576	5880	7	1	0	50	150	38578624	0.0399001	1
DNAJC15	56984	249	51	62216	17248	129192	3	1	2	4	7	1006768	0.0399962	1
TM4SF18	529009	254	8	82712	22792	154392	1	0	0	33	54	16825200	0.0402949	1
AP3S1	380598	759	6	80920	20216	186984	2	0	0	11	15	6393688	0.0403389	1
TMEM42	466410	380	31	62776	19544	75264	1	0	0	50	63	18305616	0.040629	1
PAGE5	140886	NaN	18	54320	14392	98448	1	0	1	23	14	4182416	0.0407	1
ELOVL6	204465	522	23	109536	27216	131712	1	0	1	34	31	15055152	0.0407274	1
TCF23	1214097	238	50	82712	27664	80808	2	0	0	50	55	22148616	0.0410108	1
SFRP4	100826	683	10	140952	37296	182952	2	0	1	37	55	14499408	0.041105	1
SNX10	918425	418	29	86184	19656	204792	1	0	0	50	78	22128848	0.0415442	1
S100A7L2	1140114	279	38	48496	10472	61656	2	0	1	30	55	9331728	0.0420283	1
MYL2	907625	570	47	71904	16632	235368	1	0	1	37	39	11803568	0.0420793	1
GADD45G	163029	568	52	64288	18368	24360	1	0	0	50	65	18140472	0.0422845	1
SERPINE2	314351	346	11	166656	45864	226800	2	0	2	50	69	18115888	0.0424935	1
FEZ2	451487	318	-3	157528	40208	214536	2	0	2	22	31	8788696	0.0431082	1
DNAJC6	269422	441	0	370272	102480	661248	4	0	0	11	7	3757712	0.0432305	1
ORM1	206775	425	4	83832	21336	150528	1	0	0	29	30	11168808	0.0432484	1
OR2AG2	424776	548	8	120456	39312	11088	3	0	0	50	64	18541768	0.0434671	1
CDC73	285984	442	-12	220472	58408	546336	3	0	1	18	23	6595960	0.0434699	1
EIF4A2	449980	384	25	169288	43400	438648	3	0	2	50	65	21699104	0.0435248	1
MYL4	960078	160	22	82880	21952	261072	1	0	0	50	65	21045416	0.0436433	1
FUK	930873	125	44	424592	137704	452424	2	0	3	24	36	14973280	0.0436826	1
ELAVL2	7648	719	-40	145712	39760	249480	2	0	1	13	15	4430496	0.0438755	1
CHRND	279084	156	34	208040	60760	345912	3	0	1	50	50	21083216	0.0441909	1
VMO1	1272092	222	28	84504	25872	94080	1	0	0	50	45	18238808	0.0444056	1
OR10T2	135429	902	5	120232	38192	8736	3	0	0	50	62	12886832	0.0446961	1
NRAS	600650	472	11	78792	20328	261576	3	0	0	8	8	2894696	0.0447048	1
INPP4B	51592	807	10	383488	97496	775824	5	0	3	7	17	3439128	0.0448577	1
MS4A13	337606	859	15	63280	17192	126336	1	0	0	50	62	13489840	0.0450544	1
FTH1	2389859	185	53	75992	18760	97776	2	0	0	50	51	15401568	0.0455055	1
POTEF	347607	560	4	440664	111720	209496	3	0	0	50	59	22365336	0.0456288	1
C1orf198	446793	592	12	129248	38416	102816	2	0	0	35	66	15105216	0.0459784	1
IPP	972928	146	29	251216	66136	239232	3	0	2	13	19	6308176	0.0460138	1
ARSI	954044	220	46	219128	68824	29232	3	0	0	50	53	22395352	0.0462333	1
TMEM140	464513	594	20	70168	24248	35280	1	0	0	50	47	13004264	0.0463234	1
GSTM5	927739	201	22	93240	22176	280560	1	0	2	50	48	15048208	0.0464949	1
IDO1	11280	520	7	165480	44184	209160	2	0	0	12	10	3778544	0.046714	1
CYP2C9	278564	721	-15	200368	52808	360864	2	0	2	20	30	5083064	0.0471167	1
OXNAD1	188483	517	34	127176	35280	273168	2	0	0	30	18	10805760	0.0471343	1
ARPC2	724341	197	30	127232	31528	335496	1	0	1	50	40	18051208	0.0472465	1
TCEAL5	455954	NaN	17	84336	20664	41832	1	0	0	50	68	19685792	0.0475485	1
WFDC12	865186	324	46	45976	12152	80640	1	0	0	50	82	23833208	0.0475808	1
RASA1	154501	726	24	429016	116984	673344	3	0	4	41	123	27192312	0.0476125	1
TAS2R41	371260	379	1	119392	35840	22008	3	0	0	50	63	19551056	0.0476685	1
C20orf27	860065	241	43	80808	23352	156912	1	0	1	49	54	16573368	0.0479953	1
TC2N	368236	478	21	201880	52976	308112	2	0	1	18	25	7952560	0.048086	1
TMEM91	1193025	249	33	80696	24136	138432	1	0	0	50	42	14172592	0.048273	1
FSTL1	382340	375	23	130872	31248	373800	1	0	2	50	44	21187152	0.0483302	1
OR6K2	175690	966	2	125832	37968	20664	2	0	0	50	96	19481168	0.048502	1
NLRP3	293118	825	-17	417032	111664	383712	8	1	4	20	26	4301640	0.048765	1
SEC24C	1009357	191	42	434672	131992	653688	3	0	0	8	3	5887896	0.0489133	1
OR13H1	81234	NaN	4	118944	36624	18984	3	0	0	50	119	25989712	0.0491897	1
NF2	734742	149	38	255192	63000	608496	2	0	0	1	3	1991360	0.049572	1
CDKN1A	904665	228	37	63504	21000	75432	1	0	0	18	23	7145208	0.0495832	1
CD36	120451	351	-28	195776	51016	408744	3	0	1	5	4	2620856	0.0496592	1
RPAP1	744461	166	44	540680	178024	570024	3	0	2	50	50	18425736	0.0498594	1
SLC18A3	118787	312	32	196448	72184	18312	3	0	0	37	33	14677712	0.0499848	1
HIST2H2BE	798975	560	17	49168	15176	101472	1	0	1	50	90	15766744	0.0500524	1
GUCA1B	524386	273	43	82936	20384	112896	1	0	0	50	67	20027392	0.0503062	1
CNTFR	843127	370	55	147952	45248	131376	3	0	1	50	42	14580888	0.0503678	1
BRDT	311662	242	9	394464	95424	454944	3	0	2	50	47	17899728	0.0511001	1
FHIT	36866	1126	5	62048	16576	496272	2	0	2	2	3	849352	0.0511219	1
RBM41	226335	NaN	39	170520	43680	304920	1	0	0	50	34	18757032	0.0518797	1
CABP4	1392213	215	53	109144	33656	120120	4	0	2	13	13	3219272	0.0522526	1
NDUFB8	1153157	264	50	78064	19544	142968	2	0	0	23	28	9557576	0.0524143	1
IL1B	578617	298	38	112728	27384	225624	2	1	0	50	47	18518192	0.0524333	1
IFNA6	232155	466	-14	75208	20216	15624	1	0	0	50	70	16638440	0.0526708	1
RGS2	307992	477	-15	89320	20552	166152	1	0	1	50	69	18938808	0.0527492	1
KLHL14	213836	913	-12	251104	71288	220080	4	0	1	7	11	3142048	0.0530477	1
CLEC1A	396940	445	-1	116200	29120	186648	1	0	1	45	44	18073384	0.0531095	1
BANP	639210	231	31	218792	60592	245784	2	0	1	50	47	16186856	0.0531211	1
THEM4	966708	212	36	99064	25760	201768	1	0	1	50	39	13707120	0.0535348	1
FAM196B	NaN	NaN	NaN	210168	61320	40320	2	0	0	50	149	38503808	0.0535712	1
NTSR1	1286411	208	27	161112	52080	97104	2	0	1	18	17	7080472	0.0535886	1
CCDC67	234882	649	-20	256200	57456	191352	2	0	1	11	11	5142480	0.0537454	1
ALPK1	185655	467	42	502544	135016	804720	3	1	2	31	25	14611072	0.0538103	1
CCR8	159083	507	38	140952	39144	21336	3	0	1	5	4	765184	0.0539739	1
P2RY10	14218	NaN	50	135072	36960	27720	3	0	0	50	79	15638280	0.0541324	1
CSN2	9753	991	-4	91616	27160	132552	2	0	1	27	52	7227696	0.0542094	1
EMCN	231787	807	-5	109480	29960	363216	1	1	1	50	59	17038224	0.0542897	1
NLRP13	802494	561	-68	421680	111216	377664	4	1	2	19	46	8954400	0.0543759	1
C11orf21	NaN	NaN	NaN	70280	22960	21672	2	0	0	50	149	38446800	0.0545497	1
DEFB123	605825	450	-76	28784	6832	104832	1	0	0	6	7	1189048	0.0546148	1
ADORA3	374092	330	27	233800	65912	260904	3	2	1	12	15	4558456	0.0546171	1
SH2D3A	736129	272	27	221368	75488	141960	2	0	1	50	64	20940416	0.0547264	1
HES5	339388	228	38	66024	19824	10248	2	0	0	50	50	14772800	0.0547721	1
SGCG	189677	771	-4	119056	32480	216720	1	0	0	45	51	19017208	0.0547963	1
XG	202643	NaN	23	85624	20384	262416	1	0	2	50	62	18017496	0.0548148	1
MYO9A	1084708	386	22	1041320	270928	1351224	4	0	5	8	11	3854144	0.0548383	1
FHOD3	336896	728	61	577640	164584	685776	3	0	4	50	55	16942856	0.0548906	1
FLAD1	1612870	224	35	246904	77336	226800	2	1	0	50	46	16959656	0.0550902	1
GJD4	153189	598	-2	138936	48720	39984	2	0	0	30	45	11176032	0.0555484	1
GPR174	14321	NaN	62	131544	37128	29232	2	0	0	17	25	4859512	0.0555835	1
CCS	1343990	194	62	111160	32480	189000	1	0	1	50	41	17245312	0.0559303	1
CARD16	NaN	NaN	NaN	84784	21392	191688	2	0	0	50	149	38615248	0.0559577	1
SS18	167310	632	37	177744	40488	326592	1	0	1	50	25	15114960	0.0561379	1
METTL6	507426	256	49	117040	29288	227976	1	0	0	38	41	14691264	0.0561392	1
FAM49B	272194	242	6	136304	34216	357840	1	0	2	49	46	19155304	0.0566005	1
ZBTB47	359739	329	38	295848	84504	78960	2	0	0	50	46	20352584	0.0566297	1
TUBGCP3	273358	399	11	371728	100016	636048	2	0	2	31	52	14569856	0.0567098	1
RER1	561270	302	24	81760	21560	267120	1	0	2	12	8	3815616	0.0567177	1
SEMA3G	1078407	229	62	307664	97048	342216	3	1	1	49	44	16900128	0.0576374	1
GAS2L3	197479	849	-12	275240	80752	490392	3	0	1	16	29	7248752	0.0576493	1
NFE2L3	910990	445	39	273336	78960	108864	3	0	0	50	41	16344552	0.0576807	1
AGTRAP	606580	187	36	89096	11200	167664	1	0	1	50	62	18644192	0.0578809	1
DSG1	255599	412	15	420056	118552	498792	3	1	1	27	30	11495232	0.0579309	1
PROCR	1346435	168	46	93240	29232	126840	1	0	0	14	12	5714184	0.0585352	1
DNAJB4	373296	256	1	135240	36456	79800	1	0	0	50	69	22781920	0.0586986	1
IQGAP1	1142649	150	37	683984	176848	1074024	3	1	2	17	32	12683328	0.0587767	1
NR4A3	280636	538	8	261240	78120	251832	3	0	1	50	64	22791104	0.0591161	1
GYG2	197004	NaN	17	202776	56952	168168	2	0	1	50	89	24282720	0.0593265	1
ZBP1	181790	562	-4	182224	51800	218568	3	0	1	29	40	8348648	0.0593434	1
OGDH	1420793	179	56	437920	121688	690480	3	0	3	37	36	13786696	0.0594116	1
CD226	64726	630	40	137704	36176	233856	2	0	0	50	28	13737864	0.0594372	1
H1FNT	809696	412	16	96712	32312	8736	1	0	0	50	58	16995944	0.0595248	1
MBL2	68687	786	-26	98896	28952	175224	2	1	2	28	60	7395472	0.0595274	1
NDUFA6	1321127	363	65	62664	17136	131880	2	0	0	50	60	13734504	0.0597268	1
FLRT3	NaN	NaN	NaN	253680	74592	32592	2	0	0	50	149	38509352	0.059759	1
ZNF572	550341	596	20	218904	49560	68712	2	0	0	47	55	15426320	0.0599162	1
USP49	429516	341	40	249256	76496	149856	2	0	1	49	51	20335280	0.0599974	1
MTHFS	221773	711	9	82152	22344	87192	2	0	0	50	70	18907392	0.0603672	1
KLRC1	382960	334	1	97496	24472	171192	2	0	0	45	68	19612320	0.0604082	1
ARHGAP12	359237	346	25	351400	87584	568848	3	0	0	6	3	2910712	0.060497	1
GATS	1382416	198	55	65072	20272	676704	1	0	1	6	10	3419360	0.0607457	1
CHTF8	1179391	201	24	48552	14952	168000	1	0	2	4	8	2113048	0.0608932	1
APOBEC3C	1386387	372	71	79296	19152	162120	1	0	1	50	67	14107520	0.0609124	1
UBE3C	389401	334	9	441784	119336	1031856	2	0	2	7	5	3637648	0.0609937	1
STAR	705837	277	46	116032	32144	181944	1	0	1	50	54	20126008	0.0612492	1
UPB1	546252	171	51	157248	42840	387912	1	0	0	44	26	14986832	0.0615042	1
RPS7	253814	371	14	80976	21672	176232	1	0	0	50	77	18906104	0.0616706	1
OR4M2	156689	855	-31	122528	36400	26208	4	0	1	26	82	11324768	0.0617167	1
RPL14	195734	546	20	89320	24416	130200	1	0	1	48	50	12565056	0.0618876	1
LYAR	146135	584	35	160608	36288	270816	1	0	1	50	42	19030032	0.0619164	1
DCUN1D2	806605	318	46	109592	25816	232344	1	0	1	50	68	21198016	0.0621676	1
MTCH2	989876	214	28	126896	34384	386904	1	0	2	50	54	19484976	0.0623097	1
FRY	221552	488	40	1224776	334600	2124864	6	0	5	29	24	13778072	0.0625203	1
FAM76B	298879	467	2	144368	33040	322056	1	0	0	39	54	21578760	0.0628281	1
RPLP2	1799017	232	51	47936	13384	121464	1	0	0	50	32	28080864	0.0629549	1
IRF2	207866	400	55	144816	36960	314160	1	0	2	31	28	12908784	0.0630642	1
NRIP1	103852	526	8	458528	125608	34944	3	0	0	50	64	19991048	0.0630935	1
DIRC2	423454	412	37	187432	59360	349440	3	0	0	2	1	1804824	0.0630939	1
DHRS1	915114	220	38	125496	38136	413784	1	0	0	24	18	8840944	0.0634059	1
REEP1	696855	425	37	106456	19208	238728	1	0	0	23	29	10508680	0.0636717	1
C1orf68	NaN	NaN	NaN	97720	28784	0	1	0	0	50	149	38430952	0.0637178	1
ADAP2	594135	209	20	158088	41160	303072	2	0	1	50	25	14890736	0.0640365	1
SYT11	2096440	179	32	169848	49896	179256	2	0	0	20	31	8766464	0.0641078	1
ETV3	895723	423	31	205464	60816	167664	2	0	1	50	62	16116688	0.064365	1
CLEC4D	321790	564	13	91168	21056	247296	1	0	1	14	14	4783968	0.064541	1
HSD3B1	422140	672	7	148232	42280	111888	3	0	0	50	66	13689984	0.0645949	1
STXBP5	94997	696	-5	470792	127960	715512	3	0	1	7	7	3040576	0.0646115	1
RELL2	771583	353	25	121296	36456	237888	1	0	0	10	8	5301016	0.0647844	1
FAM170B	NaN	NaN	NaN	113232	30912	0	1	0	0	50	149	38433080	0.0648193	1
PTGS2	275352	552	-19	246064	64904	264432	2	0	1	15	16	6166272	0.0649858	1
PIWIL1	224466	621	-26	354200	93688	672336	5	0	4	17	36	7064512	0.065252	1
MRPL47	397411	520	10	103992	26880	267960	1	0	1	39	43	12622232	0.0655157	1
OR4D9	430021	507	-1	120680	37744	16800	1	0	0	50	67	20113912	0.0655273	1
CAMK2B	1467518	412	65	274680	77448	409584	4	0	4	41	54	11116672	0.0657418	1
DNER	253305	456	-3	297584	82432	347088	3	0	2	50	61	19059880	0.0660934	1
IGF1	186749	752	-3	91448	22624	204624	2	0	1	17	16	5826072	0.0665239	1
2018-03-02	726556	150	0	96488	30688	97440	1	0	0	50	57	17458448	0.0667077	1
FTMT	70878	920	-16	93968	28840	47880	3	1	1	7	37	3247104	0.0669167	1
NT5DC1	260580	640	19	190064	47488	429408	2	0	2	10	7	2893632	0.0669291	1
RASGEF1A	424273	492	-11	199360	51632	267288	2	0	2	38	73	16726584	0.0670358	1
PEX26	516479	239	27	119728	37856	167664	1	0	1	50	53	16131640	0.0671951	1
ZNF775	315538	514	32	206752	65744	504	2	0	0	50	64	23038792	0.0672124	1
CDK16	819569	NaN	38	232680	68208	211680	2	0	2	50	47	15184848	0.0672796	1
CADM3	99569	785	14	174552	49728	295344	3	0	3	5	11	2287880	0.0673053	1
TMEM150C	712807	493	17	102984	27720	252000	1	0	1	30	39	10896480	0.0680493	1
DOCK8	193637	462	2	886760	237160	1552320	5	1	7	23	30	11134256	0.0681952	1
LRRC32	269123	379	26	248192	87304	63504	2	1	0	35	44	15622992	0.0682071	1
SDC4	1005559	233	36	80192	23128	135072	2	0	1	50	51	12933872	0.0682835	1
WDR65	1068006	294	30	281344	78176	458640	2	1	2	29	27	10216584	0.0684599	1
CELA2B	636573	188	34	110040	31416	342216	1	0	2	50	63	17925712	0.0685487	1
AKR1B10	403585	319	21	131936	33880	378168	1	0	1	27	30	11766720	0.0686361	1
SPTAN1	1917687	197	43	1025528	261016	1749552	5	1	3	16	15	7095312	0.0687556	1
FGF6	291341	908	23	81200	26152	59136	2	0	0	50	79	20209504	0.0699305	1
GIMAP2	682986	689	20	136360	35336	52752	1	0	0	50	46	15433208	0.0700426	1
RRP7A	969686	196	65	113624	32368	231840	1	0	2	50	57	16309272	0.0700786	1
MRPL30	489016	633	27	67648	17360	212688	1	1	1	9	13	3221400	0.0701102	1
YTHDF3	137401	619	7	234360	63504	54600	2	0	0	50	67	17681944	0.0703613	1
TM2D3	322884	469	-9	100072	28616	201600	2	0	1	25	54	11882640	0.070371	1
DAPP1	204991	693	19	116872	30464	186480	1	0	0	50	55	16564520	0.0703885	1
CSF1	785919	216	30	220080	65016	250320	3	0	0	50	44	15088024	0.0704654	1
PRPH	2154742	171	49	186984	56112	165816	2	1	0	26	21	7979776	0.0707602	1
FAM19A4	263741	842	-15	58856	14896	192696	1	0	2	16	20	3948280	0.070904	1
ATG7	184628	425	30	288624	78288	645624	2	1	2	50	74	24131352	0.0709168	1
STX1A	1082063	214	54	124992	27048	252504	1	0	1	50	58	20986000	0.0710982	1
TMEM25	1359480	167	47	148456	47600	347088	1	0	0	16	12	7772464	0.071184	1
CLDN25	148947	534	4	87696	28224	20160	2	0	0	50	57	14849800	0.0716134	1
GLG1	499497	209	36	497280	127680	951888	3	1	1	8	6	4466336	0.0716264	1
GIGYF2	325071	328	35	547288	138152	1017744	3	0	3	19	13	7799624	0.0719013	1
LSS	775666	624	68	301784	82768	391776	2	1	2	36	20	10411800	0.0719528	1
RAB38	149319	616	-15	85792	22736	102480	2	0	0	50	87	21258552	0.0720315	1
PPP2R2D	123624	470	-21	173768	42616	182280	2	0	1	50	84	17732064	0.0720449	1
CEACAM3	1360684	454	23	101136	30744	453432	1	0	3	26	23	7865872	0.072318	1
VRK3	1661159	187	40	195384	52584	372456	2	0	3	31	45	10839472	0.0723963	1
ZNF396	306655	499	43	136136	34888	132720	1	0	0	50	50	18548264	0.0724393	1
TCHH	527465	349	35	786184	194264	89544	7	1	0	50	61	21188608	0.0724793	1
C11orf48	2425755	248	51	109312	28112	285264	1	0	0	19	16	6155184	0.0731889	1
SPRY3	NaN	NaN	NaN	111832	33824	45024	1	0	0	50	149	38481016	0.0734926	1
PON1	134258	327	-2	145768	39368	333144	1	0	1	50	58	19807816	0.0735201	1
RGSL1	NaN	NaN	NaN	448392	108192	0	4	0	0	50	149	38510360	0.073608	1
TRPM1	277407	497	28	651672	174216	1001448	3	1	0	4	1	1858584	0.0737771	1
RABGAP1L	235125	938	7	354536	89320	962136	3	0	2	2	2	1377936	0.0740656	1
EEF1G	2695768	217	42	179928	47208	283752	1	0	1	37	27	15391824	0.0741479	1
SFRP2	142627	793	-3	118496	32032	71400	2	0	0	50	50	18091416	0.0744141	1
CALHM1	542721	170	51	132888	42672	41160	2	0	0	50	36	16850848	0.0747263	1
IGFBP1	146330	623	8	102592	30464	113736	1	0	0	50	58	17646216	0.0749273	1
UPK3BL	NaN	NaN	NaN	103544	33208	0	1	0	0	50	149	38435376	0.0749901	1
ZNF20	1025728	728	-15	218568	52080	100632	2	0	0	50	54	12007408	0.0752041	1
TMPRSS11F	211571	812	-6	180264	47376	475944	2	1	1	35	67	14474376	0.0752481	1
SLC25A33	749351	268	33	128240	38080	282744	1	0	0	45	51	15936536	0.0756039	1
CDH7	4645	524	-49	315336	87864	343560	4	0	1	19	27	5864208	0.0759533	1
2018-03-08	128745	725	34	120960	30240	188496	1	0	0	13	11	5027624	0.0760234	1
C14orf37	285319	683	3	306544	88760	292824	4	0	2	40	70	16191560	0.0763177	1
TMBIM1	730654	197	33	127400	37240	301392	1	0	0	48	48	16864848	0.0767654	1
BICC1	156609	497	-22	394352	110488	695016	5	0	4	22	43	9534224	0.0768149	1
OR4D10	430021	507	-1	119224	38024	11256	2	0	0	50	67	20113912	0.077033	1
TRPC3	324047	634	-3	371840	100912	303576	3	1	0	13	15	3661336	0.077241	1
MBIP	81955	627	-10	143416	36176	253176	2	0	2	22	27	5145952	0.0775013	1
CTSO	44515	745	-2	132552	34776	212184	1	0	0	24	33	11767392	0.0776004	1
TMEM206	487387	298	17	144088	37520	315504	1	0	1	50	55	21349888	0.0779011	1
RBMXL1	316278	598	5	149744	47320	67368	3	0	0	11	17	5127528	0.0783241	1
CTSS	1818753	188	35	136696	35168	254520	1	0	1	50	59	20094256	0.0789298	1
SLC26A9	690729	431	33	358904	103096	742896	3	0	3	25	33	11180120	0.0789713	1
KRTAP20-3	NaN	NaN	NaN	18368	4648	0	2	0	0	2	10	755944	0.0789852	1
MYOG	430455	453	42	88032	26712	24192	2	0	0	50	72	18863432	0.0789871	1
BTN1A1	426020	498	34	208320	61656	294000	1	0	0	42	22	14288568	0.0790451	1
OR5AU1	730598	357	36	140448	42336	29904	1	0	0	50	71	19469184	0.0791362	1
PABPC1L	952219	282	32	248248	71456	359184	2	0	0	10	8	4387264	0.0795605	1
PRMT2	530282	377	28	178304	47152	355824	2	0	1	30	46	11206776	0.0795793	1
C11orf63	675003	416	7	324520	83888	320544	3	1	1	50	65	17057880	0.0800961	1
NAT8L	717079	321	34	114800	39256	30744	1	0	0	50	67	20582800	0.0801802	1
RMND5B	821697	248	39	159768	44856	214200	2	0	1	50	47	16589272	0.0802769	1
CRYBB1	162003	462	-9	101640	29568	153048	1	0	0	48	76	18523120	0.0803206	1
RGS1	269711	604	-12	87248	21616	177408	1	0	3	19	27	5869864	0.0804112	1
FOSL2	465927	197	30	126056	40768	86856	1	0	0	50	60	20910288	0.0804523	1
ADAMTS6	275284	480	5	462728	116200	834456	4	0	3	7	12	3197936	0.0806119	1
HLA-A	983517	596	36	147224	42280	221928	2	0	1	50	79	14230776	0.0809282	1
COL14A1	262056	839	-5	730800	206472	1660848	6	0	8	8	24	5226760	0.0809792	1
PPM1D	288701	328	15	238448	70336	190848	2	0	2	39	55	14278432	0.0810181	1
CLPS	621095	404	34	45864	12768	115080	1	0	2	6	2	1033424	0.0811254	1
FER1L6	453048	561	15	763448	199864	1575672	5	1	3	4	8	3582208	0.081236	1
KIF2C	574317	191	43	301392	77952	687456	2	0	2	32	36	11400368	0.0812411	1
OR5M1	NaN	NaN	NaN	122640	36624	16464	1	0	0	50	149	38455256	0.0813996	1
TNS1	500812	399	23	684264	209496	800016	4	1	5	19	33	9409288	0.0814217	1
EIF4E2	286805	211	36	103264	25088	141120	2	0	0	50	55	15240232	0.0820642	1
DYNC1I2	354433	344	33	265216	68264	330624	2	0	0	10	9	4209296	0.0822148	1
SCGB1D4	3058870	450	42	34440	9576	121800	1	0	1	50	31	13941480	0.0822911	1
APEX1	464497	395	17	126672	36792	215376	1	0	0	50	76	22886976	0.0823196	1
HMBS	1390854	195	58	148456	42728	395976	1	0	0	19	20	8526840	0.0825129	1
SNX11	1195543	255	11	109704	30912	247632	1	0	0	34	37	11139520	0.0826891	1
HSD17B2	192405	635	2	154896	43680	165816	1	0	0	28	36	13657672	0.0827648	1
TPD52	211901	353	43	105112	28112	270144	2	1	2	8	5	2849672	0.0828469	1
PBRM1	1217701	231	47	673456	170072	1040256	3	0	2	1	6	2673384	0.0829979	1
HCN3	1574928	194	45	296128	99512	237888	3	1	0	50	59	16184392	0.083247	1
ELTD1	74049	903	-17	284312	73360	378000	4	1	2	28	53	8063104	0.0832859	1
DDX3X	627364	NaN	54	274848	70056	439656	3	0	2	5	10	3000816	0.0833794	1
GNB2L1	1034999	415	35	128296	37016	320208	1	0	1	43	45	12393696	0.0837414	1
CCDC24	875223	214	39	122696	37912	171024	1	0	0	7	2	2759568	0.0839827	1
C8B	38776	713	-12	243656	62440	449736	3	0	1	7	21	4403392	0.084061	1
CYTIP	79169	895	18	147672	38808	225792	2	0	0	6	14	3152352	0.0842311	1
SESN2	766835	170	29	191744	56728	289296	1	0	0	50	38	18806032	0.0844023	1
KNTC1	917926	215	37	921704	234472	1176504	4	0	4	18	18	6602904	0.0846167	1
MAP4K3	363056	435	10	381192	92400	926184	2	1	0	8	10	6937280	0.0846754	1
ASTN1	6547	940	-9	523320	144816	790104	7	2	3	4	9	2159192	0.0847028	1
RSPH1	411865	374	67	129752	31864	294672	1	0	0	9	7	4251464	0.0850065	1
TSPAN14	308181	588	-12	112224	29736	313152	1	0	2	37	47	12141360	0.0850325	1
PDILT	212375	823	0	239736	62496	437136	2	0	3	50	70	16794120	0.0850859	1
C21orf58	940047	624	53	125608	41888	98616	1	0	1	40	40	13191080	0.0851823	1
ELMOD2	125708	752	7	126056	27496	229320	1	0	2	50	82	16564296	0.0851974	1
CDCA8	445023	375	27	116368	31976	353472	2	0	1	50	64	18336304	0.0856104	1
MRO	240974	355	12	122472	31752	345744	1	0	2	50	75	19319552	0.0857695	1
CNR2	923316	254	23	137928	44688	237048	1	0	0	14	9	4815664	0.0858166	1
YWHAE	1417492	215	22	105560	26824	194208	2	0	1	42	51	13669992	0.0860351	1
OR10Z1	179404	940	1	119952	38136	17136	3	0	0	50	96	20600888	0.0866501	1
ENDOG	1768145	201	34	113008	38864	15120	1	0	0	50	64	16638160	0.0866658	1
FAM110B	190462	601	15	143752	43232	50400	3	0	0	50	54	13405000	0.086938	1
TSSK6	868278	284	7	103600	34496	79968	2	0	0	50	47	16501912	0.0869836	1
CXorf21	81961	NaN	21	120736	31976	21840	2	0	0	50	64	18009096	0.0872953	1
FAM174B	281213	478	-17	60424	21560	60144	2	0	1	17	14	3651928	0.0873536	1
AASDH	639545	594	5	442008	121296	390264	2	0	1	14	13	7753088	0.0877431	1
C14orf178	429207	388	37	51464	14056	104328	1	0	0	50	54	23275448	0.0877487	1
AQP12A	1077835	446	25	112896	38640	29232	2	1	0	6	9	2062592	0.0877596	1
UBTF	930750	175	41	323120	75880	556752	2	0	1	24	25	10580472	0.0882093	1
RRAGC	524940	458	24	163632	42336	210336	1	0	1	50	45	16881592	0.0882221	1
OR9G1	NaN	NaN	NaN	117992	35896	15456	2	0	0	50	149	38453520	0.0883253	1
TMEM72	75634	905	25	108528	33600	112224	1	0	1	16	18	5658688	0.0885873	1
NAA15	389880	299	26	365568	84168	558432	2	0	2	50	67	23811592	0.0886034	1
CCND3	467876	186	41	113960	36400	271656	2	0	1	50	54	17640224	0.0886189	1
TARM1	NaN	NaN	NaN	107464	32984	0	2	0	0	50	149	38435152	0.0887633	1
AUP1	1019591	315	50	163352	51184	433272	1	0	0	12	3	3913000	0.0888134	1
SHD	2132502	244	39	136472	39088	134904	1	0	1	50	39	13198024	0.0889099	1
LRRC10	499701	394	14	106288	33824	14448	1	0	0	50	87	20939520	0.0889489	1
PPM1L	585349	509	-5	145096	39200	117768	1	0	0	31	28	10590104	0.0890492	1
ELAC1	189022	332	51	143808	41664	79464	1	0	0	36	36	12303144	0.0893705	1
FBXW7	117295	501	51	341824	91616	356328	2	0	3	40	46	13827352	0.0894457	1
SLC9A3	787824	367	29	329224	102368	304752	4	0	1	34	29	11499152	0.0897324	1
RHOF	826816	195	43	84784	25088	68040	2	0	0	50	57	14108696	0.0897905	1
KIAA1432	311104	473	36	556808	149968	798840	2	0	0	11	3	5094320	0.0899569	1
FOXN2	254318	752	23	174440	46648	169680	2	0	0	50	63	25496520	0.0903262	1
ZNF774	1110178	139	33	197176	48776	67536	1	0	1	39	37	15425256	0.0904838	1
OR2B3	155147	738	1	123592	35336	23688	2	0	0	50	77	19811344	0.0904914	1
OR5K2	390532	796	2	123592	36008	14952	1	0	0	50	74	16451400	0.0908673	1
NTF3	28523	735	17	106456	31136	55944	2	0	0	50	80	21078400	0.0910167	1
SLC8A1	39449	706	-11	403648	112112	353472	5	0	4	44	91	16603440	0.0912319	1
DHODH	438866	372	19	154896	50400	337008	1	0	0	37	43	16368464	0.0912412	1
ZNF438	89942	603	20	329168	92848	110208	3	0	1	50	68	16548392	0.0917802	1
VAV3	132139	554	-11	361480	87920	774816	5	0	8	9	28	4511640	0.0920233	1
PUS10	635242	350	33	222992	55552	622440	2	0	1	21	28	12929112	0.0920864	1
PHF20L1	195342	773	-4	434672	107968	563136	3	0	2	15	10	4407536	0.0921105	1
TP53TG5	1037999	382	35	118440	31584	199920	1	0	0	38	41	12034288	0.0924406	1
MR1	201966	253	23	138712	37352	222432	2	0	1	50	60	19528992	0.0929112	1
EYA4	97438	409	-8	279216	73752	662760	2	0	1	16	15	5373536	0.0930129	1
BMP3	10953	1083	4	185808	53928	79296	5	0	0	4	6	1016568	0.0931385	1
LEF1	231204	771	22	178080	46536	442512	1	0	2	50	55	21449288	0.093139	1
MAF1	2720766	211	27	107800	26432	141120	1	0	2	22	17	5265848	0.093254	1
CEP164	440623	360	35	593712	163464	982296	4	0	8	27	28	10752224	0.0933751	1
MRPL38	1697896	165	28	152712	44688	82992	1	0	0	50	65	20042232	0.0933763	1
OR3A2	506514	628	0	123256	39704	31248	2	0	0	50	72	21011704	0.0934777	1
OR5M8	NaN	NaN	NaN	122080	35168	11592	2	0	0	50	149	38448928	0.0936237	1
KRTAP5-3	NaN	NaN	NaN	94360	26432	46368	1	0	0	50	149	38474968	0.0937087	1
RBM14	1343990	194	62	251496	87528	74760	3	0	1	50	41	17245312	0.0940823	1
NBPF14	NaN	NaN	NaN	384328	94808	682920	9	3	11	2	24	1529024	0.0943402	1
CD33	352763	629	1	146216	43960	176064	1	0	0	28	29	11032728	0.0943872	1
S100G	294904	NaN	28	33656	8008	77112	1	0	0	50	78	23753576	0.0944935	1
SLC41A2	759566	294	30	231112	64232	304080	3	1	1	50	53	18456424	0.0945452	1
TMPRSS11D	210733	767	22	170408	47152	341040	2	0	0	25	26	10164224	0.0951012	1
CORO1C	451218	217	40	196112	50008	388752	1	0	1	18	8	5922448	0.0953976	1
ISX	234416	597	-76	96656	29344	119112	1	0	1	50	79	14593208	0.0954407	1
PCMTD2	442044	440	43	145768	40040	173880	2	0	1	50	72	22187928	0.0954706	1
DDX19A	1126886	134	44	197904	51240	399168	1	0	3	50	42	18562600	0.0955093	1
PLXNA1	422395	494	48	747264	228984	689304	4	1	4	22	22	8867040	0.0956307	1
CYP4A11	492091	578	5	211008	58800	414456	1	0	2	50	48	21028952	0.0957722	1
KCND2	49438	962	7	248528	72856	199248	3	1	2	50	73	15167600	0.0961849	1
SLC10A7	60942	1043	16	144368	42112	344904	1	0	1	14	10	4345880	0.0961951	1
MAPK1	458136	299	47	148736	38584	242592	2	0	1	50	51	17710112	0.0970593	1
NOTO	NaN	NaN	NaN	96152	32200	0	2	0	0	50	149	38434368	0.0974801	1
ERI3	758083	308	29	137424	38304	320880	2	0	1	50	50	19475400	0.0975387	1
MAPK4	243391	442	21	230832	68208	154056	3	1	0	50	55	18586680	0.0975408	1
ACSL6	331471	484	25	307496	84280	670320	2	0	2	17	20	9284632	0.0977858	1
TBL3	1747301	183	46	323456	99064	283248	2	0	1	50	35	15740424	0.0978008	1
SIRPG	421072	486	32	152880	46368	136416	1	0	2	40	32	11031720	0.0978234	1
PRSS21	1717244	210	42	125720	36400	126672	1	0	0	50	65	17662120	0.0978606	1
RFC2	997452	202	51	146328	39648	335496	1	0	1	40	46	12420296	0.097972	1
APOC1	1003719	196	6	34888	9464	101304	1	0	0	50	47	15163904	0.0979944	1
DNAJB13	533576	196	41	130256	34216	255024	1	0	0	22	29	8916544	0.0985333	1
DGKA	2080397	229	31	306488	79912	805728	2	0	0	6	3	2807784	0.0985461	1
RABEPK	951081	168	46	150808	41888	248976	1	0	1	16	18	6671728	0.0986551	1
MAPKAPK3	583785	302	50	157472	42280	313152	1	1	1	50	45	15627920	0.0990985	1
TMC6	527017	217	27	319704	99288	516768	3	0	0	15	13	7370104	0.0991454	1
DCTN5	544239	561	38	76160	19768	211008	1	0	1	12	28	4882696	0.0992703	1
ATP5B	2757565	164	43	208040	65128	296352	1	0	1	29	24	12304320	0.0993137	1
NAA11	103025	821	-5	92288	24304	12768	2	0	0	50	81	17385816	0.0993207	1
NCEH1	314731	235	20	176624	52360	169008	1	0	1	50	69	19891144	0.099688	1
PHF19	645995	270	39	257152	71456	370440	2	0	2	13	12	4560192	0.0997616	1
ATP2A1	1167826	218	55	401688	119280	697536	2	1	2	23	25	11082008	0.100255	1
MS4A12	333232	899	13	107968	31136	232680	2	0	2	50	57	14050512	0.100367	1
C3orf70	760533	598	32	100184	26992	47880	1	0	0	50	80	16256520	0.100557	1
OR5H14	200002	811	-15	121968	34776	20832	1	0	0	50	83	15821176	0.10064	1
RUVBL1	834133	419	46	185920	51128	360360	1	0	0	19	22	9211552	0.100854	1
EPB41L3	57432	1036	-5	438760	124376	819000	4	1	7	5	16	2535848	0.100925	1
ZPBP2	1602321	292	18	141008	34552	255528	1	0	0	21	35	9951144	0.101107	1
QPCTL	939821	180	44	146272	50792	259728	1	0	0	33	27	10419584	0.101299	1
HOMER2	457445	683	24	147000	37296	216048	1	0	1	50	58	17824072	0.101522	1
PDXK	919787	170	68	130144	34328	337848	1	0	2	50	67	16291856	0.101559	1
GALNT7	249234	381	15	269976	69384	377832	2	0	2	50	77	19123496	0.101685	1
SHARPIN	2720766	211	27	150472	51128	239568	1	0	0	30	21	8213184	0.101761	1
NDUFB2	329944	567	29	43736	12040	177240	1	0	1	50	83	22632680	0.101778	1
SLC39A2	1005555	429	4	118608	39648	222600	2	0	0	9	4	2559256	0.10188	1
USP6NL	300268	388	22	343336	93800	179928	2	0	1	8	6	4184544	0.102004	1
TBC1D22B	516467	376	38	208264	54824	463848	2	0	0	34	29	15373064	0.102517	1
RNF215	696089	214	57	146552	49336	155232	1	0	0	50	53	17421656	0.102612	1
OR14J1	176114	872	4	123256	38864	29568	2	0	0	50	76	19590032	0.102761	1
SERF2	784327	286	37	26544	5376	177576	1	0	1	50	59	16839480	0.102923	1
INTU	211890	437	-11	381528	103992	470232	2	1	1	36	31	13073144	0.103085	1
FAM166A	1724821	399	43	130032	34608	175896	2	1	0	50	47	13226360	0.103382	1
FOXF2	114944	481	14	170240	54712	51072	2	1	0	50	69	15040200	0.103523	1
FBXO4	113456	795	23	161392	42560	177744	2	0	0	9	11	2612512	0.103574	1
ASPA	403115	442	6	129304	32984	163296	1	0	0	13	20	5768448	0.103613	1
HDAC8	366313	NaN	39	166824	43848	343896	1	0	1	50	67	17253208	0.103705	1
PIGW	416822	556	23	196112	59080	32424	1	0	0	50	73	21829584	0.104015	1
TRIM50	902769	422	52	191856	58128	301560	3	0	0	9	6	3097192	0.104084	1
OR52D1	99343	946	-2	121688	39760	31584	1	0	0	50	98	20115536	0.104103	1
MIA3	225124	392	-1	777672	202440	904008	2	0	0	10	0	4405408	0.104383	1
CFD	2168802	198	28	98056	32984	4704	1	0	0	50	79	15750392	0.104564	1
UBP1	483698	352	9	225904	57512	478800	1	0	1	22	20	10919664	0.104658	1
MINA	158573	723	-2	189504	51408	356328	2	0	0	5	5	1950536	0.104794	1
GRID1	89265	965	-18	404488	114968	508032	7	1	4	50	140	21766976	0.104831	1
TUB	189808	555	12	233072	64960	435792	3	0	3	18	22	6732208	0.105588	1
NCKAP1L	643138	151	35	464184	124824	1118712	2	1	4	35	33	14026880	0.105765	1
DPP4	153730	528	9	325360	78008	905016	2	1	1	12	20	6374256	0.105851	1
NTRK3	124519	730	-57	377496	101640	562128	7	2	7	6	30	3722544	0.105855	1
ATP5SL	1104034	376	38	115248	25200	203280	2	0	1	50	54	15291192	0.105937	1
TMEM222	884974	188	30	85680	23352	269808	1	0	2	9	21	5070856	0.105998	1
SDS	444479	276	36	130424	40096	172200	2	0	1	50	61	19141640	0.10604	1
PI4K2A	514755	143	54	191968	55664	309288	1	1	1	26	13	7938448	0.106223	1
PSG5	307971	178	-25	133784	38920	464016	1	1	1	39	66	13117552	0.106234	1
ZSCAN23	NaN	NaN	NaN	157360	41216	5040	1	0	0	50	149	38448424	0.10634	1
AVPR1B	755856	400	10	160048	54824	69720	3	0	0	50	62	14106736	0.106411	1
AQP10	1653296	236	29	116424	39480	175056	2	0	1	50	66	17501176	0.10647	1
UBR2	1007026	194	42	754376	185752	1586256	3	0	0	7	2	5583984	0.106506	1
KEAP1	1996822	207	30	246960	71400	103656	3	0	0	42	40	14178752	0.106621	1
ADRM1	990360	252	9	162792	49056	178248	1	1	0	50	43	15676416	0.106824	1
USP33	432858	192	2	395752	96992	717192	4	0	2	1	6	1503768	0.106876	1
PPP2R5E	237658	445	20	196168	48440	386904	2	0	3	40	32	13997032	0.107191	1
WBSCR27	1099366	208	37	96152	31192	96264	1	0	0	50	73	13590640	0.10758	1
CDCA7L	687019	581	-1	186760	48608	413280	1	0	2	19	21	9748144	0.107709	1
SFTPA1	478276	NaN	11	106680	30240	187152	1	0	0	9	33	6470128	0.107914	1
ACPP	210154	765	13	175840	45920	365904	1	0	1	35	44	14065352	0.10802	1
ETS2	382323	151	5	193592	49000	301392	1	0	2	31	34	11839296	0.10823	1
SEH1L	436900	355	69	173376	47208	309288	2	0	2	20	14	6923000	0.108429	1
UGT1A9	320853	284	24	211680	58968	777840	1	0	0	9	10	6432216	0.108719	1
G6PC2	173915	724	7	144312	38136	183624	1	0	0	50	87	18682720	0.108887	1
GNL1	2080582	271	32	243488	70336	428568	1	0	1	49	35	17399592	0.108926	1
SPOP	943930	348	28	155400	39648	373296	1	0	0	5	5	3433360	0.109156	1
HS3ST6	1766472	214	39	116816	41104	1176	1	0	0	50	56	15954680	0.109265	1
GPATCH4	2049505	180	37	159376	38192	258384	1	0	1	18	22	7297080	0.109569	1
ZBTB46	1125169	202	40	231112	68936	73752	2	0	1	50	63	13990928	0.109686	1
ZNF439	739660	633	-2	204344	49000	116424	1	0	1	50	71	23299528	0.109729	1
OR8D4	89099	736	-8	122136	36288	13104	2	0	0	50	84	19485256	0.110511	1
PLXNB2	939384	257	70	734272	216104	513408	4	1	2	44	51	14719376	0.110552	1
STAC2	1426821	212	31	166432	47936	231168	1	0	1	50	44	17201744	0.110597	1
CRHR1	408198	563	16	181664	51352	374640	4	0	4	5	14	3540600	0.110661	1
KLHL38	517269	192	22	230608	64736	105840	1	0	0	29	19	10218600	0.110809	1
PABPC4L	NaN	NaN	NaN	170856	46032	0	1	0	0	50	149	38448200	0.111062	1
NOP58	386034	270	50	221704	54824	643440	1	0	2	31	32	13449352	0.111299	1
TINF2	915114	220	38	178864	54656	184968	2	1	0	24	18	8840944	0.111342	1
C6orf211	336608	468	30	180096	45360	155904	1	0	0	16	19	7754600	0.111925	1
OR7G3	311030	471	-63	119168	38416	5544	1	0	0	50	83	15102528	0.11204	1
LHFPL2	214373	434	44	89600	26488	121632	1	1	0	4	4	1929480	0.112123	1
ASL	477708	345	38	191576	53536	313320	1	0	1	50	57	21651112	0.112388	1
FAM124A	175682	518	37	226576	69944	103992	2	0	0	50	31	18213496	0.112458	1
SERPINI1	145987	567	-12	170688	41832	244272	1	0	0	10	15	5881176	0.112729	1
C19orf45	609287	308	36	201152	59584	120624	1	0	0	38	35	15847608	0.113522	1
CCDC129	34323	943	-1	421008	114408	238224	2	1	1	26	52	11464768	0.113577	1
IL8	273344	444	13	41832	10920	115080	1	0	0	50	56	17461808	0.113922	1
EXD1	933164	175	39	209048	56560	306768	1	0	1	40	60	18316032	0.114022	1
S100A11	527465	349	35	43064	11704	134904	1	0	0	50	61	21188608	0.114104	1
SLC30A7	173324	727	-4	156240	41160	467544	2	0	0	13	11	4879840	0.114151	1
BBS7	324357	506	29	297304	76160	541968	1	0	0	19	14	9821616	0.114213	1
RDH13	1125216	432	-26	130816	40544	81984	1	0	0	27	42	9169944	0.114512	1
FNDC4	1193266	306	39	93464	29008	308280	1	0	0	5	6	2369752	0.114616	1
MSX2	30602	599	14	102200	33880	35112	2	0	0	50	78	18922176	0.114667	1
NUFIP2	1348501	128	32	277312	75824	135072	1	0	0	50	45	17853248	0.114958	1
KRTAP4-4	996799	468	-7	67760	16744	41328	1	0	1	13	14	2340296	0.114963	1
RNGTT	202476	672	37	250040	61432	398160	2	0	2	14	16	7920080	0.115047	1
ZNF521	24828	599	-1	531496	134288	268464	7	0	4	5	10	1456112	0.115272	1
UAP1	320314	193	10	207480	53592	338856	2	0	1	50	42	17570056	0.115303	1
NIPAL3	604127	325	29	165872	45976	404880	1	0	3	50	64	18804632	0.115526	1
AMPD1	600650	472	11	322672	81704	591192	3	0	1	8	8	2894696	0.115736	1
PADI4	457546	210	34	270424	74648	382200	1	0	1	50	48	20458928	0.115753	1
MSRB3	324747	580	3	89824	24920	327096	1	1	1	2	4	1845536	0.116015	1
CTSF	1343990	194	62	196224	56616	251160	2	0	0	11	9	2918720	0.116138	1
CDHR2	593410	318	45	525224	156688	665784	4	0	5	9	15	3619336	0.116916	1
SLC39A1	2028800	222	34	121184	44632	195888	2	0	1	10	7	3218096	0.117114	1
CEACAM7	1249321	499	27	106624	30464	164136	1	0	1	50	97	17401160	0.117249	1
TTLL9	1011028	241	37	185640	45864	464184	1	0	2	50	56	15202264	0.117628	1
MTA2	2695768	217	42	271040	77560	598416	1	1	0	37	27	15391824	0.117676	1
KCNIP3	246871	498	14	121800	30744	296688	2	0	1	5	6	1429680	0.117705	1
F11	364737	606	-12	258216	66528	393792	3	0	3	16	16	3701880	0.117853	1
AIMP1	158895	711	5	137984	36568	147168	1	0	0	41	90	17184328	0.117927	1
SPRR2A	687290	704	30	29568	7896	43176	1	0	0	50	55	14623840	0.118093	1
GRIK3	361850	626	30	369208	104552	443856	4	0	2	50	57	19885208	0.118731	1
TNFAIP2	952836	211	40	255808	81032	195720	1	1	1	42	29	17221400	0.119066	1
LRRC39	294945	518	11	138600	36120	266616	2	1	1	40	61	16973152	0.119209	1
CPT1A	619314	303	45	321776	87136	561624	2	1	2	50	68	19356120	0.119378	1
NEK3	397134	432	30	213864	51744	198240	1	0	0	50	55	19524792	0.119567	1
OR4K15	420010	827	-51	133336	42224	13944	3	0	0	50	68	9381176	0.119705	1
CHAF1A	2078211	278	37	386736	105336	373464	2	0	0	23	11	6542872	0.1204	1
PARVA	447343	318	-4	154112	42280	256368	1	0	2	7	14	5167064	0.120681	1
TSPAN18	174144	622	15	100632	29568	285936	2	0	3	25	24	5866616	0.121321	1
KNG1	463823	395	37	273560	71512	300552	1	0	1	50	56	24543624	0.121437	1
USP44	442533	328	13	286496	76216	154728	1	0	0	50	62	26263104	0.121697	1
GSX2	77093	472	20	116760	37968	18648	2	0	0	50	49	14612976	0.121702	1
BBS12	134067	172	14	279384	79632	26208	3	0	0	50	41	14371448	0.12194	1
RPLP1	307077	298	19	46760	13552	100800	1	0	0	50	61	21786072	0.122254	1
CIB4	1039210	428	29	79296	18816	245112	2	0	5	4	32	2451344	0.122464	1
ENOX1	99614	523	36	266616	67368	474936	1	1	1	47	39	18330592	0.1226	1
SLC17A3	313920	673	30	201824	58408	280056	1	1	1	50	63	19039888	0.122842	1
AES	1092464	195	30	111160	31640	111216	1	0	2	18	13	4337816	0.123221	1
CHAF1B	289668	352	52	226968	64008	470568	2	0	2	31	17	9634016	0.123406	1
CDYL	116037	445	26	219016	59696	178248	1	0	1	23	14	7761600	0.123516	1
LCE2B	169158	818	24	43960	12656	46704	1	0	0	50	76	20962032	0.12399	1
PRR3	2080582	271	32	75040	22232	277704	1	0	1	49	35	17399592	0.124218	1
AGAP1	134111	614	3	344456	99400	642264	4	0	4	1	4	1355088	0.124317	1
KRT5	1280474	464	36	233240	70000	322728	2	0	1	50	73	18237520	0.124321	1
ALCAM	165047	784	-3	241864	62552	503160	1	0	2	27	19	8748264	0.124481	1
OR2M4	18846	936	-35	120568	36512	15792	4	0	0	50	126	12124056	0.124663	1
FZD9	904644	399	48	223776	74592	28056	2	1	0	15	33	8472744	0.124692	1
SPANXN5	476232	NaN	26	30632	6832	118944	1	0	1	17	17	4381048	0.124835	1
POC1B	236022	460	-6	196504	52304	586320	1	0	0	13	13	5575640	0.124856	1
C17orf104	1297937	254	27	383880	101136	17136	2	1	0	41	36	11780160	0.124934	1
CENPT	1039476	143	49	220920	70392	303240	2	0	1	50	38	15777328	0.125238	1
AUH	124246	342	24	136752	40992	248136	1	0	0	15	16	5506816	0.125259	1
ZAR1L	NaN	NaN	NaN	128352	36288	0	2	0	0	50	149	38438456	0.125548	1
DMRTC1	NaN	NaN	NaN	152432	49504	37968	1	0	0	50	149	38489640	0.126147	1
FGF10	107231	886	-39	84336	22344	71904	1	0	0	14	19	3283056	0.126199	1
EXT1	190467	586	18	303016	80192	391440	4	1	0	17	18	5494384	0.126207	1
LPCAT4	542657	234	22	207368	66304	366240	1	0	1	20	10	6000288	0.126223	1
STIM2	116073	934	37	312704	83104	402024	1	0	0	33	22	15252608	0.126384	1
FIBP	3779084	287	42	149184	40824	259392	1	0	0	12	6	3505768	0.126497	1
PLA2G4A	265620	592	-18	312704	76720	563472	2	0	1	5	4	2524032	0.1265	1
LSM5	371992	639	6	39200	10192	157752	1	0	1	50	57	15802920	0.126692	1
C17orf50	675201	196	3	69048	20832	38304	1	0	0	50	66	19408424	0.126863	1
GINS3	695011	385	-1	101640	29400	61152	1	0	1	19	30	5085528	0.127174	1
HNF4A	769430	376	16	214704	60984	340704	3	1	1	50	69	18316536	0.127506	1
TTC21B	100856	599	-2	545776	136808	792456	3	0	3	20	22	8418816	0.12812	1
RALGAPB	531076	440	45	605920	167048	1116528	2	0	3	18	14	9828504	0.128158	1
GLT8D1	1217701	272	47	153160	40376	357672	1	0	0	3	1	1904280	0.128517	1
MAFA	2154403	237	32	134344	44072	0	1	0	0	50	55	14856520	0.128526	1
WIPF3	400552	579	17	182616	65352	129696	2	0	0	28	39	17009832	0.128756	1
DARS	440321	410	30	210784	52304	450576	1	0	1	39	42	13650672	0.128819	1
SYT3	612522	593	35	228648	75264	161616	2	1	2	25	48	9564632	0.129474	1
MCCC2	436559	600	36	231336	63672	536256	2	0	2	40	61	18941832	0.129523	1
STAB2	907417	599	10	1052240	279664	2510088	7	0	10	2	10	2909648	0.129693	1
UBR7	325787	222	35	181664	39760	242424	1	0	2	43	61	13861792	0.129973	1
OXCT1	109769	687	11	214816	58520	556416	2	1	5	12	21	4650408	0.129995	1
FUT2	1616265	190	38	133336	40712	40656	1	0	1	24	30	8997072	0.130016	1
NONO	728362	NaN	26	193760	50848	185640	1	0	1	50	72	22258600	0.130097	1
ETFDH	171388	429	1	251440	68096	474768	2	0	0	5	9	2896992	0.130442	1
LIPH	953031	366	31	185584	48272	359856	1	0	2	39	51	13297872	0.130658	1
NHLRC4	1115707	213	39	46368	16128	16632	1	0	0	50	59	14663600	0.13075	1
FAP	70846	615	5	322840	77504	785736	4	0	5	25	33	8194144	0.130812	1
NSMCE1	227767	448	27	112056	27216	232344	1	0	2	8	9	2898840	0.130948	1
GPR157	890298	264	31	126616	45080	33768	2	0	0	50	49	14919016	0.131212	1
HMP19	101001	533	23	69608	19768	130200	1	0	0	50	40	16152752	0.131404	1
OR10K2	135429	902	5	119616	37800	11592	2	0	0	50	62	12886832	0.13166	1
PSMG1	383292	235	30	118104	31584	185136	1	1	1	6	16	3954048	0.131674	1
CDCP2	465615	313	26	174720	54096	94416	2	0	0	50	58	20551944	0.131896	1
SPATA13	255006	569	36	506240	145264	362208	2	0	1	46	37	17389288	0.13207	1
EPX	851306	401	14	281400	87528	346752	2	0	1	50	53	14745304	0.132109	1
MEI1	1452842	180	49	513072	150024	665280	3	0	1	3	3	1819384	0.132307	1
LGI1	488719	532	4	227248	58688	255696	2	0	1	37	38	15998808	0.132389	1
DSC1	214084	492	-7	370216	98000	493920	4	0	4	50	78	19006232	0.132515	1
KCNJ16	32643	589	-53	166096	45752	31248	3	1	0	7	11	2341360	0.132554	1
KIAA0319L	956500	451	27	425544	117096	905520	2	0	3	11	26	10049592	0.132561	1
ZNF45	464210	419	-38	278208	68712	134232	2	0	0	7	7	2954560	0.132921	1
FAM170A	296413	644	-2	133728	35280	168840	1	0	1	50	74	14308728	0.133165	1
PDHX	663753	258	6	215936	65968	308112	1	0	0	29	27	10149384	0.133258	1
RBM45	234602	603	21	194824	50960	280728	1	1	0	43	59	14604744	0.133561	1
HSD17B12	432669	791	0	128968	35504	573216	2	0	3	50	69	16254168	0.133611	1
EGR2	176901	852	32	180712	61040	76440	2	0	0	43	57	21845544	0.133908	1
PAF1	1748498	252	32	224112	52752	353136	1	0	0	17	18	7839160	0.133978	1
TESK1	1202125	248	37	238840	83216	244440	1	0	0	26	22	10785488	0.134045	1
TMEM176A	749051	604	16	94080	28896	191184	2	0	4	5	14	1588664	0.134083	1
NPFFR2	17885	811	3	210504	56112	105840	6	0	0	3	6	790328	0.134208	1
UBR1	634287	366	32	733488	179760	1416744	4	0	1	4	7	4081056	0.134483	1
FUT10	96386	500	5	192136	51800	201264	3	0	0	15	10	3354904	0.134909	1
ARHGAP42	NaN	NaN	NaN	363944	92848	0	2	0	0	50	149	38495016	0.134913	1
AKAP8	494792	481	28	282688	75656	386904	3	0	0	25	23	10314696	0.135133	1
PAQR9	397648	422	17	143640	46872	27384	2	0	0	50	62	20212864	0.135386	1
HAPLN4	940952	232	17	153272	52864	97272	2	0	0	39	35	15054424	0.135552	1
ZSCAN20	349443	614	31	418320	111888	206808	3	0	2	50	66	22090656	0.135983	1
SLC35F4	175308	918	27	207928	59864	121968	2	0	0	45	48	17875536	0.13623	1
ZNF622	203311	624	-20	195160	49112	246624	1	0	0	20	28	9715048	0.13675	1
ZSCAN21	1503181	254	41	190736	50176	201264	1	0	0	50	66	18444440	0.136799	1
TMEM231	488582	225	6	143808	36288	102984	1	0	1	15	14	5164936	0.136986	1
RNFT2	225255	411	4	186816	55104	290136	1	1	1	20	20	8385888	0.13751	1
TMCO2	627703	373	18	73192	20384	77616	1	0	0	50	65	22361640	0.137511	1
XIRP1	163147	452	44	703864	226184	30912	4	0	0	50	50	21323680	0.137702	1
CHST1	160913	609	18	156800	51520	36288	1	0	0	50	56	13985216	0.137794	1
HLA-B	2552688	347	28	145432	42560	152208	1	0	1	49	58	14782936	0.137872	1
COG2	379098	568	3	303464	80416	615216	2	0	1	14	10	7830984	0.138293	1
C14orf119	1261207	185	41	55328	16240	114912	1	0	1	50	55	20323856	0.138659	1
OPALIN	799460	684	38	60816	16632	303072	1	0	2	50	39	13775328	0.138736	1
OR51F1	207755	972	-1	119952	37632	3528	2	0	0	50	96	18985344	0.1393	1
PCSK5	96278	886	-24	379232	95200	670992	5	2	4	31	83	11042360	0.139525	1
CCT8L2	107592	852	-83	210784	70448	90048	2	1	0	3	12	3158960	0.139542	1
LAMB4	487451	326	4	722176	188048	1103760	4	0	5	37	47	15588552	0.139555	1
DMTF1	169233	1011	4	311752	82544	492744	2	0	2	13	16	5073096	0.139652	1
LRRC34	404285	689	13	193200	51576	249144	1	0	0	22	38	11556160	0.13974	1
IQCB1	371177	520	32	247016	63616	441504	2	0	0	17	17	8407000	0.139801	1
TIAF1	1586181	236	33	44128	14336	76944	1	0	0	50	56	17015600	0.140383	1
RNASET2	225834	633	18	107968	27272	284760	1	0	4	18	22	4294920	0.140384	1
B4GALNT2	868792	346	21	228872	66976	367752	3	0	1	4	2	1054312	0.14039	1
PSTK	274189	673	11	142184	37576	127512	2	0	0	50	70	17750432	0.140537	1
SMR3A	264684	915	25	50904	18480	69048	1	0	0	50	51	18517744	0.140632	1
PRKRA	159623	482	29	133784	34216	277704	2	0	0	4	3	1943816	0.140767	1
FUT8	412062	875	38	248192	64456	381864	1	0	2	15	15	6838216	0.141018	1
TECPR1	464632	375	26	471128	132664	266952	3	0	4	21	22	5653312	0.141232	1
PIK3C2B	482894	188	34	656376	189168	1051176	5	0	2	8	15	4823728	0.14132	1
MOSPD1	296514	NaN	17	87304	23744	158928	1	0	0	50	82	21867160	0.141439	1
PADI1	524388	182	42	270424	74648	383880	3	0	4	50	55	16710904	0.141575	1
AKAP10	545359	348	-11	272664	70896	431760	1	0	1	50	65	24492832	0.141615	1
PBOV1	341233	545	21	54320	14560	19656	1	0	0	35	56	14339136	0.141662	1
TSPO2	145501	611	37	66080	22120	107856	1	0	0	50	42	18991448	0.141842	1
RLTPR	1065785	147	41	568736	182728	461496	3	0	0	5	3	3341744	0.14195	1
ESX1	354255	NaN	47	156296	51184	162456	2	0	1	19	26	10024672	0.142087	1
CYP19A1	263003	535	17	207256	52808	287112	3	0	1	33	42	10882368	0.142134	1
PAPPA2	39980	863	-10	722344	203504	900648	8	2	3	8	10	2132256	0.142211	1
MCTP1	148501	629	22	412944	115752	772464	3	0	1	5	8	3119928	0.142263	1
ARCN1	1359480	167	47	207872	56224	317016	1	0	2	11	11	5079592	0.142426	1
DNAJC1	197451	608	2	225680	61432	352632	1	0	3	31	36	12357128	0.142464	1
NECAB3	710350	161	55	161056	46424	278040	1	0	1	50	67	17366776	0.142654	1
MSC	25834	905	6	78568	26432	92064	2	0	0	38	61	11108832	0.142984	1
OR10Q1	637499	828	-25	122360	39592	23016	2	0	0	50	45	10913168	0.143131	1
PLVAP	842088	211	43	177016	49952	163296	1	0	1	49	63	14150304	0.143199	1
FUT5	1217326	294	35	145320	44352	40488	1	0	0	50	63	15982960	0.143329	1
SULT2B1	1590428	242	33	152040	41160	99288	1	0	1	50	60	16198392	0.143338	1
CRYBA4	161795	547	-4	81312	21336	195888	2	0	0	14	18	3637984	0.143533	1
CPSF3	658161	278	37	286216	71120	558432	1	0	2	50	50	20128584	0.143541	1
CDC25A	1116598	151	36	216440	57568	494424	1	0	0	3	7	4538744	0.143757	1
SLC7A14	372782	466	24	301784	91336	427728	3	2	0	50	68	25210920	0.143778	1
COL9A1	126322	633	5	383096	118888	1028832	4	1	2	0	3	1147720	0.144013	1
POLDIP3	914105	189	69	167944	50456	331800	1	0	2	50	65	16356648	0.144036	1
SLC17A8	188107	693	-3	240520	64232	424200	3	0	0	4	3	2965760	0.144077	1
SPEF2	140884	598	-5	757176	189336	1152480	8	1	9	12	27	6655488	0.144096	1
ENTPD7	422578	304	12	243264	69720	382704	3	0	2	11	26	5776680	0.144177	1
MT1H	661565	143	26	27272	5656	233856	1	0	3	8	11	2582496	0.144249	1
TXNRD1	1237281	168	29	266672	74032	463680	1	0	2	50	46	16253440	0.144404	1
SETDB2	413604	343	39	297808	73808	407232	1	0	1	49	51	19929392	0.144895	1
CWH43	246165	439	49	285264	77616	621768	1	0	3	50	66	23435384	0.145204	1
ZNF746	588536	467	17	251048	78568	179592	2	0	1	20	11	8381184	0.145329	1
OR5B17	475497	835	-29	122024	36400	15456	1	0	0	50	85	11113312	0.145505	1
SPANXD	NaN	NaN	NaN	40712	10360	62160	1	0	0	50	149	38474688	0.14562	1
EIF2AK2	603425	281	27	230832	57456	632184	3	0	3	50	66	16688168	0.145721	1
ILF3	2128709	224	33	371168	106120	635376	2	1	1	26	22	8922648	0.146663	1
RBM34	592746	168	26	181216	46256	340536	2	0	1	10	7	3794504	0.146671	1
BACH2	294466	601	13	331912	95144	232512	2	0	0	50	76	22820728	0.146938	1
ZNF157	792781	NaN	29	205520	52360	103488	2	0	1	17	18	7598696	0.147009	1
NEURL	532306	170	44	220472	72688	167496	1	0	0	50	47	16454536	0.147275	1
ZNF679	NaN	NaN	NaN	169904	40768	103488	2	0	1	50	150	38546424	0.147551	1
CEP170	180288	1024	0	640080	176568	309456	4	1	1	41	40	12352256	0.147564	1
RP2	705104	NaN	42	142800	36792	85344	2	0	0	27	33	8616496	0.147841	1
BCMO1	302391	288	1	224112	58800	388752	1	0	3	15	17	7098280	0.147866	1
LGI3	587455	196	50	215936	65464	244944	1	0	1	50	45	16012304	0.14813	1
COPZ1	664708	190	45	76048	19376	404544	1	0	1	50	51	19240144	0.148796	1
PNCK	1716845	NaN	44	179760	51744	208992	1	0	0	48	40	12692960	0.148866	1
CYP2W1	765060	346	34	186984	66192	93408	1	0	1	50	74	19932136	0.148867	1
EMB	72996	1229	-3	136360	34328	241248	2	0	0	10	19	5077016	0.148972	1
CCDC120	833689	NaN	41	252952	90104	84336	1	0	0	50	46	17906336	0.148992	1
BEST4	574317	191	43	187152	57456	151536	1	0	2	42	47	14623392	0.149264	1
USP43	78043	204	-50	439320	136584	311808	3	0	2	20	28	7925288	0.149429	1
OR1N2	407749	646	9	126896	39760	28560	2	0	0	50	80	15918392	0.149493	1
CYP2A7	1187304	275	31	201656	54880	306936	1	0	2	48	47	13323968	0.1495	1
ATP8A1	189404	856	28	495488	128968	1183896	3	2	2	10	22	7153440	0.149819	1
MTTP	318764	787	11	363328	99680	607320	4	0	2	10	10	3689952	0.150261	1
PCDHA1	861651	606	2	366744	119280	721560	2	0	0	3	3	3189088	0.150303	1
SMAD7	160419	191	79	165144	52080	110040	1	1	0	18	23	7427112	0.150485	1
CA3	100997	1460	-18	107296	28616	188160	1	0	0	19	28	5037536	0.150569	1
AKAP6	127586	715	-10	927528	250488	423360	3	1	2	24	27	6792856	0.150792	1
CDCA7	255854	559	28	184912	48440	392280	1	0	1	28	34	10390296	0.150795	1
MAN1A1	105366	702	6	263760	73248	371280	2	0	3	50	94	19011608	0.150802	1
CMTM7	306655	592	19	70056	21336	163464	1	0	0	42	39	21613704	0.150914	1
ODF3L1	569836	231	44	109256	31360	120960	2	0	1	15	30	6630064	0.151012	1
C11orf88	401074	326	18	82600	20720	245952	1	0	0	17	11	7939232	0.151348	1
GAPDHS	1081638	390	41	163800	49056	290808	2	1	1	50	53	16711352	0.151376	1
SGOL2	555530	248	24	524776	119672	252504	2	0	2	50	40	14614152	0.15173	1
PHC3	396500	426	32	394576	117152	407064	2	0	1	50	51	17040464	0.152096	1
TIGD3	4112809	242	50	179816	58744	30240	1	0	0	50	50	14371728	0.152185	1
RPE65	201619	477	-16	221256	56952	412944	3	0	4	7	13	2502416	0.152538	1
DRD3	418141	589	23	158536	47936	195048	3	1	1	20	29	6161848	0.152687	1
NUP214	759063	213	46	817040	260344	1266216	3	1	3	8	11	4884880	0.152689	1
C21orf33	879237	219	61	107240	32704	186480	1	0	0	14	25	5106136	0.152956	1
PRAMEF12	141239	571	18	188160	57456	131712	2	0	0	50	50	16358720	0.153025	1
USP16	316514	178	57	344960	81760	453768	1	0	1	12	12	8223096	0.153103	1
C9orf91	285717	202	14	137200	41048	230664	1	0	0	13	10	3425856	0.15318	1
WDR7	101104	885	38	597968	171640	790776	3	0	1	6	3	2810080	0.153404	1
CLVS2	138384	1106	-26	132048	35952	152376	5	0	2	3	13	1221920	0.153496	1
IQCE	777967	226	44	283696	81200	711648	2	0	4	17	30	8056608	0.153789	1
PDZD11	215874	NaN	52	59696	15400	155232	1	0	1	28	41	11311104	0.154081	1
PRPF40B	2010227	265	53	358904	97048	730968	1	0	0	8	2	16300648	0.154515	1
FAM9C	209806	NaN	58	73640	15232	172872	1	0	1	50	54	22500296	0.154707	1
C2orf81	NaN	NaN	NaN	223552	75320	33600	1	0	0	50	149	38511088	0.154745	1
NUF2	130027	852	-9	197904	45192	450240	1	0	1	21	36	8882384	0.154832	1
MME	72464	650	-12	317184	76104	637728	4	0	3	16	34	7288792	0.154876	1
IDH2	851518	192	38	184968	50400	263928	1	0	1	21	24	7328496	0.155035	1
EPHA8	407931	541	25	418600	127904	396480	4	0	0	9	6	3842440	0.155111	1
PENK	411547	624	-16	108136	28616	69216	2	0	0	50	86	16112432	0.155244	1
FCRL4	232460	820	28	207872	59584	417312	2	1	3	20	14	6275248	0.155264	1
MDM2	541243	228	32	207256	50456	405720	1	0	1	14	19	5800816	0.155477	1
UHRF1BP1	1047481	242	24	576576	163128	704088	3	0	0	4	1	2013424	0.155597	1
LAYN	418517	326	21	152376	40656	240744	1	0	2	10	13	3815056	0.155686	1
SPATA18	137116	878	9	220472	59248	443688	2	1	2	11	16	3710448	0.155731	1
ADAM20	333836	706	26	309680	82600	20328	2	0	0	50	62	23190832	0.155769	1
MED7	166999	1198	18	95256	23352	36624	2	0	1	10	9	2085608	0.156191	1
IFT172	1218835	179	39	720608	193648	1720824	3	0	4	18	13	7527688	0.156417	1
SYT4	4302	1101	-41	169848	46872	132720	4	0	2	8	9	1088024	0.156504	1
OR5K1	416592	885	-4	121464	34608	19320	2	0	0	11	19	4231248	0.156675	1
PURG	339429	549	-11	151480	42224	31920	2	0	0	50	58	15204504	0.156849	1
CAMK2A	978175	220	47	204904	54152	456288	1	0	2	50	55	19092080	0.157033	1
CFHR5	217857	853	-24	234304	59024	268296	4	0	2	26	41	6381032	0.157107	1
MAGEB1	74310	NaN	16	136528	39536	33600	2	0	0	50	77	17983336	0.157192	1
IHH	823105	324	37	156744	52584	32592	1	0	0	50	67	16254448	0.157199	1
PFDN5	1677275	191	49	65856	15792	263928	1	0	1	50	41	15684704	0.157288	1
PDIA2	1340678	205	43	208488	64008	207816	1	0	1	24	31	9238488	0.157422	1
PRMT8	227736	768	15	164136	40992	435456	1	1	1	50	55	13613656	0.157927	1
TCHHL1	527465	349	35	358400	99064	100296	3	0	0	50	61	21188608	0.158047	1
S100B	530282	377	28	39312	8736	85008	1	0	0	50	80	18105752	0.159186	1
MYBPH	507603	453	31	190736	57232	244104	1	0	2	50	72	19371968	0.159227	1
ENPP4	64703	791	12	183232	47600	95088	1	0	0	50	82	16895872	0.159399	1
ACSS2	1004645	205	44	292880	79576	635040	4	1	1	6	7	2639112	0.159462	1
ACTR1B	362146	520	25	152488	44240	295008	1	0	2	12	17	5861800	0.159525	1
KIAA0895	342379	285	17	214480	57008	223440	2	0	1	50	72	22180536	0.159559	1
CDH19	6200	1015	-45	314104	82208	292488	3	1	4	18	34	3756200	0.159751	1
FAM180A	470926	386	-1	68320	20720	89208	1	0	0	50	35	16843288	0.159755	1
LRRC14	1755818	291	7	185920	64400	218232	1	0	0	18	16	6090448	0.159847	1
SPAM1	87688	541	-19	211792	56504	91560	3	0	1	50	92	16879408	0.160047	1
GPR148	626077	372	11	130704	45024	31080	2	0	0	27	31	7447104	0.160112	1
FAM13C	121813	707	-15	241416	63000	496944	2	0	3	11	26	5051704	0.160455	1
STAG1	245682	512	22	526848	129864	1027320	2	0	2	10	10	5806136	0.160582	1
ARPC4	953772	264	43	70952	17584	217392	1	0	2	41	40	17522456	0.16143	1
TRPM7	325708	250	23	771120	194880	1021104	3	0	2	6	6	4685800	0.161465	1
PPP4R4	204538	714	17	372904	96320	796992	2	2	3	47	57	15721160	0.161795	1
MSH4	146770	535	-10	383264	102088	580440	5	1	6	25	63	9561776	0.162023	1
KIAA1586	431412	348	29	317744	81424	69888	3	0	0	50	79	20831552	0.162164	1
PPHLN1	174675	545	14	216664	57512	754488	1	0	3	12	17	5935272	0.162278	1
KYNU	48515	369	20	197344	50960	474264	1	0	1	9	6	3204712	0.162589	1
OR52I2	212267	935	-3	135856	41720	16464	2	0	0	50	97	19275424	0.162604	1
BANK1	80568	482	-7	326928	79968	466536	2	0	2	9	15	4489800	0.162703	1
SAR1A	458949	217	39	82992	21336	284088	1	0	0	17	10	6410208	0.162912	1
EXOC2	157724	679	36	385616	98728	1027152	1	0	3	24	17	11707976	0.163482	1
CLRN2	271399	912	37	91784	27664	78624	1	0	1	31	25	12230008	0.163571	1
SPIC	305133	649	-1	101920	25256	181272	2	1	0	50	86	15610672	0.163579	1
MICALL1	1370748	203	50	341992	103880	413280	3	0	1	25	16	7581168	0.164504	1
ZNF862	438832	686	26	459984	134400	42840	4	0	0	50	63	18849880	0.16489	1
KL	209854	595	23	398496	115080	151032	4	1	1	47	59	17568264	0.165013	1
GMPPB	1551582	271	48	154168	46088	137928	2	0	0	50	67	18054736	0.165076	1
DYNC2LI1	544941	480	35	163800	39984	391272	1	0	0	11	19	4667096	0.165178	1
BSCL2	2425755	248	51	185416	54992	291816	2	1	1	48	51	16258368	0.166485	1
PROL1	264684	915	25	94808	32032	48216	2	0	1	6	5	1494584	0.166602	1
MEFV	1445318	253	37	308560	91952	303744	3	0	4	21	44	8388632	0.166674	1
GAL3ST1	653792	330	28	164304	50736	49896	2	0	0	50	58	19198592	0.166674	1
PHF20	1341124	136	44	416416	105560	727272	2	0	2	33	33	12939248	0.166697	1
GGA1	1136064	180	65	266504	77560	364560	1	0	1	48	46	14735280	0.166962	1
COX15	422578	304	12	171864	52080	314832	1	0	0	11	26	5776680	0.167225	1
ATP5H	1111289	171	31	69104	16240	218232	1	0	0	39	33	11537904	0.167764	1
MAPT	369065	469	19	306152	94864	367752	2	0	5	7	17	3343032	0.16787	1
DGKG	664709	533	32	331464	83160	807240	3	1	1	14	17	6530328	0.167876	1
HTR1E	169399	752	-17	141960	42504	46032	1	1	0	27	55	9959936	0.167948	1
MDH1B	206970	816	1	213416	55888	433776	2	1	3	13	25	4428760	0.16812	1
SEMA4C	822597	392	46	327208	102536	325248	2	0	0	5	4	2793280	0.168397	1
H3F3A	866965	237	23	53984	17080	65352	1	0	0	50	47	15525272	0.168514	1
DYRK1B	1289328	526	23	245392	78680	260400	2	0	1	34	59	10963736	0.16861	1
TAF6	1299015	205	52	267008	84448	450072	2	0	1	50	36	16711464	0.168699	1
NLRC5	804832	154	53	750120	222432	1435896	2	0	5	19	18	7493304	0.168931	1
GSTZ1	554839	418	37	89992	24752	237216	1	0	0	32	31	13947808	0.169025	1
MTMR8	56100	NaN	0	289184	75208	422856	2	1	1	30	49	11212488	0.169033	1
AKT3	208930	954	-4	209216	49504	478968	3	0	2	7	9	2846368	0.169355	1
ZC3H13	576966	679	49	630280	169232	592032	3	0	0	9	0	3040072	0.169529	1
MARK2	1321109	201	51	319256	90496	560112	1	0	1	39	28	13876744	0.169773	1
OR4L1	383274	768	-37	122136	35616	20160	1	0	0	50	117	14681856	0.169793	1
CREB3L3	2256881	244	42	182112	56784	278880	1	0	3	50	56	13798736	0.170519	1
RNF5	2119974	392	28	74032	20552	161616	1	0	0	50	50	19415144	0.170525	1
C20orf173	NaN	NaN	NaN	83832	21840	0	1	0	0	50	149	38424008	0.170683	1
C11orf73	366108	283	24	80696	21784	143304	1	0	0	50	60	25694312	0.170929	1
LRRC29	1109491	150	46	87808	28448	261576	1	0	0	12	3	4094328	0.170961	1
DHX35	262965	581	31	289408	79856	918120	3	0	1	2	1	1280888	0.171384	1
NRBP1	1244404	179	39	221704	59864	516600	2	0	3	50	54	18869704	0.171466	1
GLYR1	706891	195	33	227696	61936	538272	1	0	1	21	24	8576064	0.17148	1
FBXO15	149669	952	-6	206976	56952	307944	3	0	0	3	5	1671208	0.172469	1
PDCD6IP	293448	409	9	354592	97328	505512	2	0	5	19	22	6544552	0.172543	1
INTS12	293906	417	3	183736	53816	173880	2	0	0	6	2	2023504	0.172677	1
HIST1H4G	390169	544	57	37856	12376	24192	1	0	0	50	52	13292496	0.172686	1
MKX	283178	535	0	142408	39536	156576	2	0	0	50	67	16574208	0.172807	1
RAB31	441061	148	43	82264	20552	213024	1	0	0	6	5	1297184	0.173039	1
SLC2A9	222993	916	37	224336	67648	354312	2	0	2	18	20	8628648	0.17323	1
CCDC60	151508	727	1	227864	58576	519792	2	0	1	2	1	771176	0.173284	1
PNPT1	501257	354	17	325864	87752	803880	2	0	3	3	6	1640408	0.173473	1
ASAP1	264818	427	30	462224	126448	1102080	3	1	3	50	68	24771656	0.173606	1
BCLAF1	286851	153	21	372232	99344	299376	5	1	3	4	6	1524824	0.173734	1
CDKL1	655106	279	33	148680	38304	697704	1	0	2	50	57	20466824	0.173762	1
PCDH11X	123263	NaN	-21	544544	159376	728616	8	1	9	5	17	2399488	0.173897	1
ZSCAN1	1187584	694	-42	159096	49056	351792	2	1	1	40	27	8823528	0.173976	1
ENTPD1	370896	631	30	223048	56504	449064	2	0	0	19	31	11001648	0.174119	1
COL19A1	93520	947	15	471800	137872	1481928	4	0	9	15	19	5413240	0.174229	1
ESRP1	467699	426	31	279608	78064	360696	1	0	1	22	18	7651000	0.174308	1
SLC24A5	219744	588	-38	201712	56840	270816	3	0	2	35	76	14216888	0.174427	1
CNOT6L	152352	493	18	228536	59416	290472	2	0	1	28	47	11651024	0.174924	1
TLK1	439214	379	38	325696	82040	738360	1	0	2	26	34	13903512	0.174998	1
CLDN8	10231	994	-69	88200	25704	30576	1	0	1	50	91	9010624	0.175378	1
DCAF8	866729	355	27	243992	65464	482328	2	1	1	24	21	9092496	0.175386	1
GSTA3	604568	455	8	92848	23576	286776	1	0	1	50	68	20727560	0.17543	1
OR2M3	19998	935	-32	120960	36624	24528	3	1	0	34	100	7111216	0.175477	1
NANOS2	866240	261	42	53592	16800	16968	1	0	0	50	57	18726120	0.175574	1
SLC35F3	277114	649	1	194712	57456	243096	1	0	0	23	38	9390192	0.175586	1
ASB16	930750	175	41	206752	40040	128184	2	0	0	41	41	17269840	0.175838	1
PDE6C	461114	305	19	358176	88872	662760	1	0	1	33	24	11081448	0.175845	1
PCDHGA12	NaN	NaN	NaN	362488	115640	267120	4	2	0	50	151	38784928	0.17586	1
IL18	389593	362	2	82992	18144	94248	1	0	0	50	51	17099544	0.175943	1
OR4D11	430021	507	-1	119112	38136	5880	1	0	0	50	67	20113912	0.176073	1
H3F3C	271605	394	20	51688	17192	43008	1	0	0	50	52	18109112	0.176731	1
ILDR2	261602	681	-9	255864	73080	318864	2	1	1	12	12	4004896	0.176926	1
STAG2	338292	NaN	7	533568	128184	892248	3	0	1	3	2	1949080	0.177051	1
FOXO1	237876	449	55	256144	75824	400008	2	0	0	21	22	11429992	0.177288	1
ACTN1	609757	344	44	376880	98392	753648	3	0	7	14	32	6763792	0.177417	1
TMEM31	485629	NaN	43	80752	18536	41832	2	1	0	5	7	1465688	0.17771	1
CECR5	305072	574	-55	172312	53144	239400	1	1	1	40	68	15747592	0.177811	1
INTS7	469325	370	16	391216	106904	699216	2	0	1	13	21	6723976	0.177906	1
TRAF3IP2	320530	201	32	225960	64680	329280	1	0	2	50	63	19786200	0.1781	1
PTPN11	704590	167	43	247576	61880	480312	1	0	1	11	12	5569480	0.178123	1
PDZRN3	82249	888	-7	423752	120400	345744	5	0	3	20	54	10093384	0.178284	1
PIK3R5	359348	636	10	348936	107184	351456	2	3	3	17	24	4501056	0.178551	1
GBP1	337373	745	2	242760	62832	407568	1	0	1	28	52	14038640	0.178933	1
GSK3B	467052	421	19	175000	51128	604128	2	0	3	30	33	9409680	0.179317	1
RAB3B	701660	353	22	89208	24024	192024	1	0	0	50	64	23459520	0.179332	1
SULT1A2	1141256	269	53	122584	31640	160272	1	0	2	8	5	1922480	0.179497	1
RIC8A	1463610	437	24	212128	65072	236208	1	0	0	34	41	11943848	0.179564	1
PCDHB14	800016	708	-15	303856	98840	38136	4	1	2	23	22	3331552	0.179655	1
SLC6A1	154960	444	36	243208	67928	376152	2	0	1	50	62	23888760	0.179982	1
FHL5	116593	1376	3	120680	26320	165816	2	0	2	8	7	1067920	0.180072	1
GSTA1	539666	498	11	93016	23408	371952	1	0	0	5	2	2919168	0.180118	1
PTPN5	605685	562	26	230160	64512	453600	2	1	3	15	28	5667704	0.180273	1
TNFAIP6	216177	589	24	115696	28112	220416	3	0	0	2	3	914872	0.180337	1
CSTB	919787	170	68	40768	10472	77952	1	0	1	47	67	15221920	0.180383	1
SERPINA4	316239	858	10	169680	48720	149016	3	0	1	5	2	1171408	0.180403	1
RAPH1	383558	333	19	510776	156856	576912	4	0	0	6	6	3640056	0.180628	1
CYP24A1	158398	386	-31	210336	56616	352128	1	0	0	10	11	5084240	0.180899	1
CHRDL1	108458	NaN	14	191744	46984	400008	1	1	2	5	12	4247488	0.181276	1
RPL24	548150	419	13	66248	17416	176904	1	0	0	39	57	13685392	0.181276	1
ZC4H2	98165	NaN	-21	99344	19936	129192	2	0	2	28	48	7344512	0.181283	1
RUNDC3A	1009890	175	40	184016	51688	158928	2	0	1	21	29	9883272	0.181306	1
C3orf55	147326	810	-11	79576	15176	49728	1	0	1	5	10	1353240	0.181591	1
LEUTX	NaN	NaN	NaN	66976	19208	0	1	0	0	20	39	8818880	0.181902	1
ZHX2	426706	533	13	326872	96152	57456	3	0	0	11	8	2623600	0.182383	1
GFRA3	1219794	273	43	160216	46592	168840	1	0	0	5	8	3296216	0.182693	1
HSPBP1	1035412	209	5	141680	44464	66192	1	0	1	19	30	6215216	0.183062	1
SYT17	766632	275	7	189952	54152	228144	2	0	0	38	57	17081120	0.183128	1
NDUFS4	186422	619	5	72576	19152	147000	1	0	0	50	63	20422360	0.183619	1
UTRN	183454	750	11	1422736	357392	2354184	4	0	8	15	14	7097384	0.183768	1
IKZF1	160478	NaN	37	211736	55048	166824	2	0	2	29	24	9984240	0.184237	1
ZMYM1	767910	390	22	464912	117208	260904	2	0	0	6	18	3812984	0.184439	1
NINJ2	456582	197	40	74088	23520	91056	1	0	0	50	40	17040520	0.184455	1
CADM2	8467	1155	-19	185640	51744	675864	2	0	5	13	20	3273984	0.184492	1
SSTR3	845055	230	67	157360	54488	23352	2	0	0	50	59	15414056	0.184798	1
PSMG2	434233	206	35	108248	29680	262080	1	0	0	50	49	20337408	0.184846	1
DBR1	190056	464	9	222264	57120	224616	2	0	2	38	54	17229912	0.185098	1
SLC1A3	376343	436	11	218064	64176	305592	2	0	2	1	3	1388352	0.185138	1
FSHB	28139	1007	-29	53648	13216	58800	2	0	1	41	157	11821040	0.1853	1
GABRE	127993	NaN	-10	205240	56000	283248	3	0	1	50	97	18250904	0.185448	1
ZNF471	135553	817	-69	259504	59192	116256	2	0	0	20	40	7579992	0.18554	1
HIST1H2AD	NaN	NaN	NaN	49504	16856	56280	1	0	0	50	149	38475304	0.185685	1
KRTAP15-1	14979	1035	-68	54544	15344	23688	1	0	1	22	45	2567992	0.185697	1
DEDD2	790787	299	37	123424	44072	85680	2	0	1	50	67	17264240	0.185753	1
JAK2	255685	634	28	471464	115024	905688	2	0	1	7	2	2461816	0.185782	1
WFDC1	585154	396	8	88648	26768	177576	1	0	0	30	47	12669888	0.185785	1
SMR3B	264684	915	25	30800	10864	92736	1	0	1	6	5	1494584	0.186083	1
KIAA1217	136799	839	-15	773976	219240	898464	4	0	2	4	3	2047976	0.1861	1
KIAA1324	994979	215	25	411768	113400	700896	4	0	5	3	9	1724968	0.186103	1
LENG1	735613	439	-53	104272	32312	195720	1	0	0	8	15	2798096	0.186192	1
MIP	2793663	184	61	100968	34440	130368	1	0	1	50	67	21065800	0.186477	1
CHI3L2	400425	627	41	161840	42280	371112	2	0	2	26	50	11844336	0.186535	1
SLC38A10	2679984	197	27	471912	149016	415632	3	1	3	21	15	5440176	0.186577	1
KLHL12	422793	318	28	230888	63280	588672	2	0	1	37	39	13626368	0.186645	1
PRKAG3	1077853	296	40	196168	59192	340704	2	0	1	6	7	1863232	0.186721	1
KLHL5	497247	209	46	304976	82768	328272	1	0	0	15	10	5391624	0.186739	1
ZNF181	932476	607	-52	234696	55608	130368	1	0	1	50	78	16054192	0.186743	1
SERPINB2	152044	522	12	170240	44128	265608	2	0	0	14	26	7049896	0.186932	1
OR2T27	141426	710	-10	122808	37296	4704	2	0	1	13	15	3768968	0.18701	1
BTG2	574553	420	26	62888	18256	27384	1	0	0	50	48	18189304	0.187461	1
CNKSR1	896535	217	30	287560	86072	470568	2	0	1	6	6	2599912	0.187487	1
CD300LB	698491	504	10	96768	26040	144480	1	1	0	50	80	19172664	0.187812	1
TSPAN2	595238	555	4	91504	25424	209496	1	0	0	30	29	14083104	0.187856	1
PDZD2	440207	557	6	1105160	341656	1255464	6	0	2	11	11	5078584	0.188227	1
GDPD5	567353	205	40	242704	72800	313488	3	0	0	4	2	1882664	0.188444	1
C5orf48	235652	347	15	55720	14336	90720	1	0	0	50	66	16672824	0.188492	1
SLC43A3	923815	191	-3	196616	58744	350280	1	0	1	36	59	13363280	0.188579	1
GPCPD1	556687	225	3	280840	71120	758016	1	0	0	6	4	3441200	0.188692	1
OLFML2A	1076828	207	26	256984	76832	151872	1	0	1	37	40	12505472	0.188795	1
PLEKHJ1	1603571	240	27	62888	16408	42336	1	0	0	50	65	16815624	0.188841	1
NDRG4	678092	320	0	162456	45192	322056	1	0	4	11	23	4805696	0.188988	1
FAU	3267059	207	46	53928	16632	160272	1	0	0	10	6	2952544	0.18903	1
GTDC1	60793	692	12	189056	48328	275184	1	0	1	11	16	4244184	0.189231	1
AGFG2	1651125	242	60	190288	60032	400176	1	0	0	11	14	4543840	0.189344	1
TFEC	236823	538	-14	142408	37688	225960	1	0	0	5	3	1600704	0.189499	1
TEP1	415850	401	-7	1042216	318584	1625064	5	0	1	3	4	3561208	0.189745	1
VAMP2	1381225	202	37	48552	13440	117768	1	0	0	49	92	23533832	0.189874	1
TOX2	639806	396	14	216608	66472	317016	1	1	1	19	18	6777736	0.189991	1
USP15	239150	456	-26	398440	95648	479976	2	1	2	25	45	11609416	0.19003	1
RAB11FIP2	100461	912	-1	208152	53088	139272	1	0	1	50	94	16416064	0.190213	1
CYP20A1	417679	298	23	191520	49896	379680	2	1	0	15	26	7335776	0.190234	1
DOCK4	133354	718	-18	814408	211232	1063608	3	0	6	32	74	13615392	0.190408	1
OR51A2	65798	1006	-15	121296	36624	18984	1	0	0	50	89	17037384	0.190905	1
FAM154A	500270	450	-18	189728	51688	300048	1	0	0	4	0	1557360	0.191051	1
HTR1A	3636	1003	-20	160720	52304	13440	4	1	0	30	89	11822496	0.191357	1
TM2D1	174892	296	-9	85008	23856	84504	1	0	0	50	62	20129312	0.191467	1
CASP10	590374	386	39	231280	64064	386400	2	0	0	14	17	6756064	0.191627	1
ACSM2B	166410	726	-6	234752	65296	529368	1	0	2	11	16	5741568	0.192039	1
CTNNAL1	337834	433	14	303016	79856	450072	1	0	2	24	23	9674280	0.192057	1
NCL	1052303	216	43	292264	74816	611688	3	0	1	23	22	6770232	0.192805	1
GPR101	252008	NaN	13	199640	56728	10416	2	0	0	50	79	22695848	0.19294	1
SLC43A2	1362107	198	29	228312	67704	213360	2	0	0	50	55	19834304	0.19328	1
TLL1	81353	538	-19	420504	103992	757344	6	0	2	1	3	1009400	0.193299	1
SYT5	1036976	266	-1	152488	47936	242592	2	0	2	50	58	13512688	0.193334	1
SEC14L2	676863	214	52	180040	47096	313656	1	0	0	11	7	2756992	0.193566	1
APBB1IP	236125	536	19	268800	75768	460152	3	1	3	50	66	15107904	0.193591	1
SLC29A2	1963418	182	55	180936	56784	241920	1	0	0	14	14	4772264	0.193767	1
REG1B	10958	1389	-22	70560	16968	180264	2	1	1	1	3	429296	0.193787	1
TIPARP	407941	502	22	267120	67872	170352	3	1	0	50	73	18697112	0.193803	1
GPR98	115632	755	-2	2520392	718480	1763160	10	1	1	1	2	3220056	0.193824	1
SEC23IP	450354	404	39	406616	110320	594888	4	0	2	2	4	1622544	0.193829	1
CD74	949599	212	40	125104	30632	242592	1	0	0	21	14	8802080	0.193848	1
CCL18	779228	525	19	37184	9856	107352	1	0	1	50	90	15700664	0.193896	1
DCTN3	731413	298	51	90720	24192	314160	1	0	0	28	19	10082912	0.194276	1
KIAA1033	237030	387	34	493920	119616	900816	3	0	1	2	2	1679832	0.19443	1
MYEOV2	340416	482	28	101472	29064	124320	1	0	0	50	43	21605584	0.194503	1
TDP2	419582	373	8	148680	38640	270144	1	0	1	50	49	26800760	0.19479	1
CRYGD	327858	440	13	71120	18760	51744	1	0	0	50	55	21334656	0.194941	1
GLMN	377839	559	-1	252840	59136	594720	1	0	0	3	1	2021376	0.195019	1
ZC3H4	1263858	179	37	511448	155176	379008	2	0	0	13	7	5362840	0.195322	1
NUDT8	1374022	393	53	52976	19768	210840	1	0	0	27	25	8668296	0.195347	1
SYPL2	1056159	272	37	110152	30800	131040	2	0	2	33	52	9127608	0.195558	1
TM4SF4	558016	159	6	81984	23016	210672	1	0	0	47	45	18167800	0.195649	1
ADAMTS4	728669	234	37	322784	104944	313320	2	0	1	35	23	13415248	0.19581	1
IFITM5	1463610	437	24	50456	17584	9072	1	0	0	50	58	16335984	0.195952	1
CAPSL	138289	614	0	86240	21448	144312	1	0	3	6	14	1856680	0.196083	1
OLFML3	365516	596	7	157584	48888	64344	2	0	0	7	6	2638048	0.196163	1
CNKSR3	109534	588	14	224000	64288	400512	1	0	0	4	13	4840248	0.196249	1
FBXO41	536944	452	20	335944	112952	172536	2	0	1	40	35	11983832	0.19636	1
HAP1	1617880	323	9	250880	72688	328272	1	0	1	46	63	18586512	0.196823	1
CD96	186134	406	-16	242256	62496	680400	2	0	3	27	23	8638616	0.196833	1
DNAJC11	623016	259	34	228984	63672	636384	1	0	2	35	46	12507936	0.196904	1
ZNF267	263122	850	-18	305088	71904	259560	3	1	0	6	6	1816192	0.197277	1
MMGT1	253719	NaN	20	52472	16072	125496	1	0	1	50	59	16278920	0.197298	1
HIST1H2AB	408919	685	43	49392	16968	33600	1	0	0	50	61	14815864	0.197315	1
FAM124B	310772	460	12	189616	56504	33096	2	0	1	25	28	8482376	0.197564	1
UTP20	261840	760	-5	1145536	299600	1996680	3	0	5	11	19	7936320	0.197597	1
GPRIN2	NaN	NaN	NaN	172872	59136	27384	2	0	0	50	149	38488688	0.19793	1
ZNF19	443039	600	18	186760	47264	113736	2	0	0	31	43	10852016	0.198302	1
RAD51	1017781	161	47	155960	42448	313320	1	0	1	50	40	16596664	0.198456	1
KRTAP5-5	NaN	NaN	NaN	92960	27328	55608	4	1	0	2	11	834232	0.198637	1
PLA2G2E	437659	348	22	58632	15792	67368	1	0	0	50	57	17554656	0.198718	1
ALPI	271362	191	32	209888	63784	187488	2	1	0	50	50	17505544	0.198782	1
LNX1	116784	492	26	303072	86856	408072	1	0	2	19	16	7776384	0.199064	1
UCMA	246179	354	35	59248	13832	137424	1	0	1	25	25	8204504	0.199167	1
KIR3DL2	987531	620	-23	182336	53200	228480	2	0	0	7	4	2474976	0.199258	1
VAMP3	364696	422	22	42728	10864	163968	1	0	1	11	24	4986912	0.199265	1
LOXL3	1019591	315	50	302960	86128	447216	2	0	0	12	3	3913000	0.199582	1
EIF3D	1184089	359	38	229992	56112	511896	2	0	1	11	11	4646824	0.199783	1
TGFBRAP1	191525	381	4	343056	98784	369096	1	1	1	50	46	17082968	0.199879	1
TMEM126B	325720	554	-19	82264	21728	108864	1	0	0	25	58	15296960	0.200028	1
IL1RN	672307	479	25	84168	21168	232680	2	0	0	4	6	1284024	0.20061	1
TGIF2LX	8315	NaN	-35	95592	27384	22848	3	0	0	50	165	14175280	0.200641	1
TRMT6	301031	346	13	204120	53592	459480	1	0	0	10	10	3489192	0.200675	1
FAM161A	758678	249	34	268464	68376	239736	2	0	0	26	20	8430016	0.200711	1
MAL	171487	647	-1	60872	19096	115080	1	0	1	34	38	11263840	0.200812	1
CTCFL	181464	562	10	273056	68320	436800	3	2	2	8	14	2732744	0.201291	1
ACLY	1857838	191	33	448840	125384	957600	2	0	4	19	15	5962376	0.201311	1
C5orf28	497364	369	1	85288	24920	63840	1	0	0	50	57	22287104	0.201324	1
DCUN1D5	166625	585	-9	101752	22904	196224	1	0	0	21	36	9243416	0.201409	1
KIAA0319	417813	373	19	435624	123648	861672	3	0	2	17	22	9076256	0.201822	1
PSIP1	200332	583	6	228648	53256	568848	1	0	1	7	10	3573472	0.201836	1
SPEM1	1906324	206	33	120960	37296	51408	1	0	0	50	40	17724504	0.20201	1
FBXO32	535498	203	19	147448	37352	245784	1	0	0	28	12	10026296	0.202094	1
SLC22A7	1293543	363	51	210168	72912	328440	1	0	1	28	29	8106840	0.202216	1
BTN3A3	384310	375	47	234304	66584	315000	1	0	1	23	26	8800232	0.202324	1
SMYD1	175471	543	6	203224	50624	333480	3	0	3	3	8	1536976	0.20234	1
ZDHHC17	181943	605	-12	264768	65016	264936	2	0	0	4	3	2854432	0.202349	1
INTS4	577731	361	32	392560	108416	751464	2	0	6	14	25	7568960	0.202443	1
GRSF1	263233	553	29	193592	55216	198408	1	0	1	46	74	19257896	0.20262	1
TSN	227057	517	22	92736	26040	207312	1	0	0	50	66	21629608	0.203007	1
PARK7	387339	207	26	77336	22456	177912	1	0	0	50	67	22089872	0.203155	1
TGM7	825765	415	44	286048	80696	427224	1	0	1	50	70	23170616	0.20335	1
C4orf33	98087	645	-2	84280	19880	162960	1	0	0	50	63	19584600	0.203362	1
GNLY	1099615	181	41	60704	17080	151536	1	0	1	50	61	15381800	0.203415	1
LRRFIP1	542668	347	33	485352	123648	650664	4	0	1	4	3	2585240	0.203664	1
PTPRJ	601164	223	-10	538832	152824	868728	3	1	2	16	23	6959568	0.203712	1
C19orf43	1959466	226	29	69272	21616	72576	1	0	0	50	48	17919944	0.20375	1
ZHX1	545561	171	22	346584	94584	37632	3	0	0	12	9	4413248	0.203776	1
PSMA8	168448	577	57	105784	27776	323064	1	0	1	50	40	15132544	0.203975	1
ZNF518B	218121	1074	15	423808	117992	37296	4	0	0	50	48	12120528	0.204238	1
TCTN2	871640	315	40	285880	77336	636384	2	0	0	13	6	4274312	0.204553	1
UBE2Q1	1896659	403	41	174384	47208	485016	1	0	0	5	3	2117248	0.204703	1
CD27	2702142	198	50	105952	28952	183456	1	0	0	19	22	9044000	0.20487	1
NOTCH4	2119974	392	28	788592	241584	777168	4	0	2	9	6	3883544	0.204879	1
ELN	1047492	240	54	286776	102984	1088136	1	0	2	35	33	13020112	0.204913	1
TIGD5	2183482	235	37	239344	84728	13608	1	0	0	50	42	11900896	0.204934	1
SNX14	393321	384	19	397992	98112	703752	3	0	0	2	5	2682064	0.205454	1
SLITRK2	1640	NaN	-34	330568	97160	27216	5	1	1	9	23	2749488	0.205461	1
TRIM45	331822	566	12	230216	65968	251832	1	0	1	12	12	4218984	0.205758	1
NIPAL1	225089	474	38	163128	47712	180768	1	0	0	30	31	16850232	0.205771	1
SLC2A14	149291	305	14	207144	62160	303240	2	1	1	27	28	8816024	0.205809	1
B3GNT1	1963418	182	55	159768	50568	65352	1	0	0	16	23	5421976	0.206248	1
NACC1	1948449	221	41	208376	61096	180096	2	0	0	40	33	12672520	0.206341	1
PPAP2B	39932	563	7	125720	34888	235032	2	0	0	5	7	2202424	0.20639	1
QRFPR	268761	809	-2	173432	47656	326592	2	0	2	50	80	18135600	0.206429	1
STOML3	181679	1010	-2	120680	35728	204792	1	0	1	42	41	13285776	0.206566	1
LRRC8C	300032	514	7	317800	88760	85176	1	0	0	50	65	19567800	0.206938	1
PLA1A	288657	595	42	186032	51352	331632	3	0	2	6	3	770112	0.207228	1
CADM1	29879	993	5	178416	50904	430416	1	0	5	27	54	9601536	0.207884	1
DENND5A	672390	330	31	522032	141904	891912	2	0	2	3	4	2093784	0.208165	1
NUDT4	416655	419	18	74200	20216	101640	1	0	1	21	25	7039200	0.20819	1
HLTF	369132	386	8	420336	105504	676200	2	0	0	11	5	5251680	0.208686	1
MED17	307453	532	10	266000	70000	406224	2	0	1	48	49	18180288	0.208711	1
PARP8	76181	1215	14	355320	93072	737352	2	1	5	32	40	9964640	0.208896	1
SCLT1	98655	645	8	292152	68544	552720	1	0	4	50	75	18722536	0.208927	1
TMEM68	319097	538	-3	105728	26992	148008	1	0	0	44	39	13101816	0.20917	1
PDXDC1	535071	214	23	324072	88368	994392	1	0	2	17	15	6635944	0.209412	1
CPLX3	764533	195	46	64400	17416	166824	1	0	1	50	59	18856040	0.209976	1
TCTE3	233648	447	3	82544	20440	154056	1	0	1	10	7	3858120	0.21005	1
SLC39A4	2043455	200	36	263760	90216	112728	2	0	1	9	9	2961448	0.210221	1
CNTN3	5646	949	-21	418488	114576	663768	2	1	7	48	120	16306976	0.210272	1
NEBL	71095	484	-19	483616	108416	1305360	3	0	5	19	18	5100480	0.2103	1
TCEB3	960799	225	28	322336	87416	258216	1	0	1	50	67	18622240	0.210372	1
PCSK1	525524	288	24	312704	83272	420672	1	0	1	50	54	17385368	0.210505	1
NFIA	113571	399	-8	231784	66416	339024	1	0	3	14	12	4601296	0.210921	1
HDGF	1649536	208	53	126672	32928	211008	2	0	2	5	5	1905960	0.210927	1
C4orf47	NaN	NaN	NaN	128688	32592	37464	1	0	0	50	149	38472224	0.211145	1
TMEFF2	69320	677	0	156688	38360	347256	1	0	4	12	20	4247320	0.211212	1
GABARAPL1	397577	398	18	49840	11648	94080	1	0	1	4	6	2098768	0.21124	1
PCDH12	696239	321	48	454944	144312	182784	2	0	0	12	13	5092080	0.211386	1
TARS	349408	674	4	302792	74200	557592	2	0	3	26	42	8998360	0.211499	1
COMP	1351321	189	26	311472	82992	345912	1	0	1	45	45	16847656	0.211534	1
OR2M5	19998	935	-32	121352	36232	25032	4	2	1	7	20	1203328	0.211816	1
CPLX4	293564	549	20	67872	14616	85008	1	0	0	42	56	15510824	0.211952	1
APBA3	2144458	206	34	224336	72688	95088	1	0	1	30	42	9956352	0.212373	1
TSKS	1699718	192	47	234360	71904	313992	1	0	0	13	8	4014808	0.21247	1
SUFU	872436	165	36	197176	56000	649152	1	0	0	7	7	3177720	0.212659	1
PSMD7	459751	433	-7	134008	33824	191016	1	0	0	14	23	9612512	0.212703	1
PROM1	174831	435	37	358736	95200	455784	3	0	6	4	9	1643208	0.213006	1
SH3BGRL	137219	NaN	-22	47824	12152	84000	1	0	1	17	26	5591936	0.213279	1
GPX1	1661046	201	34	82936	28112	74256	1	0	0	50	51	16526552	0.213698	1
LRRCC1	99309	1450	-7	431368	101360	486528	2	0	0	8	7	3174248	0.213731	1
BST2	899127	211	26	72688	21224	92568	1	0	0	50	55	17199616	0.213866	1
RUNDC3B	287293	839	-3	194992	51296	294336	1	0	0	4	10	3013528	0.214122	1
SPAG7	1416161	231	30	95872	23408	384384	1	0	0	14	10	6084960	0.214297	1
RNASE11	637784	493	22	80976	20496	74592	2	1	1	14	32	3417792	0.214602	1
SLC2A5	865627	264	31	220024	67592	259224	2	0	2	50	48	15374800	0.21469	1
OR2B2	228884	634	40	140448	40656	24192	1	0	0	50	24	14771176	0.214827	1
ZNF766	495542	909	-36	192024	46704	165144	1	0	1	26	25	5333888	0.214856	1
GDF15	1294357	210	39	115528	41216	54768	1	1	0	13	24	3490032	0.214884	1
ZNF804A	18097	1171	4	484456	127400	121128	7	3	1	30	47	6602624	0.215487	1
JOSD2	762018	517	35	72800	25144	150360	2	0	0	4	3	958160	0.215719	1
ANKRD1	103854	510	4	131992	34664	287280	2	0	0	6	5	1754312	0.21601	1
NUP62CL	227679	NaN	32	77448	20496	350280	1	0	0	24	40	12355952	0.216317	1
DIXDC1	416878	221	22	287896	73640	319872	1	0	1	33	37	10705912	0.216594	1
DNAJC30	1197825	214	52	85568	29176	70728	1	0	0	50	50	18447072	0.216803	1
BET1L	1463610	437	24	63336	18480	112560	1	0	0	50	58	16335984	0.217114	1
GALNS	836710	188	44	212576	60088	324240	1	0	3	26	33	7743512	0.217512	1
RANGRF	NaN	NaN	NaN	101136	23688	111552	1	0	0	50	149	38537408	0.217586	1
TMEM192	170385	595	0	110040	30744	160272	2	0	3	3	6	802928	0.218004	1
FH	171676	533	-20	205128	58800	290136	3	0	0	7	15	3069528	0.218042	1
BATF3	399829	364	30	51240	14616	69384	1	0	1	29	37	10065552	0.218188	1
CHCHD6	250457	604	39	97440	26544	317352	1	0	0	33	27	13420568	0.218671	1
CDK20	207783	628	5	151760	34384	242256	2	0	0	14	15	4141088	0.218918	1
SMYD3	219137	939	-6	178136	45472	419832	1	1	1	3	6	2422448	0.218978	1
SELP	294306	478	6	341040	88704	580104	3	1	3	16	17	5450312	0.21906	1
ZNF426	706527	642	-58	227024	56056	228816	1	0	1	36	57	12752712	0.219078	1
BLM	997342	176	45	579320	149464	639912	1	0	2	50	39	21584192	0.219391	1
CDHR3	337002	408	29	357616	101024	479976	2	0	3	6	7	2873752	0.219414	1
GPR110	203250	291	-5	371952	104664	473928	1	0	1	50	52	19704048	0.21945	1
KIF3C	597475	166	40	313656	91224	286440	2	0	0	39	31	15036560	0.21963	1
FMN1	238197	520	5	480480	133560	484512	2	0	1	4	4	2906232	0.219726	1
MECR	390697	395	22	150024	44856	347424	1	0	0	4	5	2074240	0.219814	1
RBM18	319049	597	19	78568	21056	164472	1	0	0	22	26	8212568	0.220078	1
ZNF185	235275	NaN	23	314272	88928	283080	2	0	2	50	45	18490528	0.220677	1
HECW2	166718	447	13	635824	175784	877632	2	1	2	20	32	8587936	0.22095	1
CACNA2D1	58044	982	4	463344	112560	973560	4	0	4	3	4	1544480	0.221141	1
SLC9A9	209532	954	7	265104	70560	779520	1	1	3	31	46	11580408	0.221611	1
STK32A	95084	839	-7	173096	40264	257712	1	0	1	4	6	2142616	0.22199	1
KRT26	836683	269	-10	189560	51856	196392	2	1	0	50	60	14242760	0.222147	1
ERGIC2	100875	599	-3	159880	39368	356496	1	0	3	4	9	2248512	0.22231	1
PRRX1	61224	921	-7	105784	30800	179928	2	0	2	14	33	5528152	0.222573	1
GLI2	183735	374	12	613200	195048	480984	6	1	2	50	72	18417672	0.222681	1
STARD4	181104	636	26	85960	21224	163632	1	0	0	17	15	6352528	0.222915	1
TBX2	292199	414	-9	271824	91560	103656	3	0	1	9	9	3737328	0.223085	1
HIST1H4I	227588	622	29	39144	13608	24024	1	0	1	4	1	417648	0.223547	1
C20orf96	1010597	348	24	153160	37016	308112	2	0	3	8	5	1998696	0.223816	1
FGFRL1	689217	247	58	194992	63896	53592	2	0	1	49	49	15875776	0.223886	1
RNASE10	464497	395	17	86184	23016	28224	1	0	0	50	76	22886976	0.223899	1
PSD	975992	178	39	397264	130088	328272	1	1	1	43	51	19256328	0.223942	1
RHD	642678	270	36	167048	50008	286440	1	0	4	9	12	3110856	0.224032	1
ZNF536	106911	926	-73	509992	148400	204624	8	1	3	7	14	2859472	0.224117	1
PVALB	1248441	537	35	47600	11032	114744	1	0	0	50	120	22129800	0.224141	1
FRMD6	238905	442	22	253736	64288	384384	2	0	0	21	27	9755200	0.224199	1
ITPA	997984	255	52	81256	21728	214872	1	0	0	10	7	4213720	0.22422	1
KRTAP5-2	NaN	NaN	NaN	69944	20104	56112	1	0	0	50	149	38478384	0.224262	1
CDC45	710221	298	19	251496	63672	611016	1	0	2	4	5	3163888	0.224517	1
MYT1L	54881	901	-24	490056	120288	481824	7	0	8	19	50	5928664	0.22465	1
UMOD	243266	848	-5	257152	72968	252000	4	0	4	9	25	4442480	0.224734	1
APLNR	929334	250	-20	147392	44632	35280	2	1	0	14	14	3799320	0.224854	1
PNLIPRP1	128161	704	-16	193760	50176	442008	2	0	4	19	49	11857160	0.224885	1
GPRIN3	108672	672	-1	299152	92456	43176	1	0	0	50	64	18074000	0.224965	1
ELMO1	63863	859	16	306096	74928	906528	2	0	3	2	3	1113784	0.225085	1
SNRPB2	76240	856	-21	94304	23632	201936	1	0	0	7	6	1070832	0.225134	1
SLC35E1	815495	258	44	159600	51240	168504	2	1	0	50	68	18435088	0.225383	1
CCKAR	165749	636	36	169232	49672	198744	1	0	1	50	37	19276096	0.225761	1
TBK1	459373	411	-22	306096	75264	504504	1	1	0	18	21	7628264	0.225765	1
ZNF107	200262	1062	-11	319984	76496	186816	2	1	0	23	50	10035480	0.225883	1
ZNF423	105426	876	-16	518112	134904	285600	4	3	2	14	16	2965704	0.225935	1
SLC6A6	484954	242	47	252504	70224	434280	1	0	0	3	0	1866928	0.226058	1
BNIP1	483076	397	34	111328	29792	227136	1	0	0	50	53	19159896	0.226064	1
SLC12A5	630342	381	51	465472	135296	818496	3	2	5	22	28	7843584	0.226189	1
TOPORS	474275	362	-7	412272	116256	97944	1	0	0	50	65	24168424	0.226928	1
PTK2	466681	356	35	447944	114688	1229592	3	0	4	20	25	9970352	0.226974	1
GARS	504898	433	42	301392	82320	551040	1	0	1	6	17	6580616	0.226986	1
FLT1	198131	693	41	583632	153888	870576	3	1	2	33	27	12522664	0.227255	1
SEC24A	899027	175	40	439600	126560	685440	1	0	3	23	21	10212440	0.227369	1
WDR6	1799657	241	41	440552	143416	291648	1	0	0	32	22	10453744	0.227371	1
BCL2L2	1171456	330	20	74256	24864	63504	1	0	0	50	47	16474808	0.227384	1
S100A7A	1140044	401	32	42840	9912	86688	1	0	1	50	99	15355536	0.22749	1
CRYGB	321897	440	5	72800	17920	84840	1	0	0	50	53	16643592	0.227604	1
NRM	2115149	171	41	99904	35000	97776	1	0	0	50	51	18465608	0.227783	1
DCAF4L1	272281	261	25	153328	47096	24864	1	0	0	50	47	25680536	0.227902	1
SOCS5	630448	252	34	213864	57456	26544	2	0	0	50	59	16641296	0.228951	1
KRT14	1494501	323	11	188552	54880	175728	2	0	2	41	59	15952664	0.229045	1
BMP4	252916	645	-3	159712	47768	81144	2	0	0	50	66	14848680	0.229172	1
MDH1	328344	468	7	136192	38360	337848	1	0	0	13	14	5875856	0.229235	1
GABRA2	69760	992	3	185080	48776	277704	3	1	4	10	12	2155832	0.229312	1
OLFM3	66875	991	-15	186144	48552	271992	3	0	2	14	22	4401824	0.229783	1
GDF10	NaN	NaN	NaN	182672	60088	71736	2	0	0	50	149	38533992	0.229865	1
BCO2	389593	362	2	236656	63056	672504	2	0	1	4	5	1529080	0.230194	1
NEK6	483948	406	41	155960	39424	241416	1	0	1	48	62	24443832	0.230231	1
EFHC1	396934	431	34	262248	68880	365736	1	0	1	23	32	8293712	0.230255	1
H2BFWT	439642	NaN	30	68264	22120	59136	1	0	0	50	63	20252064	0.230255	1
TMEM218	428178	762	30	44968	15512	66024	1	0	0	6	6	1886472	0.230489	1
SERINC1	140855	973	-19	185640	49560	258552	1	0	2	50	155	22944040	0.230539	1
ACSF2	1332860	200	23	250208	70336	553392	2	0	0	3	3	1467816	0.230545	1
ATAD2	544857	225	30	570752	148456	870240	2	1	5	50	53	17468696	0.230597	1
STK31	367849	441	14	426608	103600	908040	3	0	2	32	39	12657232	0.230736	1
TELO2	1254229	256	34	327880	107912	365568	1	0	1	32	24	10203536	0.230816	1
ASZ1	262404	394	-1	198072	50232	427056	1	0	0	30	13	11666200	0.230846	1
CCDC14	242712	450	20	366744	101136	144312	2	0	0	37	31	14758688	0.230987	1
TNFSF18	251425	492	0	81368	20944	95088	1	0	1	40	59	15909096	0.231008	1
CRB3	865106	219	33	56000	19432	134904	1	0	1	30	32	9172688	0.231046	1
RB1CC1	97322	559	-1	656208	162456	552048	2	0	1	19	18	7873992	0.231126	1
CAPS2	110847	692	-32	236264	56392	437976	3	0	4	9	25	3047576	0.231127	1
CUL3	255624	463	20	317968	79688	482328	2	0	0	9	2	2785832	0.231538	1
UGT3A2	173490	614	-9	210840	57288	272664	2	0	0	35	58	14125944	0.232177	1
C1orf115	447403	520	-11	54152	18592	40992	1	0	0	50	81	22335320	0.232318	1
GADL1	78546	487	-12	219128	53704	308952	3	0	0	5	9	2385096	0.232513	1
ZNF217	142853	451	-30	416304	115080	152208	2	0	0	19	31	9381624	0.23271	1
MMP2	129512	538	-28	271040	71008	391776	3	0	2	6	15	2667504	0.23292	1
PTGER4	210761	496	-8	186536	61264	91560	1	0	1	50	103	20276088	0.233074	1
NIPAL4	266195	1087	41	181216	57512	135744	2	0	3	7	5	787416	0.233093	1
XPO1	842390	442	42	447944	108472	730464	3	0	1	23	21	7386456	0.233464	1
PSMB7	492165	406	37	112336	32816	219576	1	0	0	50	57	24796408	0.2335	1
SLC13A3	293732	642	28	239288	73024	442512	2	0	3	18	22	8077832	0.233731	1
FGF16	547612	NaN	-7	46200	13104	30240	1	0	0	10	19	3288208	0.234194	1
HABP2	189589	596	2	233968	57008	556416	2	0	3	31	38	11516736	0.234194	1
ROS1	168682	310	-18	956872	254744	1380960	4	0	10	31	51	12122656	0.234439	1
MAP2K3	415581	517	-43	144536	38248	416304	2	0	3	6	11	1605968	0.234487	1
PTCD3	971062	420	46	292936	70952	973056	1	0	0	4	1	2211272	0.234604	1
MOCOS	393505	591	40	356048	102088	495096	3	0	0	3	4	1748320	0.234932	1
NF1	462449	396	26	1167544	312032	2012136	3	0	5	6	10	3611608	0.23582	1
ITGAE	500884	176	28	480648	134568	961800	1	0	5	50	52	21721112	0.236025	1
SLC34A2	218417	631	35	276136	80192	389928	4	1	2	6	5	1513232	0.236046	1
LAMP3	296133	596	24	162848	50680	225120	2	0	0	5	13	3572128	0.236188	1
DCAF12L1	11311	NaN	-16	176848	57680	25032	5	0	0	9	34	3263008	0.236251	1
GPM6A	123418	931	-23	115584	30744	311136	1	0	5	13	44	4553472	0.237072	1
KCND3	320241	623	23	258440	76888	166656	1	0	0	50	71	22581888	0.237203	1
HEXB	356374	567	28	228144	61656	399168	1	0	1	11	18	4627280	0.237206	1
MBLAC1	1299015	205	52	97720	37520	65520	1	0	0	50	36	16711464	0.237211	1
MAG	767180	472	8	250600	78008	289632	2	0	3	31	35	7204344	0.237294	1
AP3D1	1712606	216	30	496048	131600	677376	2	1	0	18	21	8354864	0.237494	1
UBE2Q2	560951	339	55	176792	43288	375648	1	0	0	8	7	2192456	0.237581	1
KCNA2	479017	640	21	196392	55608	41496	2	1	0	28	43	10253320	0.237659	1
GORAB	72379	883	-2	159824	42616	202272	2	1	0	50	99	18694256	0.237695	1
ITCH	996942	155	37	360080	90328	1010520	1	0	1	9	8	4538464	0.2378	1
RNF128	149556	NaN	17	223888	64904	250824	2	0	0	48	65	18525976	0.237893	1
MTHFR	530804	196	39	264600	73920	429744	2	0	2	50	45	17638544	0.237894	1
PAX5	429504	542	34	157360	46256	273336	2	0	2	4	2	1619520	0.238197	1
NFYA	145501	611	37	140672	40768	412608	1	0	0	27	13	9243976	0.238309	1
XRN1	502945	403	29	710192	178024	1241520	5	0	3	2	8	2579416	0.238326	1
CNGA4	466636	728	4	226464	67536	162288	1	0	1	50	90	19034736	0.238432	1
ARL5C	NaN	NaN	NaN	74816	19096	0	1	0	0	20	39	8818768	0.238451	1
HORMAD2	655208	178	30	131208	30744	202440	1	0	1	50	53	17237920	0.238503	1
DEFB118	591819	594	-83	49728	13776	77448	1	0	0	30	59	10606568	0.238606	1
SPATA19	270077	622	-14	70616	18424	222768	1	0	0	50	60	16788632	0.238744	1
PTGR2	502038	155	50	145544	37912	323568	1	0	1	50	36	18930912	0.238812	1
TAC1	343278	854	-15	56560	12992	198408	1	0	1	47	69	14431704	0.23899	1
ADAD1	227942	612	-14	236880	61656	323064	1	1	1	9	15	3736208	0.238999	1
ZNF579	1094560	399	4	209440	74984	0	1	0	0	50	65	15110200	0.239006	1
TRMT112	1613996	257	65	50960	14896	127512	1	0	1	19	21	5517456	0.239164	1
LHFPL5	621095	404	34	87584	25312	105000	1	0	0	50	65	23305128	0.239178	1
R3HDM1	561193	558	20	449120	121408	672504	2	0	1	4	2	2097480	0.239258	1
FBXW8	208959	359	16	240072	68880	339864	1	0	0	13	15	5229728	0.239299	1
HIST1H2BJ	227588	622	29	49616	15064	64848	1	0	0	50	76	17132584	0.239344	1
SLC3A1	433205	522	29	281120	71008	337848	1	0	2	24	27	7921200	0.239357	1
JUP	1760409	175	35	296072	89320	305592	2	0	1	11	21	5160400	0.23945	1
CSRNP3	104412	947	2	234584	63448	173544	2	1	0	37	44	11353048	0.239524	1
FCHO2	449417	440	18	338072	87472	464520	2	0	1	10	7	2430288	0.239594	1
FRYL	287083	428	52	1233288	326760	1753752	4	0	6	15	15	8043000	0.239643	1
MRPL18	652619	453	26	72128	21112	196056	1	0	0	48	53	16648856	0.240078	1
PLD6	910162	218	11	96320	32200	24192	1	0	0	50	38	18039784	0.240206	1
F12	1038665	261	59	247464	72072	198408	1	0	1	12	12	4406864	0.240436	1
EPHA7	18346	1054	-25	407288	106960	486528	5	1	1	12	33	6409088	0.240589	1
LCK	1427362	210	43	208656	56616	282072	2	0	1	50	69	19195624	0.240599	1
TCEA1	267995	392	29	127568	30688	379176	1	0	0	12	11	7001848	0.240651	1
UST	169694	476	8	165648	44184	251832	2	0	0	8	12	3362128	0.240855	1
SPATC1	2650698	211	27	223832	77560	91728	2	0	0	50	53	16685480	0.241825	1
CDKAL1	132584	883	10	238784	62944	475104	1	1	0	17	24	5475736	0.241848	1
GKAP1	468451	384	5	155512	36848	332640	1	0	2	50	57	22522808	0.241937	1
OR5B3	475497	835	-29	122920	35504	15960	2	0	0	50	85	11113312	0.242145	1
HECTD2	288529	384	4	325976	83104	588504	2	0	1	5	5	2056320	0.242235	1
FAM189B	1574928	194	45	255640	88928	325416	2	0	0	4	4	1866088	0.242252	1
LRRC28	272870	380	-1	148792	42728	830592	1	0	2	20	15	10132584	0.242284	1
ESR2	528074	387	46	225400	61712	416640	2	0	1	12	11	4484760	0.242305	1
RAG2	96246	531	-26	210168	56616	28896	1	0	0	24	51	9514512	0.242434	1
MAX	501431	387	39	113176	27440	533232	1	0	1	30	35	15244432	0.243255	1
MC4R	44259	929	3	130648	37520	12936	1	0	0	50	71	12236840	0.243456	1
TSPAN32	990037	630	25	128912	38920	75936	2	0	2	2	5	951720	0.2436	1
KIF4A	243320	NaN	45	511000	130592	811440	3	0	0	0	0	942032	0.24361	1
2018-03-05	429135	317	31	112952	31024	145824	1	0	0	50	45	18413864	0.243792	1
PRMT5	1177534	225	34	269360	73528	518112	1	0	2	16	16	5497128	0.243958	1
ZNF430	156264	1079	-42	234024	56448	209160	2	0	1	7	14	2115064	0.244007	1
CD1A	120861	833	3	132608	36064	255192	4	0	4	9	17	1769096	0.244065	1
LASP1	1255539	159	41	109984	26096	195888	1	0	0	50	40	20054104	0.244256	1
PSTPIP2	386983	300	54	146384	32200	670824	1	0	2	44	43	17315200	0.244402	1
TMEM139	379894	399	14	83664	27048	88200	1	0	0	16	17	6571712	0.244427	1
CARNS1	1269888	177	51	358120	127232	29568	1	1	0	31	22	10055920	0.244512	1
ADIPOQ	449980	384	25	96152	28672	52248	1	0	0	50	65	21699104	0.244675	1
MT1A	653985	187	28	27496	5432	271824	1	0	2	7	9	1251264	0.244693	1
CCDC155	2178574	290	37	229208	67312	268296	2	0	3	43	41	11197088	0.244797	1
RSPH3	514213	348	42	222544	64904	237384	1	0	0	12	19	4956560	0.24491	1
NGF	537568	558	6	94024	28616	42000	1	0	0	35	34	14383712	0.245029	1
ATP7B	353147	461	28	579376	172928	768768	3	0	0	4	3	3171504	0.245162	1
CPNE8	87865	674	-4	237496	60368	567504	2	0	1	6	6	2891896	0.24528	1
FIGF	200632	NaN	40	146328	36624	260736	1	0	0	50	37	19466832	0.245729	1
CLDN1	164468	348	3	84000	24864	163632	1	0	0	11	7	3513216	0.245797	1
EXOC5	176601	944	13	298032	70728	260736	1	0	0	16	13	4110176	0.245882	1
DTD1	262495	613	6	86184	23016	107016	1	0	0	40	43	14074592	0.245983	1
SURF4	1827885	416	28	109144	30296	150360	1	0	1	50	38	17472280	0.246083	1
VSX1	598947	563	-8	152432	50344	116256	1	0	0	8	6	2378376	0.246109	1
COPG2	298918	433	16	168616	42560	1006656	1	0	2	1	3	1509760	0.246271	1
SLMO2	948552	126	25	80136	21504	129192	1	0	1	17	17	5785248	0.24632	1
MB	936853	205	-13	63896	16576	93240	1	0	0	50	73	15256248	0.24633	1
NUP210L	2028800	184	37	762272	216328	1634808	5	2	6	15	21	7081200	0.246337	1
IL1A	578617	298	38	112784	28336	223944	1	0	0	4	3	2816184	0.246744	1
HIST1H2BC	398813	636	53	49168	15176	65520	1	1	0	20	9	2930648	0.246776	1
RAD51AP1	275215	908	30	146832	37128	381360	1	0	0	11	4	4055968	0.24697	1
ATP1A4	841605	386	29	415464	117768	796488	5	1	7	40	65	11956728	0.247018	1
XYLT1	30248	996	-2	378392	113176	379848	5	0	1	13	13	3474184	0.247154	1
SEC23B	414545	392	23	312872	86968	725760	2	0	2	3	3	1676976	0.247404	1
SLK	508085	271	37	512624	122752	581280	2	0	0	4	1	1985984	0.24749	1
SPC25	173915	724	7	95760	21672	155400	1	0	0	50	87	18682720	0.247706	1
DENND2C	626568	394	8	357728	92512	598080	2	0	3	3	4	2042488	0.247775	1
PAPOLB	NaN	NaN	NaN	250432	71120	10248	2	0	0	50	149	38483536	0.24784	1
TRIM61	170469	732	22	85680	21504	50400	1	0	0	50	119	32016320	0.247942	1
OR5V1	329776	872	7	125328	37128	20328	1	0	0	50	92	18393088	0.247957	1
IL17RD	426285	332	37	298816	82544	300384	2	0	1	50	52	20194048	0.248226	1
ZNF214	418263	881	-4	249480	57792	70392	2	0	0	23	32	9041536	0.248325	1
COMMD2	449009	263	21	81872	21952	131880	1	0	0	50	66	17867696	0.248413	1
RPRM	22780	737	-11	41888	13552	5544	1	0	0	41	86	15492008	0.248474	1
HIST1H3E	390169	544	57	52080	17304	36120	1	0	0	50	52	13292496	0.248595	1
DDIT4	808655	145	40	89040	29736	68880	1	0	0	50	32	13553568	0.248976	1
TSEN2	352597	317	36	197400	51072	364560	1	0	0	46	42	18513656	0.248982	1
CSRP1	842013	209	26	82096	21224	159768	1	0	1	50	53	16223592	0.248992	1
KRTAP8-1	30244	1055	-70	25368	7224	30072	1	0	0	50	99	9963296	0.249087	1
ANKRD34A	NaN	NaN	NaN	182840	67648	11256	2	0	0	50	149	38481072	0.249583	1
PCGF1	1019591	315	50	109480	27608	166656	1	0	0	13	5	4005512	0.249733	1
IKZF2	55860	1226	19	218064	52248	232848	2	0	2	24	33	8499344	0.25021	1
VWA5A	177269	744	-11	320992	87416	520128	3	0	2	12	13	3851176	0.250495	1
TMEM134	1392213	215	53	80024	23128	69720	1	0	0	50	42	14622608	0.250853	1
PDDC1	1788356	193	48	90272	26152	119952	1	0	0	50	36	14468552	0.250868	1
FAM184B	NaN	NaN	NaN	431144	115024	0	3	0	0	50	149	38517192	0.250922	1
FIGNL1	177267	585	25	265272	75600	17976	2	0	0	50	56	17154704	0.250929	1
HTN1	59679	975	3	27496	5096	79296	1	0	2	4	4	726040	0.251248	1
AIMP2	NaN	NaN	NaN	127008	36792	170016	1	0	0	50	149	38608976	0.251365	1
SLC28A1	355337	291	25	271040	79576	521472	2	0	1	11	14	6122088	0.251488	1
OCM2	451365	522	25	46648	10808	138600	1	0	2	7	18	3642912	0.251612	1
ESPNL	428658	356	29	381640	130760	103320	2	0	0	47	72	19082392	0.251707	1
N4BP2L1	226626	435	53	112784	25480	190008	1	0	0	31	36	14444920	0.252113	1
MCCC1	275779	546	22	298312	79688	579096	1	0	3	10	13	4649008	0.252172	1
RGS13	306250	526	-13	68712	14616	133896	1	0	0	11	17	4521104	0.252395	1
GEMIN5	519919	378	40	612696	166320	1026480	2	0	4	18	17	7462168	0.25258	1
MAPKAPK2	477806	261	32	170968	46592	473928	1	1	1	50	43	19628448	0.252683	1
POT1	34691	524	-16	261520	68600	483168	4	0	3	3	4	823312	0.252692	1
KCTD11	1911735	206	36	86464	30968	134904	1	0	0	33	35	11075904	0.252976	1
C1orf105	135244	400	11	77448	19320	308784	1	0	3	19	15	4746392	0.25324	1
SEC14L1	777991	192	20	294336	79632	588840	1	0	6	28	29	9071328	0.253455	1
RNF133	53042	1027	6	148904	41440	47040	1	0	1	25	46	8503936	0.253641	1
SPATS1	993997	443	40	125328	31584	291984	1	0	1	50	65	27686064	0.253675	1
TP53INP2	1047752	147	47	85400	28000	47880	1	0	0	50	41	18937856	0.253819	1
FAM114A1	370538	352	63	230216	62776	385560	2	0	0	2	2	1888880	0.254132	1
RSPO2	187803	942	-9	102312	23352	324072	2	0	1	5	14	1960056	0.254133	1
ATP8B1	340613	247	36	515088	134064	806400	3	0	4	30	40	9882376	0.25445	1
CENPN	231500	284	4	172144	42056	337512	1	0	1	50	61	19384456	0.254517	1
FCN2	229567	450	26	127232	36064	237216	1	0	1	50	32	16831080	0.254557	1
MARCKSL1	1478512	210	42	76384	23072	56952	1	0	0	50	70	21134960	0.25472	1
PPRC1	1029829	187	42	635544	212688	409248	2	0	0	10	3	6478528	0.254739	1
RIT2	4853	1195	-57	90272	22288	190344	2	0	1	24	100	10102344	0.254787	1
OPLAH	2720766	211	27	502824	164976	240912	2	1	0	45	38	13923000	0.255132	1
RAB40B	855855	243	21	110152	33824	178752	1	0	1	50	36	15722336	0.25522	1
UBXN7	1165640	231	37	201992	52024	385560	1	0	1	7	11	2676240	0.255412	1
INSL5	335045	692	-16	54880	14672	50736	1	0	0	50	86	15514912	0.25553	1
SESTD1	66477	684	11	290024	72688	523824	1	0	2	24	39	9031736	0.25572	1
OR4K5	431654	854	-49	124824	38136	22008	2	0	0	50	73	9149448	0.25577	1
MYO3A	63308	873	-6	668136	169008	933408	5	3	7	3	11	2212336	0.255933	1
ATAD2B	233701	431	27	596904	156576	534912	3	0	3	19	12	5811512	0.255937	1
TLR10	304012	437	42	324128	85792	50064	2	0	0	50	69	19511464	0.25611	1
CELA2A	554165	212	29	109368	32088	315000	1	0	1	50	52	19938016	0.256141	1
HRSP12	635159	368	44	57176	16072	244104	1	0	0	6	12	3102120	0.256811	1
SCARF1	1361271	198	27	336280	89600	284760	3	1	0	50	49	18198656	0.256998	1
ZNF703	587619	452	3	217560	80976	15624	2	0	1	16	20	7874776	0.257185	1
C20orf144	NaN	NaN	NaN	58800	20160	48888	1	0	0	50	149	38471216	0.257328	1
GCOM1	171839	487	11	242648	60424	470232	2	0	0	7	11	4292400	0.257452	1
CNRIP1	204433	586	15	73696	20720	85680	1	0	0	50	61	17227896	0.257687	1
ODAM	181352	975	12	116816	31360	251664	1	0	1	50	61	15728216	0.258073	1
USP7	401069	159	12	468552	107520	1010520	1	0	4	50	43	17522456	0.258781	1
FOXP2	42204	828	-13	318864	80808	566832	4	1	2	10	26	4646712	0.258844	1
HGF	57326	604	17	305984	75544	541296	3	0	5	15	21	5150152	0.259141	1
DMGDH	215159	434	45	349608	97776	658896	2	0	2	7	5	3915800	0.25925	1
TMTC2	61571	1375	-11	336448	92792	338184	2	1	0	10	19	4707080	0.259384	1
CASP2	379804	372	21	185976	49056	444192	1	0	2	32	24	13816208	0.259747	1
GPR176	731008	387	17	199696	61712	65352	1	1	0	6	17	3722544	0.259807	1
OR4K2	431654	854	-49	123088	35672	22008	2	1	0	50	73	9149448	0.26008	1
HLA-C	3244502	401	38	146776	43232	180600	1	0	0	23	9	5993904	0.260216	1
ABCA12	526764	857	9	1063664	284536	1672272	7	0	4	4	10	4249784	0.260355	1
NGRN	1036233	139	38	114688	34160	72744	1	0	0	50	60	26142256	0.260373	1
NHLRC1	487819	397	-1	149688	50232	14280	1	0	0	50	33	19104400	0.260524	1
TSLP	205349	738	6	65464	17192	161112	1	0	1	50	84	18433632	0.260589	1
NUP85	1723762	171	31	271040	72520	651504	2	0	2	18	23	8391376	0.260661	1
NCOA2	265128	742	35	593992	158480	596736	4	1	2	15	9	4089736	0.260662	1
TEX11	615286	NaN	4	406112	94864	656712	2	0	2	27	26	11923296	0.260786	1
IQCF1	1013177	370	39	82880	23632	135240	1	0	1	50	65	19942272	0.260861	1
KEL	294033	676	2	297976	83552	633024	4	0	9	4	19	1777104	0.260958	1
CCDC157	696089	214	57	295736	90832	162624	1	0	0	50	53	17421656	0.261035	1
OAF	323731	198	31	107128	32984	93240	1	0	1	44	54	19755680	0.261156	1
APOA1	421374	323	39	107464	29960	62160	1	0	0	50	42	18362176	0.261341	1
TLR7	208310	NaN	55	416976	113568	108528	1	0	0	17	16	7679112	0.261548	1
INSL3	1216364	212	37	50232	17304	17640	1	0	0	33	41	7386456	0.261638	1
RSL24D1	195231	721	-36	71568	14448	143808	1	0	0	19	57	9749320	0.261961	1
IL22RA1	812508	235	33	224504	69664	159936	2	0	1	50	64	13922552	0.262157	1
FIGLA	596622	629	24	88032	26208	66864	1	0	0	25	17	6976816	0.262175	1
BCL7C	1546514	207	48	85792	27776	161280	1	0	0	50	52	17730552	0.262233	1
DRP2	417357	NaN	26	392448	105168	823200	2	0	0	7	1	2951760	0.262457	1
MYO15A	911350	192	29	1395240	426720	1496880	4	1	8	50	51	19409656	0.262495	1
SP4	105280	643	26	305424	93576	161280	2	0	1	15	15	5954032	0.262496	1
PAX6	172494	631	-11	178024	49616	296016	2	0	2	13	20	5105296	0.262572	1
ITGA7	1746452	384	9	489160	146048	580608	4	0	2	25	22	8018528	0.262643	1
TECTA	243065	769	17	865312	235760	797160	8	0	3	21	18	5350744	0.262762	1
REEP3	207194	412	22	105784	27944	103488	1	0	1	50	61	20148688	0.263025	1
TMEM194B	NaN	NaN	NaN	170912	45472	0	1	0	0	50	149	38447640	0.263172	1
ULK2	553377	220	-11	422744	118048	728784	3	0	1	4	1	1708392	0.263412	1
TTC27	358024	636	17	347704	90440	581448	2	1	3	3	7	2458120	0.263623	1
FBXO18	649866	305	28	447104	119896	737352	3	0	4	50	67	21649936	0.263678	1
C6orf15	2992134	283	23	123592	41384	19656	1	0	0	50	31	14887040	0.263866	1
NAA40	1322584	277	42	100744	23912	256872	1	0	0	21	27	9402568	0.264074	1
AGBL2	984490	155	23	373128	93744	664440	2	1	0	10	6	4285008	0.264248	1
COL23A1	533179	634	18	219352	72128	849744	2	0	5	1	5	1013880	0.264313	1
C11orf82	307255	371	0	400792	105392	159264	1	1	0	29	40	12003208	0.264566	1
OR5T2	10209	969	-40	140448	40152	26880	3	0	0	19	37	5435808	0.264865	1
LGR4	345497	337	-18	384776	106456	593376	2	0	2	13	13	7152768	0.264928	1
XPNPEP3	969480	269	43	205576	56840	414792	1	0	0	5	5	2180584	0.265049	1
C16orf62	340032	578	15	401296	105056	1049832	2	0	2	6	13	4485712	0.265136	1
N6AMT2	403677	429	44	88984	22064	176400	1	0	0	39	58	15853208	0.265185	1
CETN2	201810	NaN	-3	73248	16968	169512	1	0	0	16	15	3937920	0.265185	1
THAP4	1213423	426	21	228032	67984	167496	1	0	1	18	25	5992392	0.265252	1
CLTA	857985	257	46	103320	26208	253680	1	0	2	24	35	11623528	0.265614	1
RDH16	2103486	286	26	124824	37464	127344	1	0	0	33	27	13191920	0.265724	1
WWP2	1410481	NaN	42	357448	97328	777504	2	0	3	50	80	19383280	0.265832	1
RARS2	236344	534	28	242760	62496	645288	2	0	2	13	12	4296544	0.265854	1
MRPL46	212296	630	4	111384	32424	170856	1	0	0	28	25	11034072	0.266013	1
KRTAP4-2	996799	468	-7	55160	14224	46200	1	0	0	50	82	12721128	0.26624	1
B3GALT2	NaN	NaN	NaN	167664	45528	36456	1	0	0	50	149	38484152	0.266299	1
NCOA3	266824	287	49	584248	153104	752136	3	0	2	30	30	12338424	0.266341	1
CDNF	256031	306	32	76664	20440	213192	1	0	2	15	18	5686632	0.266594	1
COASY	1884163	177	38	232680	73416	244944	1	0	0	12	10	3674496	0.266749	1
RTEL1	1110751	172	45	526344	151536	751296	2	1	4	50	49	16971304	0.266888	1
SLC28A3	396533	595	2	283864	77336	540624	2	0	1	12	18	6343904	0.267117	1
POU5F1B	NaN	NaN	NaN	137760	43680	1512	1	0	0	50	149	38447360	0.267134	1
KIAA1239	NaN	NaN	NaN	689416	193088	0	3	1	0	50	150	38595256	0.267274	1
ZNF366	447936	344	28	298256	79912	154224	1	0	1	50	74	19719448	0.267402	1
CRYGS	676664	501	35	73808	18088	115248	1	0	1	50	79	20000568	0.268208	1
HIST1H1T	398813	636	53	80248	25256	20664	1	0	0	50	47	12937624	0.268336	1
OR51G2	65798	1006	-15	120344	38416	9240	1	0	0	50	89	17037384	0.268615	1
OLR1	397577	398	18	116368	25088	203616	1	0	0	34	35	13451760	0.269088	1
MRGPRX1	561250	695	15	123032	40096	31416	1	0	0	50	46	17467352	0.26947	1
KIAA1522	1339617	195	26	407064	149184	162288	1	0	0	36	37	14708904	0.26954	1
HRNR	486922	468	25	1077832	360416	79632	8	1	0	16	27	6866888	0.269665	1
MAMDC4	1921909	176	44	452872	138488	571032	3	0	0	15	15	6853336	0.269704	1
SEC16B	103475	499	-10	430472	121072	369936	3	0	4	29	57	10851848	0.270085	1
REPIN1	315538	514	32	239120	77560	44184	2	0	1	38	50	17408944	0.270302	1
AKT1S1	1673246	205	37	98784	33432	122976	1	0	0	50	49	16525712	0.270769	1
OXR1	124540	888	-2	370944	99120	557256	1	0	3	34	40	10755528	0.271061	1
GP2	243266	848	-5	219184	59360	323736	3	0	4	9	25	4442480	0.271415	1
CCDC85A	63834	739	-15	219128	63448	87528	2	0	0	5	2	1158696	0.27143	1
OR8K3	10317	969	-43	121464	35952	17304	2	0	0	50	86	10277232	0.271555	1
KIF5A	1347795	303	44	428120	111328	870072	2	1	3	21	32	9672880	0.271937	1
ZNF319	856192	158	9	227136	66696	64848	2	0	0	50	54	16891840	0.272395	1
HLA-F	484408	755	34	178024	50456	299376	2	0	0	10	4	2105208	0.272626	1
FAM71F2	875359	304	30	123200	36064	43344	1	0	0	50	59	14580496	0.272905	1
ZNF653	1204183	265	32	243488	72352	284760	1	0	1	22	23	6357456	0.272967	1
DOK6	50550	968	-4	138040	33992	235704	2	0	2	32	66	10097248	0.273014	1
TMEM181	646528	306	46	249032	71008	702576	2	0	0	7	6	3272136	0.27304	1
KLHL4	34243	NaN	-31	299264	81256	280224	5	1	5	25	95	7889728	0.273353	1
GABRG1	36353	926	-2	190736	49504	200256	1	1	0	14	37	5551392	0.273388	1
ADAMTS12	373086	875	7	646240	173432	893256	8	3	10	2	13	1327872	0.273531	1
OR2B6	225015	562	24	119840	38080	15456	1	0	0	50	63	19968144	0.273682	1
SRGAP2	472089	300	6	401184	108528	469224	1	0	2	28	39	14292152	0.273775	1
P2RX7	1061231	396	46	245392	63392	492576	1	0	1	7	9	3218488	0.273935	1
RAB7L1	717622	377	37	84000	21504	186648	1	0	0	35	48	13368320	0.273967	1
C1QTNF2	197614	469	27	127176	41328	68208	1	0	1	50	44	17874192	0.274072	1
FGFBP2	175145	435	33	87752	25816	27552	1	0	0	50	81	24033296	0.274449	1
ZNF331	605686	808	-54	190624	45248	148512	2	0	1	35	41	6805624	0.27481	1
AP4E1	343136	355	34	464128	123200	781704	1	0	0	8	3	3585904	0.275043	1
OR10AG1	4262	1044	-40	118160	33880	14112	2	0	0	50	114	11969664	0.275429	1
TTK	150632	841	-2	361144	86072	530376	3	0	0	1	0	1062488	0.275743	1
CCNG1	226025	696	12	120568	32312	149184	1	0	0	50	67	17366552	0.275832	1
HSPA4L	222085	352	31	350280	85176	687456	1	0	0	6	3	2718240	0.276508	1
KRT1	1441383	464	29	254688	76104	274680	2	0	0	39	41	12552008	0.276663	1
LRIT2	216191	860	-17	212968	66416	78288	2	0	0	16	22	5868072	0.276864	1
ITGB8	207764	550	30	316400	80416	390600	2	0	1	21	32	11086824	0.276967	1
RHBDD1	221611	573	11	129472	33824	238056	1	0	1	50	52	18273920	0.276972	1
FBXO40	289905	613	25	282968	76888	114408	2	1	0	50	72	21615720	0.277101	1
BRF1	899979	260	32	275576	77560	506520	1	0	1	16	15	5683888	0.277262	1
CCDC135	712945	168	34	360472	91952	552384	2	1	2	50	49	20151936	0.277541	1
ZBTB4	1906324	206	33	377272	135128	81312	2	0	0	44	29	15457176	0.277914	1
NDUFS7	2285841	209	31	87696	25536	52080	1	0	2	5	10	1218896	0.277996	1
MAP7D2	263236	NaN	38	314328	86520	593880	2	0	4	26	21	7758520	0.278311	1
IL27	1133167	269	63	94696	31304	112560	1	0	0	50	65	17729656	0.278317	1
SULT6B1	545763	253	35	112392	26040	235368	1	0	0	24	29	9098320	0.279163	1
DNAJC27	270621	296	35	113512	28952	246960	1	0	2	11	12	4073272	0.27918	1
GRIA1	67092	914	-3	384048	103152	576240	5	1	2	2	9	1133608	0.279266	1
ZHX3	383198	262	7	373968	109032	57960	1	0	0	50	85	23928296	0.279338	1
DHRS12	252271	384	33	135184	35504	222432	1	0	1	50	41	18471264	0.279903	1
KRTAP13-2	4608	1035	-69	67872	21168	43680	1	0	2	22	45	2567992	0.279953	1
HIST2H2AC	798975	560	17	49056	16800	63504	1	0	0	50	90	15766744	0.280325	1
EGF	215298	503	9	495208	129080	885192	2	0	3	6	12	4363800	0.280344	1
PCDHA6	896676	606	-12	366968	117040	539112	4	4	1	16	28	6343008	0.28039	1
NETO1	32720	916	-26	225344	56560	340200	3	1	6	14	36	3063928	0.280712	1
STON2	203328	364	-1	357560	101416	199416	3	1	1	15	24	6619536	0.280823	1
RLN2	385172	605	16	89264	22792	45024	1	0	0	50	77	20313160	0.280828	1
TM6SF1	308479	635	29	149856	43176	353472	1	0	3	16	14	6843256	0.28089	1
MTA1	773175	244	40	292600	81704	403368	3	0	3	35	40	11564672	0.280898	1
CD209	719851	329	21	164304	44184	429240	1	0	2	10	16	7486416	0.28092	1
KCNN1	1328847	217	35	213024	67200	148680	2	1	2	6	9	2113440	0.280933	1
MAGEA3	201810	NaN	-3	122976	36456	26544	1	0	0	40	43	11225984	0.281133	1
MCF2	68546	NaN	-2	435736	101696	785064	4	0	1	1	3	1184344	0.281351	1
DNAJB2	694442	193	44	133000	38360	246792	1	0	0	48	41	19937344	0.281409	1
PCDHB13	915569	724	-11	304304	98392	49896	2	0	0	50	72	12470472	0.281538	1
OTOF	787643	408	41	854840	237664	1161888	6	2	7	2	9	1594376	0.281666	1
ASB8	511392	352	32	113176	34496	127680	1	0	1	50	54	17407488	0.281851	1
GPAA1	2720766	211	27	238840	82376	268128	2	0	0	30	21	8213184	0.281915	1
SLC45A2	268032	863	8	211848	62664	377832	1	0	5	14	23	4667376	0.282117	1
AIDA	222206	392	1	129528	31248	295344	1	0	0	50	68	24179064	0.282421	1
CCDC102B	70753	1048	-8	212856	50904	264768	2	0	1	17	20	5009480	0.282558	1
GBF1	987676	141	41	747208	216440	1318128	2	0	5	14	12	6511904	0.282649	1
AMELX	NaN	NaN	NaN	84504	23352	283080	1	0	1	50	150	38708600	0.282829	1
ANXA1	247950	411	-15	145488	37464	381360	1	1	1	25	19	9234064	0.282872	1
THSD4	312827	505	3	411264	113400	774144	2	0	3	4	8	3563504	0.283549	1
TTC23	273585	361	-7	182672	49840	308784	1	0	0	22	8	6794928	0.283855	1
FBXL16	1207790	194	33	183736	61544	33264	2	1	0	19	20	5701528	0.284371	1
MAD2L2	682357	264	32	88816	23408	246288	1	0	2	8	9	4013520	0.284396	1
MYL5	639827	489	12	87304	21896	154224	1	0	4	3	13	1240904	0.28444	1
UXS1	125109	844	2	177016	44912	255024	1	0	2	10	24	4177992	0.284539	1
AKT1	711772	247	36	199640	51520	256368	1	0	0	50	41	18913216	0.284694	1
TSPAN10	3745109	205	30	133112	47992	66864	1	1	1	9	12	2362360	0.284783	1
ASNS	455051	636	0	231056	59584	375480	1	0	1	2	3	1858584	0.284952	1
NEK7	114791	402	-13	127176	31584	432096	1	0	0	5	6	3665144	0.285379	1
TMEM63B	1267618	203	51	340704	94584	683088	2	0	1	30	21	9337160	0.285462	1
PGAM4	549429	NaN	24	99624	28896	77952	1	0	0	50	56	18517240	0.285545	1
CLOCK	235221	384	22	350952	89376	522984	2	0	1	45	56	19181848	0.285552	1
PECR	603452	419	35	123424	34832	277872	1	0	2	50	57	21396928	0.285767	1
UCP2	533576	196	41	121912	38360	145320	1	0	0	50	48	16618784	0.286098	1
POLR3D	586506	193	43	159544	46928	306600	1	0	0	45	47	17330376	0.286596	1
MIB1	246867	325	47	410424	110544	630000	1	0	1	15	17	6653808	0.286962	1
HLA-E	2019724	424	30	144536	41440	260400	1	0	1	50	38	19137832	0.287045	1
FAM194A	359484	397	30	274288	69776	441168	2	0	2	9	9	3852744	0.287192	1
DNMT3L	1128093	219	76	159712	43568	269976	2	0	1	2	5	628432	0.287241	1
RNF170	513134	475	32	133280	36400	186984	1	0	1	40	77	16731792	0.287291	1
SLC12A8	372775	150	47	283752	85344	350112	2	0	3	50	52	16347744	0.287385	1
HIST1H1D	390169	544	57	84952	27608	23184	1	0	0	50	52	13292496	0.287491	1
SERPINC1	443726	385	13	186984	51744	267288	2	0	0	3	7	2324952	0.287592	1
SERPINB3	174293	370	-5	161504	40264	256704	1	0	1	50	65	20223392	0.287789	1
NDEL1	761259	427	18	146888	39424	314496	1	0	1	22	15	6869744	0.288418	1
IL10	464449	357	29	74536	18704	166320	1	0	2	17	19	4653320	0.288525	1
EFEMP1	376977	264	-15	203280	52416	333648	1	0	0	5	3	1689968	0.288746	1
ERAS	823539	NaN	29	89544	28392	0	1	0	0	50	63	17929632	0.288874	1
SIGLEC9	355132	632	1	180768	57456	244608	2	1	4	3	6	1158752	0.289656	1
SPATA16	222219	577	-15	235592	58408	363552	4	0	4	4	7	1384320	0.28974	1
SH3BP4	133390	408	-10	375424	112448	94080	2	0	1	29	23	10992800	0.289824	1
DCPS	367696	426	30	134512	39200	152376	1	0	1	50	61	21605304	0.290126	1
KRCC1	169985	543	5	106848	24864	37968	1	0	0	50	73	20455680	0.290138	1
CHERP	815495	258	44	371336	102592	353976	2	0	2	23	32	10202696	0.290269	1
MMP10	510838	567	-16	196504	50288	305760	1	0	4	17	55	7283640	0.290431	1
NAPA	794875	276	44	125776	30128	298032	1	0	1	50	48	18579288	0.290608	1
KRT38	1321356	424	-6	181608	52752	171360	3	0	1	42	60	10634064	0.29063	1
RBL1	822888	309	42	437640	116760	709800	1	0	0	21	20	9335312	0.290648	1
USH1C	442495	619	12	377608	106568	761544	3	0	8	13	36	6722968	0.290745	1
LIPA	254295	263	31	165704	41776	328608	1	0	1	50	43	19040392	0.290938	1
IL1RAPL1	11003	NaN	14	284648	73696	302568	4	0	2	14	28	5074832	0.291181	1
UBXN2B	197666	638	26	134792	37240	531720	1	0	0	9	5	3754912	0.291204	1
DIRAS1	1354357	291	25	78456	22512	19656	1	0	0	50	49	14736400	0.291231	1
ADAD2	582429	364	12	257376	85008	171528	2	0	1	50	67	21605808	0.291587	1
GPR4	1029266	194	44	138768	44184	34440	1	0	0	50	46	20706392	0.291706	1
RNF182	256934	590	20	95816	29176	148344	1	0	0	50	53	14614376	0.291724	1
MAS1L	404210	854	21	146720	43960	79800	1	0	0	50	55	17031224	0.291735	1
SPTBN1	714370	430	22	993496	254912	1362312	4	0	5	15	18	7863632	0.291827	1
TANK	207004	370	26	177184	47432	200256	1	0	1	50	58	20841464	0.291861	1
COL5A3	1386309	413	1	694008	230664	1476720	7	0	9	4	11	2610944	0.292572	1
OR10V1	431271	409	27	119448	36792	8736	1	0	0	50	75	23973096	0.29267	1
SSPN	157088	383	25	95256	29400	88200	2	0	1	1	2	804160	0.29279	1
STXBP6	259495	800	-3	88200	21504	166152	1	1	0	50	78	19872832	0.292792	1
MIER3	201203	393	41	229376	56224	342552	1	0	0	50	48	21402864	0.292831	1
CSDC2	1467336	183	66	59864	19096	47880	1	0	1	9	9	2665712	0.292877	1
ENGASE	592461	285	15	294616	89432	392616	2	0	2	46	53	18978456	0.292887	1
ZC3H10	2878044	171	40	166040	53872	92232	1	0	0	50	37	20243664	0.293023	1
ADAMTS16	89385	683	-23	495208	136976	717192	6	1	11	17	45	4403392	0.293247	1
NBEA	38939	1070	11	1199800	323792	979608	5	1	8	42	58	13729016	0.293435	1
ADAMTSL1	313133	527	-18	702464	205240	790944	5	0	4	14	28	9425360	0.293573	1
FOXI1	94287	650	24	148624	43400	42000	1	0	0	50	39	20111784	0.293573	1
C4orf40	181352	975	12	84448	29120	118272	1	0	0	50	61	15728216	0.293773	1
BBOX1	178328	527	-18	160272	39984	183624	1	0	0	50	105	23293704	0.29381	1
HTR3C	1423268	375	38	180656	50848	303912	1	0	1	38	50	15094856	0.293901	1
KIFAP3	181109	743	2	332808	79632	548688	2	0	1	3	1	1132320	0.294037	1
KRTAP9-4	1149433	468	-14	62384	16072	51408	1	0	0	50	77	13968640	0.295093	1
USP24	447636	230	9	1080520	285488	900984	3	1	5	19	17	6235488	0.295608	1
ADAMTSL4	1475649	152	31	428288	137536	424872	1	1	1	23	27	10078544	0.29592	1
WAS	824559	NaN	27	197344	63896	161616	1	0	1	50	54	21692608	0.296082	1
CPB1	276750	681	-16	171080	46648	287112	1	0	3	13	23	3797920	0.296094	1
DENND3	360825	204	51	485688	133392	728616	4	0	6	15	18	5745432	0.296328	1
MTIF3	306964	570	60	116256	30744	62664	1	0	0	50	39	12147576	0.296621	1
SPINT2	1410213	301	-1	102368	29176	200760	1	0	2	50	60	14564928	0.296625	1
ZNF362	726025	413	29	167048	50512	199248	1	0	0	5	11	2173360	0.296684	1
MOGAT2	528291	418	45	133504	38528	179256	1	0	0	50	58	24152016	0.296707	1
MTUS2	267724	784	-5	553952	160048	374472	4	0	1	13	19	7424704	0.296893	1
PHYH	246468	433	33	140728	35840	270984	1	0	0	50	68	21561344	0.296965	1
TTC4	615595	343	19	161560	40376	268800	1	1	0	19	19	8049944	0.297021	1
SMOC1	607548	307	41	178584	48552	500640	1	1	5	8	9	2286872	0.297116	1
VWDE	NaN	NaN	NaN	655200	165480	0	4	0	0	50	149	38567648	0.297129	1
GSG1L	592259	575	10	133616	38080	107016	1	0	1	20	10	6184304	0.297148	1
UBXN10	649343	508	30	108696	33600	53592	1	0	0	50	93	20289976	0.297354	1
ATP6V1B2	158991	511	-4	207760	59024	408072	1	1	3	15	26	4820088	0.297519	1
POU4F2	38882	987	-10	158536	48776	64512	1	1	0	23	73	10911656	0.297574	1
GPIHBP1	1104860	446	20	73920	21672	31752	1	0	0	50	75	18732112	0.297611	1
ATG9A	773232	177	36	333256	99512	499464	1	0	2	7	5	3198608	0.297889	1
ANKRD40	1585602	196	18	145768	42896	163296	1	0	1	50	79	20575464	0.297986	1
UBE2J2	2050211	196	28	112784	30688	220920	1	0	1	40	40	13453496	0.298092	1
LAMA4	131437	282	-7	767816	204568	1402464	3	1	7	33	41	12637184	0.298136	1
KIAA0513	517155	273	32	171248	43792	322224	1	0	1	50	43	19323304	0.298138	1
NTF4	2070141	200	35	78288	28728	14448	1	0	0	50	58	14987392	0.298229	1
RAB1A	640694	343	41	85176	22008	129024	1	0	1	50	79	18655336	0.298304	1
TMC1	395593	486	10	319536	77448	744240	2	0	2	22	25	9326912	0.298488	1
TREML1	227466	611	41	121128	39480	162624	1	0	2	24	10	5158048	0.298512	1
MAP3K1	200595	412	38	600768	174552	522984	3	0	2	50	43	19851888	0.298589	1
NAIF1	1898149	195	32	125048	40936	68880	1	0	0	50	40	17355352	0.298663	1
OR52L1	432250	877	-13	125888	41104	20832	1	0	0	50	82	16900408	0.298763	1
DPH5	153041	727	-6	117936	30912	212520	1	0	2	27	39	11965016	0.298937	1
TFAM	152882	326	-7	103152	25368	204456	1	0	2	12	12	4195296	0.299005	1
NCKAP1	350474	419	10	473648	119224	871416	2	0	1	9	6	4897480	0.299023	1
NPY1R	74427	1197	-18	153440	41272	45696	1	0	2	19	41	4359320	0.299099	1
LAMA1	241772	228	-37	1250368	341936	1898064	5	3	5	18	30	8385328	0.299354	1
FNBP1	559377	228	38	261352	60872	366576	1	0	0	4	2	1921360	0.29941	1
PCDHGA3	662513	568	2	365288	117376	527520	2	1	1	12	10	6128248	0.299444	1
KRTAP6-2	22916	1048	-79	25032	6552	60816	1	0	1	28	52	4013744	0.299662	1
IKBKAP	336944	471	9	552944	143080	1216152	2	0	6	29	35	11600904	0.300013	1
RRAGB	59904	NaN	23	156744	38976	181104	1	0	0	3	4	1361640	0.300109	1
SLC25A17	854552	191	47	124320	36288	303912	1	0	2	21	32	8960280	0.300612	1
CYFIP2	266925	1129	33	516880	135296	637560	2	1	5	14	14	5509728	0.300817	1
IMPG2	656520	580	-4	503216	134848	602952	2	0	2	16	23	7073864	0.300855	1
KRT13	1445853	325	-22	182728	53648	183624	2	0	1	50	62	12960976	0.300928	1
CD38	174323	327	55	124712	31696	270312	1	0	1	18	9	4712512	0.300929	1
VPS36	365031	318	37	162456	41664	362208	1	0	1	50	45	20970656	0.300963	1
SYT13	173203	637	14	166936	51632	173376	2	0	0	4	3	1541680	0.300973	1
HSPA8	709511	307	8	259056	72408	234024	2	0	1	17	34	8564864	0.301121	1
SPZ1	316792	617	34	175336	41888	36960	1	0	0	50	35	15352456	0.301202	1
HMHA1	2387949	206	26	451752	136080	292488	4	0	1	3	5	2006480	0.301447	1
RAD9A	1269888	177	51	157472	47152	158592	1	0	0	50	32	17437056	0.301512	1
P2RY6	578209	176	56	123424	43064	32256	1	0	0	50	47	16178512	0.301989	1
EFS	1220624	456	31	210952	75656	166824	3	0	0	30	68	11279520	0.301995	1
ANP32C	NaN	NaN	NaN	94416	23856	17472	1	0	0	50	149	38443496	0.302141	1
MOB2	859301	426	39	112952	29512	764064	1	0	3	42	40	14158984	0.302214	1
ZNF606	1219985	694	-30	326704	77000	207816	3	0	2	14	11	3167248	0.302275	1
SLC6A16	2237411	309	35	293552	85288	321888	3	0	0	7	8	2402064	0.302312	1
PLSCR1	123426	671	-12	132608	33544	234192	1	0	1	50	77	21079968	0.302564	1
KRTAP4-9	NaN	NaN	NaN	84504	21840	5208	1	0	0	50	149	38429216	0.302742	1
KIAA1107	NaN	NaN	NaN	544656	143640	0	4	0	0	50	149	38545808	0.303303	1
PTGFR	249935	671	-16	153664	41720	81312	2	2	1	6	10	1155840	0.303395	1
MBTPS1	522600	435	8	426608	118216	692496	3	0	3	50	76	22310904	0.303556	1
PPP2R5D	1200368	259	40	248808	65520	424368	2	0	1	8	18	3018904	0.303615	1
MED8	1088321	252	27	123144	34440	214872	1	0	1	28	26	10106320	0.30384	1
TTC5	371637	528	-29	178584	50064	340536	1	0	0	10	0	963760	0.303849	1
MXRA7	913566	191	26	87976	26936	164472	1	0	1	50	61	20242880	0.304006	1
RB1	349930	450	41	386848	98840	941976	2	0	3	3	4	1912624	0.30422	1
C21orf91	113501	686	26	123424	29456	135912	1	0	0	21	20	7136528	0.304291	1
TNR	177437	738	4	544376	154672	816648	7	2	7	2	12	1933904	0.30452	1
OASL	1225663	380	40	209384	53872	205296	2	0	0	7	11	3323208	0.3046	1
ZC3H12A	446254	357	25	231840	73920	129360	2	0	0	50	67	17056032	0.30475	1
MAP1B	410285	427	30	970200	278208	246120	3	1	1	50	53	19742800	0.30475	1
PPOX	728669	234	37	188104	61208	554568	1	0	0	16	8	6972112	0.305104	1
TOP3B	471565	474	58	350616	96096	435288	2	0	2	9	13	3446408	0.30515	1
ARID3C	731413	298	51	159768	52248	160104	1	0	1	50	44	15989400	0.305224	1
LRCH3	520915	322	36	288512	83272	755664	2	1	2	11	10	4388832	0.305252	1
GPSM1	1194160	258	28	289968	87192	101808	1	0	1	50	46	14262584	0.30527	1
PREB	1214097	238	50	164416	51632	223776	1	1	0	45	47	20095824	0.305275	1
MYH15	257473	874	3	807016	202160	1574496	4	1	4	7	17	5255432	0.305313	1
FETUB	508316	436	45	152488	44912	245448	1	0	1	50	60	26370456	0.305512	1
PRX	1008676	202	34	554064	195720	102648	2	0	1	45	42	12594960	0.305639	1
ADD3	349258	424	3	288344	77392	461664	2	0	1	12	23	7143864	0.305784	1
CELA3A	448600	190	29	110768	31192	271152	1	0	2	19	21	8292424	0.306119	1
SLC36A3	871795	530	57	205576	59192	272160	2	0	0	3	0	1066632	0.306174	1
CYP2J2	60418	824	-6	204176	55048	353304	1	0	1	2	3	1590176	0.306194	1
COPS4	556523	169	47	168616	42560	323064	1	0	1	50	40	16937816	0.306309	1
SPOPL	85990	638	15	164528	40264	307104	1	0	0	9	3	3267432	0.306977	1
PSMB11	1261207	185	41	113736	38304	29736	1	0	0	50	55	20323856	0.307268	1
TPM2	1202125	248	37	142520	34552	313152	1	1	1	17	10	6025040	0.307442	1
ATP6V1A	442365	364	33	252392	68488	457800	1	0	0	10	2	1734264	0.307485	1
NFYC	552400	323	24	146832	38808	363048	1	0	1	50	34	15290520	0.30756	1
FAM186A	NaN	NaN	NaN	924504	265944	71232	4	1	1	50	151	38739344	0.307584	1
HOXC6	1185281	279	54	93352	26264	54600	1	0	0	50	57	17812088	0.307816	1
YLPM1	878419	232	43	851032	244496	332640	3	0	1	3	2	1845088	0.308238	1
CYYR1	345442	626	-75	62272	17864	128352	1	0	1	46	68	13360088	0.308273	1
SLC29A1	1107034	216	51	184072	54824	333648	1	1	0	40	44	13518568	0.30837	1
UBE2C	742720	180	48	93968	25816	236712	1	0	0	9	6	2673608	0.308429	1
C7	211302	644	5	347144	89656	376992	3	0	4	17	20	5025440	0.308436	1
F2RL1	248362	418	25	153608	47656	43344	1	0	0	50	52	20575744	0.308493	1
IRS1	146164	493	-3	475608	151872	38640	2	0	0	5	0	1786568	0.308636	1
IGSF8	829863	386	17	230720	82768	145992	2	0	0	49	66	18296208	0.308673	1
DZIP1L	175494	464	8	311528	86800	778008	2	0	3	20	15	6138216	0.309089	1
BDKRB2	330952	500	10	153496	45416	134064	1	0	1	50	73	20845384	0.309127	1
CREB3L1	801520	158	36	208712	60760	112728	2	0	2	10	11	3513552	0.309219	1
MED23	147816	864	7	564872	148456	1084104	2	0	0	2	0	1618120	0.30943	1
GRP	280782	512	53	61208	15568	80136	1	0	2	4	5	603120	0.309574	1
GJC3	1584669	391	36	108024	33768	60312	1	0	0	50	51	16105880	0.309632	1
DPY19L4	449158	380	32	301224	75768	548352	2	0	3	50	63	17135272	0.309943	1
KRT9	1494501	323	11	246904	72632	248976	2	0	0	50	62	18775120	0.31013	1
RECK	866055	155	44	400792	102872	618408	3	0	3	7	16	4807096	0.310207	1
TLR1	310020	437	58	315224	82096	30240	1	0	0	11	9	4989992	0.310452	1
MAP4K1	1503183	363	27	350000	101584	648144	2	1	0	1	3	1109584	0.310583	1
STAT4	529053	318	19	314944	77840	819336	1	0	1	13	16	8306144	0.310621	1
CTDSPL	408788	457	22	114016	30632	217560	1	0	2	50	92	22585920	0.311271	1
USP53	227905	753	2	441336	109368	416304	1	0	0	5	5	3696224	0.311386	1
GTF3C1	282478	597	25	850192	237776	1192632	6	1	4	8	15	4341960	0.311573	1
BCDIN3D	1291800	231	45	115024	33656	74928	1	0	0	50	67	19326160	0.311679	1
STOM	580458	388	39	116144	33880	157752	1	0	0	50	60	19465432	0.31188	1
KCNG1	449718	474	23	196896	63504	29064	4	1	0	7	19	2758784	0.312131	1
CES3	993495	135	41	230944	65744	335664	1	0	1	50	63	24960992	0.312331	1
PIK3CA	401889	613	11	442064	110152	568848	9	0	2	0	2	679000	0.312417	1
PLEKHA2	487952	201	38	173880	48216	261072	1	0	1	50	43	18978064	0.312518	1
C15orf61	NaN	NaN	NaN	61712	18928	0	1	0	0	20	39	8818600	0.312574	1
L3MBTL4	236747	877	7	261856	64736	552384	2	0	2	10	13	4431784	0.312675	1
CD34	320873	450	22	154168	47936	315168	1	0	1	50	75	29796928	0.313078	1
QPRT	NaN	NaN	NaN	113344	39200	91560	1	0	0	50	149	38532928	0.313555	1
ABCB6	773232	177	36	333032	103936	540624	1	0	2	7	5	3198608	0.313911	1
TRPM3	135903	707	-9	707784	189504	1018920	3	0	6	35	43	12271616	0.313962	1
RIMS4	942798	168	40	107296	32144	214368	1	0	0	50	76	24201688	0.314116	1
RC3H2	407115	430	26	489216	137760	594888	2	0	2	19	16	9390808	0.314263	1
FAM98C	1467279	253	0	135184	46256	181608	1	0	0	3	4	1167600	0.314356	1
ZFAND1	158801	681	12	120680	28000	198576	1	0	1	49	56	16049768	0.3149	1
ST7L	561127	355	19	241528	64400	423696	1	0	0	11	7	6903960	0.315067	1
ZNF548	451095	869	-24	223888	53312	140112	1	0	0	9	7	2023056	0.315148	1
HGSNAT	277447	559	6	258048	74256	435624	2	0	2	29	50	13363896	0.315247	1
LIN7A	27634	987	-4	93688	27272	136080	2	0	3	13	31	3236744	0.315284	1
PRB4	311837	673	-1	94696	32648	159936	2	2	1	18	34	3569328	0.315366	1
PRRT2	NaN	NaN	NaN	130648	43232	171360	1	0	0	50	149	38616760	0.315432	1
PARP11	273563	859	31	144032	31528	773472	1	0	2	7	5	3262952	0.315554	1
CEP152	418237	340	6	686896	164360	739368	3	0	1	19	18	9447424	0.316067	1
PUM2	532255	184	29	428008	121856	720720	2	0	1	15	19	9771720	0.316227	1
OR6C6	411183	816	-1	122808	35616	7896	1	0	0	50	66	15808184	0.316344	1
HOXC10	1257445	274	23	135520	38360	50736	1	0	0	50	64	14758464	0.317137	1
ELK4	721075	230	34	186984	56280	259728	1	0	0	50	38	17744216	0.317178	1
OR10H5	808269	590	18	120568	38528	19992	1	0	0	50	76	16661344	0.317427	1
OR8J3	10101	1007	-38	121464	37464	16632	2	0	0	50	118	13259512	0.317496	1
HDAC5	923807	171	32	449680	133616	643944	1	1	2	43	57	18317208	0.31789	1
CLCN2	1447013	268	44	359240	109312	590016	1	0	1	17	22	6734168	0.317929	1
NUDT6	126682	414	19	125832	36960	172200	1	0	0	39	40	14518504	0.3191	1
PCDHA5	896676	606	-12	371896	118664	573888	2	0	1	5	10	3317496	0.319465	1
AKAP9	674222	611	16	1613640	388920	1418424	5	0	2	2	2	2210936	0.31953	1
OR2H1	404210	854	21	120400	39368	28224	1	0	0	50	55	17031224	0.319534	1
TXLNB	192994	504	14	277984	73304	267456	2	0	0	5	10	2295160	0.319603	1
KLRC3	378365	334	0	113848	28112	123480	1	0	1	50	83	21808024	0.319857	1
MESDC2	265620	516	-2	93856	26264	89544	1	0	0	50	67	17064264	0.320003	1
WDR59	724091	165	28	400344	108192	747096	2	0	2	42	39	16931320	0.320026	1
FAM26E	261450	479	19	123032	34216	86856	1	0	0	50	70	20255872	0.320327	1
MUC17	1124475	272	43	1680504	592872	440664	9	4	1	19	20	9567040	0.32047	1
ITM2A	13949	NaN	29	106848	29568	91224	2	0	4	3	16	1155224	0.320561	1
OR5P3	103028	823	-1	120008	37072	12600	1	0	0	50	74	17699920	0.320773	1
TTLL6	727820	415	24	375312	97944	321048	2	0	2	44	65	23504320	0.321253	1
GIF	366560	494	8	169232	47152	302400	1	0	2	50	46	19075168	0.321269	1
CRB1	212549	428	-23	568064	148456	495600	6	0	2	3	6	2028992	0.321313	1
OSM	548674	211	43	98448	30744	109704	1	1	0	31	37	10195864	0.321372	1
AIM1	220264	271	41	688912	192752	677712	1	1	1	28	18	10643528	0.321497	1
SRM	577167	408	34	124040	33712	155400	1	0	1	50	62	22993768	0.321654	1
HRH2	238233	642	19	152712	48888	54600	2	0	0	35	58	10599904	0.321918	1
OR7C2	961949	546	4	122360	38752	36960	1	0	0	50	95	20573448	0.32215	1
C1orf174	248975	412	20	97048	27944	114912	1	0	1	50	57	16545816	0.32235	1
CTTNBP2NL	559406	335	23	251104	74144	117264	1	0	0	50	40	16857848	0.322487	1
KLK3	655673	589	25	115584	34776	200592	1	0	0	50	80	18840360	0.32285	1
CCDC36	1812695	203	45	242368	62216	240576	1	0	0	25	6	6109936	0.322906	1
GALNT1	486812	562	61	230720	58576	335832	2	0	1	15	8	2621696	0.323103	1
OR5M10	NaN	NaN	NaN	122248	37016	16128	1	0	0	50	149	38455312	0.323406	1
PCCA	139575	733	33	302176	80696	818160	2	0	2	8	7	3394720	0.323594	1
TRAFD1	730140	239	40	237664	63560	383376	1	0	0	2	0	2870280	0.32373	1
ZBTB24	337228	559	33	289408	74816	182280	2	0	2	11	21	6522600	0.323816	1
MTRR	66042	1013	-9	293496	82824	639912	2	0	4	8	14	2510200	0.323867	1
TNPO1	469585	388	30	375480	93744	690984	1	0	2	8	11	4001424	0.324279	1
ZNF33B	204176	890	-35	320712	74592	192360	2	0	2	29	50	7243488	0.32438	1
SCCPDH	439136	282	3	175000	49112	391608	1	0	2	47	58	20869464	0.324603	1
C3orf20	540760	510	41	361760	103768	514752	2	0	1	9	16	3963288	0.324756	1
LDLRAD3	240340	434	-10	139440	38640	301560	1	0	1	50	47	19289872	0.324865	1
CLDN5	770036	298	22	112728	41160	14784	1	0	0	50	57	22460144	0.324874	1
DUSP3	1081050	192	35	74592	20832	56448	1	0	1	30	42	9270800	0.324975	1
PILRA	1430637	204	54	122696	34552	301392	1	0	3	50	50	17438848	0.325203	1
CPXCR1	1148	NaN	-19	121016	31864	8736	1	1	0	22	84	5883752	0.325644	1
ZMAT4	42867	678	-14	95256	24696	171864	1	0	4	8	21	1706824	0.3264	1
TNFAIP1	1405196	214	10	127568	35560	164472	1	0	0	31	31	10202808	0.326435	1
ENTPD4	476980	332	37	249816	69216	372792	1	0	2	46	41	17368960	0.326547	1
FEN1	1239228	212	59	149576	43120	84168	1	0	0	50	49	20280120	0.326944	1
USF1	689033	250	23	127736	35728	370272	1	0	2	50	42	15439256	0.327026	1
LIPN	175532	327	31	165536	40600	154056	1	0	1	34	32	13824552	0.32735	1
KRTAP10-1	860604	461	30	110096	32872	30240	1	0	0	50	63	18274480	0.327356	1
CREG1	481959	506	15	85736	28000	130704	1	0	0	50	67	18099872	0.32751	1
ZNF662	301212	447	21	197400	51240	137256	1	0	0	50	58	24461752	0.327637	1
NCDN	1049488	388	34	278320	94304	240912	1	0	2	50	56	11833696	0.327762	1
IL20RB	137627	421	9	126560	34720	276864	1	1	1	50	43	14942872	0.327827	1
TNFSF9	836909	212	21	94304	35896	67032	1	0	0	50	47	16124248	0.327944	1
NUP54	525212	403	38	206808	56616	308616	1	0	1	50	45	22258488	0.328155	1
PZP	352696	301	19	602560	168728	1194480	2	0	4	20	23	10959368	0.328192	1
ARL16	3745109	205	30	77840	24976	134904	1	0	1	50	55	12815768	0.328329	1
DDX55	929791	224	44	246792	65184	459648	1	0	1	36	23	14878080	0.328334	1
SSBP3	695802	369	25	163464	44016	442176	1	0	0	15	12	5869024	0.32837	1
ARHGEF11	958228	350	36	630952	183680	1535184	3	2	2	7	19	5444264	0.32837	1
GALNT11	286605	586	15	247632	66696	438648	1	0	2	6	8	2622256	0.329179	1
OPN3	172337	341	-13	155960	49168	153888	1	0	0	50	67	19573624	0.329218	1
MYO1G	1110535	235	57	407792	120232	578592	1	1	2	11	15	6184080	0.329274	1
ZNF573	623089	829	-44	290024	69328	66696	1	0	0	32	21	5150936	0.329358	1
SLC17A2	392745	685	34	175336	51632	332808	1	0	0	17	10	5984496	0.32939	1
RGS19	1032302	312	51	88816	24416	88200	1	0	0	50	74	18642064	0.329499	1
OR1A2	506514	628	0	121016	35224	16464	1	0	0	50	72	21011704	0.329505	1
USP48	510117	181	30	437024	103600	861336	3	0	1	3	2	1877848	0.329821	1
PDPN	64295	864	9	93744	30408	290640	1	0	1	30	52	10530968	0.329824	1
UEVLD	630607	341	24	194544	51072	354648	1	0	0	32	27	12149816	0.329977	1
VLDLR	192846	541	-1	363496	89096	661248	1	0	2	13	16	4824792	0.329978	1
HARS	774470	356	31	206192	59248	525336	1	1	1	48	52	18297272	0.330247	1
PDE11A	320610	618	18	403648	108416	987672	1	0	4	11	17	6040496	0.330279	1
RNF144B	322018	573	-11	124376	33544	302736	1	0	0	24	18	6448400	0.330789	1
PLEKHA4	1766061	211	34	307944	97944	415464	2	1	1	44	41	13466880	0.330808	1
FAM107A	534993	383	31	58744	16352	98952	1	0	1	7	13	2785664	0.331157	1
FBXL6	2525749	200	28	207144	71064	242760	2	1	0	37	51	12353936	0.331298	1
DHTKD1	341646	227	25	371056	103712	598920	1	0	2	15	20	6008968	0.331302	1
BHLHE23	821863	447	61	83720	30520	0	1	0	0	50	42	15052016	0.331337	1
HSD17B11	502611	417	16	120736	35000	234192	1	0	2	50	67	16285416	0.331614	1
MSH3	319054	752	36	464688	124656	722232	1	0	1	12	12	5342848	0.331872	1
BCL9L	1488276	175	54	576576	184128	169176	3	0	1	50	49	17965248	0.33189	1
MFRP	1054477	263	40	232960	67424	295680	2	1	1	50	71	17214624	0.331965	1
ZNF385A	664708	190	45	149576	50512	159936	1	1	0	50	51	19240144	0.332001	1
CNN1	1152381	272	31	121408	32816	159264	1	0	0	50	46	16589552	0.332037	1
IFT27	1235005	537	19	77616	20664	246792	1	0	2	50	79	14538720	0.332423	1
CSMD3	9197	1295	-29	1520904	405720	2175264	31	4	35	1	40	2662520	0.332653	1
PSMB2	1113527	325	34	82712	22456	217896	1	0	1	10	15	3954776	0.332678	1
VPS37B	977561	184	37	110824	35504	95928	1	0	1	24	32	10056200	0.332897	1
EIF4G1	1447013	268	44	637504	189728	964152	3	1	2	17	22	6734168	0.332978	1
XPO4	413321	385	42	470904	124824	630504	2	0	1	3	3	1918952	0.332981	1
SLC47A2	547418	219	-8	241024	73640	364056	1	0	0	9	5	5840912	0.333182	1
LILRB2	717623	458	-6	237608	73024	384888	2	1	3	14	30	3748416	0.333241	1
SP8	109058	730	11	191016	66528	54936	1	0	2	8	12	2704296	0.333505	1
NEK5	407938	432	42	299656	71120	531216	2	0	2	26	40	9634184	0.33358	1
ACP5	1152381	272	31	127064	39592	89544	1	0	0	50	46	16589552	0.333615	1
TMTC3	149643	429	-9	371616	98280	376152	2	0	0	12	11	4692184	0.33364	1
CFHR2	217857	853	-24	111216	28392	106512	1	1	1	20	38	5120528	0.333693	1
ZNF470	135553	817	-69	292936	71624	121296	3	0	1	21	42	7633920	0.333707	1
PDE3B	364855	539	-14	444360	126672	582120	3	1	3	32	41	12330192	0.33377	1
C1orf50	820426	426	30	81088	22736	108528	1	0	1	10	8	2647232	0.333843	1
FDPS	1574928	194	45	170968	47600	255864	1	0	1	50	59	16184392	0.333974	1
ZDHHC9	370406	NaN	69	148344	40992	337344	1	0	1	7	3	2918720	0.334089	1
CPSF2	337384	415	29	321216	82824	450408	2	0	0	18	28	9597000	0.334115	1
TTC14	182757	1031	2	320208	80472	316848	2	0	3	4	7	1831928	0.334161	1
FOLH1	11046	1009	-19	309120	81480	520800	2	0	8	23	56	8104432	0.334268	1
ACRV1	564542	595	13	109032	27048	195048	1	0	0	22	36	8732136	0.334321	1
MFN1	408187	600	11	306320	79072	502992	1	0	0	2	2	1840776	0.334332	1
RTP1	425258	445	28	104888	29176	78792	1	0	1	21	24	8176056	0.334359	1
POMC	319647	280	37	105560	30856	70224	1	0	0	50	52	17913896	0.33465	1
FAM71B	166999	1198	18	235928	70504	94920	3	0	2	10	9	2085608	0.334677	1
FANCL	197920	617	9	165760	40544	404712	1	0	1	37	44	16358552	0.334687	1
ZNF24	306655	499	43	147840	40152	106848	1	0	0	50	50	18548264	0.334692	1
CCDC146	312362	639	35	400120	93800	567672	3	0	0	5	2	1745128	0.334731	1
MED27	593548	566	29	127120	35168	209664	1	0	0	18	44	8426712	0.334761	1
ZGPAT	1126597	202	36	207592	64568	339528	2	0	1	9	17	4756472	0.335073	1
HAVCR2	166999	1198	18	121576	34664	210000	1	0	0	20	12	4747624	0.335178	1
CD207	596622	629	24	133448	36064	136416	1	0	0	25	17	6976816	0.335226	1
TMEM131	362239	708	36	763336	213080	917616	2	0	4	38	42	15997968	0.335327	1
ANO5	51558	935	-7	381080	93688	619080	5	0	6	1	7	1104152	0.335681	1
ANXA5	311234	440	9	134008	35840	389256	1	0	1	50	61	19318152	0.335731	1
C11orf65	405487	579	12	133168	30800	248976	1	0	1	12	15	5334224	0.335739	1
KDM6A	59340	NaN	36	571592	153832	647136	2	0	1	5	8	3437280	0.33579	1
WNT4	434362	307	28	139160	40936	117600	1	0	0	50	57	18921336	0.33594	1
CA9	1202125	248	37	181496	57400	340704	1	0	0	21	13	8967896	0.336088	1
MYH6	1220624	456	31	794192	208768	1256640	7	1	8	15	37	6933584	0.336106	1
LRFN4	NaN	NaN	NaN	232904	88312	45864	2	0	0	50	149	38536344	0.336315	1
PNP	464497	395	17	117096	32424	139272	1	0	0	50	76	22886976	0.336745	1
NXPH2	69057	672	-4	104664	29568	32088	1	0	0	50	85	21350224	0.336905	1
TTPA	137738	789	-12	111608	32032	95424	1	0	0	27	44	13554352	0.336995	1
MS4A1	333232	899	13	121800	32424	217728	1	0	1	50	57	14050512	0.337015	1
TRDMT1	558326	451	5	162288	42336	233856	1	0	0	42	52	19892544	0.337103	1
NQO1	1410481	NaN	39	112560	29400	247128	1	0	0	23	44	9750104	0.337567	1
MUC7	264556	861	26	140168	51688	74424	1	1	0	50	76	27989024	0.33764	1
APBB2	227095	394	39	308728	84392	436800	1	0	1	50	41	19877872	0.337664	1
SSX5	590474	NaN	11	98168	23128	443856	1	0	0	7	9	3306240	0.337853	1
CHN1	389626	701	12	191744	48160	201936	1	0	1	50	72	18270728	0.33787	1
SORCS2	279342	555	36	462952	139160	351120	3	0	5	11	12	3663632	0.337878	1
SYNRG	559565	201	27	541688	147784	760200	1	0	2	11	7	4831736	0.337902	1
ACOT11	688014	415	18	269416	75320	684768	2	0	0	3	0	1575840	0.337908	1
OPRL1	1032302	312	51	141400	47600	79800	1	0	1	12	4	3640672	0.337918	1
GSN	579825	326	42	318136	93296	513576	1	0	1	32	47	13550264	0.338026	1
CTSH	421272	488	45	141904	35168	280728	1	0	1	50	72	19216848	0.338104	1
CHST11	1030269	419	34	141008	38248	193704	1	0	1	50	63	13566504	0.338168	1
[truncated: 10,524 more rows]

## Sheet: MuSiC
Supplementary Data 4. Significantly Mutated Genes Identified by MuSiC
#Gene	Indels	SNVs	Tot Muts	Covd Bps	Muts pMbp	P-value FCPT	P-value LRT	P-value CT	FDR FCPT	FDR LRT	FDR CT
CSMD3	1	29	30	667712	44.93	0	0	0	0	0	0
TP53	6	43	49	103702	472.51	0	0	0	0	0	0
KCNJ12	0	4	4	100	40000	3.05188e-11	7.77156e-16	2.55217e-17	1.52339e-07	4.96447e-12	1.63032e-13
NBPF1	0	13	13	193913	67.04	3.1797e-11	3.89688e-14	1.75322e-15	1.52339e-07	1.24466e-10	8.3997e-12
RPTN	0	9	9	142572	63.13	3.77042e-09	1.76525e-14	3.6197e-13	1.44513e-05	8.45733e-11	1.38736e-09
EGFR	7	2	9	266172	33.81	9.98305e-09	3.34177e-14	1.84049e-12	3.18859e-05	1.24466e-10	5.87853e-09
KRAS	0	9	9	81309	110.69	9.63882e-08	1.16929e-12	1.30717e-11	0.000230898	3.20117e-09	3.57866e-08
RYR2	0	23	23	872864	26.35	2.70051e-08	8.98839e-09	1.90354e-11	7.39322e-05	1.32503e-05	4.55992e-08
PTEN	4	2	6	74929	80.08	3.37748e-06	1.04521e-09	1.03766e-09	0.00647261	2.00305e-06	2.20953e-06
KRTAP4-7	0	5	5	37421	133.61	8.39413e-06	1.15365e-11	2.01029e-09	0.0123742	2.76358e-08	3.85251e-06
PIK3CA	0	9	9	201109	44.75	3.71772e-06	1.54119e-09	3.12777e-09	0.00647694	2.68503e-06	5.44914e-06
ZFHX4	1	16	17	618666	27.48	3.25367e-06	1.84786e-08	6.85104e-09	0.00647261	2.52946e-05	1.02997e-05
TTN	0	58	58	6406201	9.05	1.80904e-05	1.4352e-05	6.98682e-09	0.0231123	0.00833461	1.02997e-05
ZNF716	0	7	7	99650	70.25	1.24896e-05	7.87725e-08	8.25553e-09	0.0170964	0.00010064	1.13006e-05
ANKRD30B	0	11	11	231584	47.5	6.79974e-06	3.32376e-07	9.6154e-09	0.0108592	0.000353869	1.22846e-05
MADCAM1	0	6	6	72933	82.27	3.20229e-05	6.1764e-11	3.24631e-08	0.0383554	1.31516e-07	3.88826e-05
PKHD1L1	0	16	16	742210	21.56	3.47463e-05	2.23104e-07	1.44609e-07	0.0391693	0.000251504	0.000163017
CNTNAP5	0	10	10	243864	41.01	4.87064e-05	2.82434e-09	1.57133e-07	0.0518561	4.51048e-06	0.000167294
OR4N2	0	6	6	52360	114.59	0.000249215	2.9552e-06	2.48629e-07	0.238798	0.00226534	0.000250775
LRP1B	0	17	17	809820	20.99	7.84691e-05	7.23718e-06	6.00012e-07	0.0791465	0.00447398	0.000574932
MET	4	3	7	251360	27.85	0.00044001	5.3196e-07	2.10318e-06	0.383289	0.000536551	0.00191931
BRINP1	2	5	7	138860	50.41	0.000618556	5.61689e-05	2.3101e-06	0.515392	0.0203098	0.00201231
CHST6	0	6	6	80395	74.63	0.00107512	1.66254e-05	2.93445e-06	0.792443	0.0092761	0.00244504
KMT2D	2	12	14	952108	14.7	0.000680736	5.59371e-06	4.37125e-06	0.543568	0.00357326	0.00335592
FAT3	0	15	15	783731	19.14	0.000381902	5.20736e-05	4.37789e-06	0.348513	0.0195674	0.00335592
OR4C46	0	5	5	52080	96.01	0.0046082	2.04459e-06	6.11959e-06	1	0.00186583	0.00451061
NBPF10	0	8	8	260925	30.66	0.00118859	2.74579e-06	6.58626e-06	0.813502	0.00219252	0.00467478
LRRTM4	2	4	6	134895	44.48	0.00203401	3.954e-05	7.67343e-06	1	0.017622	0.00525192
NLRP3	0	8	8	193225	41.4	0.00148863	5.11636e-06	8.55935e-06	0.983729	0.00338103	0.00565236
TTBK1	1	8	9	233888	38.48	0.00113278	0.000150744	8.8484e-06	0.804024	0.0352301	0.00565236
OR4A5	0	5	5	58365	85.67	0.00621032	2.68209e-06	1.17512e-05	1	0.00219252	0.00722178
USH2A	1	15	16	923845	17.32	0.000852196	1.87068e-05	1.20589e-05	0.653259	0.00995824	0.00722178
THSD7A	0	9	9	299742	30.03	0.00154565	4.32392e-06	1.27786e-05	0.98736	0.00295942	0.0074209
NPFFR2	0	6	6	108674	55.21	0.00539576	2.53454e-06	2.14847e-05	1	0.00219252	0.0117908
TLL1	0	6	6	194228	30.89	0.00372242	7.04463e-05	2.15341e-05	1	0.0241077	0.0117908
PCDH11X	1	7	8	244330	32.74	0.00323903	0.000443008	2.47761e-05	1	0.0633568	0.0131891
PCLO	0	15	15	890667	16.84	0.0017876	3.45644e-06	2.73456e-05	1	0.00254766	0.0141636
CLVS2	0	5	5	83883	59.61	0.00921836	4.79075e-05	3.00746e-05	1	0.018362	0.0151671
ZNF804A	0	7	7	222044	31.53	0.00536999	9.31407e-08	3.64424e-05	1	0.000111559	0.0176963
FLG	0	14	14	690965	20.26	0.00199838	0.000285366	3.69365e-05	1	0.0520829	0.0176963
KCNT2	0	7	7	214948	32.57	0.00576811	0.000181802	4.27304e-05	1	0.0391466	0.0194973
NRXN1	0	8	8	329021	24.31	0.00350293	0.000323353	4.26547e-05	1	0.053772	0.0194973
UGT2B11	0	5	5	79330	63.03	0.0143373	8.94194e-05	4.6205e-05	1	0.0280923	0.0205924
IFNA7	0	3	3	36119	83.06	0.0277194	1.57666e-06	5.27532e-05	1	0.00151075	0.0224862
OR1S1	0	4	4	54768	73.04	0.0213667	0.000145317	5.28011e-05	1	0.034381	0.0224862
ZNF831	0	9	9	290511	30.98	0.00488209	0.000137386	5.90975e-05	1	0.0338829	0.0246205
SPEF2	0	8	8	330179	24.23	0.00595021	0.000137248	6.13548e-05	1	0.0338829	0.0250171
BMP3	1	4	5	93658	53.39	0.0147983	9.01872e-06	7.23222e-05	1	0.00540109	0.0288746
CCDC39	1	5	6	176651	33.97	0.0111124	0.000372679	7.68462e-05	1	0.0562364	0.0300547
HBG2	0	3	3	33096	90.65	0.0414519	0.000335633	7.91711e-05	1	0.053772	0.0303447
KCNMB1	0	3	3	43722	68.62	0.029324	2.27833e-05	8.30515e-05	1	0.01149	0.0312078
TMEM200B	0	1	1	450	2222.22	0.17346	4.1549e-05	9.00726e-05	1	0.0180965	0.0325689
BRAF	0	5	5	138384	36.13	0.0142931	6.62488e-05	8.94131e-05	1	0.0233853	0.0325689
DCAF4L2	0	5	5	80076	62.44	0.0179326	0.00074967	9.33332e-05	1	0.0756141	0.0331229
MYPN	3	2	5	243218	20.56	0.0117491	3.13002e-05	0.00010294	1	0.0149959	0.0347376
GRID1	1	6	7	183447	38.16	0.010261	0.00034279	0.000102127	1	0.053772	0.0347376
ZNF536	0	8	8	233748	34.22	0.00800147	0.00177646	0.000103321	1	0.114302	0.0347376
C10orf71	1	6	7	268067	26.11	0.0103285	0.000318395	0.000118825	1	0.053772	0.0387864
LRRC7	0	8	8	270085	29.62	0.00982424	0.00195406	0.000119411	1	0.120625	0.0387864
ASXL3	0	8	8	389649	20.53	0.00885364	0.00025401	0.000124077	1	0.0484423	0.0396302
OR6Y1	0	4	4	54768	73.04	0.0422316	5.54574e-05	0.00013423	1	0.0203098	0.0421702
KRTAP5-5	0	4	4	52988	75.49	0.0380476	4.54294e-05	0.000139391	1	0.018362	0.0430852
DOK2	0	4	4	81674	48.98	0.0261662	2.11441e-05	0.000141988	1	0.0109515	0.0431913
PLXNA4	0	8	8	369910	21.63	0.00889909	0.00503164	0.000148902	1	0.173742	0.0445868
OR4M2	0	4	4	60688	65.91	0.0447502	4.23789e-06	0.000158374	1	0.00295942	0.0464434
OR2M4	0	4	4	52416	76.31	0.046681	6.71149e-05	0.000162139	1	0.0233853	0.0464434
PURG	0	2	2	15416	129.74	0.0950958	0.000168423	0.000163804	1	0.0370994	0.0464434
TECRL	1	2	3	68941	43.52	0.0426742	0.00030817	0.000164796	1	0.053772	0.0464434
CFHR5	0	4	4	113698	35.18	0.0297769	2.81056e-05	0.000171452	1	0.0138107	0.047619
STON1-GTF2A1L	0	4	4	76135	52.54	0.0402433	4.74248e-05	0.000175428	1	0.018362	0.0476919
DCAF12L1	0	5	5	82580	60.55	0.0274445	0.000222428	0.000176692	1	0.0438737	0.0476919
CCR8	2	1	3	71592	41.9	0.0448368	4.50444e-05	0.00017944	1	0.018362	0.047761
OR2M5	0	4	4	51779	77.25	0.0518214	8.13812e-05	0.000212031	1	0.0264337	0.054132
FAM169B	1	2	3	43404	69.12	0.055848	0.000521099	0.000214675	1	0.0648572	0.054132
GRM8	1	5	6	176840	33.93	0.0218666	0.00100012	0.00021385	1	0.0930404	0.054132
TRRAP	1	8	9	674128	13.35	0.0110891	0.00325802	0.000206297	1	0.148288	0.054132
MDGA2	0	6	6	198744	30.19	0.0237582	1.69413e-05	0.000246872	1	0.0092761	0.0598867
COMTD1	0	4	4	51058	78.34	0.04895	7.5778e-05	0.000243379	1	0.0250381	0.0598867
PAPPA2	1	7	8	335698	23.83	0.0138253	0.0032834	0.000245565	1	0.148404	0.0598867
MUC4	0	14	14	878166	15.94	0.0103185	3.84482e-05	0.000255634	1	0.0175433	0.0612188
TECTA	0	8	8	367102	21.79	0.0136813	0.000506511	0.000258752	1	0.0648572	0.0612188
VAV3	0	5	5	171644	29.13	0.0294425	0.000209229	0.000280574	1	0.0419471	0.0655722
FAM135B	0	7	7	252145	27.76	0.0211895	0.000131485	0.000287444	1	0.0338829	0.0663684
OR2T4	0	3	3	58511	51.27	0.0695834	0.00010542	0.000321181	1	0.0320678	0.0715711
ABCD2	0	5	5	141373	35.37	0.0399076	0.000397429	0.000319492	1	0.0577133	0.0715711
DUSP27	0	7	7	203073	34.47	0.0231375	0.00137665	0.000320289	1	0.105486	0.0715711
SGCD	0	4	4	69728	57.37	0.0656836	0.000134242	0.000325582	1	0.0338829	0.0717178
SMARCA4	1	7	8	307803	25.99	0.0174067	0.00302314	0.000343509	1	0.145975	0.0748069
TBX5	0	4	4	101333	39.47	0.0430224	4.56863e-05	0.000348405	1	0.018362	0.0750206
KCTD8	0	5	5	91132	54.87	0.0424951	0.000513279	0.000366471	1	0.0648572	0.078034
TCHH	1	6	7	339683	20.61	0.0212499	0.00245233	0.000374736	1	0.133134	0.078917
BRINP3	0	5	5	140047	35.7	0.0407581	0.00234342	0.000380615	1	0.130428	0.0792837
HEPH	0	7	7	217430	32.19	0.0307884	0.000362226	0.000397121	1	0.0551649	0.0798635
C8A	0	5	5	114809	43.55	0.0474582	0.000563089	0.000395033	1	0.0666113	0.0798635
INPP4B	1	4	5	177976	28.09	0.0384194	0.00196258	0.000400068	1	0.120625	0.0798635
ASTN1	1	6	7	242618	28.85	0.0236825	0.00541285	0.000388779	1	0.17755	0.0798635
MUC16	1	24	25	2466487	10.14	0.0148575	0.0118597	0.000410548	1	0.212102	0.0811106
PCDHB3	0	5	5	142020	35.21	0.0393232	0.000381206	0.00042715	1	0.0570737	0.0835295
SLITRK2	0	5	5	156581	31.93	0.0430594	0.0100984	0.000437023	1	0.209031	0.084597
TCEAL2	0	3	3	51899	57.8	0.0948429	0.000198387	0.000452596	1	0.0413248	0.0867355
OR2C3	0	3	3	61894	48.47	0.0793755	0.000136484	0.0005074	1	0.0338829	0.0962754
MTHFS	0	2	2	9236	216.54	0.157369	0.0004733	0.000522986	1	0.0648572	0.0973058
BICC1	1	4	5	175470	28.49	0.044666	0.00998643	0.000520836	1	0.209031	0.0973058
LPHN3	0	7	7	283351	24.7	0.0300754	0.00873216	0.000528901	1	0.204206	0.0974601
NRAS	0	3	3	34072	88.05	0.133532	0.000436385	0.000542575	1	0.0628788	0.0990278
MAGEC3	0	5	5	142858	35	0.0568264	0.000707799	0.000568596	1	0.0745289	0.102798
CD1A	0	4	4	84559	47.3	0.0792377	0.0012245	0.000590853	1	0.0994726	0.105824
KLHL4	1	4	5	162444	30.78	0.05848	8.51201e-05	0.000603186	1	0.0271874	0.107032
TMEM100	0	3	3	34860	86.06	0.14512	0.000512932	0.000653717	1	0.0648572	0.114934
FHIT	1	1	2	27270	73.34	0.172336	0.00053501	0.000704665	1	0.0648572	0.12166
OR5L1	1	2	3	52416	57.23	0.123277	0.0022575	0.000704667	1	0.129529	0.12166
TRIM51	1	2	3	52562	57.08	0.147516	0.000508746	0.000719226	1	0.0648572	0.121976
EYS	0	9	9	567117	15.87	0.026179	0.00135884	0.000717016	1	0.105486	0.121976
ANK2	0	12	12	706091	16.99	0.0184014	0.00425756	0.000728689	1	0.167043	0.122497
NXPE2	0	3	3	100430	29.87	0.0976971	0.000175988	0.000736879	1	0.0383254	0.122796
PTPRT	0	7	7	261419	26.78	0.0379765	0.000309654	0.000745785	1	0.053772	0.123209
PIWIL1	0	5	5	164757	30.35	0.0597571	0.00413182	0.000752488	1	0.164369	0.123254
KRTAP5-4	0	3	3	50882	58.96	0.141706	0.00293807	0.00078533	1	0.143748	0.127543
TRIM58	1	3	4	93287	42.88	0.0874629	0.00132546	0.000817927	1	0.104103	0.130623
BCLAF1	0	5	5	160532	31.15	0.0644233	0.00481036	0.000816589	1	0.172053	0.130623
OR2M7	0	3	3	51109	58.7	0.148043	0.000512187	0.00086427	1	0.0648572	0.132503
FBXL7	0	5	5	101712	49.16	0.0733481	0.00114659	0.000860315	1	0.096957	0.132503
CDC42	0	3	3	53913	55.65	0.13539	0.00269324	0.000837916	1	0.139495	0.132503
PEG3	0	7	7	268914	26.03	0.0424598	0.00327581	0.000849274	1	0.148404	0.132503
XIRP2	0	11	11	704050	15.62	0.0230141	0.00597076	0.000854688	1	0.185071	0.132503
OR4C3	1	2	3	55440	54.11	0.15936	0.000595462	0.000880818	1	0.0680804	0.133968
OR4C15	0	3	3	62328	48.13	0.149871	0.00317005	0.000891868	1	0.148018	0.134581
OR10T2	0	3	3	52904	56.71	0.176081	0.0045992	0.000919403	1	0.170345	0.137652
OR6X1	1	2	3	52584	57.05	0.149708	0.000521061	0.000949152	1	0.0648572	0.13992
DACT1	1	4	5	145421	34.38	0.0656041	0.00462811	0.000946468	1	0.170345	0.13992
HCN1	0	5	5	161603	30.94	0.0672758	0.000119803	0.000959627	1	0.0338829	0.14001
PCDHB14	0	4	4	146923	27.23	0.0732127	0.000748524	0.000964377	1	0.0756141	0.14001
OR52E6	0	3	3	52752	56.87	0.173647	0.000722548	0.00102663	1	0.0752873	0.147927
OR5M9	0	3	3	52248	57.42	0.15823	0.000583316	0.00108117	1	0.0673413	0.154623
PCDH10	1	5	6	216004	27.78	0.0557905	0.00340679	0.00112299	1	0.151293	0.159415
MKRN3	0	4	4	106849	37.44	0.109668	0.00201905	0.00113543	1	0.121709	0.159995
PRSS37	0	3	3	57923	51.79	0.169261	0.000658934	0.0011569	1	0.0709811	0.161831
WBSCR28	0	2	2	48272	41.43	0.176676	0.000506811	0.001166	1	0.0648572	0.161922
OR5F1	0	3	3	52913	56.7	0.16522	0.000641048	0.00120132	1	0.0709811	0.164444
RNASE11	0	2	2	43705	45.76	0.192809	0.000654947	0.00119965	1	0.0709811	0.164444
MYT1L	0	6	6	243113	24.68	0.0576869	0.00407122	0.00121031	1	0.164361	0.1645
ZNF521	1	5	6	244389	24.55	0.0600204	0.0183357	0.00124119	1	0.219287	0.167509
MPL	0	4	4	125151	31.96	0.102586	0.00168349	0.00127782	1	0.111635	0.171246
NR4A3	2	1	3	130685	22.96	0.0973317	0.000134829	0.00130244	1	0.0338829	0.173333
KCNG1	0	4	4	98425	40.64	0.103076	0.00157846	0.00132098	1	0.109574	0.174588
FTMT	0	3	3	47100	63.69	0.169408	0.00065929	0.00140465	1	0.0709811	0.182063
OR5B21	0	3	3	52080	57.6	0.20955	0.00109938	0.00145354	1	0.0959565	0.182063
UNC80	0	8	8	574444	13.93	0.04112	0.00180762	0.00142501	1	0.114706	0.182063
MME	0	4	4	144330	27.71	0.115839	0.00199759	0.00140333	1	0.121145	0.182063
NOS2	0	6	6	211374	28.39	0.0701818	0.00567721	0.00142049	1	0.181635	0.182063
OR2AG2	0	3	3	53250	56.34	0.197502	0.00579692	0.00145236	1	0.182717	0.182063
DNAH6	0	9	9	725421	12.41	0.036969	0.0329613	0.00144662	1	0.24209	0.182063
ACAN	1	7	8	407344	19.64	0.0444428	0.0425014	0.00142808	1	0.260322	0.182063
TNR	1	5	6	252982	23.72	0.0637465	0.00474503	0.00146633	1	0.171251	0.182473
OR5R1	0	3	3	54600	54.95	0.206544	0.00105793	0.00148101	1	0.0958022	0.182484
NFE2L2	0	4	4	122402	32.68	0.12388	0.011676	0.00148547	1	0.212102	0.182484
CYB5D2	0	3	3	59756	50.2	0.161883	0.000541492	0.00154158	1	0.0648572	0.18698
SPATA16	0	4	4	105194	38.02	0.141891	0.000497869	0.00153869	1	0.0648572	0.18698
ATP1A4	0	5	5	204969	24.39	0.0827684	0.00122498	0.00157323	1	0.0994726	0.189223
SPTLC3	0	4	4	112662	35.5	0.130847	0.00290874	0.00157982	1	0.143313	0.189223
OR13H1	0	3	3	51912	57.79	0.218292	0.00727118	0.00160535	1	0.194074	0.191087
GLI2	0	6	6	277538	21.62	0.0693095	0.00361442	0.0016221	1	0.154613	0.191889
TMEM132D	0	6	6	204120	29.39	0.0795703	0.00120849	0.00165823	1	0.0994726	0.193332
IGDCC3	0	5	5	157362	31.77	0.0963658	0.00179243	0.00166457	1	0.114302	0.193332
SNIP1	0	4	4	85034	47.04	0.136233	0.00326536	0.00166292	1	0.148288	0.193332
OR8D1	0	2	2	51912	38.53	0.2501	0.00114775	0.00169039	1	0.096957	0.194091
CHRM2	0	3	3	92073	32.58	0.167599	0.003652	0.00169136	1	0.155182	0.194091
PDZK1	0	2	2	12709	157.37	0.319422	0.000255305	0.00173616	1	0.0484423	0.198046
ADAMTS12	0	6	6	281728	21.3	0.0725682	0.00102985	0.00175563	1	0.0953431	0.199083
ADGB	0	5	5	296238	16.88	0.0828898	0.0051384	0.00178744	1	0.174419	0.201497
CDKN2A	0	4	4	92160	43.4	0.134076	0.00287391	0.00181511	1	0.143313	0.203419
PLA2G5	1	1	2	37996	52.64	0.23748	0.00104264	0.00184303	1	0.0956034	0.205348
OR10Z1	0	3	3	52730	56.89	0.235794	0.0085642	0.00188063	1	0.20286	0.208326
TGIF2LX	0	3	3	46713	64.22	0.211764	9.44117e-05	0.00191284	1	0.0291824	0.208452
SORCS3	0	6	6	222289	26.99	0.0877207	0.000164539	0.00198481	1	0.0366654	0.208452
CRB1	0	6	6	270652	22.17	0.0899371	0.00022436	0.0019141	1	0.0438737	0.208452
KRTAP20-3	0	2	2	15180	131.75	0.342469	0.000309395	0.00197206	1	0.053772	0.208452
RBAK	0	4	4	149220	26.81	0.128114	0.000329078	0.00199649	1	0.053772	0.208452
HTR1A	0	4	4	93940	42.58	0.141773	0.000451274	0.00194226	1	0.0635897	0.208452
FCRL2	0	4	4	100898	39.64	0.163244	0.000766902	0.00199234	1	0.0769472	0.208452
EIF4A2	0	3	3	63849	46.99	0.198742	0.000928023	0.00195217	1	0.0884808	0.208452
TNN	0	6	6	238810	25.12	0.0804553	0.00128806	0.00192988	1	0.102425	0.208452
GAREML	0	5	5	167769	29.8	0.0983297	0.00147845	0.00200142	1	0.107366	0.208452
CXorf22	0	5	5	165433	30.22	0.116952	0.00260587	0.00197929	1	0.137952	0.208452
OR2M3	0	3	3	51118	58.69	0.24494	0.000137908	0.00206716	1	0.0338829	0.2085
ANO5	0	5	5	182271	27.43	0.111954	0.000342862	0.00204132	1	0.053772	0.2085
SLC8A1	0	5	5	175036	28.57	0.114126	0.0003627	0.00205348	1	0.0551649	0.2085
ZNF727	0	3	3	93034	32.25	0.19397	0.00077571	0.00206304	1	0.0774255	0.2085
KCNH1	0	4	4	190337	21.02	0.111862	0.00138138	0.00206326	1	0.105486	0.2085
IRF2BPL	0	5	5	151441	33.02	0.100596	0.00856301	0.00205403	1	0.20286	0.2085
R3HDML	0	3	3	43568	68.86	0.239924	0.00013074	0.00210524	1	0.0338829	0.20904
TAS2R41	0	3	3	51744	57.98	0.257292	0.000155087	0.00209883	1	0.0353819	0.20904
MSH4	0	5	5	172604	28.97	0.12267	0.00286283	0.00209321	1	0.14329	0.20904
OR10G9	0	2	2	52416	38.16	0.259293	0.000118466	0.00221299	1	0.0338829	0.20995
POT1	1	3	4	145740	27.45	0.150629	0.000500228	0.00214486	1	0.0648572	0.20995
OR4C16	0	3	3	52248	57.42	0.237248	0.00148465	0.00214872	1	0.107366	0.20995
DLGAP2	0	5	5	180401	27.72	0.107567	0.00152821	0.00220834	1	0.107715	0.20995
MS4A3	0	3	3	55096	54.45	0.2557	0.0017545	0.00220053	1	0.114302	0.20995
KCNJ16	0	3	3	92358	32.48	0.173687	0.00387478	0.00219529	1	0.160035	0.20995
UNC13C	0	7	7	385082	18.18	0.076052	0.00598669	0.00217922	1	0.185071	0.20995
OR5T2	0	3	3	59698	50.25	0.242488	0.00903809	0.00217747	1	0.207432	0.20995
SI	0	6	6	322276	18.62	0.0829343	0.0274415	0.00214477	1	0.231759	0.20995
TNFAIP6	0	3	3	56301	53.29	0.242391	0.00152978	0.00229367	1	0.107715	0.216531
CUBN	0	9	9	637441	14.12	0.055252	0.000581028	0.00234926	1	0.0673413	0.220692
PPFIA2	0	6	6	282492	21.24	0.0938045	0.00143739	0.00237219	1	0.10699	0.221759
FLG2	0	5	5	411004	12.17	0.0923014	0.000976609	0.00239535	1	0.0917438	0.222837
CSMD1	0	10	10	636537	15.71	0.0504678	0.00323202	0.00242458	1	0.148288	0.224467
OR4K15	0	3	3	58632	51.17	0.246454	0.000136751	0.00245151	1	0.0338829	0.225869
NFE2L3	2	1	3	125622	23.88	0.166574	0.000466854	0.00251315	1	0.0648572	0.229343
ADAMTS16	1	4	5	231394	21.61	0.107631	0.0084282	0.00250951	1	0.20215	0.229343
SORCS1	0	6	6	239788	25.02	0.103441	0.0105178	0.00258142	1	0.209525	0.232255
EPHA5	0	5	5	204396	24.46	0.120839	0.0124664	0.0025792	1	0.213466	0.232255
ADAMTS20	0	6	6	324752	18.48	0.0870375	0.0279793	0.00255976	1	0.232714	0.232255
CSAG1	0	2	2	22614	88.44	0.31932	0.00239465	0.002627	1	0.131871	0.234763
FAM102B	1	2	3	79308	37.83	0.219559	0.00660923	0.0026338	1	0.187643	0.234763
COLEC10	0	3	3	62572	47.94	0.284759	0.000196065	0.00272725	1	0.04129	0.239747
CSF1	0	3	3	109008	27.52	0.175461	0.000508918	0.00271432	1	0.0648572	0.239747
OR2W3	0	3	3	52920	56.69	0.260599	0.00179529	0.00272409	1	0.114302	0.239747
SLC22A16	0	4	4	111805	35.78	0.172841	0.00506993	0.00274274	1	0.174005	0.240008
AP3S1	0	2	2	34818	57.44	0.301504	0.000194288	0.00281013	1	0.04129	0.244788
CRHR1	0	4	4	105666	37.86	0.171437	0.00469802	0.00285487	1	0.170853	0.247559
ZIC1	0	4	4	98448	40.63	0.164382	0.0190085	0.00289116	1	0.220469	0.249577
CNTFR	0	3	3	74679	40.17	0.216816	0.00613034	0.00292133	1	0.186184	0.251051
LHX8	0	3	3	83447	35.95	0.223051	0.00663551	0.00295039	1	0.187833	0.252417
FYB	0	3	3	158753	18.9	0.179357	0.0005308	0.00302991	1	0.0648572	0.258067
LRFN5	0	4	4	133965	29.86	0.199035	7.50291e-05	0.00304459	1	0.0250381	0.258171
SLC9A3	0	4	4	151517	26.4	0.144796	0.00031974	0.00307222	1	0.053772	0.259366
ZNF257	0	4	4	115823	34.54	0.201753	0.00726378	0.00309616	1	0.194074	0.26024
KCNAB1	0	3	3	132500	22.64	0.194769	0.000617019	0.00324857	1	0.0691495	0.271593
LIM2	1	1	2	52218	38.3	0.295827	0.00165344	0.00325957	1	0.111635	0.271593
P2RY10	0	3	3	65224	46	0.290071	0.000203315	0.00330331	1	0.0418475	0.271694
HIST1H4B	0	2	2	19992	100.04	0.333353	0.00264242	0.00329709	1	0.138096	0.271694
CDH9	0	4	4	149644	26.73	0.180973	0.00502807	0.00330138	1	0.173742	0.271694
DDX3X	1	2	3	127103	23.6	0.195774	0.000636078	0.00338148	1	0.0708709	0.274171
ZP4	0	4	4	101425	39.44	0.213807	0.00122293	0.00340496	1	0.0994726	0.274171
NCOA2	0	4	4	263193	15.2	0.14778	0.0018905	0.0033644	1	0.118289	0.274171
OR8D2	0	2	2	52416	38.16	0.335324	0.00248574	0.0033578	1	0.133811	0.274171
CACNA1E	0	7	7	413734	16.92	0.0826423	0.00638471	0.00340473	1	0.187078	0.274171
RAMP2	0	2	2	39898	50.13	0.305403	0.00192035	0.00341956	1	0.119099	0.274194
TMEM132B	0	5	5	192733	25.94	0.14449	0.000530519	0.00345346	1	0.0648572	0.275759
COL20A1	0	6	6	223752	26.82	0.122367	0.000288081	0.00348982	1	0.0520829	0.276453
SPAM1	0	3	3	103983	28.85	0.244002	0.00133478	0.003491	1	0.104407	0.276453
GPR115	1	2	3	119778	25.05	0.207998	0.00519352	0.00352926	1	0.174553	0.278333
KDR	0	4	4	252451	15.84	0.149719	0.000265528	0.00355661	1	0.0490031	0.278484
PCDH17	0	6	6	215033	27.9	0.115636	0.0121397	0.00356024	1	0.212239	0.278484
TMEM176A	1	1	2	50958	39.25	0.30182	0.00176774	0.00357587	1	0.114302	0.278569
SPCS2	0	2	2	52537	38.07	0.337063	0.00242192	0.00365394	1	0.132233	0.282356
CD163L1	0	5	5	254688	19.63	0.13332	0.0125787	0.00364787	1	0.213481	0.282356
CTNNA3	0	4	4	184580	21.67	0.174794	0.00417099	0.00367464	1	0.164705	0.282815
CEP72	0	3	3	127192	23.59	0.196919	0.00060994	0.00369171	1	0.0687582	0.282992
EXT1	0	4	4	149002	26.85	0.195154	0.0056003	0.00378871	1	0.180985	0.28927
SUPT5H	2	1	3	215957	13.89	0.168798	0.000262858	0.00399204	1	0.0490031	0.293226
KLRC1	0	2	2	49512	40.39	0.363348	0.00031685	0.00397729	1	0.053772	0.293226
IRX1	0	4	4	89581	44.65	0.2147	0.00110544	0.00392607	1	0.0959565	0.293226
CADM3	0	3	3	90613	33.11	0.236917	0.00112893	0.00391297	1	0.096957	0.293226
IL1B	0	2	2	53862	37.13	0.334689	0.00233708	0.00399353	1	0.130428	0.293226
MYL1	0	2	2	47091	42.47	0.346584	0.00265181	0.00390341	1	0.138096	0.293226
ACSS2	0	4	4	144452	27.69	0.195179	0.00563855	0.00388988	1	0.181392	0.293226
IL1RAPL1	0	4	4	122397	32.68	0.228445	0.00907824	0.0039893	1	0.20749	0.293226
VWDE	0	4	4	291113	13.74	0.157567	0.00990828	0.00398314	1	0.209031	0.293226
LZTS1	0	4	4	116626	34.3	0.201821	0.0274513	0.00393538	1	0.231759	0.293226
EPHA7	0	5	5	204207	24.48	0.166474	0.00533688	0.00407809	1	0.175732	0.298292
OR10G4	0	2	2	52416	38.16	0.336041	0.00234612	0.00411592	1	0.130428	0.299264
KCNK10	0	4	4	140939	28.38	0.195954	0.0246365	0.00412261	1	0.231205	0.299264
CPED1	0	5	5	207622	24.08	0.172532	0.00574455	0.00414372	1	0.182568	0.299661
DCDC1	0	3	3	77249	38.84	0.323236	0.000265932	0.00424982	1	0.0490031	0.305032
RAPH1	0	4	4	277361	14.42	0.171508	0.00247833	0.00424873	1	0.133788	0.305032
FAM47B	0	4	4	117956	33.91	0.20621	0.000983832	0.00428378	1	0.0919715	0.306322
ABCG4	0	3	3	124576	24.08	0.220898	0.000801164	0.0043615	1	0.0787586	0.308015
DACH1	0	4	4	135761	29.46	0.198295	0.00585044	0.00433462	1	0.183499	0.308015
OTUD1	1	2	3	84007	35.71	0.244356	0.00712712	0.00437174	1	0.193955	0.308015
FAP	0	4	4	152916	26.16	0.219657	0.00776959	0.00435849	1	0.196643	0.308015
OR6K2	1	1	2	54583	36.64	0.348646	0.00263009	0.00449639	1	0.138096	0.313847
KCNMA1	1	5	6	316568	18.95	0.11924	0.0118555	0.00451603	1	0.212102	0.313847
LDB2	0	3	3	92124	32.56	0.29206	0.0118745	0.00453706	1	0.212102	0.313847
ADAMTS18	0	5	5	223383	22.38	0.148229	0.0160413	0.00449025	1	0.217567	0.313847
NLRP13	1	3	4	179026	22.34	0.202242	0.0251852	0.00455278	1	0.231205	0.313847
PDZRN3	1	4	5	190672	26.22	0.14993	0.0567265	0.00452226	1	0.288251	0.313847
TEX37	0	2	2	37516	53.31	0.371088	0.000343407	0.00461697	1	0.053772	0.31491
KRTAP13-3	0	2	2	29120	68.68	0.487248	0.00787787	0.00460087	1	0.196657	0.31491
FOXP2	0	4	4	151477	26.41	0.22428	0.00804841	0.0046175	1	0.197743	0.31491
NEMF	2	1	3	206149	14.55	0.206877	0.00056296	0.00464292	1	0.0666113	0.315158
SLC38A8	1	2	3	81224	36.93	0.297636	0.00217491	0.0046627	1	0.125542	0.315158
LILRA6	0	2	2	47345	42.24	0.340335	0.00245171	0.00471838	1	0.133134	0.315158
NPAP1	0	5	5	215833	23.17	0.168953	0.0042868	0.00467399	1	0.167043	0.315158
DPP6	0	6	6	270511	22.18	0.131918	0.0138252	0.00470695	1	0.215978	0.315158
SLC34A2	0	4	4	128963	31.02	0.208822	0.0293024	0.0047198	1	0.235853	0.315158
XYLT1	0	5	5	166149	30.09	0.174321	0.000655206	0.00476887	1	0.0709811	0.316231
FH	0	3	3	86501	34.68	0.288893	0.00207458	0.00475265	1	0.122385	0.316231
HDGFL1	0	3	3	56994	52.64	0.28629	0.00203931	0.00483514	1	0.122142	0.31952
BRINP2	0	4	4	145323	27.52	0.218151	0.00712931	0.00491342	1	0.193955	0.323576
ZNF804B	1	4	5	241126	20.74	0.169657	0.00441065	0.00495445	1	0.168878	0.325162
RHPN2	0	3	3	131341	22.84	0.236773	0.000925079	0.00499159	1	0.0884808	0.32648
HRNR	0	8	8	479696	16.68	0.106282	0.000129186	0.00502937	1	0.0338829	0.327833
FLRT3	0	2	2	122939	16.27	0.310887	0.00014282	0.00513099	1	0.0342126	0.32992
MAPRE3	1	1	2	67833	29.48	0.329301	0.00203953	0.00515178	1	0.122142	0.32992
KNOP1	0	3	3	83082	36.11	0.324185	0.00280769	0.00510937	1	0.14197	0.32992
BAI3	0	5	5	270806	18.46	0.17233	0.00458233	0.00516468	1	0.170345	0.32992
ZCCHC5	1	2	3	96349	31.14	0.318225	0.0147924	0.00514239	1	0.217143	0.32992
PPFIA1	0	4	4	232725	17.19	0.187267	0.0156856	0.00511066	1	0.217268	0.32992
CDH10	0	4	4	151705	26.37	0.230384	0.00141659	0.00518889	1	0.106626	0.330365
ABCA12	1	6	7	476401	14.69	0.118929	0.0118105	0.0052737	1	0.212102	0.334653
EIF3D	2	0	2	103488	19.33	0.277572	0.000108367	0.00534388	1	0.0324491	0.335258
CYP11B2	0	3	3	95840	31.3	0.276632	0.00169986	0.005328	1	0.111946	0.335258
WISP3	0	2	2	77598	25.77	0.36613	0.00273253	0.00531529	1	0.139668	0.335258
ZNF518B	0	4	4	198897	20.11	0.219012	0.0285717	0.00535321	1	0.234486	0.335258
TDO2	0	3	3	83133	36.09	0.353916	0.000336232	0.00539628	1	0.053772	0.335854
IL1RN	0	2	2	56448	35.43	0.368142	0.00294788	0.00539777	1	0.143748	0.335854
SLC9A4	0	3	3	153393	19.56	0.253906	0.0010598	0.00555609	1	0.0958022	0.343132
FIBCD1	0	4	4	102059	39.19	0.247725	0.00148235	0.00558637	1	0.107366	0.343132
REG1B	0	2	2	40497	49.39	0.409122	0.00443226	0.00557877	1	0.168878	0.343132
KIAA0226L	0	3	3	138312	21.69	0.259329	0.00738727	0.00557351	1	0.195322	0.343132
RNF219	0	3	3	136768	21.93	0.287715	0.00168113	0.00567018	1	0.111635	0.344463
BCHE	0	3	3	116234	25.81	0.295325	0.00205616	0.00567993	1	0.12228	0.344463
NDUFA6	0	2	2	41516	48.17	0.386902	0.00360695	0.00567916	1	0.154613	0.344463
TBX4	1	2	3	101923	29.43	0.277939	0.00965453	0.00565139	1	0.209031	0.344463
SLC6A16	0	3	3	136129	22.04	0.266811	0.000111167	0.00577721	1	0.0327753	0.345357
GFRAL	0	3	3	80511	37.26	0.354926	0.000343917	0.00578479	1	0.053772	0.345357
ZPLD1	1	1	2	87613	22.83	0.342921	0.00215818	0.0057129	1	0.124953	0.345357
PRR14L	0	7	7	379704	18.44	0.143272	0.00334089	0.00573104	1	0.14959	0.345357
GADL1	1	2	3	104871	28.61	0.313293	0.0138184	0.00574939	1	0.215978	0.345357
CEP192	0	7	7	440387	15.9	0.124842	0.016285	0.00583483	1	0.217567	0.347263
NBPF14	0	5	5	249081	20.07	0.197276	0.00599654	0.00586321	1	0.185071	0.347284
FBXO15	0	3	3	101437	29.58	0.313214	0.0135214	0.00587142	1	0.215978	0.347284
COL6A3	0	7	7	570251	12.28	0.112174	0.0231584	0.00591845	1	0.229544	0.348988
OLAH	0	2	2	70691	28.29	0.383134	0.00321335	0.00598979	1	0.148288	0.352111
SELP	0	3	3	146736	20.44	0.26178	0.00714705	0.00601231	1	0.193955	0.352355
PRAMEF2	0	2	2	60892	32.85	0.385648	0.00332608	0.00605007	1	0.14959	0.353486
OR2AP1	0	2	2	52080	38.4	0.446891	0.00545238	0.00611393	1	0.178309	0.356132
SALL1	0	3	3	236878	12.66	0.210468	3.36553e-05	0.00613373	1	0.015731	0.356202
UPP1	0	3	3	68609	43.73	0.344062	0.000311106	0.00621887	1	0.053772	0.360055
C14orf37	0	4	4	141788	28.21	0.272871	0.000159667	0.00632005	1	0.0359983	0.362627
PCDHGA4	0	3	3	149234	20.1	0.256348	0.00104113	0.00629046	1	0.0956034	0.362627
DNA2	0	4	4	199824	20.02	0.239132	0.00800634	0.00630244	1	0.197359	0.362627
CCDC178	0	4	4	149248	26.8	0.281305	0.0141281	0.00634908	1	0.216368	0.363205
MTA1	0	3	3	133606	22.45	0.265002	0.00109327	0.00640552	1	0.0959565	0.365344
RPE65	1	2	3	105136	28.53	0.327337	0.00274755	0.00644473	1	0.139891	0.366489
RASA1	1	2	3	204514	14.67	0.247462	0.000801394	0.00648106	1	0.0787586	0.367465
MMP16	0	4	4	129208	30.96	0.260008	0.00176893	0.0065378	1	0.114302	0.369588
SMIM10	0	2	2	30423	65.74	0.428328	0.00499424	0.00660524	1	0.173742	0.372302
DIRC2	0	3	3	90702	33.08	0.351554	0.0186043	0.00663017	1	0.219287	0.372612
PTGFR	0	2	2	77819	25.7	0.390636	0.00334025	0.00668065	1	0.14959	0.374351
CCL27	0	1	1	15008	66.63	0.615236	0.00153445	0.00697351	1	0.107715	0.381829
MTTP	0	4	4	176139	22.71	0.258065	0.00149537	0.00686426	1	0.107715	0.381829
NRROS	0	4	4	126699	31.57	0.263905	0.00167801	0.00695975	1	0.111635	0.381829
SPTA1	1	6	7	435838	16.06	0.144694	0.00323339	0.00684366	1	0.148288	0.381829
TMEM192	1	1	2	62997	31.75	0.396488	0.00357958	0.00693928	1	0.154155	0.381829
HOXB8	0	3	3	61194	49.02	0.355928	0.00359138	0.00689554	1	0.154317	0.381829
RGS4	0	3	3	90361	33.2	0.376009	0.00417692	0.00694354	1	0.164705	0.381829
SLITRK1	1	2	3	133202	22.52	0.267281	0.00759088	0.00694133	1	0.19579	0.381829
FSHB	0	2	2	30688	65.17	0.537934	0.0108695	0.006995	1	0.210105	0.381915
PTPRN	0	5	5	196759	25.41	0.212089	0.00696006	0.00705344	1	0.192194	0.384012
AKT3	0	3	3	83472	35.94	0.380363	0.00450857	0.00714057	1	0.170083	0.387563
GPR98	0	10	10	1090828	9.17	0.112053	0.00517602	0.00715912	1	0.174553	0.387563
SYT4	0	3	3	90179	33.27	0.375158	0.00414045	0.00721052	1	0.164369	0.389246
SDC4	0	2	2	44950	44.49	0.412436	0.000448528	0.00725558	1	0.0635897	0.390578
GABRA2	0	3	3	109136	27.49	0.349691	0.00325377	0.00733875	1	0.148288	0.392849
LIPG	1	2	3	105594	28.41	0.330183	0.014916	0.00732556	1	0.217169	0.392849
ELFN1	0	4	4	151159	26.46	0.243989	0.00109493	0.00738496	1	0.0959565	0.393126
FOXF1	0	3	3	74804	40.1	0.336051	0.00275878	0.00736635	1	0.139891	0.393126
LONRF3	1	2	3	156892	19.12	0.271155	0.00678163	0.00748485	1	0.189451	0.39734
CABP4	0	3	3	67121	44.7	0.384991	0.00453859	0.00754473	1	0.170345	0.399412
PDP1	2	0	2	119535	16.73	0.311075	0.00013456	0.0076768	1	0.0338829	0.405284
SPTAN1	0	5	5	459806	10.87	0.187122	0.00156748	0.00771378	1	0.109234	0.405865
SPANXD	0	1	1	10642	93.97	0.711564	0.00305029	0.00773015	1	0.146139	0.405865
APLP1	0	3	3	118183	25.38	0.299435	0.00167439	0.00777906	1	0.111635	0.407317
GAS2L3	1	2	3	122724	24.45	0.342753	0.0163915	0.0078063	1	0.217567	0.407629
RIMS2	0	4	4	291559	13.72	0.224414	0.000574031	0.00785296	1	0.0673413	0.407933
DDX23	0	3	3	165934	18.08	0.287589	0.00130394	0.00787597	1	0.103259	0.407933
C14orf178	0	1	1	19347	51.69	0.615236	0.00151305	0.0078755	1	0.107715	0.407933
FTH1	0	2	2	25659	77.95	0.475796	0.0072134	0.00792644	1	0.193955	0.40834
KRTAP5-10	0	2	2	46643	42.88	0.48593	0.00718793	0.0079084	1	0.193955	0.40834
TRIM50	0	3	3	87693	34.21	0.346112	0.0168444	0.00795461	1	0.217567	0.408692
EBF3	0	3	3	115505	25.97	0.298392	0.010183	0.00800343	1	0.209031	0.410101
FAM47E-STBD1	0	1	1	8960	111.61	0.689931	0.00266445	0.0081514	1	0.138378	0.416223
GPR148	0	2	2	70383	28.42	0.434898	0.00446765	0.00816635	1	0.169541	0.416223
RETSAT	0	3	3	128139	23.41	0.310412	0.00189494	0.00821141	1	0.118289	0.416937
NDST4	0	4	4	157430	25.41	0.319189	0.00285275	0.00824562	1	0.14329	0.416937
H1FOO	0	3	3	60585	49.52	0.392555	0.00503168	0.00824383	1	0.173742	0.416937
TCF23	0	2	2	44146	45.3	0.448041	0.000579192	0.00831729	1	0.0673413	0.419454
RYR3	0	9	9	858314	10.49	0.114634	0.0342467	0.00844389	1	0.243256	0.424721
CNTNAP4	0	5	5	246813	20.26	0.240282	0.00152375	0.00861993	1	0.107715	0.429218
SATB2	0	4	4	143857	27.81	0.277373	0.00183262	0.00857862	1	0.115527	0.429218
KRTAP20-1	0	1	1	9576	104.43	0.698552	0.00282177	0.00859758	1	0.142306	0.429218
LPPR4	0	3	3	145157	20.67	0.307262	0.0102536	0.00862289	1	0.209031	0.429218
PDGFD	0	2	2	80660	24.8	0.392954	0.000325036	0.00871487	1	0.053772	0.431555
SBNO2	1	3	4	254213	15.73	0.228078	0.00337301	0.00871043	1	0.150326	0.431555
LRRN3	0	3	3	137189	21.87	0.366305	0.0034107	0.00875539	1	0.151293	0.432444
CD1C	0	3	3	84693	35.42	0.416257	0.000539488	0.00881315	1	0.0648572	0.433065
TLR4	0	4	4	157298	25.43	0.328684	0.00307404	0.00879584	1	0.146181	0.433065
RGS9	0	4	4	136919	29.21	0.29596	0.0022735	0.00891495	1	0.130058	0.433572
FEZ2	1	1	2	85142	23.49	0.411724	0.0035652	0.00884688	1	0.153996	0.433572
MROH7	0	4	4	235567	16.98	0.250171	0.00694308	0.00888948	1	0.192194	0.433572
ZNF862	0	4	4	210655	18.99	0.260918	0.0306981	0.00893659	1	0.23863	0.433572
KIAA1324	1	3	4	210596	18.99	0.265317	0.0375038	0.00889266	1	0.249264	0.433572
GTF3C1	1	5	6	370837	16.18	0.168104	0.0177758	0.00900831	1	0.218399	0.435948
MRPS17	0	2	2	31783	62.93	0.528236	0.00114776	0.00909178	1	0.096957	0.436679
ETNPPL	1	1	2	107567	18.59	0.406698	0.0031326	0.00908022	1	0.146781	0.436679
LBX2	0	3	3	65756	45.62	0.398713	0.025884	0.00905997	1	0.231205	0.436679
SLC6A7	2	0	2	128454	15.57	0.328724	0.000140144	0.00919988	1	0.0339965	0.440497
DRD3	0	3	3	73677	40.72	0.41374	0.000535142	0.00923299	1	0.0648572	0.440497
KCNA1	0	3	3	103907	28.87	0.346561	0.0161826	0.00924024	1	0.217567	0.440497
TMEM196	0	2	2	35163	56.88	0.585584	0.0016777	0.00941291	1	0.111635	0.447208
SLC39A12	0	3	3	132788	22.59	0.355141	0.0031253	0.00942769	1	0.146781	0.447208
NLGN1	0	4	4	164829	24.27	0.337961	0.00323167	0.00953622	1	0.148288	0.447836
OR5B3	0	2	2	52920	37.79	0.522417	0.00899427	0.00947054	1	0.20742	0.447836
TSHZ3	0	4	4	194557	20.56	0.270919	0.00922116	0.00955776	1	0.207549	0.447836
ASIC4	0	3	3	129765	23.12	0.332016	0.0121272	0.00948949	1	0.212239	0.447836
GRIN2A	0	5	5	258016	19.38	0.22653	0.0325608	0.00953437	1	0.241092	0.447836
COL22A1	0	6	6	304002	19.74	0.206514	0.000726543	0.00968493	1	0.0752873	0.452688
USP48	0	3	3	213754	14.03	0.313057	0.00143506	0.00975329	1	0.10699	0.452907
FRMD3	0	4	4	157723	25.36	0.30233	0.00264929	0.0098211	1	0.138096	0.452907
RDH10	1	1	2	71587	27.94	0.432447	0.00427456	0.00983142	1	0.167043	0.452907
OR10Q1	0	2	2	58071	34.44	0.462292	0.00554049	0.00982186	1	0.179963	0.452907
OR1N2	0	2	2	55608	35.97	0.473664	0.00652099	0.00975823	1	0.187078	0.452907
CLDN25	0	2	2	38640	51.76	0.56514	0.0123873	0.00976284	1	0.212905	0.452907
EDC3	0	2	2	94904	21.07	0.419733	0.00356444	0.00994519	1	0.153996	0.456556
ACCSL	0	3	3	104832	28.62	0.399998	0.00464202	0.00996759	1	0.170421	0.456556
NLGN4X	0	4	4	157512	25.39	0.289467	0.0517887	0.00998211	1	0.277074	0.456556
PATE1	0	2	2	32366	61.79	0.576349	0.00160967	0.0101109	1	0.110363	0.459321
TMPRSS11D	0	2	2	83598	23.92	0.439252	0.00454847	0.0101129	1	0.170345	0.459321
PCDHA6	0	4	4	144230	27.73	0.297867	0.0132992	0.0101144	1	0.215978	0.459321
DSC1	0	4	4	174714	22.89	0.308862	0.00240164	0.0101919	1	0.131877	0.461743
MCCC2	1	1	2	111756	17.9	0.420587	0.00336552	0.0103501	1	0.150326	0.467804
FAM78A	0	2	2	65730	30.43	0.443088	0.00463106	0.0104308	1	0.170345	0.470342
MYH6	0	6	6	336861	17.81	0.211751	4.60257e-05	0.0105021	1	0.018362	0.470462
NXF2B	0	2	2	97558	20.5	0.427045	0.000390966	0.0104771	1	0.0576344	0.470462
OR51F1	0	2	2	52584	38.03	0.518908	0.00874166	0.0105071	1	0.204206	0.470462
ABCB8	2	0	2	141048	14.18	0.352552	0.000153239	0.0105566	1	0.0353816	0.471233
NUP210L	0	5	5	338041	14.79	0.242276	0.00800882	0.0105735	1	0.197359	0.471233
BCAT1	0	3	3	102964	29.14	0.406851	0.00481218	0.0106567	1	0.172053	0.473839
BNC2	0	4	4	201215	19.88	0.299264	0.0123286	0.010691	1	0.212736	0.474263
CD36	0	3	3	102832	29.17	0.43678	0.00636398	0.0107275	1	0.187078	0.474786
IQGAP1	2	1	3	303225	9.89	0.28596	0.000738573	0.0108344	1	0.0752873	0.475089
C4orf19	0	1	1	5695	175.59	0.699596	0.0028637	0.010784	1	0.14329	0.475089
KCNU1	0	3	3	215032	13.95	0.414961	0.00323725	0.0108831	1	0.148288	0.475089
CYP19A1	0	3	3	125254	23.95	0.389593	0.00407386	0.0108739	1	0.164361	0.475089
UAP1	0	2	2	87604	22.83	0.450087	0.00478218	0.0108256	1	0.171923	0.475089
PLIN2	0	2	2	79422	25.18	0.458575	0.0051352	0.0108448	1	0.174419	0.475089
NRIP1	1	2	3	215461	13.92	0.358389	0.00219186	0.0112422	1	0.12614	0.482883
KL	0	4	4	172796	23.15	0.302322	0.00229335	0.0112014	1	0.130414	0.482883
SLC39A1	0	2	2	63535	31.48	0.503445	0.00716539	0.0111675	1	0.193955	0.482883
NCOA7	0	3	3	190986	15.71	0.350655	0.0127562	0.0111695	1	0.213837	0.482883
OR10K2	0	2	2	52584	38.03	0.604257	0.0153553	0.011089	1	0.217268	0.482883
GLIS1	1	2	3	119324	25.14	0.354918	0.0158089	0.0112632	1	0.217426	0.482883
ZNF267	1	2	3	153072	19.6	0.379477	0.0193515	0.0112347	1	0.22157	0.482883
FMN2	0	5	5	282845	17.68	0.227262	0.0283565	0.011162	1	0.233932	0.482883
NPHS2	0	2	2	76551	26.13	0.460336	0.00053519	0.0113689	1	0.0648572	0.485243
OR2M2	0	2	2	50573	39.55	0.587794	0.0139009	0.0113533	1	0.215978	0.485243
MUC13	0	2	2	89593	22.32	0.4559	0.0049202	0.0114925	1	0.173084	0.486686
GINM1	0	2	2	62179	32.17	0.496013	0.0071738	0.0114518	1	0.193955	0.486686
OR8D4	0	2	2	52900	37.81	0.659947	0.0219282	0.0114745	1	0.227535	0.486686
APBB1IP	0	3	3	126572	23.7	0.403223	0.0229949	0.0115043	1	0.229304	0.486686
NID1	0	5	5	229678	21.77	0.264619	0.00138279	0.011662	1	0.105486	0.489038
HIST1H4I	0	1	1	20720	48.26	0.764514	0.00414268	0.0116286	1	0.164369	0.489038
SERPINB4	0	2	2	75236	26.58	0.504103	0.00750671	0.0116581	1	0.195322	0.489038
TARM1	0	2	2	51128	39.12	0.564864	0.0116466	0.0116014	1	0.212102	0.489038
GOLGA6L6	0	2	2	80754	24.77	0.478208	0.000609252	0.0117843	1	0.0687582	0.489819
SLC41A2	0	3	3	107196	27.99	0.465914	0.000733576	0.0118084	1	0.0752873	0.489819
ARMC4	0	4	4	183638	21.78	0.323457	0.00297541	0.0117529	1	0.144723	0.489819
KRT26	0	2	2	87731	22.8	0.460372	0.00499377	0.0117389	1	0.173742	0.489819
SLC7A14	0	3	3	150370	19.95	0.356827	0.0145278	0.0117894	1	0.216917	0.489819
SSPN	0	2	2	48828	40.96	0.55936	0.0112923	0.0119557	1	0.210755	0.491672
AGAP1	1	3	4	181534	22.03	0.308201	0.0125879	0.0119534	1	0.213481	0.491672
OR8K3	0	2	2	52584	38.03	0.593498	0.0144104	0.011918	1	0.216917	0.491672
BRDT	0	3	3	161739	18.55	0.391165	0.0207676	0.011944	1	0.224304	0.491672
OR4A15	0	2	2	57539	34.76	0.544581	0.0101729	0.0120452	1	0.209031	0.49429
PADI1	0	3	3	146878	20.43	0.368871	0.0155938	0.0120968	1	0.217268	0.495349
KCND2	0	3	3	125696	23.87	0.400986	0.0223766	0.0121369	1	0.228469	0.495931
KRTAP9-2	0	1	1	41060	24.35	0.660463	0.00182256	0.0123442	1	0.115273	0.501521
OR3A2	0	2	2	60753	32.92	0.535838	0.00946088	0.0123005	1	0.209031	0.501521
OR2T33	0	2	2	42620	46.93	0.594699	0.014703	0.0123522	1	0.216917	0.501521
LRRFIP1	0	4	4	231437	17.28	0.286898	0.00973351	0.0123937	1	0.209031	0.502142
NXPE4	0	3	3	96892	30.96	0.46874	0.00802247	0.012498	1	0.197359	0.504236
PRDM9	0	4	4	167281	23.91	0.364029	0.0235041	0.0124784	1	0.230047	0.504236
MSC	0	2	2	61011	32.78	0.502789	0.000736718	0.0125561	1	0.0752873	0.504909
MYO3A	0	5	5	289252	17.29	0.279676	0.00160257	0.0125757	1	0.110363	0.504909
CRYBA4	0	2	2	44377	45.07	0.521818	0.0089168	0.0126186	1	0.206628	0.504909
FGF6	0	2	2	42078	47.53	0.573409	0.0125738	0.0126464	1	0.213481	0.504909
CXorf21	0	2	2	55734	35.88	0.6187	0.0166867	0.0126453	1	0.217567	0.504909
SYPL2	0	2	2	61128	32.72	0.496402	0.00073103	0.0127545	1	0.0752873	0.507789
SDC1	1	1	2	93513	21.39	0.461749	0.00456425	0.0127787	1	0.170345	0.507789
GJD4	1	1	2	72013	27.77	0.461283	0.00484187	0.0128246	1	0.172792	0.507789
CARD16	0	2	2	43120	46.38	0.600197	0.0154569	0.0128168	1	0.217268	0.507789
FAM110B	0	3	3	80368	37.33	0.450928	0.00680483	0.0128596	1	0.189822	0.508125
WFDC12	0	1	1	26315	38	0.668112	0.00208266	0.0129672	1	0.122385	0.509177
FANCM	0	4	4	355003	11.27	0.285607	0.00656575	0.0129626	1	0.187478	0.509177
MS4A12	0	2	2	59716	33.49	0.558798	0.0109878	0.0129925	1	0.210105	0.509177
ITGA8	0	4	4	199423	20.06	0.320769	0.0595998	0.0129394	1	0.297536	0.509177
FOXG1	0	3	3	95408	31.44	0.417286	0.00457585	0.0130429	1	0.170345	0.50974
MAGEB1	0	2	2	70915	28.2	0.513035	0.00755103	0.0130733	1	0.195322	0.50974
COL1A2	0	5	5	256227	19.51	0.276996	0.0523845	0.0130866	1	0.278551	0.50974
OR10AG1	0	2	2	50725	39.43	0.61273	0.0164185	0.013118	1	0.217567	0.509925
COL11A1	0	6	6	344063	17.44	0.264541	0.00140852	0.0132829	1	0.106626	0.512178
COL23A1	1	1	2	104434	19.15	0.462344	0.00406006	0.0132818	1	0.164361	0.512178
OR4D10	0	2	2	52416	38.16	0.598128	0.0146249	0.013219	1	0.216917	0.512178
OR5M8	0	2	2	52416	38.16	0.595655	0.0144449	0.0132451	1	0.216917	0.512178
AVPR1B	0	3	3	93225	32.18	0.439537	0.00612628	0.013332	1	0.186184	0.51304
PMS2	0	2	2	134950	14.82	0.451345	0.000390944	0.013359	1	0.0576344	0.51305
HSD17B12	0	2	2	72518	27.58	0.507029	0.000785429	0.0136802	1	0.0779894	0.520291
RCC2	1	1	2	93691	21.35	0.462773	0.00450036	0.0137648	1	0.170083	0.520291
COL14A1	0	5	5	325743	15.35	0.273678	0.0105571	0.013596	1	0.209606	0.520291
CYB5B	0	2	2	47451	42.15	0.558473	0.0113314	0.0137103	1	0.210755	0.520291
OR14C36	0	2	2	52584	38.03	0.597013	0.0145138	0.0136972	1	0.216917	0.520291
SPIC	0	2	2	49553	40.36	0.615554	0.0166742	0.0136566	1	0.217567	0.520291
ZRANB3	0	4	4	211377	18.92	0.361067	0.0210561	0.013749	1	0.224552	0.520291
ZNF726	0	3	3	110656	27.11	0.467585	0.0396716	0.0137335	1	0.254184	0.520291
PDGFRA	0	3	3	194953	15.39	0.368011	0.00234803	0.0138269	1	0.130428	0.521611
OR4C11	0	2	2	51901	38.53	0.646279	0.0201838	0.0138607	1	0.223236	0.521861
TBX22	0	3	3	94989	31.58	0.464441	0.00761291	0.0139152	1	0.196094	0.522885
ZFPM2	0	4	4	202020	19.8	0.340854	0.0178386	0.0140086	1	0.21876	0.524337
RERGL	0	2	2	52612	38.01	0.660489	0.0220913	0.0140084	1	0.227774	0.524337
KCNH5	0	4	4	179950	22.23	0.3446	0.0194346	0.0140588	1	0.22157	0.525118
OR5K1	0	2	2	53270	37.54	0.665025	0.0227199	0.0140843	1	0.229304	0.525118
PEX5L	1	2	3	132579	22.63	0.436102	0.00533022	0.0141318	1	0.175732	0.525868
SERPINA4	0	3	3	102057	29.4	0.449846	0.00650609	0.0142126	1	0.187078	0.527038
PCDHGA12	0	4	4	170964	23.4	0.342553	0.0171914	0.0142733	1	0.217616	0.527038
PALB2	0	4	4	218823	18.28	0.344576	0.0179102	0.0142704	1	0.218897	0.527038
ITK	0	3	3	122560	24.48	0.445867	0.0317027	0.0142703	1	0.239546	0.527038
NTRK3	0	4	4	188235	21.25	0.334253	0.0164189	0.0143152	1	0.217567	0.527569
ADAMTS6	0	4	4	212796	18.8	0.345494	0.0182703	0.0144002	1	0.219287	0.529683
CHRND	0	3	3	106784	28.09	0.471183	0.0377155	0.0144543	1	0.249677	0.530656
GABRR2	0	2	2	95782	20.88	0.498125	0.005954	0.0145748	1	0.184931	0.53331
JAKMIP3	0	4	4	183807	21.76	0.339007	0.0163684	0.0145823	1	0.217567	0.53331
NOS3	0	4	4	239552	16.7	0.312237	0.0100271	0.0146839	1	0.209031	0.536005
TRPV5	0	2	2	139864	14.3	0.464397	0.000397524	0.0147272	1	0.0577133	0.536563
GNG8	0	1	1	12152	82.29	0.752859	0.00403563	0.0148153	1	0.164361	0.536711
COL6A5	0	7	7	461313	15.17	0.229254	0.00909475	0.0147776	1	0.20749	0.536711
LRRC39	0	2	2	59248	33.76	0.63365	0.0181166	0.014791	1	0.219287	0.536711
DALRD3	1	1	2	87395	22.88	0.501306	0.00599714	0.0148591	1	0.185071	0.537284
KIAA1033	0	2	2	220657	9.06	0.409645	0.000210129	0.014977	1	0.0419471	0.537716
KCNH7	0	4	4	238188	16.79	0.344276	0.00290903	0.0149833	1	0.143313	0.537716
RBBP8NL	1	1	2	127015	15.75	0.454775	0.00344847	0.0149427	1	0.151574	0.537716
RAB2A	0	2	2	59103	33.84	0.538365	0.00939004	0.0149778	1	0.208518	0.537716
CWF19L2	0	3	3	161133	18.62	0.425075	0.00474506	0.0150386	1	0.171251	0.538692
ROBO2	0	5	5	271053	18.45	0.306095	0.00251059	0.0152454	1	0.134394	0.543126
ELAVL4	1	1	2	119858	16.69	0.484403	0.00490526	0.0152758	1	0.173084	0.543126
ZNF728	0	3	3	123956	24.2	0.499674	0.00903116	0.0152477	1	0.207432	0.543126
OR8J3	0	2	2	53088	37.67	0.656794	0.0214078	0.0151984	1	0.225563	0.543126
FUT10	0	3	3	106411	28.19	0.502332	0.000923726	0.0155951	1	0.0884808	0.548374
IDO1	0	2	2	83382	23.99	0.569219	0.00118998	0.0154947	1	0.099151	0.548374
RER1	1	0	1	30004	33.33	0.756346	0.00381447	0.0155936	1	0.158273	0.548374
CCDC146	0	3	3	169172	17.73	0.436154	0.00470727	0.0155838	1	0.170853	0.548374
ZNF385C	1	1	2	59325	33.71	0.555415	0.0104357	0.0154789	1	0.209097	0.548374
HCN3	0	3	3	96826	30.98	0.472144	0.0374659	0.0155826	1	0.249264	0.548374
MED7	0	2	2	45363	44.09	0.617025	0.00201959	0.0157582	1	0.121709	0.552084
ZNF438	1	2	3	154299	19.44	0.444964	0.0290928	0.0157568	1	0.235722	0.552084
NDUFB8	0	2	2	53763	37.2	0.609255	0.0151382	0.0157893	1	0.217268	0.552163
C11orf21	0	2	2	35336	56.6	0.679063	0.00312389	0.0158986	1	0.146781	0.554757
TMEM31	0	2	2	7224	276.85	0.568069	0.00980335	0.0159213	1	0.209031	0.554757
EPHA8	0	4	4	195219	20.49	0.347979	0.0156262	0.0160991	1	0.217268	0.559934
ARHGAP35	2	1	3	303134	9.9	0.347862	0.00120239	0.016251	1	0.0994726	0.563486
ZNF217	1	2	3	205845	14.57	0.379113	0.0136419	0.0162601	1	0.215978	0.563486
KRTAP27-1	0	1	1	38192	26.18	0.689217	0.00229326	0.0165679	1	0.130414	0.566953
MROH2B	0	4	4	286078	13.98	0.360839	0.00250408	0.0164771	1	0.134394	0.566953
KRTAP4-2	0	1	1	33130	30.18	0.713143	0.00272653	0.0165928	1	0.139668	0.566953
KCNQ2	0	4	4	166710	23.99	0.360549	0.00288918	0.016512	1	0.143313	0.566953
OR13F1	0	2	2	53760	37.2	0.671258	0.0232282	0.0165487	1	0.229544	0.566953
SPAG16	0	3	3	127683	23.5	0.470549	0.0365401	0.0165968	1	0.24807	0.566953
MYOM2	0	4	4	262939	15.21	0.325864	0.040917	0.0164906	1	0.257769	0.566953
IL16	0	4	4	234047	17.09	0.352661	0.0645316	0.0165218	1	0.313561	0.566953
C17orf112	0	2	2	42524	47.03	0.63528	0.00231972	0.0166685	1	0.130428	0.568389
CDH19	0	3	3	148524	20.2	0.474175	0.0069517	0.0168659	1	0.192194	0.571055
SDS	0	2	2	68917	29.02	0.533937	0.00828267	0.016827	1	0.200669	0.571055
SMEK2	0	3	3	169457	17.7	0.435701	0.0259028	0.0168395	1	0.231205	0.571055
SOX17	0	3	3	84858	35.35	0.485725	0.0402314	0.0168317	1	0.255641	0.571055
UBASH3B	0	3	3	134474	22.31	0.464909	0.0326337	0.0169143	1	0.241092	0.571687
SERTAD4	0	2	2	73237	27.31	0.562877	0.0108534	0.0170533	1	0.210105	0.575369
PDZD2	0	6	6	497579	12.06	0.233755	0.00524599	0.0171319	1	0.175091	0.575994
ZC3HAV1L	1	1	2	67191	29.77	0.563437	0.010714	0.0171112	1	0.210105	0.575994
OR51A2	0	1	1	43688	22.89	0.653932	0.00177001	0.0172123	1	0.114302	0.577608
CYSLTR1	0	2	2	64841	30.84	0.656545	0.020652	0.0172634	1	0.224058	0.577608
POSTN	0	3	3	160266	18.72	0.443619	0.0287255	0.0172704	1	0.234954	0.577608
ARPP21	0	4	4	171289	23.35	0.423646	0.00586013	0.0176099	1	0.183502	0.587937
COG2	0	2	2	147245	13.58	0.500996	0.000518825	0.017655	1	0.0648572	0.588372
RBM34	0	2	2	91427	21.88	0.540089	0.000935467	0.0178788	1	0.0886523	0.588372
CDCA8	0	2	2	72322	27.65	0.551541	0.00105937	0.0183624	1	0.0958022	0.588372
TDRD3	0	3	3	127404	23.55	0.532227	0.00107482	0.0186723	1	0.0959565	0.588372
ERI3	0	2	2	72535	27.57	0.570696	0.00118492	0.0186595	1	0.099151	0.588372
ZNF577	0	2	2	88412	22.62	0.582321	0.00127926	0.0181761	1	0.102425	0.588372
KRTAP5-8	0	1	1	46637	21.44	0.701226	0.00232797	0.0184451	1	0.130428	0.588372
OR6C68	0	2	2	52515	38.08	0.658383	0.00264448	0.0179404	1	0.138096	0.588372
CSN2	0	2	2	40513	49.37	0.674071	0.00304013	0.0186227	1	0.146139	0.588372
SMCP	1	0	1	33440	29.9	0.772099	0.00428851	0.0178432	1	0.167043	0.588372
TMEM14B	0	1	1	28612	34.95	0.781169	0.00469846	0.0186905	1	0.170853	0.588372
PPP1R3A	0	3	3	199520	15.04	0.440361	0.0047906	0.0187282	1	0.171923	0.588372
SHB	1	1	2	93359	21.42	0.532159	0.00676195	0.0181466	1	0.189177	0.588372
SLC6A15	0	2	2	153041	13.07	0.548167	0.00716599	0.0187278	1	0.193955	0.588372
GDPD5	0	3	3	116282	25.8	0.494104	0.00783909	0.0179781	1	0.196643	0.588372
GABRE	0	3	3	96449	31.1	0.508738	0.00988417	0.0179822	1	0.209031	0.588372
PLA1A	0	3	3	104888	28.6	0.51149	0.0100153	0.017887	1	0.209031	0.588372
PPAPDC1A	0	2	2	62227	32.14	0.548328	0.00944644	0.0179659	1	0.209031	0.588372
RBMXL1	0	3	3	107207	27.98	0.508768	0.00980579	0.0182067	1	0.209031	0.588372
PRR23A	0	2	2	55095	36.3	0.568162	0.0110336	0.0179075	1	0.210105	0.588372
CNTNAP2	0	4	4	246780	16.21	0.355324	0.0157848	0.0183655	1	0.217426	0.588372
ACTN1	1	2	3	176581	16.99	0.401063	0.0161439	0.0182835	1	0.217567	0.588372
ABCB1	0	3	3	229652	13.06	0.405538	0.0175069	0.0180645	1	0.218	0.588372
HES5	0	2	2	29249	68.38	0.638054	0.0192625	0.0181902	1	0.221444	0.588372
TSPAN18	0	2	2	41048	48.72	0.639994	0.0193004	0.0177088	1	0.22157	0.588372
CSMD2	0	9	9	641227	14.04	0.187266	0.0216414	0.0187237	1	0.226756	0.588372
OR5M3	0	2	2	58715	34.06	0.666523	0.0223237	0.0185603	1	0.228469	0.588372
TAAR8	0	2	2	57623	34.71	0.67261	0.0232469	0.0183419	1	0.229544	0.588372
OR5J2	0	2	2	52584	38.03	0.67261	0.0237448	0.0177629	1	0.230519	0.588372
CHL1	0	4	4	223475	17.9	0.389384	0.0244615	0.0185439	1	0.231205	0.588372
BEND4	0	3	3	125532	23.9	0.456556	0.0297926	0.0181456	1	0.237288	0.588372
CDH7	0	3	3	141158	21.25	0.478563	0.0363332	0.0182341	1	0.24807	0.588372
KEAP1	0	3	3	120327	24.93	0.485176	0.03656	0.0185783	1	0.24807	0.588372
ADAMTS9	1	4	5	334624	14.94	0.289382	0.0446965	0.0184414	1	0.264502	0.588372
TIPARP	0	3	3	120303	24.94	0.517573	0.05147	0.01806	1	0.27678	0.588372
SEMA6D	0	4	4	207698	19.26	0.383413	0.0893273	0.0187033	1	0.3996	0.588372
FAM71B	0	3	3	113995	26.32	0.505246	0.0462325	0.0187681	1	0.267531	0.58866
KRTAP5-3	0	1	1	49625	20.15	0.772235	0.00382155	0.0188093	1	0.158273	0.588912
COL21A1	0	3	3	175387	17.11	0.460194	0.00518518	0.0188683	1	0.174553	0.588912
PROKR1	1	1	2	66416	30.11	0.562368	0.0106187	0.0188384	1	0.20979	0.588912
SLC30A7	0	2	2	88221	22.67	0.562566	0.00109693	0.0189468	1	0.0959565	0.5904
FAM160A2	0	4	4	183843	21.76	0.4112	0.00461604	0.0191293	1	0.170345	0.593196
CSRNP3	0	2	2	117019	17.09	0.544687	0.00752805	0.0191158	1	0.195322	0.593196
OR5T3	0	2	2	57288	34.91	0.689624	0.026357	0.0190909	1	0.231205	0.593196
KRT38	0	3	3	93144	32.21	0.533031	0.00114847	0.0191807	1	0.096957	0.593828
FMO2	0	2	2	90070	22.2	0.583207	0.00126643	0.0195034	1	0.101974	0.601208
KIAA1107	0	4	4	246265	16.24	0.414101	0.00516516	0.0195446	1	0.174553	0.601208
OR2L13	0	2	2	68380	29.25	0.595763	0.0133171	0.0195444	1	0.215978	0.601208
OR5L2	0	2	2	52416	38.16	0.698831	0.0278595	0.0195128	1	0.232714	0.601208
KCNA5	0	3	3	120969	24.8	0.485851	0.00683202	0.0196129	1	0.190304	0.601638
AGPAT6	1	1	2	96789	20.66	0.538628	0.00777479	0.0196842	1	0.196643	0.601638
BPIFB2	0	2	2	98311	20.34	0.547184	0.00787762	0.019645	1	0.196657	0.601638
CNBD1	1	1	2	83578	23.93	0.593426	0.0129545	0.0196785	1	0.214202	0.601638
MYLPF	1	0	1	38000	26.32	0.790193	0.00460774	0.019771	1	0.170345	0.603332
PMFBP1	0	4	4	200032	20	0.422475	0.00512112	0.0199382	1	0.174419	0.606596
GRIA1	0	4	4	198905	20.11	0.396337	0.0252724	0.0199413	1	0.231205	0.606596
OLFM3	0	3	3	116466	25.76	0.535253	0.00110657	0.0200733	1	0.0959565	0.607716
PROL1	0	2	2	49554	40.36	0.682835	0.00312208	0.0200677	1	0.146781	0.607716
GPRIN2	0	2	2	85265	23.46	0.580683	0.0102437	0.0200644	1	0.209031	0.607716
MC2R	0	2	2	60703	32.95	0.633554	0.0173836	0.0201743	1	0.217783	0.60981
GRIK3	0	4	4	173096	23.11	0.399239	0.00035307	0.020215	1	0.0545663	0.61008
MYH4	0	5	5	339193	14.74	0.335295	0.00206097	0.0202555	1	0.12228	0.610341
NR1H4	0	2	2	103189	19.38	0.546492	0.00844837	0.0204451	1	0.202194	0.612406
VMP1	0	2	2	83476	23.96	0.601842	0.013465	0.0204506	1	0.215978	0.612406
MED18	0	2	2	50448	39.64	0.685713	0.0254661	0.0204519	1	0.231205	0.612406
C3orf56	0	2	2	54225	36.88	0.759178	0.0404435	0.0203686	1	0.256132	0.612406
SLC22A12	0	2	2	122415	16.34	0.537176	0.000680952	0.0206538	1	0.0727591	0.615548
SPATA18	1	1	2	113940	17.55	0.524119	0.00647271	0.0206332	1	0.187078	0.615548
SCIN	0	3	3	148160	20.25	0.50318	0.0406644	0.0206853	1	0.257108	0.615548
SLC26A3	0	3	3	143485	20.91	0.529924	0.0503852	0.0206058	1	0.275257	0.615548
EIF1	1	0	1	34590	28.91	0.776937	0.00430661	0.0207224	1	0.167408	0.615697
OR6P1	0	2	2	53424	37.44	0.707649	0.0293155	0.0208012	1	0.235853	0.617082
NDUFB11	0	2	2	40745	49.09	0.648224	0.0200018	0.0208586	1	0.223236	0.617188
MYOG	0	2	2	56776	35.23	0.665193	0.0210056	0.0208692	1	0.224535	0.617188
IPP	1	2	3	173451	17.3	0.48825	0.036392	0.0209058	1	0.24807	0.617318
OR2T1	0	2	2	62160	32.18	0.716858	0.0303351	0.021059	1	0.238508	0.620884
RNGTT	0	2	2	115736	17.28	0.543344	0.00755391	0.0212283	1	0.195322	0.622068
ACSM4	0	2	2	100088	19.98	0.564467	0.0092674	0.0212501	1	0.207549	0.622068
ASTN2	0	5	5	262367	19.06	0.342322	0.0172001	0.0213772	1	0.217616	0.622068
TMC6	0	3	3	153948	19.49	0.467151	0.0265712	0.0211347	1	0.231205	0.622068
RECK	0	3	3	176679	16.98	0.476653	0.0297889	0.0211964	1	0.237288	0.622068
REG3A	0	2	2	52760	37.91	0.718372	0.031366	0.0213815	1	0.238815	0.622068
AKAP8	0	3	3	132412	22.66	0.495501	0.0378016	0.0213737	1	0.250062	0.622068
HNF4A	0	3	3	135469	22.15	0.49873	0.0383522	0.0212815	1	0.251872	0.622068
EIF2AK2	0	3	3	134960	22.23	0.538517	0.05497	0.0213913	1	0.284561	0.622068
ALG10	0	2	2	98374	20.33	0.621815	0.00161825	0.0214987	1	0.110363	0.624245
PCDHGA6	0	2	2	137468	14.55	0.504582	0.00050081	0.0215453	1	0.0648572	0.624313
CAPN6	0	2	2	124746	16.03	0.576018	0.00900841	0.0215662	1	0.207432	0.624313
ATP5SL	0	2	2	73969	27.04	0.585662	0.0114235	0.0216585	1	0.211434	0.625096
COL6A1	0	4	4	227415	17.59	0.37008	0.0156009	0.0216395	1	0.217268	0.625096
HTR1B	0	2	2	65613	30.48	0.589758	0.012048	0.0217717	1	0.212214	0.626477
DSPP	0	3	3	197369	15.2	0.476229	0.030515	0.0217497	1	0.23863	0.626477
LRRC6	0	2	2	96067	20.82	0.581953	0.00122316	0.0220582	1	0.0994726	0.628447
FBXO4	0	2	2	91923	21.76	0.59015	0.00132165	0.0221773	1	0.104103	0.628447
AUTS2	0	3	3	245577	12.22	0.406879	0.00205293	0.0220135	1	0.12228	0.628447
RBM7	0	1	1	48285	20.71	0.736653	0.00311673	0.0220865	1	0.146781	0.628447
MCM9	0	4	4	210981	18.96	0.428722	0.00529704	0.0219745	1	0.175732	0.628447
PTK2	0	3	3	193248	15.52	0.477688	0.00529094	0.0222009	1	0.175732	0.628447
CDK11B	0	3	3	129325	23.2	0.506185	0.00790409	0.0221071	1	0.196975	0.628447
LRRC15	0	3	3	112197	26.74	0.529436	0.0104222	0.0219252	1	0.209097	0.628447
GCOM1	0	2	2	65407	30.58	0.661704	0.0207422	0.0219701	1	0.224304	0.628447
SLC41A1	0	3	3	114577	26.18	0.519383	0.0494463	0.022195	1	0.273578	0.628447
PAK4	0	3	3	104587	28.68	0.550928	0.0563552	0.0221159	1	0.287614	0.628447
OR4K5	0	2	2	54432	36.74	0.702699	0.00355337	0.0224225	1	0.153996	0.630009
OR13G1	0	2	2	51744	38.65	0.712593	0.00382386	0.0223101	1	0.158273	0.630009
ZHX2	1	2	3	149597	20.05	0.503781	0.00745884	0.0225191	1	0.195322	0.630009
TMEM178B	1	1	2	101862	19.63	0.54677	0.00779396	0.0224761	1	0.196643	0.630009
ASB16	0	2	2	84968	23.54	0.567799	0.00906052	0.0223589	1	0.20749	0.630009
UNCX	0	2	2	65205	30.67	0.561914	0.00919252	0.0224488	1	0.207549	0.630009
PSTK	0	2	2	82837	24.14	0.583889	0.0109765	0.0225056	1	0.210105	0.630009
PKD2L1	0	3	3	160471	18.69	0.515796	0.0416529	0.0224037	1	0.259423	0.630009
APOB	0	8	8	783120	10.22	0.240071	0.00716292	0.0226127	1	0.193955	0.630787
NEUROD6	0	2	2	66247	30.19	0.728349	0.0319493	0.0226111	1	0.239983	0.630787
GAB4	0	3	3	112336	26.71	0.522505	0.010006	0.0228091	1	0.209031	0.633498
NTM	0	3	3	114310	26.24	0.528174	0.0102469	0.0227585	1	0.209031	0.633498
KCNJ2	0	2	2	91366	21.89	0.596047	0.0116659	0.0227832	1	0.212102	0.633498
ZNF479	1	1	2	90546	22.09	0.632361	0.0161999	0.022884	1	0.217567	0.63374
LIN7A	0	2	2	50272	39.78	0.674685	0.0234312	0.0228706	1	0.229696	0.63374
GLI3	0	5	5	280254	17.84	0.344867	0.00275928	0.0229712	1	0.139891	0.635237
C14orf39	0	2	2	97814	20.45	0.6518	0.00209468	0.0230728	1	0.122385	0.637129
SEH1L	0	2	2	108047	18.51	0.553345	0.00827233	0.023159	1	0.200669	0.63859
GABRA1	0	2	2	99510	20.1	0.610114	0.0014647	0.0232681	1	0.107236	0.63884
DNAJC15	0	2	2	46231	43.26	0.647217	0.00237768	0.0232408	1	0.131313	0.63884
PRB4	0	2	2	48656	41.1	0.733075	0.0350758	0.0232665	1	0.244612	0.63884
KRTAP19-5	0	1	1	12264	81.54	0.792386	0.00550542	0.0233504	1	0.179488	0.640181
OR5D16	0	2	2	54447	36.73	0.712606	0.00379771	0.0234693	1	0.158273	0.641605
FCAR	0	2	2	75446	26.51	0.625385	0.0150318	0.0234491	1	0.217268	0.641605
ZBTB32	0	3	3	102159	29.37	0.533427	0.0109132	0.0235577	1	0.210105	0.64219
BBS12	0	3	3	130048	23.07	0.550594	0.0123268	0.0235245	1	0.212736	0.64219
STRIP1	0	2	2	156594	12.77	0.548491	0.000648102	0.0236763	1	0.0709811	0.642251
OR9G1	0	2	2	51408	38.9	0.721368	0.00404817	0.0236595	1	0.164361	0.642251
KLHL14	0	3	3	118585	25.3	0.535701	0.0103817	0.0236951	1	0.209097	0.642251
PPP2R3B	0	3	3	100312	29.91	0.533935	0.0507499	0.0236958	1	0.275924	0.642251
COL4A4	1	4	5	314225	15.91	0.364857	0.0849669	0.0237275	1	0.385763	0.642251
HTN1	0	1	1	9830	101.73	0.788503	0.00551223	0.0237637	1	0.179488	0.642322
NEGR1	0	2	2	74083	27	0.625767	0.0158444	0.0237998	1	0.217426	0.642393
LCE2B	0	1	1	30356	32.94	0.830301	0.00689875	0.0238445	1	0.191605	0.642694
OR5D18	0	2	2	52752	37.91	0.71629	0.00389168	0.0239434	1	0.160387	0.644353
DOK6	0	2	2	77549	25.79	0.604706	0.0127297	0.0239733	1	0.213837	0.644353
DENND3	0	4	4	230166	17.38	0.406143	0.083493	0.0240527	1	0.380763	0.645581
ZNF679	0	2	2	78503	25.48	0.719729	0.029626	0.0241042	1	0.237156	0.646061
TTK	0	3	3	160298	18.72	0.593963	0.00150423	0.0242099	1	0.107715	0.6477
NAA11	0	2	2	46395	43.11	0.700567	0.0034603	0.0242668	1	0.151746	0.6477
FCRL4	0	2	2	100091	19.98	0.58528	0.0105449	0.0242655	1	0.209606	0.6477
CFHR2	0	1	1	54066	18.5	0.747594	0.00330995	0.024445	1	0.149251	0.650709
PRKRA	0	2	2	83690	23.9	0.587138	0.0113863	0.0244474	1	0.211235	0.650709
CHERP	2	0	2	215537	9.28	0.47174	0.000230226	0.0249127	1	0.0445662	0.651546
SERPINC1	0	2	2	90787	22.03	0.608333	0.00146131	0.0246956	1	0.107236	0.651546
OR5D13	0	1	1	52920	18.9	0.713143	0.0025723	0.024856	1	0.136553	0.651546
OR2D3	0	1	1	55608	17.98	0.733492	0.00290812	0.0246413	1	0.143313	0.651546
OR14J1	0	2	2	54096	36.97	0.722084	0.00404051	0.0248929	1	0.164361	0.651546
OR10A5	0	2	2	53424	37.44	0.73928	0.00460512	0.0246951	1	0.170345	0.651546
LAMA1	2	3	5	544185	9.19	0.304793	0.00566081	0.0249769	1	0.181635	0.651546
GAD2	1	1	2	118680	16.85	0.564688	0.00826072	0.0246024	1	0.200644	0.651546
ZNF484	0	2	2	168880	11.84	0.586661	0.00861984	0.024792	1	0.203468	0.651546
C5orf52	0	1	1	37086	26.96	0.862282	0.0086963	0.0247889	1	0.204206	0.651546
BAZ2A	0	4	4	327744	12.2	0.418883	0.0157362	0.0249838	1	0.217268	0.651546
RAB13	0	2	2	50968	39.24	0.690981	0.0257606	0.0249888	1	0.231205	0.651546
TEX14	0	4	4	272322	14.69	0.431481	0.0263249	0.024937	1	0.231205	0.651546
ATF7IP	0	4	4	270978	14.76	0.433646	0.0284137	0.0248607	1	0.234303	0.651546
CDH18	0	3	3	157499	19.05	0.568976	0.0603822	0.024692	1	0.299784	0.651546
IQCB1	0	2	2	105777	18.91	0.628775	0.0148502	0.0250545	1	0.217143	0.651837
SLC25A48	0	2	2	45158	44.29	0.678928	0.0238207	0.0250681	1	0.230903	0.651837
PENK	0	2	2	58359	34.27	0.678572	0.0229466	0.0251212	1	0.229304	0.652335
HLA-F	0	2	2	95287	20.99	0.603397	0.00128303	0.0253105	1	0.102425	0.65272
FAM210A	0	2	2	55348	36.14	0.7055	0.00356786	0.0252063	1	0.153996	0.65272
EPS8L1	1	1	2	148198	13.5	0.511375	0.0041603	0.0251718	1	0.164705	0.65272
ZNF16	0	2	2	123491	16.2	0.597172	0.0101229	0.0252399	1	0.209031	0.65272
C7	0	3	3	161452	18.58	0.568177	0.0119907	0.0253404	1	0.212102	0.65272
ZAR1L	0	2	2	62374	32.06	0.682502	0.0229801	0.0253106	1	0.229304	0.65272
GAPDHS	0	2	2	85710	23.33	0.611313	0.00141878	0.025375	1	0.106626	0.652727
OR5H14	1	0	1	40751	24.54	0.799847	0.00525347	0.0254088	1	0.175091	0.652727
MAPK1	0	2	2	76634	26.1	0.59412	0.0122325	0.0254862	1	0.212736	0.653838
NAALADL2	0	2	2	151269	13.22	0.603357	0.0100537	0.0256646	1	0.209031	0.654506
PASD1	0	3	3	136575	21.97	0.566993	0.0128481	0.0256259	1	0.214137	0.654506
SLC17A8	0	3	3	119990	25	0.565599	0.0136927	0.0256566	1	0.215978	0.654506
OR2L2	0	2	2	63436	31.53	0.720833	0.0312357	0.0256153	1	0.23863	0.654506
ZC4H2	0	2	2	64614	30.95	0.723756	0.0309951	0.025683	1	0.23863	0.654506
OR4K2	0	2	2	52920	37.79	0.697197	0.00344831	0.0258249	1	0.151574	0.654821
OR1C1	0	2	2	52920	37.79	0.724219	0.00408476	0.0257704	1	0.164369	0.654821
ARHGAP29	0	4	4	228929	17.47	0.476847	0.00733845	0.025789	1	0.194953	0.654821
ELAVL2	0	2	2	74825	26.73	0.702844	0.0264065	0.025832	1	0.231205	0.654821
SYT11	0	2	2	94560	21.15	0.602352	0.0117733	0.0258788	1	0.212102	0.65514
ZNF157	0	2	2	94920	21.07	0.639191	0.0155976	0.0259256	1	0.217268	0.655461
ANKRD66	0	1	1	52850	18.92	0.806508	0.00505696	0.0260671	1	0.174005	0.655809
FAU	0	1	1	29036	34.44	0.824405	0.00647122	0.0260214	1	0.187078	0.655809
DNMT3L	0	2	2	71207	28.09	0.617972	0.0141955	0.0260763	1	0.216648	0.655809
LILRA1	0	3	3	122978	24.39	0.553591	0.0592496	0.025996	1	0.296697	0.655809
CCL17	0	1	1	33684	29.69	0.791764	0.0048826	0.0263294	1	0.173084	0.657987
UNG	0	2	2	80794	24.75	0.612254	0.0128924	0.0263346	1	0.214137	0.657987
ANKRD1	0	2	2	78274	25.55	0.63884	0.0169678	0.0262966	1	0.217567	0.657987
RIT2	0	2	2	59567	33.58	0.704453	0.027951	0.0262889	1	0.232714	0.657987
USP9X	1	3	4	445202	8.98	0.397095	0.0449969	0.0262608	1	0.264913	0.657987
NCL	0	3	3	137020	21.89	0.551293	0.0113383	0.0264012	1	0.210755	0.658793
ZNF470	0	3	3	132375	22.66	0.588402	0.0156599	0.0264917	1	0.217268	0.659497
STK31	0	3	3	201728	14.87	0.506797	0.0371852	0.0265008	1	0.249254	0.659497
AXDND1	1	2	3	194933	15.39	0.540812	0.0475362	0.0265327	1	0.270532	0.659497
ZZZ3	0	3	3	176607	16.99	0.587323	0.013308	0.0268145	1	0.215978	0.663062
RPP14	0	2	2	64960	30.79	0.730113	0.0330464	0.0267951	1	0.242171	0.663062
ZSCAN20	0	3	3	193962	15.47	0.508225	0.0359087	0.026777	1	0.24736	0.663062
PXDNL	0	4	4	264202	15.14	0.406317	0.077962	0.0267691	1	0.361671	0.663062
ADAMTS19	0	4	4	208917	19.15	0.449481	0.000504902	0.0271282	1	0.0648572	0.665666
PTPRD	0	5	5	349738	14.3	0.377612	0.00273302	0.0271179	1	0.139668	0.665666
MAN1A1	1	1	2	123433	16.2	0.572173	0.00830643	0.0270893	1	0.200877	0.665666
KIAA1586	0	3	3	156693	19.15	0.571079	0.0127248	0.0270249	1	0.213837	0.665666
CLUL1	0	2	2	87358	22.89	0.677252	0.0208555	0.027048	1	0.224523	0.665666
ARSI	0	3	3	115710	25.93	0.55453	0.0564624	0.027002	1	0.287855	0.665666
ERICH1	0	2	2	88055	22.71	0.602983	0.011952	0.0273316	1	0.212102	0.665769
TMEM117	0	2	2	97150	20.59	0.643222	0.01659	0.0272237	1	0.217567	0.665769
C1QC	0	2	2	49578	40.34	0.729811	0.0329085	0.0272653	1	0.241817	0.665769
CD226	0	2	2	68265	29.3	0.737437	0.0339227	0.0273084	1	0.242391	0.665769
CLSTN2	0	3	3	168830	17.77	0.536441	0.0438501	0.0273409	1	0.262936	0.665769
TNRC18	0	7	7	500358	13.99	0.278305	0.123076	0.0273159	1	0.501729	0.665769
CNTN4	0	3	3	194214	15.45	0.522853	0.0402522	0.0273938	1	0.255682	0.666211
FOXF2	0	2	2	76387	26.18	0.636676	0.014025	0.0274951	1	0.216368	0.666995
OTOGL	0	5	5	413894	12.08	0.377179	0.0177782	0.0274956	1	0.218399	0.666995
GPR174	0	2	2	65927	30.34	0.72929	0.0327602	0.0275846	1	0.241438	0.668309
PTPRU	0	3	3	264529	11.34	0.451375	0.000205263	0.0280927	1	0.0418475	0.668965
CYP20A1	0	2	2	100538	19.89	0.610049	0.00144039	0.0278534	1	0.10699	0.668965
CASC1	0	2	2	123183	16.24	0.6514	0.00179139	0.0278623	1	0.114302	0.668965
POP4	0	2	2	54343	36.8	0.72696	0.00402871	0.0277201	1	0.164361	0.668965
ZNF423	1	3	4	238265	16.79	0.434578	0.00410591	0.0277322	1	0.164369	0.668965
TMEM42	1	0	1	39627	25.24	0.796005	0.00478531	0.0279938	1	0.171923	0.668965
OR2T27	0	2	2	52992	37.74	0.752221	0.00498599	0.0282298	1	0.173742	0.668965
TSHZ2	0	4	4	239439	16.71	0.448601	0.00576309	0.0282265	1	0.1826	0.668965
EFS	0	3	3	117490	25.53	0.556044	0.0119712	0.0280782	1	0.212102	0.668965
CKM	0	2	2	78607	25.44	0.624858	0.0141355	0.0277719	1	0.216368	0.668965
TC2N	0	2	2	94852	21.09	0.660316	0.0184423	0.0278198	1	0.219287	0.668965
ACKR3	0	2	2	70134	28.52	0.668301	0.0202539	0.0281871	1	0.223236	0.668965
KMO	0	2	2	89657	22.31	0.681638	0.0214569	0.0282401	1	0.225563	0.668965
EMB	0	2	2	73964	27.04	0.693285	0.0246811	0.0281661	1	0.231205	0.668965
TMED4	0	2	2	50983	39.23	0.688741	0.0250603	0.0277403	1	0.231205	0.668965
ITM2A	0	2	2	64197	31.15	0.715174	0.0291704	0.0279542	1	0.23581	0.668965
RBM20	0	4	4	218480	18.31	0.459918	0.0346351	0.0282255	1	0.244041	0.668965
TG	0	5	5	483626	10.34	0.350757	0.0410927	0.0282175	1	0.258242	0.668965
B4GALNT2	0	3	3	111035	27.02	0.571789	0.00137927	0.0283548	1	0.105486	0.670388
DXO	0	2	2	93466	21.4	0.612682	0.0120734	0.0283701	1	0.212239	0.670388
REG1A	0	1	1	43040	23.23	0.783298	0.00444138	0.028595	1	0.168878	0.670613
SSX5	0	1	1	33997	29.41	0.864815	0.00931855	0.0284835	1	0.207549	0.670613
ZFP28	0	2	2	155090	12.9	0.601458	0.00922052	0.0285141	1	0.207549	0.670613
RBMS3	0	2	2	105315	18.99	0.649522	0.0157986	0.0285896	1	0.217426	0.670613
SAMD7	0	2	2	88450	22.61	0.646869	0.017374	0.0286131	1	0.217783	0.670613
XRN1	0	5	5	315598	15.84	0.41957	0.0317245	0.0284555	1	0.239546	0.670613
GMPPB	0	2	2	53906	37.1	0.738425	0.0339647	0.0286246	1	0.24242	0.670613
SYCP1	1	1	2	162409	12.31	0.636392	0.012509	0.0288861	1	0.213466	0.67165
SLC35E1	0	2	2	80774	24.76	0.62652	0.0134439	0.0288237	1	0.215978	0.67165
SLCO1C1	0	3	3	140412	21.37	0.603776	0.0170586	0.0289173	1	0.217567	0.67165
ADORA3	0	3	3	132586	22.63	0.620145	0.0184704	0.0289492	1	0.219287	0.67165
ZNF214	0	2	2	110335	18.13	0.682539	0.019995	0.0287716	1	0.223236	0.67165
CD5L	0	2	2	76581	26.12	0.686137	0.0227692	0.028938	1	0.229304	0.67165
ODF3L1	0	2	2	66838	29.92	0.69804	0.0252085	0.0288083	1	0.231205	0.67165
AHNAK2	0	11	11	984609	11.17	0.209869	0.0955446	0.0288417	1	0.419189	0.67165
SLC18A3	0	3	3	112610	26.64	0.582076	0.0012569	0.0293552	1	0.101634	0.675585
ATP7B	0	3	3	268368	11.18	0.482047	0.00356116	0.0291987	1	0.153996	0.675585
MBL2	0	2	2	52615	38.01	0.748332	0.00493242	0.0294804	1	0.173084	0.675585
TCEAL5	1	0	1	46639	21.44	0.817969	0.00571998	0.0295066	1	0.182392	0.675585
SYT5	0	2	2	89073	22.45	0.643636	0.0145665	0.0292816	1	0.216917	0.675585
FIGNL1	0	2	2	122639	16.31	0.645394	0.015567	0.0294698	1	0.217268	0.675585
GP2	0	3	3	106682	28.12	0.592953	0.0166878	0.0293043	1	0.217567	0.675585
MR1	0	2	2	82707	24.18	0.655035	0.0185737	0.029384	1	0.219287	0.675585
SALL3	1	3	4	215240	18.58	0.431754	0.0229531	0.029436	1	0.229304	0.675585
PCMTD2	0	2	2	75372	26.54	0.694982	0.0240209	0.0293443	1	0.231205	0.675585
RBM14	0	3	3	128068	23.43	0.55083	0.0518049	0.0292095	1	0.277083	0.675585
RUFY1	0	2	2	142458	14.04	0.592314	0.000939074	0.029581	1	0.0886523	0.676481
CACNA1H	1	4	5	428820	11.66	0.389403	0.00976014	0.0296207	1	0.209031	0.676552
TNNI3K	0	2	2	82531	24.23	0.733943	0.0316536	0.0296548	1	0.239388	0.676552
HMCN1	0	9	9	984352	9.14	0.236422	0.275016	0.0299745	1	0.909475	0.683035
PIK3C2G	0	4	4	267039	14.98	0.502845	0.000687974	0.0300281	1	0.0728416	0.683443
OR4D11	0	1	1	52416	19.08	0.766514	0.00371744	0.030281	1	0.156574	0.68415
KRTAP5-7	0	1	1	41420	24.14	0.780161	0.00427541	0.0302488	1	0.167043	0.68415
CENPB	1	1	2	118780	16.84	0.617479	0.0101472	0.0301112	1	0.209031	0.68415
DNER	0	3	3	130919	22.91	0.584397	0.0137998	0.0303285	1	0.215978	0.68415
OLFML3	0	2	2	101082	19.79	0.644992	0.0149653	0.0302492	1	0.217268	0.68415
YARS2	0	2	2	87686	22.81	0.642289	0.0153242	0.0303448	1	0.217268	0.68415
KIR3DL1	0	2	2	86716	23.06	0.669551	0.0188389	0.0301976	1	0.219826	0.68415
GORAB	0	2	2	88764	22.53	0.670885	0.0200453	0.0302929	1	0.223236	0.68415
KLHL12	0	2	2	103890	19.25	0.650163	0.00184389	0.0304221	1	0.115857	0.684844
USP49	1	1	2	121157	16.51	0.603463	0.00977154	0.0304471	1	0.209031	0.684844
SULT1B1	0	1	1	60134	16.63	0.766514	0.00371194	0.0305291	1	0.156574	0.685884
NANOS2	0	1	1	40242	24.85	0.837909	0.00669737	0.0307245	1	0.188748	0.689467
INTS12	0	2	2	85369	23.43	0.797342	0.0491993	0.0308325	1	0.273578	0.69108
NDUFB2	0	1	1	23457	42.63	0.844492	0.00794369	0.0309327	1	0.197359	0.691995
OGDH	1	2	3	207234	14.48	0.492234	0.0285061	0.0309455	1	0.23446	0.691995
SEMA3A	0	3	3	155287	19.32	0.600943	0.015149	0.0309936	1	0.217268	0.692262
INSL3	0	1	1	33244	30.08	0.813748	0.00567729	0.0310703	1	0.181635	0.693167
TMEM132C	0	4	4	194826	20.53	0.479856	0.00674879	0.0313225	1	0.189177	0.693169
SSTR4	0	2	2	68376	29.25	0.678033	0.0198183	0.0313037	1	0.223228	0.693169
TEX15	0	6	6	475967	12.61	0.383803	0.02239	0.0312933	1	0.228469	0.693169
2019-03-02	0	2	2	75396	26.53	0.698224	0.0246726	0.0311207	1	0.231205	0.693169
JOSD2	0	2	2	51497	38.84	0.745835	0.0352448	0.0312544	1	0.245165	0.693169
TMPRSS11F	0	2	2	86716	23.06	0.786122	0.0453063	0.0313235	1	0.265845	0.693169
MOCOS	0	3	3	154111	19.47	0.574686	0.059681	0.0312041	1	0.297536	0.693169
RPH3A	0	2	2	128161	15.61	0.60265	0.00108361	0.0314538	1	0.0959565	0.695248
VCAN	0	6	6	582479	10.3	0.368907	0.00163437	0.0315415	1	0.111067	0.696383
ZFAND1	0	1	1	56333	17.75	0.81198	0.00535241	0.0316783	1	0.175941	0.696808
POM121L12	0	2	2	65113	30.72	0.689919	0.0230205	0.031677	1	0.229304	0.696808
BAZ2B	0	5	5	373462	13.39	0.432126	0.0324935	0.0316144	1	0.240892	0.696808
CTNNA2	1	2	3	193589	15.5	0.530767	0.0401973	0.0317061	1	0.255641	0.696808
DDX11	0	2	2	164069	12.19	0.594147	0.000823939	0.0319188	1	0.080561	0.697482
LRRC14B	0	2	2	86499	23.12	0.645069	0.00169096	0.0318975	1	0.111744	0.697482
MYL2	1	0	1	46239	21.63	0.816833	0.00558048	0.0318215	1	0.180649	0.697482
MYT1	0	4	4	200568	19.94	0.49142	0.00728855	0.0318768	1	0.194209	0.697482
TMEM63C	0	3	3	152640	19.65	0.57689	0.0596716	0.0318355	1	0.297536	0.697482
MCTP1	1	2	3	200710	14.95	0.497553	0.0319382	0.0320749	1	0.239983	0.700096
GNAT3	0	1	1	61196	16.34	0.75109	0.0032631	0.0322266	1	0.148288	0.702606
DACH2	0	3	3	120827	24.83	0.594939	0.0158795	0.0323837	1	0.217426	0.705229
RNF128	0	2	2	110481	18.1	0.633638	0.00155415	0.0325055	1	0.1087	0.706249
OR2B3	0	2	2	60977	32.8	0.75028	0.00492801	0.0324932	1	0.173084	0.706249
KRTAP13-2	1	0	1	42037	23.79	0.804081	0.00520998	0.0327144	1	0.174553	0.706249
ARL5C	0	1	1	46163	21.66	0.882239	0.0101956	0.0327877	1	0.209031	0.706249
ZNF208	0	3	3	253693	11.83	0.601008	0.0107794	0.0327343	1	0.210105	0.706249
THEM4	0	1	1	47781	20.93	0.898852	0.0122637	0.0327043	1	0.212736	0.706249
LAMP3	0	2	2	94740	21.11	0.662784	0.01725	0.0327293	1	0.217616	0.706249
CYP2C9	1	1	2	101364	19.73	0.675763	0.0202438	0.032574	1	0.223236	0.706249
FAM174B	0	2	2	72216	27.69	0.670667	0.0200767	0.0327991	1	0.223236	0.706249
OR51E1	0	2	2	67109	29.8	0.751768	0.0372959	0.0326218	1	0.249264	0.706249
UMOD	0	3	3	129163	23.23	0.593375	0.0140058	0.0328496	1	0.216368	0.706543
APLNR	0	2	2	82435	24.26	0.716242	0.0261827	0.033051	1	0.231205	0.709283
CDK2	0	2	2	73956	27.04	0.705874	0.0260236	0.0330155	1	0.231205	0.709283
OR52L1	0	1	1	61075	16.37	0.802161	0.00469761	0.0331052	1	0.170853	0.70965
FNTB	0	2	2	53398	37.45	0.742189	0.00449501	0.0331581	1	0.170083	0.709992
C6orf118	1	1	2	91709	21.81	0.654895	0.0174495	0.0333542	1	0.217783	0.713392
CDA	1	0	1	47596	21.01	0.820634	0.00571388	0.0334308	1	0.182392	0.713438
BST2	0	1	1	36120	27.69	0.853547	0.0081368	0.033397	1	0.198642	0.713438
OR52D1	0	1	1	59561	16.79	0.767176	0.00362629	0.0335658	1	0.154775	0.714727
SPAG17	1	2	3	407349	7.36	0.481893	0.0137916	0.0335583	1	0.215978	0.714727
ZMAT4	1	0	1	52813	18.93	0.834011	0.00643852	0.0336733	1	0.187078	0.716222
ESR2	0	2	2	175469	11.4	0.609643	0.000901916	0.0340398	1	0.0872945	0.716518
PARP4	0	3	3	279633	10.73	0.523361	0.00507559	0.0338243	1	0.174005	0.716518
PIK3R2	0	2	2	134838	14.83	0.604261	0.00837377	0.0338939	1	0.201602	0.716518
FAM161A	1	1	2	138127	14.48	0.626185	0.0118469	0.0340324	1	0.212102	0.716518
RXFP1	0	3	3	166647	18	0.621486	0.0171947	0.0340611	1	0.217616	0.716518
ZNF667	0	2	2	116854	17.12	0.696739	0.0211849	0.0338546	1	0.225424	0.716518
ANO3	0	3	3	224006	13.39	0.53959	0.040895	0.0340183	1	0.257726	0.716518
TUB	0	3	3	162682	18.44	0.585149	0.0593785	0.0338231	1	0.297084	0.716518
MAPK4	0	3	3	116833	25.68	0.613811	0.0771655	0.033815	1	0.358758	0.716518
SPEG	0	8	8	598325	13.37	0.269394	0.141605	0.0340238	1	0.545033	0.716518
PDAP1	0	1	1	35210	28.4	0.892061	0.0118742	0.0341458	1	0.212102	0.716726
ADCY5	0	3	3	225712	13.29	0.511327	0.0236724	0.034122	1	0.230344	0.716726
PHF20L1	0	3	3	206134	14.55	0.563932	0.0504126	0.0342888	1	0.275257	0.718939
PZP	0	2	2	265269	7.54	0.563086	0.00440361	0.0344379	1	0.168878	0.720005
OR5K2	1	0	1	53234	18.78	0.835013	0.00667283	0.0346296	1	0.188475	0.720005
USPL1	0	2	2	192979	10.36	0.643374	0.0112304	0.0344542	1	0.210156	0.720005
TUBA3C	1	1	2	87571	22.84	0.651216	0.0165247	0.0344667	1	0.217567	0.720005
MSX2	0	2	2	61262	32.65	0.742872	0.033356	0.0345967	1	0.242391	0.720005
HNF4G	0	2	2	88180	22.68	0.750539	0.0346553	0.0346402	1	0.244041	0.720005
TPD52	0	2	2	71683	27.9	0.747325	0.0350657	0.0345171	1	0.244612	0.720005
C11orf63	0	3	3	166759	17.99	0.588229	0.0641009	0.0346272	1	0.31218	0.720005
CREBL2	1	0	1	50561	19.78	0.828462	0.0060803	0.034745	1	0.185661	0.720621
AQP10	0	2	2	65637	30.47	0.802789	0.0532036	0.034727	1	0.280494	0.720621
YWHAE	0	2	2	64162	31.17	0.753195	0.00473127	0.0348746	1	0.171251	0.722526
GALNT7	0	2	2	125559	15.93	0.653041	0.0147798	0.0349507	1	0.217143	0.72332
ZMIZ1	0	3	3	228302	13.14	0.5222	0.00490468	0.0350505	1	0.173084	0.723357
MYL4	0	1	1	39817	25.11	0.866955	0.00912463	0.0351651	1	0.207549	0.723357
C6	0	2	2	170291	11.74	0.640226	0.0114606	0.0351239	1	0.211434	0.723357
NUDT6	0	1	1	35426	28.23	0.895801	0.012333	0.0350882	1	0.212736	0.723357
SLC24A5	0	3	3	146075	20.54	0.622897	0.018707	0.0350572	1	0.219287	0.723357
CYP7A1	0	2	2	98192	20.37	0.681562	0.0210274	0.0351789	1	0.224535	0.723357
MT1H	0	1	1	22680	44.09	0.823024	0.0067405	0.0354353	1	0.189177	0.727068
SSTR3	0	2	2	85767	23.32	0.696253	0.0207075	0.0354039	1	0.224304	0.727068
CLINT1	0	3	3	130896	22.92	0.613257	0.0174499	0.0356604	1	0.217783	0.730125
CHD1L	0	3	3	168691	17.78	0.589097	0.0639671	0.0356396	1	0.311925	0.730125
CLGN	1	1	2	118250	16.91	0.700652	0.022891	0.0357166	1	0.229304	0.730494
ZNF45	0	2	2	128070	15.62	0.70947	0.00256956	0.0358495	1	0.136553	0.730873
NOVA2	0	2	2	93831	21.31	0.65119	0.014244	0.0358423	1	0.216648	0.730873
TLR6	0	3	3	144651	20.74	0.617567	0.0181901	0.0358066	1	0.219287	0.730873
CD96	0	2	2	123623	16.18	0.677068	0.00210495	0.0362579	1	0.122612	0.732886
CALCRL	0	1	1	88206	11.34	0.791661	0.00394332	0.0363396	1	0.16182	0.732886
C6orf58	0	2	2	62850	31.82	0.737179	0.00444108	0.0363689	1	0.168878	0.732886
MRPL47	1	0	1	49521	20.19	0.825787	0.00617679	0.0360537	1	0.187002	0.732886
SNX11	1	0	1	52840	18.93	0.834076	0.00634005	0.0363299	1	0.187078	0.732886
PAX1	0	3	3	98606	30.42	0.618393	0.0174731	0.0362182	1	0.217783	0.732886
RRP8	0	2	2	91283	21.91	0.680638	0.019482	0.0362799	1	0.221594	0.732886
COL5A3	0	5	5	320404	15.61	0.427172	0.0244113	0.0363083	1	0.231205	0.732886
RP2	0	2	2	79817	25.06	0.714611	0.0273437	0.0360159	1	0.231759	0.732886
GPR139	0	2	2	66051	30.28	0.72842	0.0306758	0.0361525	1	0.23863	0.732886
ALPK1	0	3	3	228487	13.13	0.555191	0.042779	0.0361628	1	0.260322	0.732886
SALL2	0	2	2	249498	8.02	0.5795	0.000486237	0.0364683	1	0.0648572	0.733197
LARP6	0	2	2	112327	17.81	0.640299	0.013209	0.0365374	1	0.215978	0.733197
HAS1	0	3	3	106276	28.23	0.616744	0.016566	0.0364991	1	0.217567	0.733197
TMEM169	0	2	2	67040	29.83	0.77428	0.0429392	0.0365041	1	0.260407	0.733197
WBSCR17	0	3	3	120844	24.83	0.607587	0.00161566	0.0369472	1	0.110363	0.73755
UBAP2L	0	3	3	262386	11.43	0.552117	0.0060208	0.0368646	1	0.185205	0.73755
CEACAM7	1	0	1	53760	18.6	0.83625	0.0064447	0.0369631	1	0.187078	0.73755
PLA2G2E	0	1	1	27944	35.79	0.863822	0.00932773	0.0368615	1	0.207549	0.73755
CTSF	0	2	2	86391	23.15	0.679569	0.0193103	0.036931	1	0.22157	0.73755
CAPS2	0	3	3	156826	19.13	0.61564	0.0818595	0.0369852	1	0.37548	0.73755
HIST1H2AB	0	1	1	26712	37.44	0.896611	0.0130895	0.0371157	1	0.214897	0.738937
ADAP2	0	2	2	86344	23.16	0.675792	0.0189996	0.0371319	1	0.220469	0.738937
TRPS1	0	4	4	242642	16.49	0.505276	0.0458595	0.037394	1	0.266676	0.74338
KIF2B	0	3	3	129762	23.12	0.618008	0.00179519	0.0375894	1	0.114302	0.744946
OPALIN	0	1	1	56218	17.79	0.829167	0.00601741	0.037559	1	0.185205	0.744946
ENTHD1	0	2	2	121494	16.46	0.711695	0.0229306	0.0375832	1	0.229304	0.744946
DYNC2H1	0	8	8	752779	10.63	0.302181	0.0679588	0.0376301	1	0.326161	0.744983
TBC1D1	0	3	3	225509	13.3	0.516149	0.00608406	0.0377763	1	0.185661	0.746099
CNTN6	0	3	3	216128	13.88	0.587162	0.0115042	0.0377926	1	0.211434	0.746099
KRT14	0	2	2	80834	24.74	0.705463	0.0242503	0.0378422	1	0.231205	0.746099
HGD	0	2	2	99565	20.09	0.787289	0.042675	0.0378406	1	0.260322	0.746099
FTH1P18	0	1	1	22590	44.27	0.836608	0.00747802	0.0380793	1	0.195322	0.746229
ABCA6	0	3	3	283124	10.6	0.585328	0.00824948	0.0379623	1	0.200626	0.746229
WNK2	2	2	4	447340	8.94	0.441841	0.0106567	0.0380368	1	0.210105	0.746229
EGR2	0	2	2	109370	18.29	0.663409	0.0154337	0.0381032	1	0.217268	0.746229
SCEL	0	2	2	129419	15.45	0.729893	0.0252072	0.0381214	1	0.231205	0.746229
KHDRBS2	0	2	2	82984	24.1	0.725255	0.0284943	0.0379292	1	0.23446	0.746229
CYTIP	0	2	2	78924	25.34	0.776989	0.0424171	0.0380114	1	0.260287	0.746229
ABCB5	0	3	3	259364	11.57	0.545801	0.00660547	0.0382055	1	0.187643	0.747113
AAMDC	0	1	1	24304	41.15	0.873417	0.0107968	0.0382667	1	0.210105	0.747547
TAS2R60	0	1	1	53570	18.67	0.811555	0.0053028	0.0385978	1	0.175732	0.749457
OR52A1	1	0	1	52584	19.02	0.833461	0.00651228	0.0385913	1	0.187078	0.749457
CALCB	0	1	1	24080	41.53	0.841208	0.00776107	0.0385885	1	0.196643	0.749457
KRTAP15-1	0	1	1	25368	39.42	0.879669	0.0114749	0.0386647	1	0.211434	0.749457
CCNG1	0	1	1	55354	18.07	0.928444	0.0181091	0.0386381	1	0.219287	0.749457
LTBP2	0	4	4	325476	12.29	0.490684	0.0206137	0.0386166	1	0.223946	0.749457
FAM186A	0	4	4	404393	9.89	0.488655	0.0261516	0.0387164	1	0.231205	0.749457
ZNF331	0	2	2	91659	21.82	0.752751	0.033557	0.0387035	1	0.242391	0.749457
XPO1	0	3	3	193949	15.47	0.639312	0.0844886	0.0384646	1	0.384046	0.749457
RNASE8	0	1	1	35337	28.3	0.856649	0.00857421	0.0387634	1	0.20286	0.749608
EPHB1	0	3	3	188488	15.92	0.576735	0.0100368	0.0389025	1	0.209031	0.750784
NPR3	0	3	3	163843	18.31	0.611195	0.0687191	0.0388996	1	0.329398	0.750784
SMYD1	0	3	3	131672	22.78	0.63136	0.00198755	0.0389461	1	0.120919	0.750868
PCDHB13	1	1	2	149748	13.36	0.638286	0.0109238	0.039032	1	0.210105	0.751013
RBFA	0	2	2	71381	28.02	0.740461	0.0320803	0.0390095	1	0.239983	0.751013
INSR	0	3	3	247204	12.14	0.536341	0.00507147	0.0391735	1	0.174005	0.751325
OR52I2	0	2	2	62440	32.03	0.787826	0.00644692	0.0392105	1	0.187078	0.751325
ACAP3	0	2	2	152819	13.09	0.6361	0.00909186	0.039106	1	0.20749	0.751325
MUC17	0	9	9	772024	11.66	0.30048	0.0134115	0.0391806	1	0.215978	0.751325
GATAD2B	0	2	2	116345	17.19	0.659532	0.0153896	0.0392442	1	0.217268	0.751325
GSK3B	0	2	2	108975	18.35	0.666703	0.0169633	0.0392876	1	0.217567	0.751405
CALHM1	0	2	2	78064	25.62	0.703768	0.0229275	0.0394257	1	0.229304	0.753294
SMEK1	0	3	3	168763	17.78	0.604432	0.0142301	0.0395213	1	0.216648	0.754368
BNC1	0	2	2	193400	10.34	0.64206	0.00106551	0.0397884	1	0.0958662	0.757205
GADD45G	1	0	1	42713	23.41	0.806241	0.00486586	0.0397819	1	0.173004	0.757205
MBTPS1	0	3	3	222841	13.46	0.560774	0.00756258	0.039736	1	0.195322	0.757205
EFCAB14	0	2	2	105112	19.03	0.700269	0.0230149	0.0398312	1	0.229304	0.757267
PRRX1	0	2	2	59049	33.87	0.758732	0.00494036	0.0398723	1	0.173084	0.757298
TMEM91	1	0	1	50544	19.78	0.828419	0.00589617	0.0400318	1	0.184051	0.758833
SYT13	0	2	2	90680	22.06	0.691161	0.0203717	0.0400324	1	0.22343	0.758833
SPINK5	0	3	3	216132	13.88	0.591495	0.0576185	0.0401293	1	0.290962	0.759918
PPIG	0	2	2	135956	14.71	0.670628	0.00190506	0.0402907	1	0.118535	0.761386
TMEM150C	1	0	1	50725	19.71	0.828877	0.00621284	0.0403037	1	0.187078	0.761386
RAMP3	0	1	1	40528	24.67	0.847134	0.0072965	0.0404452	1	0.194209	0.761386
TFAP2B	0	2	2	97463	20.52	0.685241	0.0189233	0.0404156	1	0.220186	0.761386
LGI1	0	2	2	120459	16.6	0.698464	0.0217674	0.0403851	1	0.227082	0.761386
C3orf30	0	2	2	101529	19.7	0.790917	0.0434955	0.0403383	1	0.261824	0.761386
KIAA0100	1	2	3	395188	7.59	0.527673	0.0150524	0.0405718	1	0.217268	0.762272
PRKCG	0	3	3	149674	20.04	0.609634	0.0665484	0.0405433	1	0.32092	0.762272
RPL14	1	0	1	55294	18.09	0.839767	0.00652061	0.0406491	1	0.187078	0.762976
GAL3ST1	0	2	2	81105	24.66	0.724056	0.00302401	0.0409653	1	0.145975	0.764298
OR5M11	0	1	1	51408	19.45	0.830745	0.00629655	0.0411904	1	0.187078	0.764298
C7orf33	0	1	1	48119	20.78	0.850357	0.00755817	0.0411635	1	0.195322	0.764298
BET1L	0	1	1	41385	24.16	0.862125	0.00845114	0.041067	1	0.202194	0.764298
EPX	1	1	2	129685	15.42	0.641269	0.011937	0.0409465	1	0.212102	0.764298
CUL3	1	1	2	161131	12.41	0.656885	0.0128857	0.0410863	1	0.214137	0.764298
SPATC1	0	2	2	113444	17.63	0.67434	0.0156106	0.0411844	1	0.217268	0.764298
PUS10	0	2	2	120235	16.63	0.70387	0.0226768	0.0409104	1	0.229304	0.764298
CCT8L2	1	1	2	106613	18.76	0.717528	0.0247375	0.0411847	1	0.231205	0.764298
MFRP	0	2	2	64465	31.02	0.807563	0.0537968	0.0409685	1	0.281376	0.764298
IKBKB	0	3	3	173909	17.25	0.614955	0.0676501	0.0410851	1	0.325169	0.764298
KCNB2	0	3	3	170039	17.64	0.60974	0.0696854	0.0411981	1	0.332864	0.764298
NOTO	0	2	2	54320	36.82	0.771267	0.0054199	0.0412479	1	0.17755	0.764482
SEZ6L	0	4	4	219018	18.26	0.537292	0.000863384	0.0417444	1	0.0839893	0.764811
ASIC2	0	2	2	144230	13.87	0.655095	0.00136225	0.0416286	1	0.105486	0.764811
NOA1	0	2	2	127415	15.7	0.650185	0.00146607	0.041465	1	0.107236	0.764811
TINF2	0	2	2	110852	18.04	0.695103	0.00235978	0.0420005	1	0.130702	0.764811
NDUFS7	1	0	1	45584	21.94	0.814947	0.00518145	0.0419558	1	0.174553	0.764811
RSPO2	0	2	2	65314	30.62	0.779771	0.00578135	0.0420964	1	0.1826	0.764811
HS3ST5	0	2	2	70418	28.4	0.787374	0.00616417	0.041712	1	0.186915	0.764811
SLIT1	0	4	4	277241	14.43	0.501019	0.00631299	0.0423765	1	0.187078	0.764811
SLC25A51	1	0	1	53503	18.69	0.835648	0.00657407	0.0415422	1	0.187478	0.764811
DUSP3	0	1	1	40701	24.57	0.854661	0.00777396	0.0421027	1	0.196643	0.764811
RNF5	0	1	1	42515	23.52	0.870769	0.00922299	0.0418163	1	0.207549	0.764811
H3F3A	0	1	1	30994	32.26	0.87445	0.01038	0.0422358	1	0.209097	0.764811
CELA2A	0	1	1	52817	18.93	0.892566	0.0108579	0.042274	1	0.210105	0.764811
SLC2A5	0	2	2	128876	15.52	0.660044	0.0138354	0.042379	1	0.215978	0.764811
S100A7A	0	1	1	33653	29.72	0.904535	0.0143742	0.0423804	1	0.216787	0.764811
WSCD2	0	2	2	115342	17.34	0.662259	0.0146672	0.0414104	1	0.216917	0.764811
DGKG	0	3	3	161848	18.54	0.621779	0.0160826	0.0419476	1	0.217567	0.764811
SLC13A3	0	2	2	111683	17.91	0.673071	0.0164374	0.0422246	1	0.217567	0.764811
TMEM260	0	2	2	131513	15.21	0.679505	0.0170373	0.0422319	1	0.217567	0.764811
SVOP	0	2	2	110765	18.06	0.689313	0.0185802	0.0421937	1	0.219287	0.764811
MROH9	0	3	3	173844	17.26	0.645083	0.0193298	0.0418482	1	0.22157	0.764811
FBXL16	0	2	2	86668	23.08	0.697576	0.0209014	0.0419437	1	0.224535	0.764811
SOCS5	0	2	2	101893	19.63	0.714026	0.0244725	0.0422374	1	0.231205	0.764811
NPC1L1	0	3	3	253796	11.82	0.568673	0.0334326	0.0413846	1	0.242391	0.764811
PPFIA3	1	2	3	212697	14.1	0.545965	0.0345131	0.0420197	1	0.244041	0.764811
NFRKB	0	3	3	242705	12.36	0.573118	0.0378167	0.041356	1	0.250076	0.764811
SERPINB2	0	2	2	81102	24.66	0.794879	0.0487072	0.0422364	1	0.272659	0.764811
MMP2	0	3	3	151628	19.79	0.62053	0.0743335	0.0423831	1	0.34932	0.764811
ZHX1	0	3	3	178388	16.82	0.653847	0.0204098	0.04248	1	0.22343	0.765838
MT1A	0	1	1	22624	44.2	0.862104	0.00967028	0.0426191	1	0.209031	0.767293
AFF2	0	4	4	250589	15.96	0.543484	0.0111988	0.0426783	1	0.210156	0.767293
PCDHA5	1	1	2	137189	14.58	0.645957	0.0115073	0.0426808	1	0.211434	0.767293
OCA2	0	2	2	159162	12.57	0.669379	0.00146467	0.0430637	1	0.107236	0.770425
MAP7D2	0	2	2	139621	14.32	0.662723	0.0015838	0.0432735	1	0.109574	0.770425
NCAM2	0	3	3	163138	18.39	0.654508	0.00213031	0.0433604	1	0.123713	0.770425
OR4D9	1	0	1	52920	18.9	0.834267	0.00642124	0.0432206	1	0.187078	0.770425
OR4L1	1	0	1	52244	19.14	0.832639	0.00649457	0.0429107	1	0.187078	0.770425
SLC25A33	1	0	1	62919	15.89	0.855456	0.00747844	0.0431228	1	0.195322	0.770425
CLPSL2	0	1	1	27589	36.25	0.850319	0.00831222	0.0436717	1	0.200877	0.770425
HIST1H1D	0	1	1	43512	22.98	0.883934	0.0105766	0.0433904	1	0.209606	0.770425
SLC4A10	0	3	3	227329	13.2	0.601618	0.0120085	0.0431481	1	0.212102	0.770425
GRIA2	0	2	2	191543	10.44	0.666991	0.0121535	0.0436992	1	0.212239	0.770425
RPLP1	0	1	1	23484	42.58	0.890662	0.0126327	0.0435132	1	0.213715	0.770425
LARGE	1	1	2	143335	13.95	0.661542	0.0129701	0.0435344	1	0.214276	0.770425
PLXNA1	1	3	4	334305	11.97	0.466385	0.018606	0.0433111	1	0.219287	0.770425
CNGA2	0	2	2	117627	17	0.699103	0.0198504	0.0429868	1	0.223228	0.770425
NR0B1	0	2	2	88608	22.57	0.718942	0.023794	0.0432822	1	0.23083	0.770425
ZNF599	1	1	2	118219	16.92	0.723471	0.025167	0.0435565	1	0.231205	0.770425
FAM196B	0	2	2	106743	18.74	0.726277	0.0268289	0.0432467	1	0.231601	0.770425
CDCP2	0	2	2	90126	22.19	0.746695	0.0315653	0.0435187	1	0.239098	0.770425
TACR3	0	2	2	95914	20.85	0.767332	0.0360677	0.0436912	1	0.247713	0.770425
UST	0	2	2	86119	23.22	0.7856	0.0421213	0.043636	1	0.259819	0.770425
PKHD1	0	7	7	731986	9.56	0.350081	0.166481	0.0436217	1	0.594954	0.770425
MTUS2	0	4	4	256835	15.57	0.537385	0.00850689	0.0439312	1	0.202701	0.773802
PCDHGA8	0	3	3	156426	19.18	0.619223	0.0723241	0.0440269	1	0.342142	0.774777
XPO4	0	2	2	209110	9.56	0.683387	0.0129154	0.0441929	1	0.214137	0.776985
SEMA3D	0	2	2	144369	13.85	0.712532	0.00247324	0.0443751	1	0.133788	0.7779
GRIK4	0	3	3	189530	15.83	0.586015	0.0101181	0.0444479	1	0.209031	0.7779
PPAP2B	0	2	2	80956	24.7	0.768004	0.0370919	0.0443295	1	0.249254	0.7779
GPR157	0	2	2	59802	33.44	0.781341	0.0426438	0.0443299	1	0.260322	0.7779
PKD1L1	1	3	4	509555	7.85	0.491141	0.0514284	0.044448	1	0.27678	0.7779
GALNT16	0	2	2	116193	17.21	0.700101	0.01868	0.0445934	1	0.219287	0.779733
SNX10	0	1	1	60421	16.55	0.848792	0.00726465	0.0447417	1	0.194074	0.781332
IQCF5	0	1	1	28896	34.61	0.850965	0.008325	0.0452018	1	0.200932	0.781332
IFNA6	0	1	1	31920	31.33	0.651972	0.0141084	0.045136	1	0.216368	0.781332
SLC44A5	0	3	3	161301	18.6	0.679038	0.0255027	0.0450483	1	0.231205	0.781332
NRBP1	0	2	2	107015	18.69	0.73602	0.027052	0.0451805	1	0.231759	0.781332
FEZ1	0	2	2	94159	21.24	0.764622	0.0358342	0.0449895	1	0.247055	0.781332
BAI2	0	5	5	290491	17.21	0.478107	0.0366396	0.0452556	1	0.248085	0.781332
BMP4	0	2	2	80425	24.87	0.771829	0.0387819	0.0450822	1	0.252451	0.781332
TBCC	0	2	2	72862	27.45	0.773469	0.0393931	0.0452318	1	0.253554	0.781332
MYH1	0	5	5	340705	14.68	0.48944	0.0418199	0.0448848	1	0.259423	0.781332
TSSK6	0	2	2	65958	30.32	0.790013	0.0427008	0.0449	1	0.260322	0.781332
ZNF391	0	2	2	83342	24	0.787493	0.0445906	0.0449437	1	0.264125	0.781332
SLC13A1	0	2	2	110292	18.13	0.810871	0.0493717	0.0452385	1	0.273578	0.781332
PNLIPRP1	0	2	2	85510	23.39	0.832552	0.06238	0.0450583	1	0.306683	0.781332
OR51G2	0	1	1	52920	18.9	0.84546	0.00704543	0.0454334	1	0.193955	0.782287
NFKBIE	1	1	2	98802	20.24	0.702569	0.0213743	0.0454086	1	0.225563	0.782287
LCK	0	2	2	102732	19.47	0.708804	0.021624	0.0453799	1	0.226732	0.782287
RAB38	0	2	2	70204	28.49	0.796174	0.00651227	0.0456318	1	0.187078	0.783508
NUDT8	0	1	1	43490	22.99	0.84392	0.00685511	0.0459552	1	0.19067	0.783508
RABGGTB	0	1	1	68730	14.55	0.851327	0.00707436	0.0458692	1	0.193955	0.783508
OR10R2	0	1	1	56448	17.72	0.925057	0.0169593	0.0459513	1	0.217567	0.783508
ZBTB39	0	2	2	131305	15.23	0.689166	0.0172717	0.0459949	1	0.217616	0.783508
MSLN	0	3	3	117354	25.56	0.655343	0.0213573	0.0457478	1	0.225563	0.783508
ST6GAL2	1	1	2	107594	18.59	0.702298	0.0212935	0.0459157	1	0.225563	0.783508
ZDHHC17	0	2	2	125173	15.98	0.714302	0.0220905	0.0457414	1	0.227774	0.783508
DACT3	0	3	3	103469	28.99	0.671937	0.0233498	0.0458332	1	0.229544	0.783508
IKZF2	0	2	2	107545	18.6	0.73866	0.0280494	0.0458187	1	0.232714	0.783508
KLK7	0	2	2	72225	27.69	0.805118	0.051884	0.0456385	1	0.277131	0.783508
ATP8A1	1	2	3	226390	13.25	0.602847	0.0579931	0.0456768	1	0.2921	0.783508
CLRN2	0	1	1	45319	22.07	0.914676	0.0148248	0.04613	1	0.217143	0.783749
KIF4A	1	2	3	213627	14.04	0.63469	0.0148985	0.0460749	1	0.217169	0.783749
TMEM181	0	2	2	116571	17.16	0.695015	0.0187215	0.0461318	1	0.219287	0.783749
FOXN2	0	2	2	80181	24.94	0.806907	0.00711117	0.0463747	1	0.193955	0.785465
PITPNM2	1	2	3	243140	12.34	0.567568	0.0315144	0.0463967	1	0.238996	0.785465
DNAH11	0	7	7	760517	9.2	0.342346	0.05018	0.0463509	1	0.274914	0.785465
BSCL2	0	2	2	80797	24.75	0.838971	0.0653156	0.0463696	1	0.316408	0.785465
JPH2	0	3	3	136998	21.9	0.673042	0.00209356	0.0468104	1	0.122385	0.787613
NUP214	1	2	3	386192	7.77	0.567839	0.00367144	0.0470108	1	0.155662	0.787613
C3orf70	1	0	1	54871	18.22	0.838811	0.00626047	0.0465963	1	0.187078	0.787613
OR2L5	1	0	1	52584	19.02	0.833461	0.0064648	0.0471533	1	0.187078	0.787613
TRIM64C	1	0	1	53235	18.78	0.835016	0.006514	0.0469148	1	0.187078	0.787613
GDF10	0	2	2	99695	20.06	0.70353	0.0196666	0.0466621	1	0.222354	0.787613
PAPOLB	0	2	2	120877	16.55	0.704911	0.0210283	0.0471007	1	0.224535	0.787613
ARHGAP12	0	3	3	161056	18.63	0.653574	0.0213168	0.0471628	1	0.225563	0.787613
HLA-A	0	2	2	87052	22.97	0.723291	0.0261745	0.0467644	1	0.231205	0.787613
SIGLEC9	1	1	2	113363	17.64	0.733012	0.0266726	0.0467097	1	0.2315	0.787613
GABRA5	0	2	2	90784	22.03	0.757679	0.0340943	0.0470169	1	0.242713	0.787613
RARS2	0	2	2	106766	18.73	0.798838	0.0452431	0.0469233	1	0.265556	0.787613
UQCC1	0	2	2	73962	27.04	0.791068	0.0464793	0.0471811	1	0.267728	0.787613
TBATA	0	2	2	76624	26.1	0.820322	0.0579481	0.0471546	1	0.292011	0.787613
PLCB1	0	4	4	236009	16.95	0.553804	0.061649	0.0470695	1	0.304182	0.787613
SCN9A	0	4	4	343985	11.63	0.52209	0.142705	0.0467641	1	0.54707	0.787613
DYRK1B	0	2	2	114549	17.46	0.702728	0.0185773	0.0472412	1	0.219287	0.78793
FBN2	0	4	4	522345	7.66	0.514377	0.00197951	0.047607	1	0.120919	0.791468
PSMG1	1	0	1	62438	16.02	0.854545	0.00723518	0.0476186	1	0.194074	0.791468
GYPE	0	1	1	28013	35.7	0.902554	0.0146955	0.0475267	1	0.216917	0.791468
FAM47A	0	3	3	143754	20.87	0.65448	0.0200741	0.0476045	1	0.223236	0.791468
ZC3H12A	0	2	2	108301	18.47	0.722961	0.00272627	0.0476859	1	0.139668	0.7919
OR2W5	1	0	1	61827	16.17	0.853375	0.00714348	0.0478673	1	0.193955	0.792463
KRTAP26-1	0	1	1	54163	18.46	0.856768	0.00776634	0.0478088	1	0.196643	0.792463
ANGPT1	0	2	2	103952	19.24	0.794137	0.044472	0.0478852	1	0.264125	0.792463
CASQ2	0	2	2	84463	23.68	0.808772	0.0528987	0.0478401	1	0.279951	0.792463
C2orf61	1	0	1	64867	15.42	0.859045	0.0075455	0.0481125	1	0.195322	0.795537
GC	0	1	1	114635	8.72	0.813346	0.00410614	0.0483281	1	0.164369	0.797066
UBQLNL	0	1	1	95786	10.44	0.811771	0.00427626	0.0482896	1	0.167043	0.797066
OXNAD1	0	2	2	78520	25.47	0.80536	0.00695475	0.048331	1	0.192194	0.797066
AAED1	0	1	1	37245	26.85	0.875664	0.0101686	0.0484129	1	0.209031	0.797066
SLC2A3	0	2	2	121109	16.51	0.706938	0.0207871	0.0483794	1	0.224304	0.797066
CLDN8	0	1	1	56712	17.63	0.85714	0.00778299	0.048491	1	0.196643	0.797162
VWA5B1	0	4	4	221339	18.07	0.559681	0.0602187	0.0485019	1	0.299437	0.797162
INSC	0	2	2	122199	16.37	0.735352	0.00290683	0.0486773	1	0.143313	0.797253
TCHHL1	0	3	3	172965	17.34	0.736779	0.00394289	0.0488403	1	0.16182	0.797253
C1orf68	1	0	1	50075	19.97	0.827221	0.00603978	0.0487525	1	0.185491	0.797253
CCDC101	1	0	1	56835	17.59	0.843169	0.0064492	0.0487449	1	0.187078	0.797253
CAMK2B	0	3	3	123651	24.26	0.663527	0.0222892	0.0488402	1	0.228469	0.797253
HAPLN4	0	2	2	71087	28.13	0.795417	0.042407	0.0486959	1	0.260287	0.797253
LRRIQ3	0	2	2	106868	18.71	0.797418	0.0468003	0.0487746	1	0.268688	0.797253
ZNF19	0	2	2	91552	21.85	0.822385	0.0579244	0.0487494	1	0.292011	0.797253
RET	0	4	4	226041	17.7	0.560447	0.00989027	0.048886	1	0.209031	0.79732
HELZ	0	3	3	341297	8.79	0.59758	0.000596822	0.0489427	1	0.0680804	0.797567
LHFPL2	1	0	1	57381	17.43	0.844345	0.00651295	0.0489881	1	0.187078	0.797628
KIF5A	1	1	2	190821	10.48	0.693417	0.0127475	0.0490659	1	0.213837	0.798217
KIR3DL2	0	2	2	87608	22.83	0.803504	0.0487211	0.049134	1	0.272659	0.798494
EPHB2	0	3	3	196712	15.25	0.602475	0.0542562	0.0491663	1	0.282622	0.798494
SCGB1D4	0	1	1	24743	40.42	0.883246	0.011914	0.0492233	1	0.212102	0.798743
MPP4	0	2	2	132511	15.09	0.720322	0.00264294	0.049483	1	0.138096	0.799114
OR51I2	0	1	1	59890	16.7	0.850965	0.00721613	0.04938	1	0.193955	0.799114
HRSP12	0	1	1	41887	23.87	0.898418	0.013034	0.0495353	1	0.214738	0.799114
TBL3	1	1	2	149968	13.34	0.689387	0.013952	0.0493153	1	0.216149	0.799114
CDH13	0	3	3	172553	17.39	0.652855	0.018636	0.049334	1	0.219287	0.799114
MKX	0	2	2	76437	26.17	0.771869	0.039306	0.0494472	1	0.253538	0.799114
PRR25	0	2	2	65228	30.66	0.827261	0.0590527	0.0495381	1	0.295943	0.799114
CA3	1	0	1	62764	15.93	0.855163	0.0071985	0.0497845	1	0.193955	0.800065
IGF1	0	2	2	77963	25.65	0.823353	0.00809362	0.0497718	1	0.198599	0.800065
NOVA1	0	2	2	120691	16.57	0.769862	0.0335373	0.049748	1	0.242391	0.800065
ZNF471	0	2	2	126327	15.83	0.783633	0.0374013	0.0497297	1	0.249264	0.800065
CACNA1B	0	6	6	406025	14.78	0.415993	0.0927722	0.0498057	1	0.410218	0.800065
C4orf33	0	1	1	43483	23	0.925581	0.0184673	0.0498872	1	0.219287	0.800703
DNASE1L1	1	1	2	109351	18.29	0.728499	0.0259196	0.0499353	1	0.231205	0.800803
HOXA6	0	1	1	45136	22.16	0.905828	0.0127762	0.050155	1	0.213837	0.802982
TBX20	0	2	2	84291	23.73	0.789459	0.0439881	0.0501468	1	0.263252	0.802982
NABP1	0	1	1	53356	18.74	0.8916	0.0111715	0.0502386	1	0.210105	0.80344
PDE9A	0	2	2	122902	16.27	0.725851	0.0222419	0.0502674	1	0.228304	0.80344
SFRP2	0	2	2	66185	30.22	0.80666	0.00676047	0.0504345	1	0.189177	0.804099
KIT	0	2	2	181665	11.01	0.681913	0.0134487	0.0504004	1	0.215978	0.804099
KIAA1217	1	3	4	360854	11.08	0.51286	0.112044	0.0503723	1	0.469851	0.804099
CLP1	0	2	2	81564	24.52	0.854033	0.01031	0.0506688	1	0.209031	0.804488
SMIM21	0	1	1	36788	27.18	0.88227	0.0110997	0.050527	1	0.210105	0.804488
PCDHA1	1	1	2	148655	13.45	0.6685	0.0125763	0.0506279	1	0.213481	0.804488
DAG1	0	2	2	183594	10.89	0.701587	0.0136882	0.0506361	1	0.215978	0.804488
SPRR2A	0	1	1	10265	97.42	0.924671	0.0210044	0.0506088	1	0.224535	0.804488
SHANK1	0	6	6	353472	16.97	0.44125	0.031592	0.0507763	1	0.239168	0.805527
F13A1	0	2	2	147089	13.6	0.694923	0.00198358	0.0508976	1	0.120919	0.806606
INHBA	0	2	2	83933	23.83	0.787172	0.0432054	0.0509285	1	0.261195	0.806606
ESRRG	1	1	2	124909	16.01	0.736923	0.0269747	0.0511158	1	0.231759	0.808237
FAM114A1	0	2	2	109624	18.24	0.750437	0.0312544	0.05108	1	0.23863	0.808237
NOC4L	0	2	2	93127	21.48	0.735631	0.0272134	0.0511601	1	0.231759	0.808271
AMPD1	0	2	2	138093	14.48	0.747212	0.0262795	0.0512573	1	0.231205	0.809139
SCN5A	0	5	5	359412	13.91	0.473052	0.121038	0.0513448	1	0.49659	0.809853
ACTC1	0	2	2	70629	28.32	0.822483	0.00796847	0.0515107	1	0.197359	0.811802
AHSG	0	2	2	79102	25.28	0.866464	0.0116022	0.0515999	1	0.212102	0.811872
RBM25	0	2	2	149770	13.35	0.704773	0.0185261	0.0515987	1	0.219287	0.811872
ZNF382	0	1	1	106850	9.36	0.859277	0.00642615	0.0517107	1	0.187078	0.811929
FANK1	0	2	2	74465	26.86	0.814586	0.00740633	0.0521932	1	0.195322	0.811929
RAD51	0	1	1	70041	14.28	0.863416	0.00771527	0.0523238	1	0.196643	0.811929
SPOP	1	0	1	76774	13.03	0.87807	0.00853355	0.0516572	1	0.202701	0.811929
GJC3	0	1	1	53522	18.68	0.878883	0.00953686	0.0521459	1	0.209031	0.811929
RIC3	0	1	1	41552	24.07	0.880696	0.0104359	0.0519889	1	0.209097	0.811929
CEP170	0	4	4	301534	13.27	0.576259	0.0123607	0.051941	1	0.21283	0.811929
SV2A	0	2	2	150250	13.31	0.685793	0.0148547	0.0517696	1	0.217143	0.811929
ATP5H	0	1	1	30438	32.85	0.906105	0.0150946	0.0518317	1	0.217268	0.811929
CCDC57	0	2	2	166995	11.98	0.707528	0.0151838	0.0518449	1	0.217268	0.811929
ZNF775	1	1	2	101648	19.68	0.705685	0.0195778	0.0521112	1	0.221808	0.811929
WDR86	0	2	2	88795	22.52	0.765019	0.0310716	0.0522796	1	0.23863	0.811929
PAX5	0	2	2	85362	23.43	0.784785	0.0411865	0.0522442	1	0.258511	0.811929
CCDC65	0	2	2	97374	20.54	0.843077	0.0662583	0.0518949	1	0.319923	0.811929
ULK2	0	3	3	201962	14.85	0.652723	0.0788499	0.0519806	1	0.364643	0.811929
GPR179	1	3	4	410252	9.75	0.515518	0.0920955	0.0522954	1	0.408565	0.811929
MICALL1	0	3	3	158769	18.9	0.671504	0.0954055	0.0521708	1	0.41877	0.811929
PREX2	0	4	4	309045	12.94	0.558135	0.0524921	0.0526891	1	0.278736	0.816277
DSG1	0	3	3	197417	15.2	0.669721	0.0950921	0.0526664	1	0.417736	0.816277
NTF3	0	2	2	69903	28.61	0.775533	0.00531968	0.0528721	1	0.175732	0.81713
SLC2A4RG	1	0	1	52889	18.91	0.834193	0.00581632	0.0528703	1	0.182728	0.81713
POTEH	0	2	2	73090	27.36	0.820818	0.00780445	0.0528443	1	0.196643	0.81713
TBX3	0	3	3	140474	21.36	0.682439	0.103907	0.0529291	1	0.446076	0.817352
CLEC1A	1	0	1	68411	14.62	0.865201	0.00782339	0.0532205	1	0.196643	0.817897
IFT27	0	1	1	50973	19.62	0.892955	0.0111153	0.0532022	1	0.210105	0.817897
CNRIP1	0	1	1	52552	19.03	0.90118	0.0123329	0.0530573	1	0.212736	0.817897
PPM1D	1	1	2	116605	17.15	0.717432	0.0227471	0.0531291	1	0.229304	0.817897
ZNF682	0	2	2	104020	19.23	0.831161	0.0598089	0.053209	1	0.297786	0.817897
ADAMTSL1	0	5	5	331184	15.1	0.49579	0.154855	0.0531082	1	0.572952	0.817897
PPP2R5E	0	2	2	91722	21.81	0.807656	0.0501725	0.0532828	1	0.274914	0.818199
GPRC6A	0	2	2	162506	12.31	0.748603	0.00304886	0.0534077	1	0.146139	0.818923
POU3F3	0	2	2	68617	29.15	0.817125	0.00651921	0.0534582	1	0.187078	0.818923
SYAP1	1	0	1	66042	15.14	0.861138	0.00749989	0.0534361	1	0.195322	0.818923
SOX11	0	2	2	88800	22.52	0.754186	0.0289767	0.0535164	1	0.235722	0.81916
ATAD2	1	1	2	254309	7.86	0.65639	0.00864081	0.0536079	1	0.203681	0.819905
SERPINB3	0	1	1	75500	13.25	0.863219	0.00764419	0.0537814	1	0.196531	0.821903
ZBTB24	0	2	2	146884	13.62	0.741946	0.00294121	0.0539227	1	0.143748	0.821983
OR4A47	0	1	1	52080	19.2	0.949741	0.0256366	0.0539111	1	0.231205	0.821983
DNHD1	1	5	6	834867	7.19	0.440392	0.0393641	0.0539532	1	0.253554	0.821983
PTPRJ	0	3	3	246504	12.17	0.636047	0.0618729	0.0539582	1	0.304815	0.821983
TM2D1	0	1	1	51392	19.46	0.908981	0.0135432	0.0541742	1	0.215978	0.823963
RBMXL2	0	2	2	81030	24.68	0.784006	0.0370094	0.0541559	1	0.249121	0.823963
COL5A1	1	2	3	343849	8.72	0.588805	0.00374525	0.0543982	1	0.157399	0.82508
C1QTNF9	1	0	1	69224	14.45	0.866549	0.00788105	0.0545257	1	0.196657	0.82508
FUT9	0	1	1	68124	14.68	0.863636	0.00800154	0.0544485	1	0.197359	0.82508
TIMD4	0	2	2	78354	25.53	0.83125	0.00851528	0.054549	1	0.202701	0.82508
RAD21	1	1	2	128288	15.59	0.741678	0.0274735	0.0543921	1	0.231759	0.82508
CPS1	0	4	4	286330	13.97	0.619018	0.0826778	0.0545279	1	0.378238	0.82508
SETBP1	0	4	4	306848	13.04	0.543656	0.15032	0.0543481	1	0.563332	0.82508
DSTN	0	1	1	38225	26.16	0.902386	0.0134857	0.0545945	1	0.215978	0.825117
LRP4	2	0	2	338045	5.92	0.610939	0.000345124	0.0550587	1	0.053772	0.826037
PALM2-AKAP2	0	1	1	55882	17.89	0.893062	0.0110673	0.0549003	1	0.210105	0.826037
HIST1H2BJ	0	1	1	26936	37.13	0.899543	0.0136197	0.0550363	1	0.215978	0.826037
HGF	0	3	3	164329	18.26	0.685013	0.0254053	0.0548965	1	0.231205	0.826037
KRTAP9-4	0	1	1	38339	26.08	0.949012	0.0264438	0.0549654	1	0.231205	0.826037
LRRC32	0	2	2	120168	16.64	0.752794	0.0263012	0.0550314	1	0.231205	0.826037
SLITRK4	0	2	2	150525	13.29	0.740452	0.0259227	0.0551295	1	0.231205	0.826037
NFASC	0	4	4	282225	14.17	0.547149	0.0437362	0.0550414	1	0.262417	0.826037
CYP2A6	0	2	2	94611	21.14	0.801584	0.0448996	0.0548861	1	0.264902	0.826037
TPTE	0	2	2	94632	21.13	0.815277	0.0542135	0.055114	1	0.282553	0.826037
C20orf96	0	2	2	83103	24.07	0.83072	0.0611683	0.0549009	1	0.302433	0.826037
MAN2C1	0	2	2	191947	10.42	0.69743	0.00138711	0.0552028	1	0.105486	0.826149
CREG1	0	1	1	50521	19.79	0.9013	0.0121602	0.0552232	1	0.212239	0.826149
SGTB	0	1	1	48301	20.7	0.944304	0.0237147	0.0554233	1	0.230344	0.82785
KIAA0319	0	3	3	208743	14.37	0.671042	0.0878279	0.0553943	1	0.39532	0.82785
ERN1	0	2	2	181138	11.04	0.70982	0.00166489	0.0555364	1	0.111635	0.828249
CDK16	1	1	2	180360	11.09	0.707053	0.0138344	0.055509	1	0.215978	0.828249
GPR101	0	2	2	85511	23.39	0.793701	0.0444548	0.0556326	1	0.264125	0.829039
ADCYAP1	1	0	1	57175	17.49	0.843903	0.00626618	0.0560496	1	0.187078	0.829857
C17orf50	0	1	1	39673	25.21	0.880064	0.00981163	0.056073	1	0.209031	0.829857
GJA5	0	2	2	74133	26.98	0.845286	0.00965448	0.0560781	1	0.209031	0.829857
CRYGB	0	1	1	35491	28.18	0.905806	0.0142928	0.0561206	1	0.216666	0.829857
KRTAP6-2	0	1	1	10584	94.48	0.908201	0.0168466	0.0559388	1	0.217567	0.829857
SLK	1	1	2	226337	8.84	0.723374	0.0159552	0.0559273	1	0.217567	0.829857
STARD4	0	1	1	45095	22.18	0.931827	0.0198819	0.0560871	1	0.223236	0.829857
ODAM	0	1	1	51629	19.37	0.94705	0.0243417	0.0560789	1	0.231205	0.829857
PCBP3	0	2	2	88344	22.64	0.800303	0.0465402	0.0558617	1	0.267837	0.829857
SERPINE2	0	2	2	85114	23.5	0.809133	0.0514952	0.0560211	1	0.27678	0.829857
CDH20	0	3	3	147823	20.29	0.672655	0.00232303	0.0561859	1	0.130428	0.829995
C3orf84	0	1	1	39984	25.01	0.909453	0.0145391	0.0563032	1	0.216917	0.829995
PNISR	0	2	2	169534	11.8	0.706207	0.0178611	0.0562993	1	0.21876	0.829995
DEDD2	0	2	2	66102	30.26	0.819661	0.0558513	0.0562817	1	0.286185	0.829995
TRMT112	0	1	1	27792	35.98	0.902214	0.0138785	0.0565028	1	0.215978	0.831659
TBX2	0	3	3	124641	24.07	0.693986	0.112195	0.0564826	1	0.470276	0.831659
ENTPD7	0	3	3	162635	18.45	0.696426	0.027041	0.056623	1	0.231759	0.832789
USF1	0	1	1	67135	14.9	0.909487	0.012412	0.0567578	1	0.213139	0.83413
NADSYN1	0	2	2	139942	14.29	0.712646	0.0178441	0.0569193	1	0.21876	0.835326
TAAR9	0	1	1	58744	17.02	0.930411	0.0180445	0.0569263	1	0.219287	0.835326
RPRM	0	1	1	38935	25.68	0.88359	0.0101539	0.0570936	1	0.209031	0.837141
RPL24	0	1	1	31978	31.27	0.887377	0.011861	0.0571653	1	0.212102	0.83755
PSG11	0	1	1	75319	13.28	0.863759	0.00755501	0.0573186	1	0.195322	0.838514
DBR1	0	2	2	107692	18.57	0.852728	0.068382	0.0572883	1	0.327946	0.838514
MED12	0	3	3	391772	7.66	0.612492	0.00443556	0.0574885	1	0.168878	0.840358
RNF133	0	1	1	76113	13.14	0.842404	0.00634547	0.0575493	1	0.187078	0.840605
USP37	0	3	3	182714	16.42	0.71305	0.00312043	0.0579996	1	0.146781	0.841135
KEL	0	3	3	145144	20.67	0.707927	0.00317447	0.0578757	1	0.148018	0.841135
PRPF6	1	1	2	178099	11.23	0.706228	0.0140882	0.0578793	1	0.216368	0.841135
LRRC4B	0	2	2	130143	15.37	0.736195	0.0197983	0.0580244	1	0.223185	0.841135
LRRC71	0	2	2	108878	18.37	0.748936	0.0265712	0.0579795	1	0.231205	0.841135
CENPT	0	2	2	115792	17.27	0.752735	0.0272293	0.0579429	1	0.231759	0.841135
TNFRSF10B	1	1	2	122315	16.35	0.749906	0.0280744	0.0579526	1	0.232714	0.841135
DPY19L4	0	2	2	131380	15.22	0.75384	0.0292958	0.0578631	1	0.235853	0.841135
KRT13	0	2	2	93349	21.42	0.810702	0.0486185	0.057688	1	0.272594	0.841135
EOGT	0	2	2	103276	19.37	0.837449	0.0620522	0.0577271	1	0.305306	0.841135
OSM	0	1	1	53290	18.77	0.918362	0.0145129	0.0581355	1	0.216917	0.841472
CDH6	0	3	3	156909	19.12	0.685902	0.0248127	0.0580959	1	0.231205	0.841472
CASP14	0	1	1	58287	17.16	0.89627	0.0112991	0.0582952	1	0.210755	0.84181
ASAP1	0	3	3	216360	13.87	0.667189	0.0180882	0.058266	1	0.219287	0.84181
SYT17	0	2	2	99686	20.06	0.765517	0.0332941	0.0582286	1	0.242391	0.84181
ADRA2B	0	2	2	90071	22.2	0.844515	0.0613405	0.0583345	1	0.303105	0.84181
CLOCK	0	2	2	154897	12.91	0.781427	0.0321292	0.0585696	1	0.239983	0.843931
SLC36A3	0	2	2	102636	19.49	0.84635	0.0657403	0.0585619	1	0.317902	0.843931
F2R	0	2	2	85289	23.45	0.848714	0.00949438	0.0586733	1	0.209031	0.844789
DCAF12L2	0	2	2	86638	23.08	0.768391	0.034413	0.0587372	1	0.243624	0.845075
UBXN10	0	1	1	59946	16.68	0.883254	0.00968766	0.058839	1	0.209031	0.845271
DMTF1	0	2	2	182567	10.95	0.733826	0.0195642	0.0588058	1	0.221808	0.845271
OR8B3	0	1	1	52728	18.97	0.922793	0.0168858	0.058908	1	0.217567	0.845628
GRM3	0	3	3	186758	16.06	0.685009	0.0988172	0.0589588	1	0.430491	0.845724
EIF4E2	0	2	2	88101	22.7	0.827736	0.0573419	0.0590316	1	0.290285	0.846134
HENMT1	0	1	1	80542	12.42	0.86478	0.00755287	0.0595606	1	0.195322	0.848115
GBX1	0	1	1	57567	17.37	0.880086	0.00874403	0.0595681	1	0.204206	0.848115
SH3BGRL	0	1	1	24826	40.28	0.893048	0.0133968	0.0594875	1	0.215978	0.848115
SLC9C1	0	3	3	218375	13.74	0.723106	0.0291981	0.0593724	1	0.23581	0.848115
CENPC	1	1	2	144965	13.8	0.757445	0.0294975	0.0592493	1	0.236377	0.848115
ZGPAT	0	2	2	104364	19.16	0.773992	0.0323176	0.0595454	1	0.240612	0.848115
RPLP2	0	1	1	20053	49.87	0.957671	0.0341436	0.0593732	1	0.242963	0.848115
GPR6	0	2	2	78842	25.37	0.826088	0.0546797	0.0593487	1	0.283748	0.848115
DBF4	0	2	2	110928	18.03	0.824588	0.0570538	0.0593935	1	0.28933	0.848115
C1orf198	0	2	2	72985	27.4	0.814534	0.0530213	0.0596511	1	0.279995	0.848667
HPCAL4	0	1	1	42282	23.65	0.905922	0.0133732	0.0598638	1	0.215978	0.851061
KRT6C	0	2	2	106456	18.79	0.823605	0.0514387	0.0599552	1	0.27678	0.851728
TMEM126B	0	1	1	61513	16.26	0.865641	0.00839222	0.0602247	1	0.201792	0.852398
HOXA4	0	1	1	56543	17.69	0.880594	0.00875755	0.0602235	1	0.204206	0.852398
RNASET2	0	1	1	55574	17.99	0.906704	0.0127159	0.0601621	1	0.213837	0.852398
C20orf144	0	1	1	29532	33.86	0.921538	0.0170669	0.0601229	1	0.217567	0.852398
CPNE8	0	2	2	107600	18.59	0.851262	0.0688994	0.0601243	1	0.329767	0.852398
LRRN1	0	2	2	147925	13.52	0.735018	0.0225816	0.0603566	1	0.229091	0.853634
FER1L6	1	3	4	331886	12.05	0.577587	0.0532384	0.0604345	1	0.280542	0.854106
RHOB	1	0	1	53893	18.56	0.836561	0.00573114	0.060673	1	0.182445	0.854954
TMEM219	0	1	1	45301	22.07	0.872083	0.00929555	0.0606711	1	0.207549	0.854954
KRTAP10-7	0	2	2	73960	27.04	0.881994	0.013719	0.0606174	1	0.215978	0.854954
SLC5A8	0	2	2	123768	16.16	0.769581	0.0316783	0.0605587	1	0.239481	0.854954
SCN8A	0	5	5	387650	12.9	0.515274	0.163123	0.0607421	1	0.588275	0.855299
SH2D3A	1	1	2	113917	17.56	0.742157	0.0257101	0.0608111	1	0.231205	0.855642
FANCI	0	2	2	228655	8.75	0.735059	0.00196384	0.0611566	1	0.120625	0.856177
CMKLR1	0	1	1	74666	13.39	0.86915	0.00783859	0.0611985	1	0.196643	0.856177
MTCH2	1	0	1	71994	13.89	0.870979	0.00799361	0.0611201	1	0.197359	0.856177
ST6GALNAC3	0	2	2	88038	22.72	0.837404	0.00876421	0.0612066	1	0.204206	0.856177
GPATCH1	1	1	2	182362	10.97	0.719373	0.0167815	0.061069	1	0.217567	0.856177
SPC25	0	1	1	46834	21.35	0.925966	0.0182437	0.0611389	1	0.219287	0.856177
FRMD6	0	2	2	115015	17.39	0.796039	0.041802	0.0609534	1	0.259423	0.856177
BCO2	0	2	2	121214	16.5	0.835848	0.0575629	0.0609319	1	0.290765	0.856177
BFSP1	0	2	2	133136	15.02	0.736312	0.00272392	0.0614423	1	0.139668	0.858583
C4orf22	0	1	1	54000	18.52	0.922306	0.0163436	0.0614682	1	0.217567	0.858583
ARIH2OS	0	1	1	57659	17.34	0.890231	0.0096529	0.0615582	1	0.209031	0.859115
HDC	1	1	2	131483	15.21	0.770635	0.0321831	0.0616407	1	0.239983	0.859115
CDK20	0	2	2	111133	18	0.801274	0.0420747	0.061635	1	0.259684	0.859115
SRSF3	0	1	1	32164	31.09	0.90217	0.0139184	0.0618101	1	0.215978	0.8596
SLC4A7	1	1	2	236351	8.46	0.727864	0.0148903	0.0617282	1	0.217169	0.8596
SNX14	0	3	3	180627	16.61	0.694907	0.0258075	0.0618026	1	0.231205	0.8596
MCM4	0	2	2	170142	11.75	0.725321	0.00207869	0.0622236	1	0.122385	0.861252
VEGFB	0	1	1	56927	17.57	0.887682	0.0099737	0.0622146	1	0.209031	0.861252
OR9Q2	0	1	1	60677	16.48	0.901584	0.0118295	0.0621035	1	0.212102	0.861252
OR2G3	0	1	1	52080	19.2	0.913925	0.0148487	0.0620631	1	0.217143	0.861252
SEMA3G	0	3	3	141625	21.18	0.704703	0.0272869	0.062158	1	0.231759	0.861252
ACTR3B	0	2	2	86115	23.22	0.810161	0.0495713	0.0622435	1	0.273613	0.861252
ZSCAN1	0	2	2	83126	24.06	0.838153	0.0610616	0.0620818	1	0.302217	0.861252
MMP10	0	1	1	97132	10.3	0.850965	0.0061303	0.0623304	1	0.186184	0.861252
BBOX1	0	1	1	77388	12.92	0.858364	0.00725758	0.0624003	1	0.194074	0.861252
GLI1	0	2	2	92015	21.74	0.81126	0.049149	0.0624233	1	0.273578	0.861252
ALB	0	2	2	119948	16.67	0.870381	0.0778926	0.0623968	1	0.361437	0.861252
KRT6A	0	2	2	117450	17.03	0.803493	0.0424134	0.0625118	1	0.260287	0.861853
RASGEF1A	0	2	2	106618	18.76	0.834772	0.0561022	0.0625854	1	0.286859	0.862067
GLRA2	0	2	2	107676	18.57	0.854774	0.070447	0.0626173	1	0.335749	0.862067
TRPC4	0	3	3	174692	17.17	0.709875	0.0288574	0.0628523	1	0.235329	0.864681
NAV3	0	5	5	428590	11.67	0.563951	0.000683398	0.063266	1	0.0727591	0.86664
MUM1L1	0	1	1	130294	7.67	0.861074	0.00589684	0.0631814	1	0.184051	0.86664
IL1A	0	1	1	51867	19.28	0.917423	0.0156238	0.063222	1	0.217268	0.86664
CDH2	0	3	3	171262	17.52	0.711242	0.0281019	0.0631433	1	0.232714	0.86664
ANO4	0	3	3	174460	17.2	0.713607	0.0291966	0.0632643	1	0.23581	0.86664
NFATC2	0	3	3	196773	15.25	0.661359	0.0726628	0.0631267	1	0.343336	0.86664
KCNQ3	1	1	2	172421	11.6	0.715262	0.0156175	0.0634341	1	0.217268	0.868323
SOX1	0	1	1	62790	15.93	0.852449	0.00577907	0.0637297	1	0.1826	0.868468
CFD	1	0	1	57311	17.45	0.844195	0.00607136	0.0635384	1	0.185661	0.868468
ZWINT	0	1	1	80671	12.4	0.865641	0.00734481	0.0638065	1	0.194953	0.868468
CHEK2	0	1	1	91375	10.94	0.870599	0.00749745	0.0639225	1	0.195322	0.868468
HSD17B2	1	0	1	76686	13.04	0.877945	0.00850721	0.0636079	1	0.202701	0.868468
TMEM239	0	1	1	39454	25.35	0.888666	0.0112403	0.0635785	1	0.210156	0.868468
ABLIM2	0	2	2	138690	14.42	0.727028	0.0195148	0.0639432	1	0.221808	0.868468
CCDC62	0	2	2	143210	13.97	0.750333	0.025747	0.0638715	1	0.231205	0.868468
TTYH3	0	2	2	105677	18.93	0.755313	0.027997	0.0637212	1	0.232714	0.868468
SPATA6	0	2	2	101564	19.69	0.843295	0.063905	0.0636392	1	0.311781	0.868468
TRIO	0	5	5	545599	9.16	0.489546	0.0703918	0.0639164	1	0.335679	0.868468
MC4R	0	1	1	64463	15.51	0.859147	0.00766747	0.0640514	1	0.196643	0.868739
SFTPA1	1	0	1	94689	10.56	0.899732	0.0096989	0.0641445	1	0.209031	0.868739
C9orf62	0	1	1	35580	28.11	0.89339	0.0120933	0.0640656	1	0.212239	0.868739
TRPC5	0	3	3	171967	17.45	0.726596	0.0320897	0.0641193	1	0.239983	0.868739
CCL15	0	1	1	36053	27.74	0.918438	0.0170488	0.0641978	1	0.217567	0.868847
SCFD1	0	2	2	123931	16.14	0.871663	0.0781854	0.0643532	1	0.362452	0.870335
FAM221A	0	1	1	64644	15.47	0.906694	0.0124995	0.0645334	1	0.213466	0.87166
CETN2	0	1	1	45299	22.08	0.906467	0.0139969	0.0645421	1	0.216368	0.87166
OR4S1	0	1	1	52080	19.2	0.910792	0.0141853	0.0647383	1	0.216648	0.872177
PHF19	1	1	2	126897	15.76	0.764471	0.0305266	0.0647265	1	0.23863	0.872177
ZNF99	0	3	3	227245	13.2	0.746793	0.0332415	0.0647604	1	0.242221	0.872177
PCSK5	0	4	4	374234	10.69	0.565363	0.137176	0.0648079	1	0.535077	0.872177
DNAJC13	0	4	4	395349	10.12	0.593284	0.181001	0.0647971	1	0.622746	0.872177
THUMPD3	0	1	1	98315	10.17	0.852286	0.00622594	0.065277	1	0.187078	0.872874
TMEM119	0	1	1	57433	17.41	0.877376	0.00876194	0.0650737	1	0.204206	0.872874
ESX1	0	2	2	76951	25.99	0.848448	0.00923037	0.0653399	1	0.207549	0.872874
PYHIN1	0	2	2	97643	20.48	0.845578	0.00932089	0.0651055	1	0.207549	0.872874
SLC39A2	0	2	2	74047	27.01	0.845115	0.00997949	0.0651908	1	0.209031	0.872874
CD27	0	1	1	60691	16.48	0.902583	0.0117219	0.06531	1	0.212102	0.872874
OR2A1	0	1	1	52248	19.14	0.897871	0.0117779	0.0655652	1	0.212102	0.872874
FAM206A	0	1	1	49654	20.14	0.907964	0.0136729	0.0655711	1	0.215978	0.872874
SAR1A	0	1	1	47692	20.97	0.907263	0.0139104	0.0656796	1	0.215978	0.872874
ARPC4	0	1	1	30132	33.19	0.91814	0.0171428	0.0653707	1	0.217567	0.872874
IL36G	0	1	1	36730	27.23	0.917625	0.0167565	0.0655227	1	0.217567	0.872874
KRCC1	0	1	1	51465	19.43	0.921973	0.0167373	0.0655967	1	0.217567	0.872874
ILDR2	1	1	2	120736	16.57	0.745032	0.0259004	0.0655316	1	0.231205	0.872874
ATM	1	3	4	537314	7.44	0.566996	0.0297451	0.0651353	1	0.237288	0.872874
HDGF	0	2	2	114468	17.47	0.804474	0.0416117	0.0653918	1	0.259332	0.872874
METTL17	0	2	2	99201	20.16	0.83174	0.0573943	0.0651247	1	0.290366	0.872874
HMHA1	0	4	4	250899	15.94	0.597212	0.0577944	0.0656682	1	0.291697	0.872874
MCF2	0	3	3	197687	15.18	0.715203	0.127875	0.0652314	1	0.513446	0.872874
FCER2	0	2	2	76587	26.11	0.855303	0.010214	0.0660547	1	0.209031	0.873265
DCSTAMP	0	2	2	91220	21.93	0.861259	0.0108426	0.0661647	1	0.210105	0.873265
WFDC1	0	1	1	45549	21.95	0.906903	0.0130284	0.0661023	1	0.214738	0.873265
RSL24D1	0	1	1	34547	28.95	0.906825	0.0146586	0.0658195	1	0.216917	0.873265
AGBL1	0	2	2	200705	9.96	0.754006	0.0199745	0.0659755	1	0.223236	0.873265
ALKBH7	0	1	1	46071	21.71	0.945814	0.022401	0.0661432	1	0.228469	0.873265
FLRT2	1	1	2	130082	15.37	0.751824	0.0280897	0.0658008	1	0.232714	0.873265
SRRM4	0	2	2	119809	16.69	0.779867	0.0307941	0.0661332	1	0.23863	0.873265
APOC1	0	1	1	23823	41.98	0.969822	0.0441155	0.0660623	1	0.263502	0.873265
DCX	0	2	2	98538	20.3	0.853555	0.0711307	0.0660245	1	0.338082	0.873265
MYF5	0	1	1	59948	16.68	0.928895	0.016552	0.0663602	1	0.217567	0.874641
NETO1	0	2	2	127072	15.74	0.790776	0.0383914	0.0663204	1	0.251872	0.874641
PAQR9	0	2	2	74520	26.84	0.832871	0.0079511	0.06647	1	0.197359	0.874889
HIST1H2BC	0	1	1	24528	40.77	0.894581	0.013086	0.0664704	1	0.214897	0.874889
CCDC102B	0	2	2	99781	20.04	0.846267	0.00932682	0.0665767	1	0.207549	0.875238
VEGFC	0	2	2	89804	22.27	0.861739	0.0104418	0.0666403	1	0.209097	0.875238
UGT1A9	0	1	1	50064	19.97	0.943928	0.0230072	0.0666331	1	0.229304	0.875238
RADIL	0	3	3	197923	15.16	0.666388	0.0740767	0.0666796	1	0.34854	0.875238
KRTAP8-1	0	1	1	23311	42.9	0.967516	0.0417036	0.0668689	1	0.259423	0.876523
ILK	0	2	2	108131	18.5	0.816838	0.0489737	0.0668335	1	0.273067	0.876523
DNAJB4	1	0	1	71351	14.02	0.869973	0.00846223	0.0670861	1	0.202207	0.877339
FRMPD3	0	3	3	322918	9.29	0.665419	0.00878962	0.0669828	1	0.204423	0.877339
SEZ6	0	2	2	202553	9.87	0.748156	0.0167057	0.0671287	1	0.217567	0.877339
ADAMTS5	0	2	2	171138	11.69	0.735929	0.0176386	0.0671601	1	0.218311	0.877339
A1CF	0	2	2	123874	16.15	0.83928	0.0580723	0.0670399	1	0.292329	0.877339
NXPH3	0	2	2	106822	18.72	0.832777	0.0537476	0.0672427	1	0.281349	0.877819
CD300LB	0	1	1	54265	18.43	0.896003	0.0114086	0.0674201	1	0.211434	0.877848
OR6K6	0	1	1	57792	17.3	0.922374	0.016125	0.0674281	1	0.217567	0.877848
CPNE7	0	2	2	119845	16.69	0.792234	0.0336023	0.0673528	1	0.242391	0.877848
ZNF572	0	2	2	106387	18.8	0.849007	0.0691537	0.067365	1	0.330654	0.877848
ZNF746	0	2	2	119574	16.73	0.762906	0.00323571	0.0677971	1	0.148288	0.877938
ANKRD30A	0	3	3	213274	14.07	0.738493	0.0034418	0.0676197	1	0.151574	0.877938
MOB3A	0	1	1	55974	17.87	0.926314	0.0154942	0.0674936	1	0.217268	0.877938
TSACC	0	1	1	29344	34.08	0.912796	0.0164532	0.0677397	1	0.217567	0.877938
RFX6	0	2	2	172897	11.57	0.750143	0.0224316	0.067533	1	0.228469	0.877938
EYA4	0	2	2	156826	12.75	0.774864	0.0320304	0.0677495	1	0.239983	0.877938
TMTC3	0	2	2	159412	12.55	0.816455	0.0430362	0.0678015	1	0.260748	0.877938
HSPA8	0	2	2	111698	17.91	0.863808	0.0746088	0.0676272	1	0.350184	0.877938
GSX2	0	2	2	65839	30.38	0.834301	0.0619329	0.0678571	1	0.304954	0.878064
EBI3	0	1	1	47783	20.93	0.907695	0.013043	0.0679987	1	0.214738	0.879304
DCAF8	0	2	2	112068	17.85	0.810742	0.0463893	0.0681343	1	0.267531	0.879869
MS4A6E	0	1	1	28544	35.03	0.973207	0.0479833	0.0680963	1	0.270972	0.879869
SRM	0	1	1	57690	17.33	0.888937	0.00980741	0.0682737	1	0.209031	0.880904
OR8H2	0	1	1	52584	19.02	0.922221	0.016642	0.0683523	1	0.217567	0.880904
TECPR1	1	2	3	218668	13.72	0.662875	0.0687821	0.0683097	1	0.329453	0.880904
MUC15	0	1	1	54992	18.18	0.927877	0.017894	0.0684126	1	0.218839	0.881058
CHAF1B	0	2	2	109428	18.28	0.818457	0.0496002	0.0684562	1	0.273694	0.881058
ALPI	0	2	2	99408	20.12	0.812279	0.0455858	0.0685087	1	0.26623	0.881141
SEC23IP	0	3	3	181933	16.49	0.726544	0.00326169	0.0687718	1	0.148288	0.882748
SIX6	1	0	1	63074	15.85	0.855747	0.00662511	0.0687491	1	0.187816	0.882748
ATXN7L3B	0	1	1	35162	28.44	0.903401	0.0137184	0.0686971	1	0.215978	0.882748
OR10P1	0	1	1	52752	18.96	0.891095	0.0107835	0.0689853	1	0.210105	0.884443
KRTAP5-2	0	1	1	44291	22.58	0.902905	0.0130226	0.0689962	1	0.214738	0.884443
LAYN	1	0	1	77672	12.87	0.87933	0.00842249	0.0690991	1	0.20215	0.885171
PPM1L	1	0	1	75437	13.26	0.876153	0.00813554	0.0692267	1	0.198642	0.885721
TMEM207	0	1	1	37778	26.47	0.925581	0.0186952	0.0692872	1	0.219287	0.885721
OR7E24	0	1	1	57120	17.51	0.950466	0.0248694	0.069327	1	0.231205	0.885721
SLC12A3	0	3	3	194652	15.41	0.720494	0.0253919	0.0692427	1	0.231205	0.885721
TRPC3	0	2	2	173685	11.52	0.744993	0.00241876	0.0700034	1	0.132233	0.886624
RGSL1	0	3	3	197082	15.22	0.767407	0.00440675	0.0700906	1	0.168878	0.886624
PIGW	0	1	1	89522	11.17	0.851678	0.00653632	0.0700916	1	0.187238	0.886624
FMO3	0	1	1	97339	10.27	0.874022	0.00754061	0.0699584	1	0.195322	0.886624
MRGPRX1	0	1	1	66135	15.12	0.907718	0.0123172	0.069836	1	0.212736	0.886624
C1orf50	0	1	1	40270	24.83	0.911012	0.0146753	0.0697366	1	0.216917	0.886624
DPH5	0	1	1	58971	16.96	0.929934	0.0180048	0.069555	1	0.219215	0.886624
OR13C3	0	1	1	58464	17.1	0.93207	0.018718	0.0696579	1	0.219287	0.886624
TRIM61	0	1	1	42710	23.41	0.934624	0.0208659	0.0697875	1	0.224523	0.886624
RBM18	0	1	1	46590	21.46	0.939631	0.0217463	0.0695939	1	0.226986	0.886624
P2RY12	0	1	1	68520	14.59	0.945602	0.0219876	0.0695301	1	0.22761	0.886624
LRRFIP2	0	2	2	142717	14.01	0.813481	0.0420527	0.0700517	1	0.259632	0.886624
COL6A6	0	5	5	397712	12.57	0.555442	0.0596635	0.069811	1	0.297536	0.886624
FBXO40	0	2	2	130527	15.32	0.850946	0.0610585	0.0700916	1	0.302217	0.886624
FAM184B	0	3	3	201180	14.91	0.701234	0.0980666	0.0699256	1	0.428098	0.886624
TBC1D22B	0	2	2	119341	16.76	0.820726	0.0474288	0.0701886	1	0.270307	0.887265
SNTG1	0	2	2	106190	18.83	0.860467	0.074484	0.0702636	1	0.349856	0.887628
ZMYND8	0	2	2	258729	7.73	0.707704	0.00116644	0.0705735	1	0.0980421	0.888037
MATN4	0	2	2	109342	18.29	0.80014	0.00455267	0.0711486	1	0.170345	0.888037
FRY	0	6	6	533382	11.25	0.51479	0.00500894	0.070514	1	0.173742	0.888037
PABPC4L	1	0	1	83966	11.91	0.887598	0.00914889	0.0710286	1	0.207549	0.888037
RAB3B	0	1	1	46513	21.5	0.889703	0.0111828	0.0711764	1	0.210105	0.888037
OR7C2	0	1	1	53760	18.6	0.910412	0.0138957	0.0707327	1	0.215978	0.888037
RNF144B	0	1	1	77930	12.83	0.921531	0.0136809	0.0704851	1	0.215978	0.888037
PFDN5	0	1	1	39312	25.44	0.914336	0.015437	0.0710407	1	0.217268	0.888037
IL18	0	1	1	39977	25.01	0.93717	0.022119	0.0710066	1	0.227774	0.888037
HLTF	0	2	2	187497	10.67	0.750565	0.0226551	0.0707615	1	0.229304	0.888037
TRPV6	0	2	2	148963	13.43	0.771351	0.0267108	0.070456	1	0.231601	0.888037
IRAK4	0	1	1	87376	11.44	0.961554	0.0277733	0.0709979	1	0.232714	0.888037
SCARF1	0	3	3	152237	19.71	0.727556	0.0294863	0.071092	1	0.236377	0.888037
ZNF606	0	3	3	175460	17.1	0.723099	0.0305876	0.07103	1	0.23863	0.888037
PLXNA2	0	3	3	339403	8.84	0.647218	0.034246	0.0709995	1	0.243256	0.888037
IL36A	0	1	1	27364	36.54	0.972375	0.0467743	0.0708776	1	0.268688	0.888037
LCE5A	0	1	1	29294	34.14	0.982668	0.064085	0.0706476	1	0.31218	0.888037
OSCAR	0	2	2	91272	21.91	0.852448	0.0665254	0.0709878	1	0.320889	0.888037
NLRP5	0	3	3	216950	13.83	0.707046	0.100267	0.0706645	1	0.435226	0.888037
ITGA7	0	4	4	248854	16.07	0.656524	0.00172481	0.0713417	1	0.113199	0.888687
RSPH1	1	0	1	75052	13.32	0.875591	0.00801255	0.0713312	1	0.197359	0.888687
NPY1R	1	0	1	80176	12.47	0.882735	0.00926087	0.0714748	1	0.207549	0.888687
CELA3A	0	1	1	51353	19.47	0.911352	0.0136997	0.0714587	1	0.215978	0.888687
EMR3	0	2	2	126959	15.75	0.890741	0.0905436	0.071482	1	0.403436	0.888687
PCDH9	0	3	3	224529	13.36	0.728998	0.12321	0.0715068	1	0.502169	0.888687
CLECL1	0	1	1	59538	16.8	0.933762	0.019095	0.0720038	1	0.22057	0.893705
LGR4	0	2	2	175658	11.39	0.747637	0.022342	0.0719966	1	0.228469	0.893705
ANO2	0	3	3	185141	16.2	0.710534	0.115283	0.0721534	1	0.479445	0.894982
ZNF429	0	1	1	124469	8.03	0.860501	0.0060621	0.0722662	1	0.185661	0.895223
FAM124A	0	2	2	112519	17.77	0.794607	0.0383033	0.0722429	1	0.251816	0.895223
NLRC4	0	2	2	181741	11	0.780668	0.00341837	0.0725826	1	0.151293	0.898209
GDF15	1	0	1	63336	15.79	0.856237	0.00654755	0.072601	1	0.18728	0.898209
FUT5	1	0	1	75449	13.25	0.87617	0.00765039	0.0727243	1	0.196531	0.899154
FAM71F2	0	1	1	63431	15.77	0.919982	0.014729	0.0728416	1	0.216917	0.900024
TIMP2	0	1	1	49087	20.37	0.922226	0.0157252	0.0729433	1	0.217268	0.900119
CSPG4	0	4	4	386945	10.34	0.574035	0.0317161	0.0729417	1	0.239546	0.900119
PCDHA3	0	2	2	142128	14.07	0.769362	0.00306625	0.0730803	1	0.146173	0.90065
WIPF3	0	2	2	101194	19.76	0.838099	0.0569476	0.0730727	1	0.289021	0.90065
ELMSAN1	1	1	2	219776	9.1	0.743118	0.0140715	0.0731695	1	0.216368	0.90117
UNC13A	0	3	3	302405	9.92	0.658888	0.008339	0.0732511	1	0.201017	0.901413
COX8C	0	1	1	28321	35.31	0.898381	0.0135618	0.0732833	1	0.215978	0.901413
SH2D4B	0	2	2	89424	22.37	0.856826	0.0714003	0.0735204	1	0.339028	0.903257
CCDC60	0	2	2	114228	17.51	0.889052	0.0924838	0.0735275	1	0.409605	0.903257
HTR1E	1	0	1	83354	12	0.886835	0.00896483	0.0736878	1	0.207067	0.903641
FERD3L	0	1	1	35840	27.9	0.932913	0.0195983	0.0737002	1	0.221808	0.903641
LIPA	0	1	1	76989	12.99	0.948354	0.0219295	0.0736112	1	0.227535	0.903641
POU6F2	0	2	2	129472	15.45	0.823828	0.0474202	0.0738354	1	0.270307	0.904719
GRIN2B	0	2	2	261184	7.66	0.713635	0.00113688	0.0739787	1	0.096957	0.904748
C6orf25	0	1	1	63755	15.69	0.904045	0.011484	0.073906	1	0.211434	0.904748
PDE3B	0	3	3	204670	14.66	0.717848	0.0247629	0.0739794	1	0.231205	0.904748
DNAH2	0	5	5	774894	6.45	0.550519	0.0116055	0.0741726	1	0.212102	0.906532
MEGF10	0	3	3	205948	14.57	0.717387	0.0248553	0.0742835	1	0.231205	0.906563
PPP1R9A	0	3	3	249692	12.01	0.727967	0.0253747	0.074317	1	0.231205	0.906563
CASP10	0	2	2	117950	16.96	0.876059	0.0811756	0.0742649	1	0.37311	0.906563
NF1	2	1	3	479820	6.25	0.63392	0.00578366	0.0746434	1	0.1826	0.906615
TLR1	0	1	1	144238	6.93	0.876885	0.00649989	0.0750525	1	0.187078	0.906615
DNAJB13	1	0	1	82476	12.12	0.885726	0.00881991	0.0745803	1	0.204879	0.906615
QRFPR	0	2	2	92743	21.56	0.854649	0.00979962	0.0747718	1	0.209031	0.906615
IFITM5	0	1	1	30208	33.1	0.91533	0.0160683	0.0748047	1	0.217567	0.906615
LPAR3	0	1	1	71415	14	0.932403	0.016782	0.0750865	1	0.217567	0.906615
USP43	0	2	2	199819	10.01	0.760966	0.0180607	0.0746987	1	0.219287	0.906615
C1orf115	0	1	1	36074	27.72	0.934277	0.0195981	0.0748732	1	0.221808	0.906615
MMGT1	0	1	1	47718	20.96	0.936072	0.0198324	0.0750123	1	0.223228	0.906615
PCDHA9	0	3	3	162518	18.46	0.714412	0.0254051	0.0751255	1	0.231205	0.906615
PPP2R2B	1	1	2	141684	14.12	0.773652	0.0314681	0.0745014	1	0.238996	0.906615
CDH8	0	3	3	188547	15.91	0.739582	0.0331552	0.0747997	1	0.242221	0.906615
PAX6	0	2	2	101080	19.79	0.84985	0.0669459	0.0749375	1	0.322512	0.906615
HGSNAT	0	2	2	112310	17.81	0.862441	0.0718809	0.0749688	1	0.340382	0.906615
ADCYAP1R1	0	2	2	100658	19.87	0.885698	0.0926402	0.0748014	1	0.409729	0.906615
PDS5B	0	3	3	293283	10.23	0.72097	0.0932324	0.0746767	1	0.411778	0.906615
ULK4	0	3	3	232556	12.9	0.735329	0.125546	0.0747755	1	0.508225	0.906615
CPT1C	0	3	3	148861	20.15	0.741752	0.0345593	0.0753086	1	0.244041	0.907745
CCDC155	0	2	2	116538	17.16	0.865901	0.0704824	0.0753138	1	0.335834	0.907745
CENPM	0	1	1	52572	19.02	0.919883	0.0150131	0.0753863	1	0.217268	0.907874
KRTAP4-3	0	1	1	43425	23.03	0.915954	0.0155204	0.0755688	1	0.217268	0.907874
PLCB4	1	1	2	222585	8.99	0.762894	0.020901	0.0755484	1	0.224535	0.907874
KCNA3	0	2	2	105367	18.98	0.818169	0.0445866	0.0754552	1	0.264125	0.907874
SHISA9	0	2	2	103616	19.3	0.823634	0.0487298	0.0756088	1	0.272659	0.907874
KIAA1549L	0	4	4	334033	11.97	0.625274	0.0630224	0.0755264	1	0.308417	0.907874
SMG1	0	4	4	430667	9.29	0.606989	0.0077485	0.0761534	1	0.196643	0.910242
ISL1	0	2	2	85832	23.3	0.847715	0.00910677	0.0761015	1	0.207517	0.910242
CHI3L2	0	2	2	90892	22	0.882392	0.013689	0.0759816	1	0.215978	0.910242
LEUTX	0	1	1	38080	26.26	0.919123	0.0168376	0.0760618	1	0.217567	0.910242
MEFV	0	3	3	150023	20	0.74339	0.0358354	0.0761707	1	0.247055	0.910242
LOC100129520	0	2	2	166992	11.98	0.810579	0.0379907	0.0761602	1	0.25088	0.910242
PIEZO2	0	6	6	486855	12.32	0.513764	0.0397302	0.0760869	1	0.254328	0.910242
CDK17	0	2	2	127363	15.7	0.877562	0.0821018	0.0762335	1	0.376231	0.910242
MUC19	1	5	6	625120	9.6	0.526181	0.14045	0.0761961	1	0.542574	0.910242
FAM166A	0	1	1	53941	18.54	0.916979	0.0143778	0.0763019	1	0.216787	0.910491
OR51T1	0	1	1	59631	16.77	0.926187	0.0167922	0.076359	1	0.217567	0.910606
RIMS4	0	1	1	37446	26.71	0.936009	0.0202724	0.0767109	1	0.223236	0.913567
SEC24C	0	3	3	201158	14.91	0.74338	0.0313552	0.0767379	1	0.238815	0.913567
NEK5	0	2	2	138762	14.41	0.865126	0.069632	0.0767503	1	0.332692	0.913567
SYNPO2	0	3	3	262686	11.42	0.73248	0.0233128	0.0768413	1	0.229544	0.914083
OR2G6	0	1	1	53256	18.78	0.910221	0.0138434	0.076904	1	0.215978	0.91426
HOXD10	0	1	1	66974	14.93	0.925369	0.0151821	0.0769775	1	0.217268	0.914567
RASSF3	0	1	1	52910	18.9	0.936007	0.0191059	0.0770479	1	0.22057	0.914836
MED25	0	2	2	134502	14.87	0.789865	0.00380115	0.0772924	1	0.158273	0.916038
SLC23A3	0	1	1	125222	7.99	0.878682	0.00644393	0.07737	1	0.187078	0.916038
SLC51A	1	0	1	82600	12.11	0.885884	0.00870329	0.0780887	1	0.204206	0.916038
HAO1	0	1	1	79083	12.64	0.895609	0.0102729	0.0778172	1	0.209031	0.916038
LYAR	0	1	1	73999	13.51	0.888885	0.00998142	0.0778908	1	0.209031	0.916038
PLCZ1	0	2	2	116151	17.22	0.865523	0.0107103	0.0777281	1	0.210105	0.916038
UBE2J2	0	1	1	65330	15.31	0.913284	0.0127094	0.0779121	1	0.213837	0.916038
MRPL19	0	1	1	56655	17.65	0.921962	0.0157539	0.0781529	1	0.217356	0.916038
FAM209A	0	1	1	38469	25.99	0.920627	0.0171397	0.0781365	1	0.217567	0.916038
HBG1	0	1	1	33038	30.27	0.931078	0.0204847	0.0780689	1	0.223431	0.916038
BCL9L	0	3	3	405081	7.41	0.672105	0.0264304	0.0776343	1	0.231205	0.916038
NEBL	0	3	3	217555	13.79	0.739287	0.0291394	0.0775717	1	0.23581	0.916038
NAA15	1	1	2	168266	11.89	0.799797	0.0366913	0.0777744	1	0.248157	0.916038
OVCH1	0	3	3	193951	15.47	0.771779	0.0422975	0.0778667	1	0.260287	0.916038
PAPD7	0	2	2	116371	17.19	0.840097	0.0557364	0.0772214	1	0.286185	0.916038
FHOD3	1	2	3	280445	10.7	0.672439	0.0632306	0.0778265	1	0.309274	0.916038
ZSWIM2	0	2	2	111300	17.97	0.861676	0.0758649	0.0780234	1	0.353999	0.916038
GALNT1	0	2	2	111409	17.95	0.863837	0.0770845	0.0778515	1	0.358468	0.916038
SLC22A10	0	2	2	114392	17.48	0.872575	0.0809839	0.0781435	1	0.37246	0.916038
C8B	0	2	2	120977	16.53	0.881327	0.0841876	0.0776908	1	0.383133	0.916038
KIF13B	0	4	4	325141	12.3	0.632102	0.214201	0.0778194	1	0.714154	0.916038
COL3A1	0	4	4	273794	14.61	0.696508	0.00231306	0.0782702	1	0.130428	0.916852
SRRM2	0	4	4	506522	7.9	0.61938	0.00352442	0.0783703	1	0.153996	0.917464
FIGLA	0	1	1	40508	24.69	0.915344	0.0153997	0.0784466	1	0.217268	0.917796
POTEF	0	2	2	122423	16.34	0.833029	0.0519377	0.0785831	1	0.277329	0.918272
NT5C1B	0	2	2	95908	20.85	0.848196	0.0652502	0.0785792	1	0.316171	0.918272
PTRHD1	0	1	1	17752	56.33	0.944044	0.0272374	0.078684	1	0.231759	0.918892
MRPL50	0	1	1	39478	25.33	0.925139	0.0183404	0.0789298	1	0.219287	0.920567
MLH3	0	2	2	260033	7.69	0.777958	0.0204834	0.0788829	1	0.223431	0.920567
OR2B2	0	1	1	67530	14.81	0.941846	0.0208406	0.0791158	1	0.224514	0.920567
PDZRN4	0	3	3	198915	15.08	0.726505	0.0263295	0.0790251	1	0.231205	0.920567
ZNF616	0	2	2	142099	14.07	0.868313	0.0713796	0.0790302	1	0.339013	0.920567
PBRM1	1	2	3	283398	10.59	0.701873	0.0873693	0.0791052	1	0.394056	0.920567
CHRDL1	1	0	1	91481	10.93	0.89633	0.00973536	0.0792008	1	0.209031	0.920998
NLRP4	0	3	3	185713	16.15	0.748094	0.0339348	0.0793791	1	0.242391	0.921394
BEST3	0	2	2	152821	13.09	0.802248	0.0389816	0.0793568	1	0.252577	0.921394
NOX4	0	2	2	132061	15.14	0.851429	0.0618128	0.0793504	1	0.304676	0.921394
PDHX	1	0	1	84279	11.87	0.887985	0.00931155	0.0795496	1	0.207549	0.922256
SLC12A5	0	3	3	221825	13.52	0.718933	0.0976789	0.0795363	1	0.426794	0.922256
TTC5	1	0	1	87026	11.49	0.891291	0.00918749	0.0797318	1	0.207549	0.923809
MFN1	0	1	1	120471	8.3	0.889103	0.00811433	0.080069	1	0.198599	0.926036
OPRL1	0	1	1	74655	13.39	0.915764	0.0121521	0.0800402	1	0.212239	0.926036
BAAT	0	2	2	98902	20.22	0.87717	0.012541	0.0800423	1	0.213481	0.926036
IBA57	1	0	1	69242	14.44	0.866579	0.0070273	0.0802648	1	0.193772	0.927741
NPHP4	0	4	4	268777	14.88	0.66321	0.00150693	0.0809007	1	0.107715	0.928097
CACNA1I	1	2	3	376193	7.97	0.666909	0.00512723	0.0808529	1	0.174419	0.928097
POTEA	0	1	1	91296	10.95	0.882453	0.00862116	0.0807628	1	0.203468	0.928097
C21orf62	0	1	1	68624	14.57	0.901123	0.0114376	0.0803502	1	0.211434	0.928097
MIP	0	1	1	52318	19.11	0.896944	0.0116301	0.0807809	1	0.212102	0.928097
C14orf183	0	1	1	55496	18.02	0.904392	0.0125796	0.0808323	1	0.213481	0.928097
BNIP1	0	1	1	61878	16.16	0.919275	0.0147247	0.0804893	1	0.216917	0.928097
DEFB112	0	1	1	19376	51.61	0.9398	0.0253482	0.0804779	1	0.231205	0.928097
IMPG2	1	1	2	251796	7.94	0.804282	0.0256165	0.0807623	1	0.231205	0.928097
ZNF672	0	2	2	120317	16.62	0.819534	0.0400269	0.0809678	1	0.255382	0.928097
SLC6A4	0	2	2	135876	14.72	0.854823	0.059783	0.0808994	1	0.297786	0.928097
MKRN1	0	2	2	103444	19.33	0.86499	0.0749327	0.0809736	1	0.351103	0.928097
ABCC11	0	3	3	259886	11.54	0.709146	0.0900971	0.0807297	1	0.401914	0.928097
MAMDC4	0	3	3	210046	14.28	0.712385	0.09615	0.0804112	1	0.421363	0.928097
APOL3	0	1	1	78763	12.7	0.891027	0.00957731	0.0811498	1	0.209031	0.929561
USO1	0	2	2	178269	11.22	0.814974	0.0375249	0.0813774	1	0.249264	0.931611
AFAP1L2	0	3	3	175470	17.1	0.736187	0.0306189	0.0814743	1	0.23863	0.932163
ZNF215	0	1	1	106176	9.42	0.878804	0.00784739	0.0821455	1	0.196643	0.934744
GJD2	0	1	1	61531	16.25	0.914011	0.0135787	0.0820146	1	0.215978	0.934744
TMIGD2	0	1	1	57459	17.4	0.919904	0.014508	0.0820012	1	0.216917	0.934744
UBN1	1	1	2	206811	9.67	0.771574	0.0210132	0.0820337	1	0.224535	0.934744
GKAP1	0	1	1	68037	14.7	0.946554	0.0227261	0.0820041	1	0.229304	0.934744
TAS2R19	0	1	1	50400	19.84	0.951059	0.0266457	0.0822737	1	0.2315	0.934744
CAPN5	0	2	2	127644	15.67	0.811255	0.038378	0.0822258	1	0.251872	0.934744
SLC26A7	0	2	2	169715	11.78	0.817807	0.0404792	0.0819635	1	0.25619	0.934744
SHANK2	0	4	4	326052	12.27	0.619563	0.0521278	0.0822211	1	0.277802	0.934744
NUP85	0	2	2	132317	15.12	0.846387	0.0557218	0.0822852	1	0.286185	0.934744
YTHDF3	0	2	2	126629	15.79	0.839619	0.0557518	0.0821658	1	0.286185	0.934744
MRC2	0	4	4	269598	14.84	0.646113	0.25062	0.0819276	1	0.830803	0.934744
UNC79	0	3	3	451423	6.65	0.674557	0.00594441	0.0831826	1	0.184931	0.936497
WTIP	1	0	1	73466	13.61	0.873234	0.00713885	0.0831583	1	0.193955	0.936497
ACSM2B	1	0	1	112521	8.89	0.915804	0.0108562	0.0828548	1	0.210105	0.936497
TAT	0	1	1	89786	11.14	0.910564	0.011324	0.083447	1	0.210755	0.936497
TP53INP2	0	1	1	53247	18.78	0.906282	0.0117638	0.0833636	1	0.212102	0.936497
MS4A8	0	1	1	54745	18.27	0.91124	0.0138435	0.0827224	1	0.215978	0.936497
STOML3	0	1	1	66939	14.94	0.91432	0.0135333	0.0827766	1	0.215978	0.936497
RGS13	0	1	1	35939	27.82	0.931272	0.0207802	0.0833814	1	0.224304	0.936497
CPLX4	0	1	1	48819	20.48	0.943605	0.0234465	0.0836123	1	0.229696	0.936497
DDX42	0	2	2	173714	11.51	0.780751	0.0267517	0.0835648	1	0.231601	0.936497
TAS1R3	0	2	2	144270	13.86	0.784998	0.0268965	0.0827727	1	0.231759	0.936497
C6orf141	0	1	1	54224	18.44	0.960373	0.0280141	0.0835827	1	0.232714	0.936497
TARS	1	1	2	157762	12.68	0.793564	0.0350505	0.0831571	1	0.244612	0.936497
FZD9	0	2	2	112063	17.85	0.821348	0.0424725	0.0833253	1	0.260322	0.936497
PVALB	0	1	1	30085	33.24	0.974964	0.0493925	0.0828653	1	0.273578	0.936497
DEFB118	0	1	1	34789	28.74	0.978002	0.0539605	0.0831963	1	0.281949	0.936497
MPDZ	1	2	3	368561	8.14	0.69358	0.055396	0.082915	1	0.285815	0.936497
PDZD11	0	1	1	32270	30.99	0.979442	0.0565035	0.0825582	1	0.287911	0.936497
IFI27L1	0	1	1	32032	31.22	0.981094	0.0596312	0.0832489	1	0.297536	0.936497
SMR3B	0	1	1	35889	27.86	0.982891	0.0635717	0.0830004	1	0.31055	0.936497
VANGL1	0	2	2	107016	18.69	0.876615	0.0827726	0.0831793	1	0.378581	0.936497
NBPF20	0	5	5	444529	11.25	0.625662	0.0870905	0.0829362	1	0.392984	0.936497
GABRQ	0	2	2	111954	17.86	0.887352	0.0883838	0.0836039	1	0.397043	0.936497
TBC1D4	0	3	3	240264	12.49	0.718711	0.0976492	0.082999	1	0.426762	0.936497
TNFAIP1	0	1	1	47444	21.08	0.919699	0.0156956	0.0837435	1	0.217268	0.937418
HECW2	1	1	2	283142	7.06	0.754663	0.0129037	0.0838263	1	0.214137	0.937798
ABT1	0	1	1	54833	18.24	0.927562	0.0160765	0.0841328	1	0.217567	0.939375
ENGASE	0	2	2	168022	11.9	0.778571	0.0233875	0.0840887	1	0.229679	0.939375
FAM155B	0	2	2	87249	22.92	0.86545	0.0745534	0.0840242	1	0.350024	0.939375
ANKRD34A	0	2	2	99302	20.14	0.875839	0.0761829	0.0841634	1	0.355224	0.939375
CNR2	0	1	1	74698	13.39	0.92914	0.015646	0.0842196	1	0.217268	0.939455
TAMM41	0	1	1	73945	13.52	0.939619	0.0183788	0.084284	1	0.219287	0.939627
BTNL2	0	1	1	77727	12.87	0.924961	0.014375	0.084408	1	0.216787	0.939916
OCM2	0	1	1	31969	31.28	0.976652	0.0517366	0.0844008	1	0.27695	0.939916
RAX	1	0	1	69106	14.47	0.866355	0.00658771	0.0845455	1	0.187588	0.940338
C11orf42	0	1	1	64451	15.52	0.907069	0.0121159	0.0845503	1	0.212239	0.940338
PAN3	0	2	2	168349	11.88	0.787511	0.0287702	0.0845931	1	0.235025	0.940338
ADRM1	1	0	1	76160	13.13	0.877195	0.00769759	0.0849155	1	0.196643	0.941191
RORC	1	0	1	112382	8.9	0.915695	0.00999892	0.0848408	1	0.209031	0.941191
OR5K3	0	1	1	53876	18.56	0.944801	0.0236884	0.0847702	1	0.230344	0.941191
CRB3	0	1	1	14530	68.82	0.945143	0.0275315	0.0848984	1	0.23202	0.941191
LRRK2	0	4	4	440632	9.08	0.634321	0.059389	0.0848497	1	0.297084	0.941191
TFIP11	0	2	2	124016	16.13	0.848949	0.0594367	0.0849911	1	0.297168	0.941486
TLR8	0	2	2	194392	10.29	0.821183	0.00465593	0.0851189	1	0.170605	0.942149
HOXB1	0	1	1	57002	17.54	0.926452	0.0157229	0.0851494	1	0.217268	0.942149
CTCFL	0	3	3	200054	15	0.744979	0.139628	0.0852595	1	0.541229	0.942823
MPZ	0	1	1	57654	17.34	0.930914	0.0169825	0.0853643	1	0.217567	0.943272
SPHKAP	0	4	4	301538	13.27	0.701267	0.0230729	0.0853985	1	0.22946	0.943272
LPAR2	0	1	1	68923	14.51	0.941772	0.0182914	0.0854679	1	0.219287	0.943464
MYO7B	0	5	5	381229	13.12	0.589471	0.0541758	0.0855143	1	0.28251	0.943464
ZNF444	0	1	1	55345	18.07	0.894834	0.0100506	0.0857823	1	0.209031	0.945141
CALHM3	0	2	2	76821	26.03	0.868143	0.0112312	0.0857946	1	0.210156	0.945141
TRAM1L1	0	1	1	80045	12.49	0.928667	0.015406	0.0858143	1	0.217268	0.945141
EXOSC1	0	1	1	49347	20.26	0.938513	0.0206815	0.0860102	1	0.224174	0.945668
EIF4ENIF1	0	3	3	179482	16.71	0.791229	0.0485377	0.0859124	1	0.272393	0.945668
CRNN	0	2	2	92572	21.6	0.883096	0.0940285	0.0859813	1	0.41453	0.945668
MRPL52	0	1	1	39276	25.46	0.909943	0.0145887	0.086095	1	0.216917	0.945972
BST1	0	1	1	72934	13.71	0.932749	0.0163103	0.0861931	1	0.217567	0.945972
OR10A2	0	1	1	51072	19.58	0.957058	0.0290482	0.0861426	1	0.235722	0.945972
IL22RA1	0	2	2	121695	16.43	0.860129	0.0647937	0.0862353	1	0.314595	0.945972
NACC1	0	2	2	100956	19.81	0.880093	0.0785334	0.086368	1	0.363618	0.946885
PCDH15	0	5	5	442121	11.31	0.622798	0.0122076	0.0864411	1	0.212678	0.947066
CEACAM6	0	1	1	68592	14.58	0.925772	0.0153932	0.0865079	1	0.217268	0.947066
ATP6V1B1	0	2	2	101384	19.73	0.87344	0.0767586	0.0865327	1	0.357299	0.947066
MAX	0	1	1	78667	12.71	0.941487	0.0184811	0.0867976	1	0.219287	0.94834
LMF1	0	2	2	106293	18.82	0.872885	0.0731731	0.0867197	1	0.345051	0.94834
GIMAP8	0	2	2	122994	16.26	0.881686	0.0823902	0.0867634	1	0.377192	0.94834
XXYLT1	0	2	2	78988	25.32	0.864008	0.0102849	0.0869064	1	0.209031	0.948408
GLUD2	0	2	2	95436	20.96	0.874969	0.0115464	0.0869371	1	0.211949	0.948408
RGS7	0	2	2	108338	18.46	0.885167	0.0129266	0.0870108	1	0.214137	0.948408
LDLRAD3	0	1	1	72646	13.77	0.923437	0.0140893	0.0869576	1	0.216368	0.948408
SPRR3	0	1	1	39074	25.59	0.987542	0.0765553	0.0870513	1	0.356613	0.948408
KIF4B	0	2	2	215994	9.26	0.820643	0.00397101	0.0879685	1	0.162608	0.95088
MLIP	0	3	3	205394	14.61	0.797752	0.00531119	0.0881015	1	0.175732	0.95088
ADAM28	0	1	1	164881	6.06	0.898213	0.00718514	0.0875579	1	0.193955	0.95088
PRRT2	0	1	1	99782	10.02	0.915021	0.0107986	0.0880239	1	0.210105	0.95088
GFRA1	0	2	2	94464	21.17	0.880511	0.012201	0.0884431	1	0.212678	0.95088
SGCZ	0	1	1	74717	13.38	0.910523	0.0125065	0.0881914	1	0.213466	0.95088
FAM124B	0	2	2	92261	21.68	0.887867	0.0139157	0.0886258	1	0.215978	0.95088
UCMA	0	1	1	40439	24.73	0.912346	0.0149244	0.088691	1	0.217169	0.95088
FCN2	0	1	1	60760	16.46	0.925114	0.0154013	0.0875861	1	0.217268	0.95088
HUS1	0	1	1	64114	15.6	0.930714	0.0171089	0.0876452	1	0.217567	0.95088
MAS1L	0	1	1	63669	15.71	0.925341	0.0160005	0.08799	1	0.217567	0.95088
SHISA3	0	1	1	57986	17.25	0.930288	0.0165132	0.0878197	1	0.217567	0.95088
KLK8	0	1	1	55837	17.91	0.935002	0.0186328	0.0880035	1	0.219287	0.95088
ZFAND3	0	1	1	57427	17.41	0.940542	0.019986	0.0883672	1	0.223236	0.95088
APCS	0	1	1	50957	19.62	0.944818	0.0233568	0.0886074	1	0.229544	0.95088
TAS2R30	0	1	1	53760	18.6	0.948774	0.0251554	0.0887667	1	0.231205	0.95088
UCK2	0	1	1	72452	13.8	0.957328	0.0243519	0.0884619	1	0.231205	0.95088
BEND3	0	2	2	148771	13.44	0.800931	0.0305829	0.087886	1	0.23863	0.95088
S100G	0	1	1	22925	43.62	0.953051	0.0315995	0.0881141	1	0.239168	0.95088
GRIK1	0	3	3	188445	15.92	0.762911	0.0380861	0.0884636	1	0.250929	0.95088
FCHO2	0	2	2	160166	12.49	0.839791	0.0494501	0.0883691	1	0.273578	0.95088
WDR47	0	2	2	168626	11.86	0.853575	0.0535302	0.0876982	1	0.280982	0.95088
CACNA1S	1	2	3	345584	8.68	0.701784	0.0597249	0.0875889	1	0.297599	0.95088
SLC6A1	0	2	2	127605	15.67	0.857053	0.06115	0.0882154	1	0.30242	0.95088
SMIM22	0	1	1	30384	32.91	0.982799	0.0629005	0.0884713	1	0.308214	0.95088
LRIT1	0	2	2	119536	16.73	0.86705	0.0686594	0.088598	1	0.329194	0.95088
GYG2	0	2	2	100426	19.92	0.872601	0.0783953	0.0887352	1	0.363154	0.95088
TRPM7	0	3	3	340569	8.81	0.724134	0.088478	0.0883337	1	0.39728	0.95088
MTHFR	0	2	2	101080	19.79	0.886396	0.0897092	0.0874718	1	0.400649	0.95088
ZNF441	0	2	2	136020	14.7	0.894994	0.0937187	0.0880495	1	0.413545	0.95088
DACT2	0	2	2	154858	12.92	0.825883	0.00457962	0.0896252	1	0.170345	0.951875
EML5	1	1	2	358473	5.58	0.754426	0.0105731	0.0893737	1	0.209606	0.951875
FUT6	0	1	1	81095	12.33	0.921425	0.0126145	0.0897678	1	0.213715	0.951875
ALKBH1	0	1	1	76017	13.15	0.935528	0.0168354	0.0893419	1	0.217567	0.951875
STOM	0	1	1	64758	15.44	0.927013	0.0160109	0.0897107	1	0.217567	0.951875
MSRB3	0	1	1	60709	16.47	0.933865	0.0177641	0.0898033	1	0.218399	0.951875
FIGF	0	1	1	82285	12.15	0.949564	0.0214848	0.0889506	1	0.225732	0.951875
HIST1H4K	0	1	1	19824	50.44	0.938728	0.0236088	0.0894485	1	0.230344	0.951875
OR4C13	0	1	1	53544	18.68	0.95173	0.0264253	0.0897268	1	0.231205	0.951875
OR5B17	0	1	1	52920	18.9	0.950137	0.02574	0.0896987	1	0.231205	0.951875
TREX2	0	1	1	43167	23.17	0.949314	0.0239947	0.0894441	1	0.231205	0.951875
ZBTB47	1	1	2	138254	14.47	0.79338	0.033205	0.0893107	1	0.242221	0.951875
TAF6	0	2	2	150428	13.3	0.811429	0.034371	0.089777	1	0.243507	0.951875
PGA5	0	1	1	28816	34.7	0.976842	0.0516777	0.0895542	1	0.276804	0.951875
AGBL2	0	2	2	164361	12.17	0.849584	0.0523399	0.0894461	1	0.278391	0.951875
CDC73	0	2	2	112733	17.74	0.862829	0.0715964	0.0894642	1	0.339622	0.951875
BUD13	0	2	2	118726	16.85	0.871486	0.0742456	0.0895393	1	0.349039	0.951875
C14orf80	0	2	2	94648	21.13	0.890635	0.0893729	0.089351	1	0.3996	0.951875
KCNA2	0	2	2	118811	16.83	0.900047	0.102304	0.0897203	1	0.441236	0.951875
LPAR4	0	1	1	74161	13.48	0.948332	0.0225025	0.0899661	1	0.228881	0.953073
HEXB	1	0	1	96000	10.42	0.901071	0.00986299	0.0904046	1	0.209031	0.953217
WBSCR27	0	1	1	50878	19.65	0.918332	0.0147174	0.0902654	1	0.216917	0.953217
BCR	1	1	2	204340	9.79	0.768953	0.0170573	0.0904771	1	0.217567	0.953217
GJA1	0	1	1	74904	13.35	0.939988	0.0186936	0.0902579	1	0.219287	0.953217
SNX12	0	1	1	44454	22.5	0.946154	0.0232896	0.090061	1	0.229544	0.953217
FGF16	0	1	1	19769	50.58	0.952209	0.0310109	0.0904172	1	0.23863	0.953217
TMEM71	0	1	1	68731	14.55	0.965459	0.0321455	0.0904412	1	0.239983	0.953217
ZNF319	0	2	2	116511	17.17	0.834233	0.0464609	0.0902605	1	0.267728	0.953217
IFNA4	0	1	1	38594	25.91	0.983667	0.0648118	0.0903083	1	0.314596	0.953217
FANCD2OS	0	1	1	36387	27.48	0.983967	0.0655734	0.0901392	1	0.317336	0.953217
MRPL38	1	0	1	85267	11.73	0.889193	0.00817741	0.0907862	1	0.199379	0.953725
RHD	1	0	1	103137	9.7	0.907893	0.0101325	0.0910545	1	0.209031	0.953725
CELA2B	0	1	1	77278	12.94	0.931695	0.0157087	0.0910214	1	0.217268	0.953725
LHFPL5	0	1	1	50182	19.93	0.921559	0.0156234	0.0911155	1	0.217268	0.953725
HRH2	0	2	2	103033	19.41	0.908235	0.0167326	0.0910246	1	0.217567	0.953725
ORC4	0	1	1	70048	14.28	0.947443	0.0226823	0.0909501	1	0.229304	0.953725
OR2L8	0	1	1	52584	19.02	0.948498	0.0247886	0.0909431	1	0.231205	0.953725
MAPK7	0	2	2	170932	11.7	0.791827	0.0266846	0.0908064	1	0.2315	0.953725
OR6N2	0	1	1	53424	18.72	0.954959	0.0278502	0.0909873	1	0.232714	0.953725
SLC6A5	0	2	2	160697	12.45	0.79008	0.0294529	0.0911224	1	0.236377	0.953725
KIF3C	0	2	2	153625	13.02	0.816851	0.0350283	0.0909698	1	0.244564	0.953725
XKR6	0	2	2	113201	17.67	0.8422	0.0533934	0.0911084	1	0.280838	0.953725
PIK3R5	0	2	2	164590	12.15	0.821698	0.0348133	0.091245	1	0.244041	0.954487
DNASE1L2	0	1	1	67376	14.84	0.895473	0.00953661	0.091883	1	0.209031	0.957075
HIST2H2BE	0	1	1	32865	30.43	0.930443	0.019429	0.0916792	1	0.22157	0.957075
OR4A16	0	1	1	53465	18.7	0.949666	0.0254514	0.091892	1	0.231205	0.957075
SEMA6B	0	2	2	169479	11.8	0.81624	0.027759	0.0918848	1	0.232714	0.957075
MB	0	1	1	47239	21.17	0.959043	0.0298626	0.0918751	1	0.237331	0.957075
ATXN7	0	2	2	183850	10.88	0.808872	0.0303996	0.0916864	1	0.238508	0.957075
OR10J3	0	1	1	55440	18.04	0.961914	0.0314736	0.0917747	1	0.238996	0.957075
SPANXN5	0	1	1	22290	44.86	0.956501	0.0336304	0.0918658	1	0.242391	0.957075
ZNF730	0	2	2	116375	17.19	0.873214	0.0114964	0.0921098	1	0.211434	0.957262
MOS	0	1	1	58296	17.15	0.931124	0.0163541	0.0920428	1	0.217567	0.957262
ATP9A	0	3	3	188735	15.9	0.751676	0.0310714	0.092099	1	0.23863	0.957262
FGF10	0	1	1	35560	28.12	0.98039	0.0575597	0.092062	1	0.290765	0.957262
NPEPPS	0	2	2	190349	10.51	0.800275	0.0037809	0.0922367	1	0.158204	0.957543
OR8K1	0	1	1	53760	18.6	0.947357	0.0244769	0.0922082	1	0.231205	0.957543
FAM107A	0	1	1	61290	16.32	0.948385	0.0214371	0.0923665	1	0.225563	0.958272
PLCH1	0	4	4	313138	12.77	0.7147	0.0256628	0.0924069	1	0.231205	0.958272
AMBP	0	1	1	77165	12.96	0.928846	0.0149215	0.0925082	1	0.217169	0.958804
APOBEC3H	0	1	1	54494	18.35	0.944276	0.0220492	0.0926776	1	0.227774	0.959579
NCOA3	0	3	3	262806	11.42	0.78159	0.0352134	0.0926832	1	0.245101	0.959579
OR4M1	0	1	1	52752	18.96	0.949125	0.0250428	0.0927857	1	0.231205	0.960121
MYBPHL	0	1	1	65986	15.15	0.920734	0.0142466	0.0929647	1	0.216648	0.960437
XKR9	0	1	1	76354	13.1	0.955138	0.0256911	0.0929509	1	0.231205	0.960437
MISP	0	2	2	129058	15.5	0.873567	0.0667889	0.0929665	1	0.321917	0.960437
SLC43A3	1	0	1	104561	9.56	0.909166	0.0101161	0.0935008	1	0.209031	0.961647
APPL1	1	0	1	113166	8.84	0.916309	0.011161	0.0934812	1	0.210105	0.961647
NTF4	0	1	1	39343	25.42	0.928827	0.0182327	0.0936375	1	0.219287	0.961647
TMEM139	0	1	1	49963	20.01	0.930141	0.0181329	0.0933451	1	0.219287	0.961647
UXS1	0	1	1	91817	10.89	0.951579	0.0198918	0.0934613	1	0.223236	0.961647
OR4K13	0	1	1	51197	19.53	0.948304	0.0248791	0.0936365	1	0.231205	0.961647
TAAR1	0	1	1	57112	17.51	0.948416	0.0247451	0.0936858	1	0.231205	0.961647
YIPF7	0	1	1	53460	18.71	0.951775	0.0263303	0.0936022	1	0.231205	0.961647
SLC39A4	1	1	2	146205	13.68	0.814171	0.0371838	0.0935442	1	0.249254	0.961647
MAML2	0	3	3	211056	14.21	0.815413	0.0527231	0.0932047	1	0.279421	0.961647
CADM2	0	2	2	113192	17.67	0.875232	0.0791757	0.093524	1	0.365973	0.961647
DNAH9	1	5	6	775534	7.74	0.53566	0.515958	0.0933403	1	1	0.961647
DNAJC6	0	3	3	199821	15.01	0.79295	0.00501583	0.0940287	1	0.173742	0.962074
CTSE	0	1	1	85546	11.69	0.905679	0.0108242	0.0938562	1	0.210105	0.962074
SPINT2	0	1	1	61000	16.39	0.938621	0.0185222	0.0940027	1	0.219287	0.962074
IL11	0	1	1	50114	19.95	0.952042	0.024426	0.0939496	1	0.231205	0.962074
PPP4R4	0	2	2	175600	11.39	0.822689	0.0395986	0.0939169	1	0.253971	0.962074
LRGUK	0	2	2	154190	12.97	0.883616	0.0759092	0.0939692	1	0.35412	0.962074
ATP5B	1	0	1	105191	9.51	0.90972	0.0102234	0.0941644	1	0.209031	0.962949
MOGAT1	0	1	1	62475	16.01	0.95811	0.0278029	0.0942408	1	0.232714	0.963217
NLRP8	0	3	3	193573	15.5	0.775678	0.00442753	0.0943229	1	0.168878	0.963541
RAB3GAP1	0	2	2	205353	9.74	0.816946	0.00413477	0.0949915	1	0.164369	0.963993
CD163	0	2	2	203558	9.83	0.846076	0.00520548	0.0953373	1	0.174553	0.963993
PDIA2	1	0	1	98192	10.18	0.903249	0.00894887	0.0952015	1	0.207067	0.963993
SERINC1	1	0	1	92034	10.87	0.896929	0.010086	0.0956665	1	0.209031	0.963993
TRAF3IP2	1	0	1	107326	9.32	0.911561	0.0103403	0.0949099	1	0.209031	0.963993
UBXN7	1	0	1	101620	9.84	0.906506	0.0103317	0.0954968	1	0.209031	0.963993
KRT40	0	1	1	82423	12.13	0.92579	0.0141337	0.0949855	1	0.216368	0.963993
MAP2K3	0	2	2	91566	21.84	0.896859	0.014287	0.0953754	1	0.216666	0.963993
PRR16	0	1	1	67972	14.71	0.927496	0.0157326	0.0950186	1	0.217268	0.963993
OR10H5	0	1	1	53088	18.84	0.928948	0.0171215	0.0949131	1	0.217567	0.963993
SRCIN1	1	1	2	209605	9.54	0.78121	0.0167465	0.095114	1	0.217567	0.963993
CDR1	0	1	1	66024	15.15	0.937154	0.0190904	0.0944713	1	0.22057	0.963993
SPATA17	0	1	1	63857	15.66	0.93741	0.0194534	0.0945342	1	0.22157	0.963993
ALG11	0	1	1	69890	14.31	0.945298	0.0216792	0.0949469	1	0.226903	0.963993
TNFSF18	0	1	1	42185	23.71	0.939426	0.0227564	0.0952283	1	0.229304	0.963993
MLLT6	0	2	2	198176	10.09	0.81004	0.0255971	0.0953714	1	0.231205	0.963993
EXD3	0	2	2	169913	11.77	0.805253	0.0276903	0.0946779	1	0.232714	0.963993
ABCA2	1	3	4	445204	8.98	0.626678	0.0298889	0.0956663	1	0.237331	0.963993
OSTN	0	1	1	22960	43.55	0.961181	0.0368825	0.0956598	1	0.248791	0.963993
VWA5A	0	2	2	163307	12.25	0.848606	0.0504437	0.095675	1	0.275257	0.963993
PCDHGA9	0	2	2	139272	14.36	0.859265	0.0611414	0.0947351	1	0.30242	0.963993
KRT5	0	2	2	118418	16.89	0.866823	0.0693171	0.0956625	1	0.331353	0.963993
THEMIS2	0	2	2	126390	15.82	0.876401	0.0730189	0.0949721	1	0.344503	0.963993
NKX3-2	0	2	2	64029	31.24	0.86007	0.0748937	0.0953444	1	0.351006	0.963993
CCDC170	0	2	2	131793	15.18	0.894961	0.0917033	0.0951963	1	0.407655	0.963993
SLC52A2	0	2	2	96386	20.75	0.901035	0.105517	0.0950768	1	0.450866	0.963993
NOC2L	0	2	2	166679	12	0.807705	0.0299079	0.0957803	1	0.237331	0.964548
NUP62CL	0	1	1	52758	18.95	0.947212	0.0243483	0.0959314	1	0.231205	0.965054
GIMAP2	0	1	1	57535	17.38	0.959689	0.0300556	0.0958954	1	0.237618	0.965054
EVX1	1	0	1	83108	12.03	0.886526	0.00741413	0.0964929	1	0.195322	0.965635
SPEM1	0	1	1	55256	18.1	0.927149	0.016477	0.096231	1	0.217567	0.965635
TFDP3	0	1	1	81771	12.23	0.940422	0.0177407	0.0964099	1	0.218399	0.965635
PSMA8	0	1	1	60846	16.43	0.932676	0.0182544	0.096106	1	0.219287	0.965635
GLIPR1L1	0	1	1	52206	19.15	0.941647	0.0223025	0.0964655	1	0.228469	0.965635
OR10V1	0	1	1	52080	19.2	0.944213	0.0227807	0.0963635	1	0.229304	0.965635
OR6K3	0	1	1	53088	18.84	0.949741	0.0252398	0.0961199	1	0.231205	0.965635
VMO1	0	1	1	45455	22	0.950107	0.0239783	0.0964907	1	0.231205	0.965635
LYPD8	0	1	1	20219	49.46	0.960662	0.0364397	0.0963588	1	0.24807	0.965635
WDR49	0	2	2	132255	15.12	0.891093	0.0927945	0.0962312	1	0.410222	0.965635
ESPNL	0	2	2	186974	10.7	0.811621	0.00302099	0.0965747	1	0.145975	0.965949
HCAR2	0	1	1	80162	12.47	0.939825	0.0174514	0.0966811	1	0.217783	0.966221
CPXCR1	0	1	1	55782	17.93	0.946304	0.0238671	0.0967028	1	0.230903	0.966221
ZNF777	0	2	2	164129	12.19	0.809853	0.00364252	0.097425	1	0.155123	0.966235
CHAMP1	0	1	1	148604	6.73	0.901006	0.00784972	0.0973137	1	0.196643	0.966235
PSIP1	1	0	1	107882	9.27	0.912031	0.0110106	0.0972407	1	0.210105	0.966235
ZNF548	1	0	1	113474	8.81	0.916548	0.0110489	0.0969135	1	0.210105	0.966235
ZNF431	0	2	2	116236	17.21	0.888674	0.0136034	0.0973443	1	0.215978	0.966235
KRT37	0	2	2	91958	21.75	0.898536	0.0152789	0.0968982	1	0.217268	0.966235
SLC25A16	0	1	1	69273	14.44	0.938493	0.0187371	0.0974493	1	0.219287	0.966235
STRA8	0	1	1	56381	17.74	0.941578	0.0206591	0.0968871	1	0.224058	0.966235
CTRC	0	1	1	51667	19.35	0.94729	0.0226802	0.0974604	1	0.229304	0.966235
EVI2A	0	1	1	55672	17.96	0.947739	0.0244235	0.0971082	1	0.231205	0.966235
HOXC6	0	1	1	61047	16.38	0.956017	0.0252645	0.0972265	1	0.231205	0.966235
GLYAT	0	1	1	81590	12.26	0.972687	0.0363669	0.0968968	1	0.24807	0.966235
FBXW7	0	2	2	183009	10.93	0.822586	0.0415569	0.0970869	1	0.259159	0.966235
MAGEC1	0	3	3	209526	14.32	0.818385	0.0554108	0.0972283	1	0.285815	0.966235
NDUFS4	0	1	1	38608	25.9	0.979557	0.0556167	0.0973764	1	0.286185	0.966235
SAMSN1	1	0	1	96315	10.38	0.901389	0.0104332	0.0976268	1	0.209097	0.966408
CCDC50	0	2	2	107010	18.69	0.89431	0.0138218	0.09773	1	0.215978	0.966408
HABP2	0	2	2	93351	21.42	0.887278	0.0139843	0.0976024	1	0.216368	0.966408
HMP19	0	1	1	55434	18.04	0.929547	0.0173136	0.0976933	1	0.217705	0.966408
ATP8B1	0	3	3	206738	14.51	0.778122	0.0397919	0.0976898	1	0.254445	0.966408
RARG	0	2	2	112105	17.84	0.886342	0.0829579	0.0980569	1	0.379247	0.96914
SLC25A17	0	1	1	73854	13.54	0.933469	0.0169142	0.0984279	1	0.217567	0.969188
OR6B3	0	1	1	55763	17.93	0.930021	0.0172421	0.0983114	1	0.217616	0.969188
OTOR	0	1	1	38269	26.13	0.927759	0.0191592	0.0985169	1	0.220786	0.969188
DNAH5	1	5	6	804294	7.46	0.571369	0.0201823	0.0982084	1	0.223236	0.969188
DSN1	0	1	1	72181	13.85	0.942763	0.0202764	0.0982859	1	0.223236	0.969188
RTP2	0	1	1	67777	14.75	0.945674	0.0202604	0.0983274	1	0.223236	0.969188
ACSL6	1	1	2	161038	12.42	0.815789	0.0382207	0.0985168	1	0.251363	0.969188
ACHE	0	2	2	139350	14.35	0.842647	0.0436821	0.0984504	1	0.262339	0.969188
EPHA3	0	3	3	198380	15.12	0.79073	0.0459312	0.0982093	1	0.266735	0.969188
CACNA2D1	0	3	3	207949	14.43	0.778597	0.0408362	0.0987891	1	0.257599	0.971367
GNL1	1	0	1	113763	8.79	0.916772	0.0102125	0.0988783	1	0.209031	0.971589
VSX2	0	1	1	75109	13.31	0.910187	0.0111264	0.0992263	1	0.210105	0.971589
ZC3H10	0	1	1	94815	10.55	0.929813	0.0137394	0.0991174	1	0.215978	0.971589
POC1B	0	1	1	97057	10.3	0.928408	0.0143157	0.0990687	1	0.216666	0.971589
TFDP1	0	1	1	80047	12.49	0.939807	0.0173242	0.0989217	1	0.217705	0.971589
DOCK2	0	4	4	333270	12	0.696296	0.0189789	0.0993618	1	0.220469	0.971589
UBL5	0	1	1	21103	47.39	0.952925	0.0310712	0.0993694	1	0.23863	0.971589
KCNH6	0	3	3	184121	16.29	0.778971	0.0372842	0.0990346	1	0.249264	0.971589
CBFA2T3	0	2	2	126217	15.85	0.851172	0.0496605	0.0992852	1	0.273855	0.971589
SP4	0	2	2	152682	13.1	0.884091	0.0767379	0.0991816	1	0.35729	0.971589
ZYG11B	0	2	2	142096	14.07	0.910387	0.106608	0.0990116	1	0.4541	0.971589
PAF1	1	0	1	120805	8.28	0.921952	0.010486	0.099515	1	0.209397	0.972517
PNCK	1	0	1	103985	9.62	0.908654	0.00927743	0.0998422	1	0.207549	0.97472
DNAH14	0	7	7	786402	8.9	0.548523	0.0448391	0.0998072	1	0.264902	0.97472
TLX3	0	1	1	59809	16.72	0.967048	0.0290835	0.0999607	1	0.235722	0.975014
CHD9	0	4	4	505251	7.92	0.663492	0.192716	0.0999741	1	0.650857	0.975014
PPP1R12A	0	2	2	202622	9.87	0.804266	0.00371489	0.100038	1	0.156574	0.975143
NOL4	0	2	2	140880	14.2	0.861235	0.0613676	0.100196	1	0.303105	0.976186
PHF21B	1	0	1	106249	9.41	0.91064	0.0090896	0.100381	1	0.20749	0.976998
OVOL2	0	1	1	63308	15.8	0.968056	0.0311252	0.100352	1	0.23863	0.976998
B3GNT1	1	0	1	83174	12.02	0.886609	0.00801454	0.100598	1	0.197359	0.977627
PRAMEF12	0	2	2	91047	21.97	0.89728	0.0156009	0.100588	1	0.217268	0.977627
NALCN	0	4	4	314313	12.73	0.702858	0.114917	0.100599	1	0.478665	0.977627
CST4	0	1	1	37098	26.96	0.987171	0.0738752	0.100838	1	0.347849	0.979454
PLEKHD1	1	0	1	99847	10.02	0.904843	0.00933558	0.100914	1	0.207549	0.979463
OR7G2	0	1	1	58128	17.2	0.952328	0.0256495	0.101044	1	0.231205	0.979463
PCDH12	0	2	2	224451	8.91	0.812834	0.0252082	0.101035	1	0.231205	0.979463
BOC	0	3	3	260856	11.5	0.755742	0.110488	0.100959	1	0.464849	0.979463
ADAP1	1	0	1	106506	9.39	0.910861	0.00916791	0.10147	1	0.207549	0.983099
GZMK	0	1	1	54742	18.27	0.95214	0.0261981	0.101731	1	0.231205	0.983949
UTRN	1	2	3	612568	4.9	0.723	0.0253223	0.101763	1	0.231205	0.983949
KRT9	0	2	2	110226	18.14	0.903257	0.10639	0.101705	1	0.453291	0.983949
ZBP1	0	2	2	120597	16.58	0.923395	0.127471	0.101626	1	0.51314	0.983949
RIC8A	1	0	1	96504	10.36	0.901579	0.00896816	0.101857	1	0.207067	0.984356
OR51B2	0	1	1	58690	17.04	0.957413	0.0286107	0.102019	1	0.234515	0.984931
TRPM8	0	2	2	210810	9.49	0.822096	0.0311428	0.102011	1	0.23863	0.984931
DPH1	0	1	1	79136	12.64	0.921578	0.0128125	0.102786	1	0.213884	0.987022
PARVG	0	1	1	84691	11.81	0.932104	0.0150569	0.102519	1	0.217268	0.987022
ST6GALNAC5	0	1	1	81045	12.34	0.933898	0.0154231	0.103008	1	0.217268	0.987022
FNTA	0	1	1	60876	16.43	0.927447	0.0166638	0.102627	1	0.217567	0.987022
USF2	0	1	1	64240	15.57	0.935176	0.0166491	0.102556	1	0.217567	0.987022
MOGAT2	0	1	1	57368	17.43	0.934511	0.0182216	0.102749	1	0.219287	0.987022
CEACAM19	0	1	1	69037	14.48	0.94561	0.0203968	0.102865	1	0.22343	0.987022
SPR	0	1	1	52699	18.98	0.942238	0.0205031	0.102952	1	0.223505	0.987022
NINJ2	0	1	1	54642	18.3	0.94436	0.0214559	0.102748	1	0.225563	0.987022
NCKAP5	0	4	4	335245	11.93	0.709773	0.0250763	0.102995	1	0.231205	0.987022
POLR3GL	0	1	1	50773	19.7	0.954378	0.0271764	0.102453	1	0.231759	0.987022
KRTAP4-4	0	1	1	43924	22.77	0.963106	0.0333196	0.102724	1	0.242391	0.987022
MROH8	0	3	3	205564	14.59	0.794746	0.0440228	0.102905	1	0.263252	0.987022
[truncated: 17,166 more rows]

## Sheet: OncodriveCLUST
Supplementary Data 4. Significantly Mutated Genes Identified by OncodriveCLUST
GENE	CGC	GENE_LEN	GENE_NUM_MUTS	MUTS_IN_CLUST	NUM_CLUSTERS	CLUST_COORDS	DOM_COORDS	GENE_SCORE	ZSCORE	PVALUE	QVALUE
KRAS	Dom	189	9	9	1	[11,12]:9	{'Ras': [5, 165]}	0.967457	5.29582	5.92406e-08	1.83646e-06
MADCAM1		383	6	5	1	[242,242]:5	{'Adhes-Ig_like': [113, 224]}	0.833333	4.2641	1.00354e-05	0.000155548
KRTAP4-7		156	5	4	1	[113,113]:4	{'Keratin_B2_2': [34, 78, '//', 79, 123, '//', 114, 158]}	0.8	4.00769	3.06575e-05	0.000316794
NBPF10		3554	8	6	2	[8,8]:3,[37,37]:3		0.75	3.62308	0.00014556	0.00112809
RPTN		785	9	8	2	[154,154]:2,[161,163]:6	{'S_100': [4, 47]}	0.722225	3.40943	0.000325498	0.00201809
TEX15		2790	6	4	2	[931,931]:2,[2774,2774]:2	{'TEX15': [1534, 1770, '//', 1903, 2115]}	0.666667	2.98205	0.00143162	0.0073967
TP53	Rec	394	41	29	6	[135,135]:3,[157,158]:3,[163,164]:4,[173,181]:5,[237,249]:7,[272,274]:7		0.547171	2.06285	0.0195632	0.0866371
PTPRD		1913	5	3	1	[1116,1118]:3	{'I-set': [24, 115, '//', 126, 225, '//', 236, 319], 'fn3': [921, 1006, '//', 610, 699, '//', 517, 597, '//', 324, 405, '//', 713, 812, '//', 419, 504, '//', 825, 907], 'Y_phosphatase': [1380, 1611, '//', 1669, 1902]}	0.500002	1.70001	0.0445641	0.172686
PIK3CA	Dom	1069	9	5	2	[542,545]:3,[1047,1047]:2	{'PI3K_rbd': [173, 292], 'PI3_PI4_kinase': [796, 1015], 'PI3K_p85B': [31, 108], 'PI3K_C2': [350, 485], 'PI3Ka': [519, 704]}	0.483729	1.57484	0.0576466	0.198561
CPED1		1027	5	2	1	[914,914]:2	{'PC-Esterase': [757, 1021], 'Cadherin-like': [575, 667]}	0.4	0.930769	0.175986	0.320917
BRAF	Dom	767	5	2	1	[600,600]:2		0.4	0.930769	0.175986	0.320917
TMEM132B		1079	5	2	1	[805,805]:2		0.4	0.930769	0.175986	0.320917
DCAF12L1		464	5	2	1	[67,67]:2	{'WD40': [184, 221]}	0.4	0.930769	0.175986	0.320917
GLI3		1581	5	2	1	[457,457]:2	{'zf-C2H2': [607, 632], 'zf-H2C2_2': [562, 589, '//', 532, 559]}	0.4	0.930769	0.175986	0.320917
MSH4		937	5	2	1	[772,772]:2	{'MutS_V': [635, 871], 'MutS_IV': [493, 587], 'MutS_II': [155, 298], 'MutS_III': [314, 628]}	0.4	0.930769	0.175986	0.320917
ROBO2		1379	5	2	1	[912,912]:2	{'I-set': [225, 310, '//', 314, 408, '//', 418, 505, '//', 31, 128, '//', 133, 221], 'fn3': [523, 607, '//', 737, 826, '//', 640, 724]}	0.4	0.930769	0.175986	0.320917
TEP1		2628	5	2	1	[2223,2223]:2	{'WD40': [2051, 2089, '//', 2228, 2266, '//', 2138, 2174, '//', 2098, 2134, '//', 1749, 1787, '//', 2547, 2581, '//', 1874, 1912, '//', 1799, 1828], 'DUF4062': [900, 987], 'NACHT': [1162, 1337], 'TROVE': [223, 676], 'TEP1_N': [1, 30, '//', 61, 90, '//', 31, 60, '//', 91, 120]}	0.4	0.930769	0.175986	0.320917
NBPF1		1140	13	5	2	[15,15]:2,[891,891]:3		0.384615	0.812426	0.208274	0.358693
KMT2D	Rec	5538	11	4	2	[1716,1716]:2,[4085,4085]:2		0.363636	0.651049	0.257507	0.402371
TCHH		1944	6	3	1	[1065,1070]:3	{'S_100': [4, 47]}	0.362798	0.644596	0.259594	0.402371
COL11A1		1819	6	2	1	[1129,1129]:2	{'COLFI': [1593, 1804], 'Collagen': [583, 643, '//', 615, 680, '//', 634, 700, '//', 435, 493, '//', 1483, 1545, '//', 527, 589, '//', 1429, 1498, '//', 1375, 1457], 'Laminin_G_2': [101, 228]}	0.333333	0.417949	0.337992	0.455555
PCDH17		1160	6	2	1	[332,332]:2	{'Cadherin': [248, 342, '//', 137, 234, '//', 357, 463, '//', 477, 574, '//', 593, 682], 'Cadherin_2': [19, 112]}	0.333333	0.417949	0.337992	0.455555
TMEM132D		1100	6	2	1	[1044,1044]:2		0.333333	0.417949	0.337992	0.455555
CACNA1E		2314	7	2	1	[1963,1963]:2		0.285714	0.0516484	0.479404	0.594462
MUC4		5413	14	4	2	[1941,1941]:2,[3165,3165]:2	{'VWD': [1439, 1611], 'AMOP': [1313, 1425], 'NIDO': [1224, 1309]}	0.285714	0.0516484	0.479404	0.594462
TTBK1		1322	8	2	1	[760,760]:2	{'Pkinase': [34, 300]}	0.25	-0.223077	0.588262	0.675412
HRNR		2851	8	2	1	[795,795]:2	{'S_100': [4, 47]}	0.25	-0.223077	0.588262	0.675412
CSMD1		3565	10	2	1	[2695,2695]:2		0.2	-0.607692	0.728304	0.806337
CSMD3		3708	27	4	2	[3387,3387]:2,[3526,3526]:2	{'Sushi': [2933, 2990, '//', 3056, 3109, '//', 3233, 3286, '//', 2817, 2870, '//', 2995, 3048, '//', 3352, 3406, '//', 3114, 3168, '//', 2632, 2689, '//', 2052, 2107, '//', 3173, 3228, '//', 1528, 1584, '//', 2224, 2279, '//', 2395, 2452, '//', 2875, 2928, '//', 2759, 2812, '//', 3291, 3344, '//', 486, 543, '//', 1182, 1237, '//', 664, 717, '//', 1010, 1063, '//', 2694, 2754, '//', 3411, 3466, '/…	0.148148	-1.00655	0.842925	0.897711
LRP1B	Rec	4600	15	2	1	[4043,4043]:2	{'EGF_CA': [155, 193, '//', 3844, 3880], 'Ldl_recept_a': [3474, 3510, '//', 3630, 3667, '//', 3551, 3587, '//', 3434, 3471, '//', 925, 962, '//', 965, 1002, '//', 1004, 1042, '//', 843, 881, '//', 2759, 2799, '//', 2589, 2625, '//', 3760, 3796, '//', 1051, 1088, '//', 3592, 3628, '//', 2680, 2716, '//', 2803, 2840, '//', 2889, 2925, '//', 3315, 3352, '//', 3355, 3391, '//', 884, 922, '//', 2843, …	0.133333	-1.12051	0.868752	0.897711
TTN		35992	57	2	1	[996,996]:2	{'fn3': [18041, 18128, '//', 19627, 19711, '//', 21500, 21585, '//', 26224, 26307, '//', 27012, 27096, '//', 27696, 27782, '//', 30961, 31046, '//', 28095, 28181, '//', 16633, 16720, '//', 14912, 14996, '//', 29182, 29266, '//', 20517, 20603, '//', 20418, 20501, '//', 19727, 19812, '//', 31257, 31343, '//', 14119, 14204, '//', 17245, 17334, '//', 18338, 18421, '//', 14220, 14305, '//', 17146, 172…	0.0350877	-1.87625	0.969689	0.969689

## Sheet: Oncodrive-FM
Supplementary Data 4. Significantly Mutated Genes Identified by Oncodrive-FM
GENE_Name	GENE_ID	PVALUE	QVALUE	SIFT_PVALUE	PPH2_PVALUE	MA_PVALUE
TP53	ENSG00000141510	0	0	1e-08	1e-08	1e-08
CSMD3	ENSG00000164796	3.87135e-13	5.73927e-10	0.00085	7e-05	1e-08
PTEN	ENSG00000171862	4.0404e-07	0.000399326	0.00868	0.00026	0.0008
KRAS	ENSG00000133703	1.71881e-06	0.00127407	0.00309	0.0097	0.0003
FH	ENSG00000091483	3.41391e-06	0.00168704	0.02901	0.06668	1e-05
KCND2	ENSG00000184408	3.12129e-06	0.00168704	0.02901	0.00232	0.00026
SMARCA4	ENSG00000127616	4.55756e-06	0.00193045		0.00189	0.00015
RABGAP1L	ENSG00000152061	7.54651e-06	0.00248616	0.02901	0.00232	0.0007
UGT2B11	ENSG00000213759	6.77705e-06	0.00248616	0.01606	0.03249	8e-05
MYH1	ENSG00000109061	2.93294e-05	0.00869618	0.01369	0.064	0.00025
KIF4A	ENSG00000090889	3.49847e-05	0.00909449	0.02901	0.02367	0.00039
TRIM51	ENSG00000124900	3.98747e-05	0.00909449	0.02901	0.00232	0.00462
NF1	ENSG00000196712	3.98747e-05	0.00909449	0.02901	0.00232	0.00462
NPEPPS	ENSG00000141279	4.36932e-05	0.0092536	0.09175	0.09406	4e-05
CHI3L2	ENSG00000064886	5.17931e-05	0.0102378	0.09175	0.01758	0.00026
FRY	ENSG00000073910	5.92225e-05	0.0103291	0.00733	0.00144	0.04633
EGFR	ENSG00000146648	5.73993e-05	0.0103291	0.02901	0.00232	0.00701
ZNF521	ENSG00000198795	6.42409e-05	0.0105819	0.02242	0.00015	0.15964
PIWIL1	ENSG00000125207	7.93267e-05	0.0123791	0.04914	0.0063	0.00221
MEGF10	ENSG00000145794	0.000115665	0.0171474	0.17927	0.1474	4e-05
C8A	ENSG00000157131	0.00013274	0.0183254	0.04766	0.00232	0.01121
OR10Z1	ENSG00000198967	0.000135972	0.0183254	0.09175	0.04341	0.00032
ZNF831	ENSG00000124203	0.000165362	0.0210927	0.02074	0.00562	0.01372
CCR8	ENSG00000179934	0.000170733	0.0210927	0.02901	0.01907	0.003
CCDC39	ENSG00000145075	0.000209272	0.0248197	0.01617	0.01315	0.00989
CDKN2A	ENSG00000147889	0.000220227	0.0251144	0.01606	0.10608	0.00131
DOCK2	ENSG00000134516	0.000236153	0.0259331	0.00868	0.0178	0.01567
TECRL	ENSG00000205678	0.000246526	0.0261053	0.02901	0.0075	0.0117
COL14A1	ENSG00000187955	0.000279865	0.0286138	0.03705	0.01184	0.00673
MYH13	ENSG00000006788	0.000303886	0.0291572	0.10742	0.01672	0.00181
ADAMTS6	ENSG00000049192	0.000304847	0.0291572	0.03364	0.04429	0.00219
HTR1A	ENSG00000178394	0.000344118	0.0318847	0.04404	0.03128	0.00273
YWHAE	ENSG00000108953	0.000371274	0.0333584	0.09175	0.06894	0.00065
PCCA	ENSG00000175198	0.000395114	0.0344562	0.09175	0.03214	0.0015
CDH10	ENSG00000040731	0.000412331	0.0349304	0.02827	0.05141	0.0032
CACNA1S	ENSG00000081248	0.000448927	0.0350281	0.02901	0.0235	0.00754
SOGA2	ENSG00000168502	0.000427687	0.0350281	0.04766	0.00232	0.04391
ATP6V1B1	ENSG00000271809	0.000446911	0.0350281	0.09175	0.01758	0.00317
MAN1A1	ENSG00000111885	0.000477176	0.0362776	0.09175	0.06271	0.00096
BMP3	ENSG00000152785	0.000503123	0.0363844	0.06194	0.00564	0.01683
MYT1L	ENSG00000186487	0.000493412	0.0363844	0.04209	0.00221	0.06177
EPHA8	ENSG00000070886	0.000547908	0.0383523	0.04626	0.00158	0.08896
RHOF	ENSG00000139725	0.000576027	0.0383523	0.13155	0.06723	0.00078
PTPRD	ENSG00000153707	0.00055696	0.0383523	0.09175	0.01758	0.00411
COLEC10	ENSG00000184374	0.000582076	0.0383523	0.09175	0.01758	0.00433
DDX3X	ENSG00000215301	0.000608795	0.0392408	0.06194	0.09008	0.00132
USP9X	ENSG00000124486	0.000665135	0.0419601	0.02249	0.01069	0.03402
GRIA1	ENSG00000155511	0.000729742	0.0450768	0.12098	0.0043	0.01755
TRPM7	ENSG00000092439	0.000820564	0.0474693	0.02901	0.00826	0.0438
PRPH	ENSG00000135406	0.000834894	0.0474693	0.09175	0.04341	0.00269
SPHKAP	ENSG00000153820	0.000835568	0.0474693	0.00868	0.00777	0.15901
NFRKB	ENSG00000170322	0.000796763	0.0474693	0.02901	0.00564	0.06194
HMHA1	ENSG00000180448	0.000848524	0.0474693	0.02827	0.03244	0.01191
CDC42	ENSG00000070831	0.00103666	0.0554529	0.02901	0.28288	0.00169
GLI2	ENSG00000074047	0.00106015	0.0554529	0.03823	0.01159	0.03215
PITPNM2	ENSG00000090975	0.00108475	0.0554529	0.02901	0.01338	0.03772
AMPD1	ENSG00000116748	0.00108003	0.0554529	0.09175	0.01758	0.00903
ITPR1	ENSG00000150995	0.00103245	0.0554529	0.06605	0.01483	0.01409
FAT4	ENSG00000196159	0.00112357	0.056464		0.00129	0.0862
SLC17A8	ENSG00000179520	0.00115152	0.0569045	0.13155	0.01758	0.0068
CHRM2	ENSG00000181072	0.00119952	0.0583045	0.02901	0.03992	0.01426
BCAT1	ENSG00000060982	0.00124222	0.0594061	0.09175	0.03214	0.00584
KEAP1	ENSG00000079999	0.00129988	0.0611767	0.02901	0.03749	0.01672
CPS1	ENSG00000021826	0.00135594	0.0618517	0.03364	0.03211	0.01771
R3HDML	ENSG00000101074	0.00135021	0.0618517	0.09175	0.01758	0.0118
KCNA1	ENSG00000111262	0.00143318	0.0643843	0.06194	0.14937	0.00221
BAZ2A	ENSG00000076108	0.0015379	0.0672509	0.01606	0.01273	0.10887
MEFV	ENSG00000103313	0.00154235	0.0672509	0.02901	0.02068	0.03723
LPHN3	ENSG00000262515	0.00159053	0.0683466	0.01386	0.09374	0.01784
SLC6A7	ENSG00000011083	0.00223642	0.0720758	0.09175	0.01758	0.0217
NR1H4	ENSG00000012504	0.00223642	0.0720758	0.09175	0.01758	0.0217
MYO9A	ENSG00000066933	0.00223642	0.0720758	0.09175	0.01758	0.0217
CIC	ENSG00000079432	0.00223642	0.0720758	0.09175	0.01758	0.0217
CASP8AP2	ENSG00000118412	0.00223642	0.0720758	0.09175	0.01758	0.0217
TNFRSF10B	ENSG00000120889	0.00223642	0.0720758	0.09175	0.01758	0.0217
AGO2	ENSG00000123908	0.00196742	0.0720758	0.09175	0.03902	0.00837
TUBGCP3	ENSG00000126216	0.00223642	0.0720758	0.09175	0.01758	0.0217
NLRC5	ENSG00000140853	0.00223642	0.0720758	0.09175	0.01758	0.0217
DNMT3L	ENSG00000142182	0.00223642	0.0720758	0.09175	0.01758	0.0217
NLGN4X	ENSG00000146938	0.0018566	0.0720758	0.05441	0.01073	0.04785
PBRM1	ENSG00000163939	0.00223642	0.0720758	0.09175	0.01758	0.0217
ETNPPL	ENSG00000164089	0.00223642	0.0720758	0.09175	0.01758	0.0217
RAD21	ENSG00000164754	0.00223642	0.0720758	0.09175	0.01758	0.0217
PDP1	ENSG00000164951	0.00223642	0.0720758	0.09175	0.01758	0.0217
COL24A1	ENSG00000171502	0.00223642	0.0720758	0.09175	0.01758	0.0217
LMNB2	ENSG00000176619	0.00223642	0.0720758	0.09175	0.01758	0.0217
DENND5A	ENSG00000184014	0.00223642	0.0720758	0.09175	0.01758	0.0217
OR51F1	ENSG00000188069	0.00197361	0.0720758	0.13155	0.05878	0.00389
ZMYM1	ENSG00000197056	0.00223642	0.0720758	0.09175	0.01758	0.0217
OR2W5	ENSG00000203664	0.00223642	0.0720758	0.09175	0.01758	0.0217
SERPINB4	ENSG00000206073	0.00198338	0.0720758	0.09175	0.05543	0.00595
ZNF883	ENSG00000228623	0.00223642	0.0720758	0.09175	0.01758	0.0217
ARSI	ENSG00000183876	0.00228997	0.0730083	0.06194	0.03653	0.01592
PCDH12	ENSG00000113555	0.00241391	0.076141	0.09175	0.01758	0.02381
SLC22A12	ENSG00000197891	0.00244421	0.0762849	0.09175	0.0413	0.01029
SPTAN1	ENSG00000197694	0.00247565	0.0764614	0.02901	0.01225	0.11144
PHF20L1	ENSG00000129292	0.00253196	0.0773944	0.02901	0.0075	0.18707
DNAJC15	ENSG00000120675	0.00267245	0.0781559	0.09175	0.01758	0.02695
TTC21B	ENSG00000123607	0.00262026	0.0781559	0.09175	0.0792	0.00584
CDH8	ENSG00000150394	0.00271085	0.0781559	0.09175	0.11424	0.00422
GPR158	ENSG00000151025	0.00272671	0.0781559	0.04766	0.02296	0.04071
DNAH2	ENSG00000183914	0.00264901	0.0781559	0.09175	0.0216	0.0217
NOTCH4	ENSG00000206312	0.00274139	0.0781559	0.09175	0.01758	0.0278
PLXNA4	ENSG00000221866	0.0026371	0.0781559	0.06268	0.00955	0.07145
PALB2	ENSG00000083093	0.00285299	0.0783252	0.06194	0.01271	0.0598
YARS2	ENSG00000139131	0.0028257	0.0783252	0.09175	0.03612	0.01404
TTBK1	ENSG00000146216	0.00284523	0.0783252	0.09175	0.00702	0.07285
ANKRD30B	ENSG00000180777	0.00282711	0.0783252	0.01812	0.00992	0.25901
NRROS	ENSG00000174004	0.00289729	0.0788117	0.00868	0.03631	0.15221
VAV3	ENSG00000134215	0.00295787	0.0797282	0.06605	0.00824	0.0904
ENO4	ENSG00000188316	0.00307219	0.0820635	0.06194	0.05095	0.01633
NPR1	ENSG00000169418	0.00317862	0.0841484	0.09175	0.01758	0.03331
PPP2R3B	ENSG00000167393	0.00327732	0.0852391	0.02901	0.05853	0.03285
NRAS	ENSG00000213281	0.00326756	0.0852391	0.09175	0.09136	0.00663
CDH2	ENSG00000170558	0.00335492	0.0864985	0.02901	0.01672	0.11834
AK9	ENSG00000155085	0.00355593	0.090114	0.09175	0.01758	0.03822
SALL3	ENSG00000263310	0.00354581	0.090114	0.02901	0.03979	0.05322
RECK	ENSG00000122707	0.00368366	0.0917819	0.02901	0.02068	0.10731
AQP10	ENSG00000143595	0.00366673	0.0917819	0.13155	0.0839	0.0058
YLPM1	ENSG00000119596	0.00382214	0.0935763	0.09175	0.01383	0.05309
FIBCD1	ENSG00000130720	0.00388816	0.0935763	0.07414	0.05829	0.01592
BRDT	ENSG00000137948	0.0038308	0.0935763	0.09175	0.0261	0.02821
SLC36A3	ENSG00000186334	0.00391348	0.0935763	0.09175	0.05231	0.01445
KRT14	ENSG00000186847	0.00390474	0.0935763	0.09175	0.09006	0.00837
TBR1	ENSG00000136535	0.00408826	0.0969735	0.09175	0.0953	0.00837
STON1-GTF2A1L	ENSG00000068781	0.00430957	0.100613	0.04404	0.0298	0.05951
ATR	ENSG00000175054	0.00428444	0.100613	0.14107	0.01019	0.05394
DOK2	ENSG00000147443	0.00437111	0.101253	0.02827	0.02798	0.10048
RGS4	ENSG00000117152	0.00450012	0.103433	0.04766	0.08938	0.01934
ATF7IP	ENSG00000171681	0.00468152	0.105989	0.00868	0.33344	0.02989
SCN8A	ENSG00000196876	0.00468281	0.105989	0.09105	0.09139	0.0104
ZNF45	ENSG00000124459	0.00499195	0.109638	0.09175	0.01758	0.05807
SYT4	ENSG00000132872	0.00495538	0.109638	0.06194	0.03193	0.04693
TACR3	ENSG00000169836	0.00494983	0.109638	0.09175	0.10933	0.00924
PLEKHM1	ENSG00000257339	0.00489107	0.109638	0.09175	0.01758	0.05662
TECPR1	ENSG00000205356	0.00502922	0.109644	0.02901	0.09956	0.03273
C6	ENSG00000039537	0.00516498	0.111782	0.13155	0.09366	0.00793
MCM4	ENSG00000104738	0.00520823	0.111901	0.09175	0.08328	0.01292
FGFRL1	ENSG00000127418	0.00527611	0.112544	0.09175	0.03214	0.03402
MCTP1	ENSG00000262742	0.00535605	0.113434	0.18859	0.00954	0.05681
CASQ2	ENSG00000118729	0.00545366	0.114682	0.09175	0.0261	0.04365
MRC2	ENSG00000011028	0.00554212	0.114912	0.02249	0.01807	0.2624
FLRT3	ENSG00000125848	0.00552235	0.114912	0.09175	0.01758	0.06582
TLN1	ENSG00000137076	0.00568278	0.116531	0.01606	0.17664	0.03878
NBEA	ENSG00000172915	0.0056988	0.116531	0.05441	0.0328	0.06186
BICC1	ENSG00000122870	0.00577105	0.116608	0.03906	0.02507	0.11452
COL21A1	ENSG00000124749	0.00578125	0.116608	0.02901	0.24335	0.01592
AGAP1	ENSG00000157985	0.00592162	0.117836	0.02901	0.05342	0.07472
LONRF3	ENSG00000175556	0.00589112	0.117836	0.09175	0.01758	0.07133
DSC1	ENSG00000134765	0.00660647	0.130588	0.19354	0.04305	0.01593
GPR174	ENSG00000147138	0.00680541	0.131883	0.09175	0.03214	0.04671
ARMC4	ENSG00000169126	0.00679092	0.131883	0.04404	0.04013	0.07773
CRYBA4	ENSG00000196431	0.00678623	0.131883	0.15811	0.03214	0.02701
ZC3HAV1L	ENSG00000146858	0.00697049	0.133359	0.09175	0.0261	0.05927
RALGAPB	ENSG00000170471	0.00701651	0.133359	0.09175	0.0261	0.05976
DYNC2H1	ENSG00000187240	0.0069993	0.133359		0.05861	0.01484
TRPM3	ENSG00000083067	0.00719467	0.13573	0.04766	0.04842	0.06399
SLC14A2	ENSG00000132874	0.00723282	0.13573	0.09175	0.01758	0.09216
NPHP4	ENSG00000131697	0.00749206	0.138837	0.04766	0.03193	0.10209
CD1C	ENSG00000158481	0.00747249	0.138837	0.02901	0.37511	0.01423
KCNH1	ENSG00000143473	0.00768081	0.141451	0.03364	0.06331	0.07526
C1QC	ENSG00000159189	0.00790221	0.14463	0.15811	0.01758	0.05976
NAA15	ENSG00000164134	0.00803425	0.145702	0.09175	0.0792	0.02334
IRS1	ENSG00000169047	0.00805907	0.145702	0.09175	0.0261	0.0711
LIM2	ENSG00000105370	0.00832943	0.149677	0.15811	0.01758	0.06385
ZFYVE26	ENSG00000072121	0.00849039	0.151651	0.09175	0.0261	0.07592
BRAF	ENSG00000157764	0.0086364	0.152746	0.04626	0.03648	0.11007
RCC2	ENSG00000179051	0.00865474	0.152746	0.09175	0.03612	0.0562
ASPH	ENSG00000198363	0.00876795	0.153828	0.09175	0.0261	0.07906
PRKCG	ENSG00000126583	0.00884	0.15418	0.02901	0.11406	0.05781
ACTC1	ENSG00000159251	0.00892052	0.154674	0.19726	0.11021	0.0089
HABP2	ENSG00000148702	0.00902762	0.154722	0.09175	0.03612	0.05927
ZNF33B	ENSG00000196693	0.00899204	0.154722	0.09175	0.08531	0.02497
STAB2	ENSG00000136011	0.00910008	0.155067	0.05855	0.05776	0.05867
USP43	ENSG00000154914	0.00924534	0.156642	0.09175	0.03612	0.06108
CEP164	ENSG00000110274	0.00943923	0.159019	0.02901	0.05641	0.12698
ITM2A	ENSG00000078596	0.00970286	0.162537	0.09175	0.0261	0.08985
GPC4	ENSG00000076716	0.00977198	0.162775	0.17927	0.03214	0.03768
WDR47	ENSG00000085433	0.0100924	0.167173	0.09175	0.0261	0.09444
EXO1	ENSG00000174371	0.0107604	0.176268	0.09175	0.07351	0.03637
LRRTM4	ENSG00000176204	0.010738	0.176268	0.02201	0.05899	0.18843
RARB	ENSG00000077092	0.0109732	0.17779	0.09175	0.01758	0.15591
CD163L1	ENSG00000177675	0.0109608	0.17779	0.18363	0.23257	0.00588
VWA5A	ENSG00000110002	0.0110347	0.177815	0.13155	0.07128	0.02701
PTPRN	ENSG00000054356	0.0111998	0.178241	0.04766	0.07323	0.07395
LIPG	ENSG00000101670	0.0112415	0.178241	0.09544	0.02367	0.11479
COL25A1	ENSG00000188517	0.0111313	0.178241	0.09175	0.01758	0.15877
POSTN	ENSG00000133110	0.0113502	0.179007	0.17917	0.0147	0.09967
PCDP1	ENSG00000163075	0.0114849	0.179244	0.06194	0.02642	0.16284
ENGASE	ENSG00000167280	0.0114861	0.179244	0.09175	0.03214	0.09038
WIPF1	ENSG00000115935	0.0115543	0.179363	0.09175	0.05713	0.05123
NOTCH2	ENSG00000134250	0.0117743	0.181826	0.09175	0.03902	0.07683
LRRC15	ENSG00000172061	0.011851	0.182063	0.04766	0.07788	0.07472
TUBA3C	ENSG00000198033	0.0119838	0.183155	0.09175	0.01758
COL5A1	ENSG00000130635	0.0127194	0.192414		0.216	0.008
TMEM100	ENSG00000166292	0.0126817	0.192414	0.09175	0.04341	0.07592
FAP	ENSG00000078098	0.0131673	0.19435	0.18363	0.09354	0.01847
HEPH	ENSG00000089472	0.0130252	0.19435	0.24859	0.02234	0.05634
PCNX	ENSG00000100731	0.0130853	0.19435	0.09175	0.03612	0.09497
TEP1	ENSG00000129566	0.0130948	0.19435	0.03953	0.0453	0.17592
AMOTL1	ENSG00000166025	0.0131752	0.19435	0.09175	0.05013	0.06903
HMCN1	ENSG00000143341	0.0133607	0.196112		0.04948	0.03697
GABRE	ENSG00000102287	0.0136711	0.199679	0.12098	0.01648	0.16696
TMEM63C	ENSG00000165548	0.0139918	0.203361	0.06194	0.05012	0.11046
PURG	ENSG00000172733	0.0142502	0.206107	0.09175	0.03214	0.11905
TLL1	ENSG00000038295	0.0146921	0.208935	0.07965	0.09418	0.04867
WHSC1L1	ENSG00000147548	0.0146949	0.208935	0.09175	0.03214	0.12384
NADSYN1	ENSG00000172890	0.0146811	0.208935	0.17927	0.14765	0.01378
FAM114A1	ENSG00000197712	0.0147276	0.208935	0.09175	0.03612	0.11051
USH2A	ENSG00000042781	0.0149583	0.211196	0.27892	0.08984	0.01491
LAMP3	ENSG00000078081	0.015094	0.212103	0.09175	0.03214	0.12818
FLG	ENSG00000143631	0.0152381	0.212296	0.09175	0.13759	0.03031
COL6A3	ENSG00000163359	0.0152509	0.212296	0.68599	0.01237	0.04514
EPRS	ENSG00000136628	0.0155152	0.214965	0.09175	0.09175	0.04652
APLP1	ENSG00000105290	0.015609	0.215259	0.02901	0.06457	0.21069
OR2T1	ENSG00000175143	0.0158566	0.216692	0.09175	0.01758	0.24969
MYH6	ENSG00000197616	0.0158591	0.216692	0.04864	0.30028	0.02758
ACTN1	ENSG00000072110	0.0162241	0.219838	0.15811	0.08227	0.03189
PIK3C2B	ENSG00000133056	0.0162376	0.219838	0.08502	0.06887	0.07092
L3MBTL4	ENSG00000154655	0.016621	0.222117	0.09175	0.19656	0.02373
NPAS2	ENSG00000170485	0.0166307	0.222117		0.03902	0.06046
SLCO3A1	ENSG00000176463	0.0165721	0.222117	0.13155	0.0261	0.12417
CDH7	ENSG00000081138	0.0176284	0.224327	0.14954	0.05544	0.0557
GSK3B	ENSG00000082701	0.0174224	0.224327	0.09175	0.10185	0.04867
OGDH	ENSG00000105953	0.0175301	0.224327	0.13578	0.06686	0.0505
MET	ENSG00000105976	0.0175917	0.224327	0.14916	0.03397	0.09089
SEC23IP	ENSG00000107651	0.0169823	0.224327	0.04766	0.04883	0.18907
RBBP8NL	ENSG00000130701	0.0175587	0.224327	0.09175	0.0261	0.19185
CASZ1	ENSG00000130940	0.0175587	0.224327	0.09175	0.0261	0.19185
ATP1A4	ENSG00000132681	0.0173651	0.224327	0.04434	0.39804	0.02566
TRPC6	ENSG00000137672	0.0173946	0.224327	0.13155	0.03612	0.09552
RIMS2	ENSG00000176406	0.0175881	0.224327	0.04404	0.04804	0.21762
ZHX2	ENSG00000178764	0.0172692	0.224327	0.08502	0.03675	0.14391
KIAA1462	ENSG00000165757	0.0179331	0.227229	0.07414	0.03634	0.17524
ZSWIM2	ENSG00000163012	0.0181126	0.228527	0.09175	0.03214	0.16219
PLXNB2	ENSG00000196576	0.0187099	0.235063	0.19085	0.04154	0.06292
CLP1	ENSG00000172409	0.0188768	0.236159	0.09175	0.07042	0.0781
RPE65	ENSG00000116745	0.0189867	0.236536	0.12857	0.1108	0.03569
SLC4A10	ENSG00000144290	0.0192382	0.238666	0.08502	0.32101	0.01895
AP3B2	ENSG00000103723	0.0199303	0.245413	0.04766	0.22187	0.05121
CNTNAP4	ENSG00000152910	0.0199476	0.245413	0.03364	0.08673
MYH4	ENSG00000264424	0.0200727	0.245932	0.03705	0.23847	0.06186
XYLT1	ENSG00000103489	0.0202661	0.246266	0.12579	0.12334	0.03567
MTUS2	ENSG00000132938	0.0202063	0.246266	0.10418	0.04695	0.11271
DNAI2	ENSG00000171595	0.02088	0.252691	0.13155	0.14521	0.03012
ZRANB3	ENSG00000121988	0.0213974	0.254229	0.08762	0.04698	0.14431
KCNA5	ENSG00000130037	0.0212326	0.254229	0.08502	0.18669	0.03705
SDS	ENSG00000135094	0.0211281	0.254229	0.21474	0.09085	0.02995
ABCD2	ENSG00000173208	0.0213557	0.254229	0.10341	0.11362	0.05043
PKHD1L1	ENSG00000205038	0.0214359	0.254229	0.03632	0.49246	0.03329
NAV3	ENSG00000067798	0.0217473	0.255876	0.02722	0.15277	0.14591
ZC3H7A	ENSG00000122299	0.0217296	0.255876	0.09175	0.03902	0.1693
MSLN	ENSG00000102854	0.0220562	0.257714	0.07414	0.03177	0.26239
ARHGAP32	ENSG00000134909	0.0222754	0.257714	0.07414	0.04478	0.18858
TMC6	ENSG00000141524	0.0221613	0.257714	0.07414	0.11856	0.07075
TMEM91	ENSG00000142046	0.022222	0.257714	0.09175	0.03214	0.21165
SPEF2	ENSG00000152582	0.022425	0.257714	0.09116	0.0461	0.15029
SLC39A4	ENSG00000261297	0.0223972	0.257714	0.09175	0.10998	0.06249
TBX4	ENSG00000121075	0.0231003	0.262423	0.02901	0.08831	0.2563
FSIP2	ENSG00000188738	0.0229813	0.262423	0.09175	0.05434	0.13081
ZNF257	ENSG00000197134	0.0230193	0.262423	0.07976	0.16625	0.04929
TMEM132D	ENSG00000151952	0.0232988	0.263668	0.18033	0.03258	0.11302
IGF1	ENSG00000017427	0.0234453	0.264317	0.09175	0.06964	0.10478
IARS2	ENSG00000067704	0.0236315	0.265406	0.38866	0.05013	0.03472
EPHA10	ENSG00000183317	0.0237603	0.265847	0.09175	0.0413	0.1798
ANKRD1	ENSG00000148677	0.0240667	0.267258	0.13155	0.10233	0.05147
OR4C15	ENSG00000181939	0.0240184	0.267258	0.08502	0.09644	0.08428
KCNJ2	ENSG00000123700	0.0243549	0.269449	0.17927	0.03902	0.10061
MLIP	ENSG00000146147	0.0244659	0.269671	0.06194	0.04486	0.2548
STRIP1	ENSG00000143093	0.0248075	0.272423	0.09175	0.17386	0.0452
NOS1	ENSG00000089250	0.0250906	0.274515	0.09175	0.06151	0.12968
ASAP1	ENSG00000153317	0.0252001	0.2747	0.27846	0.02642	0.10005
WDR86	ENSG00000187260	0.0253755	0.275598	0.09175	0.05013	0.1615
ACLY	ENSG00000260245	0.0258675	0.279916	0.09175	0.23226	0.03575
TNRC6C	ENSG00000078687	0.0261892	0.281344	0.09175	0.07411	0.11388
RASA1	ENSG00000145715	0.0261515	0.281344	0.09175	0.09909	0.08501
PLA1A	ENSG00000144837	0.0266322	0.284979	0.12857	0.07111	0.08659
POTEF	ENSG00000196604	0.0267198	0.284979	0.15811	0.2235	0.0225
SCN5A	ENSG00000183873	0.0269486	0.285933	0.18033	0.07954	0.05606
ZNF441	ENSG00000197044	0.0270021	0.285933	0.22804	0.0777	0.0455
ZSCAN20	ENSG00000121903	0.0273054	0.287143	0.14107	0.04889	0.11863
CD1A	ENSG00000158477	0.02731	0.287143	0.15811	0.05013	0.10325
RAMP2	ENSG00000131477	0.0274813	0.287922	0.09175	0.08763	0.10263
TPD52	ENSG00000076554	0.0278494	0.289062	0.15811	0.03612	0.14705
TOP3B	ENSG00000100038	0.0277854	0.289062	0.13155	0.16178	0.03934
NPR3	ENSG00000113389	0.0279258	0.289062	0.09175	0.08056	0.11403
CASP16	ENSG00000228146	0.02798	0.289062			0.02798
CATSPERB	ENSG00000133962	0.0282685	0.289939	0.09175	0.03214	0.29047
EPHB1	ENSG00000154928	0.0286147	0.289939	0.02901	0.34214	0.0877
AASDH	ENSG00000157426	0.0286517	0.289939	0.09175	0.05713	0.16635
XKR6	ENSG00000171044	0.0286272	0.289939	0.13155	0.03612	0.1833
CCDC11	ENSG00000172361	0.0282675	0.289939	0.09175	0.07703	0.12119
DENND2C	ENSG00000175984	0.0284753	0.289939	0.32022	0.01758	0.15363
FBXW7	ENSG00000109670	0.0288296	0.290409	0.17927	0.01758	0.27895
GAREML	ENSG00000157833	0.028894	0.290409	0.10418	0.04208	0.20113
CLOCK	ENSG00000134852	0.0291433	0.290942	0.25133	0.03612	0.09824
OR13F1	ENSG00000186881	0.029108	0.290942	0.09175	0.13535	0.0717
RPAP1	ENSG00000103932	0.0292774	0.2913	0.17927	0.0413	0.12119
GPR6	ENSG00000146360	0.0293947	0.291489	0.09175	0.0478	0.20568
TNXB	ENSG00000231608	0.0300145	0.296643		0.0792	0.05963
CNTNAP5	ENSG00000155052	0.0303386	0.298851	0.14161	0.26091	0.02546
NEBL	ENSG00000078114	0.0305931	0.299368	0.10418	0.04978	0.18341
BRINP2	ENSG00000198797	0.0305776	0.299368	0.12452	0.17066	0.04473
C7	ENSG00000112936	0.0307784	0.30019	0.09175	0.09366	0.11158
TUB	ENSG00000166402	0.0315799	0.306064	0.17344	0.07167	0.07982
CSMD1	ENSG00000183117	0.0315871	0.306064	0.71609	0.00665	0.20842
SLC24A5	ENSG00000188467	0.0318969	0.30806	0.07414	0.14652	0.09256
DLG5	ENSG00000151208	0.0320633	0.308662	0.09175	0.05013	0.22013
MOCOS	ENSG00000075643	0.0321979	0.308954	0.19395	0.10973	0.04784
ATM	ENSG00000149311	0.0325278	0.310112	0.12452	0.11269	0.07355
CARD16	ENSG00000204397	0.0324348	0.310112	0.17927	0.10823	0.05299
MAP3K1	ENSG00000095015	0.0329527	0.311162	0.06194	0.06439	0.26329
OLFM3	ENSG00000118733	0.0327655	0.311162	0.17917	0.19247	0.03022
MYO1F	ENSG00000262149	0.0328617	0.311162	0.17927	0.14521	0.04019
EXTL3	ENSG00000012232	0.0342279	0.315496	0.09175	0.08763	0.1374
CAMK2B	ENSG00000058404	0.0344338	0.315496	0.06194	0.04495	0.39997
SLC41A2	ENSG00000136052	0.0335553	0.315496	0.11245	0.10318	0.09272
CACNA2D1	ENSG00000153956	0.0343296	0.315496	0.07414	0.07014	0.21328
KIF5A	ENSG00000155980	0.0342116	0.315496	0.09175	0.15039	0.08001
LINGO1	ENSG00000169783	0.0342825	0.315496	0.23568	0.19157	0.02452
MTHFR	ENSG00000177000	0.0341989	0.315496	0.09175	0.05013	0.23991
OR4C46	ENSG00000185926	0.0343075	0.315496	0.15079	0.10629	0.06914
KRT5	ENSG00000186081	0.0342802	0.315496	0.13155	0.11301	0.07446
TRRAP	ENSG00000261023	0.0344758	0.315496	0.68599	0.03919	0.04149
PARP4	ENSG00000102699	0.03497	0.318913	0.09175	0.0777	0.15947
XIRP1	ENSG00000168334	0.0350643	0.318913	0.14954	0.05839	0.13067
CAD	ENSG00000084774	0.0355311	0.322003	0.15811	0.12073	0.06084
ARID2	ENSG00000189079	0.0356212	0.322003	0.19726	0.03612	0.16355
DIDO1	ENSG00000101191	0.0361743	0.323974		0.02702	0.21829
DIRC2	ENSG00000138463	0.0362763	0.323974	0.09175	0.0792	0.16433
NOS3	ENSG00000164867	0.0359732	0.323974	0.17188	0.0319	0.21535
INSR	ENSG00000171105	0.0362205	0.323974	0.16274	0.1776	0.04123
F8	ENSG00000269261	0.0363956	0.324063	0.13155	0.16514	0.05521
CCDC85A	ENSG00000055813	0.0367729	0.326442	0.19726	0.06007	0.10263
ABCA3	ENSG00000167972	0.0375559	0.332398	0.16274	0.0946	0.08126
CKM	ENSG00000104879	0.0379741	0.335099	0.13155	0.24017	0.04019
MYBPC2	ENSG00000086967	0.0382911	0.335153	0.09175	0.11301	0.12384
LRP1B	ENSG00000168702	0.0383193	0.335153		0.12246	0.0516
PPFIA3	ENSG00000177380	0.0381131	0.335153	0.13155	0.06271	0.15468
CD163	ENSG00000177575	0.0388953	0.33919	0.22804	0.01758	0.32712
GLI3	ENSG00000106571	0.0391808	0.340678	0.21675	0.04448	0.13737
SGCD	ENSG00000170624	0.0395247	0.342663	0.09124	0.11353	0.12937
THSD7B	ENSG00000144229	0.0398309	0.344311	0.04766	0.27269	0.10419
OR14J1	ENSG00000237777	0.0402061	0.346544	0.13155	0.08132	0.12819
CADPS2	ENSG00000081803	0.0409888	0.352266	0.09175	0.11334	0.13535
PFKM	ENSG00000152556	0.0415083	0.3557	0.39594	0.01758	0.20568
PTPN12	ENSG00000127947	0.0423086	0.360474	0.09175	0.17164	0.09329
ZNF572	ENSG00000180938	0.0422375	0.360474	0.25133	0.03214	0.18146
PDGFRB	ENSG00000113721	0.0425861	0.361799	0.13155	0.08928	0.1262
ROCK2	ENSG00000134318	0.0427091	0.361807	0.09175	0.04579	0.35418
ASIC2	ENSG00000108684	0.0433019	0.364849	0.19726	0.16401	0.04686
NFE2L2	ENSG00000116044	0.0433143	0.364849	0.19145	0.26136	0.03031
FGF6	ENSG00000111241	0.0436559	0.366684	0.13155	0.27521	0.04234
NOS2	ENSG00000007171	0.0446018	0.368438	0.08502	0.27058	0.0686
2018-03-02	ENSG00000117791	0.0445312	0.368438	0.25133	0.22993	0.02725
TTN	ENSG00000155657	0.0441958	0.368438	0.99836	0.81313	0.00192
KRT6C	ENSG00000170465	0.0444138	0.368438	0.22804	0.23428	0.02937
ZNF746	ENSG00000181220	0.0444671	0.368438	0.13155	0.07825	0.15268
OR6X1	ENSG00000221931	0.0446102	0.368438	0.02901	0.5289	0.10288
KIAA1549	ENSG00000122778	0.0451255	0.370629	0.10547	0.04401	0.34542
SEMA6D	ENSG00000137872	0.0450093	0.370629	0.45448	0.02086	0.16853
COL11A2	ENSG00000230930	0.0453542	0.371479		0.06519	0.11869
ADCYAP1R1	ENSG00000078549	0.0460969	0.374459	0.13155	0.17985	0.06976
TRPM8	ENSG00000144481	0.0459897	0.374459	0.09175	0.1267	0.14153
OR4N2	ENSG00000176294	0.0459051	0.374459	0.08361	0.52722	0.03723
RARG	ENSG00000172819	0.0462347	0.374552	0.21474	0.06519	0.11838
C6orf118	ENSG00000112539	0.046456	0.375127	0.13155	0.101	0.12554
OR5F1	ENSG00000149133	0.0466567	0.375127	0.08502	0.11603	0.17008
TET2	ENSG00000168769	0.0466853	0.375127	0.08502	0.11984	0.16481
ITGA2B	ENSG00000005961	0.0469745	0.375678	0.17927	0.16808	0.0562
RBP3	ENSG00000265203	0.0470073	0.375678	0.09175	0.33305	0.05547
SETBP1	ENSG00000152217	0.0472855	0.376886	0.03364	0.12386	0.41009
ZNF484	ENSG00000127081	0.0476	0.378375			0.0476
TBC1D1	ENSG00000065882	0.047907	0.379798	0.15631	0.04134	0.26918
ZNF616	ENSG00000204611	0.0481493	0.380701	0.15811	0.09815	0.11286
SEC24C	ENSG00000176986	0.0485095	0.382529	0.13155	0.12054	0.11158
SYT13	ENSG00000019505	0.0489389	0.38286	0.09175	0.08227	0.23724
SOX17	ENSG00000164736	0.0488771	0.38286	0.16828	0.07031	0.15109
OR2AP1	ENSG00000179615	0.048734	0.38286	0.13155	0.06415
SACS	ENSG00000151835	0.0500182	0.38973		0.03913	0.22256
PPM1D	ENSG00000170836	0.0500799	0.38973	0.09175	0.22655	0.08891
SEMA5B	ENSG00000082684	0.0512843	0.391902	0.09175	0.06151	0.3383
IKBKB	ENSG00000104365	0.0511153	0.391902	0.11245	0.14724	0.11479
LIG1	ENSG00000105486	0.0511769	0.391902	0.09175	0.15595	0.13305
NID1	ENSG00000116962	0.0510554	0.391902	0.13073	0.1341	0.10824
LRRC4B	ENSG00000131409	0.0507303	0.391902	0.13155	0.09006	0.15877
ADAMTS5	ENSG00000154736	0.0506695	0.391902	0.34264	0.07644	0.0717
ZNF438	ENSG00000183621	0.0511287	0.391902	0.09175	0.19273	0.10752
FAM174B	ENSG00000185442	0.0516327	0.39355	0.19726	0.0478	0.20437
ADAMTS4	ENSG00000158859	0.0520582	0.395776	0.13155	0.03902	0.37966
ST6GALNAC3	ENSG00000184005	0.0522823	0.396463		0.03902	0.23549
LRRFIP2	ENSG00000093167	0.0529481	0.397151	0.09175	0.13633	0.15947
ITGB4	ENSG00000132470	0.0529494	0.397151	0.13155	0.13256	0.11439
OASL	ENSG00000135114	0.0528162	0.397151	0.13155	0.1041	0.14516
ESRRG	ENSG00000196482	0.0529399	0.397151	0.22804	0.14634	0.05976
IPP	ENSG00000197429	0.0530427	0.397151	0.13155	0.20414	0.07446
SLC6A4	ENSG00000108576	0.0531842	0.397207	0.13155	0.16064	0.09497
ABCB5	ENSG00000004846	0.0534237	0.397993	0.13578	0.1776	0.08374
SYT11	ENSG00000132718	0.054162	0.402482	0.13155	0.16768	0.09329
CEP192	ENSG00000101639	0.0550547	0.407665	0.07597	0.08129	0.3408
PPFIA2	ENSG00000139220	0.0551345	0.407665	0.08005	0.36192	0.07279
FHIT	ENSG00000262683	0.0554327	0.408851	0.15811	0.16401	0.08193
TCEAL2	ENSG00000184905	0.0556811	0.409664	0.14298	0.06979	0.21423
SCN9A	ENSG00000169432	0.056524	0.413811	0.1537	0.25733	0.05518
KLHL14	ENSG00000197705	0.0564757	0.413811	0.12098	0.1174	0.15348
KCNQ2	ENSG00000075043	0.0570132	0.415342	0.15811	0.09578	0.14584
AKAP6	ENSG00000151320	0.0570055	0.415342	0.27892	0.07203	0.10991
NUP210L	ENSG00000143552	0.0576824	0.418618	0.09105	0.09196	0.26806
AHSG	ENSG00000145192	0.0577453	0.418618	0.15811	0.19596	0.07255
GALNT16	ENSG00000100626	0.0582789	0.421456	0.15811	0.06894	0.20886
ZNF775	ENSG00000196456	0.0591857	0.426972	0.22804	0.08891	0.11471
CASP10	ENSG00000003400	0.0605526	0.427985	0.09175	0.11365	0.23021
CC2D2A	ENSG00000048342	0.0606252	0.427985	0.15811	0.22698	0.067
LMF1	ENSG00000103227	0.0602971	0.427985	0.09175	0.11117	0.23397
SEC16B	ENSG00000120341	0.0595621	0.427985	0.12857	0.24335	0.07499
CSN2	ENSG00000135222	0.0605711	0.427985	0.13155	0.16661	0.10957
PRSS37	ENSG00000165076	0.0598482	0.427985	0.08502	0.3159	0.08794
RTTN	ENSG00000176225	0.0600518	0.427985	0.15811	0.11613	0.12924
EFCAB5	ENSG00000176927	0.0601023	0.427985	0.09175	0.13216	0.19593
PCDHB13	ENSG00000273357	0.0598395	0.427985	0.09175	0.19289	0.13343
SLC22A16	ENSG00000004809	0.0618256	0.428148	0.16528	0.05291	0.28254
MYCBP2	ENSG00000005810	0.06211	0.428148		0.09133	0.1241
FAT2	ENSG00000086570	0.0616474	0.428148		0.07638	0.14704
SLC26A3	ENSG00000091138	0.061515	0.428148	0.26017	0.25606	0.03683
CFHR5	ENSG00000134389	0.0620609	0.428148	0.09544	0.30227	0.0861
EIF4A2	ENSG00000156976	0.0608765	0.428148	0.18859	0.29856	0.04295
CPSF2	ENSG00000165934	0.0611078	0.428148	0.13155	0.14209	0.13006
GMPPB	ENSG00000173540	0.0615561	0.428148	0.15811	0.14824	0.10478
AHNAK2	ENSG00000185567	0.0623623	0.428148		0.49653	0.02294
BCL9L	ENSG00000186174	0.061203	0.428148		0.025	0.44528
OR2L13	ENSG00000196071	0.0625256	0.428148	0.19726	0.12397	0.10263
ZNF431	ENSG00000196705	0.0619856	0.428148	0.15811	0.03612	0.4342
GIGYF2	ENSG00000204120	0.0624766	0.428148		0.11643	0.09805
FRMD3	ENSG00000172159	0.0627749	0.428865	0.09175	0.18984	0.14489
ZPLD1	ENSG00000170044	0.0634456	0.432451	0.21474	0.11093	0.10752
NOX4	ENSG00000086991	0.0642993	0.437265	0.19726	0.23942	0.05525
FMO2	ENSG00000094963	0.06469	0.438915	0.15811	0.25217	0.066
BRINP1	ENSG00000078725	0.0655371	0.442017	0.16358	0.09258	0.17694
PLXNA1	ENSG00000114554	0.0654459	0.442017	0.19085	0.12962	0.10811
UNC13C	ENSG00000137766	0.0658926	0.442017	0.13755	0.10903	0.18003
ZNF319	ENSG00000166188	0.0656963	0.442017	0.09175	0.10962	0.26733
MICAL3	ENSG00000243156	0.0657755	0.442017		0.3468	0.03506
SPAM1	ENSG00000106304	0.0667826	0.44397	0.14298	0.26756	0.07191
URGCP	ENSG00000106608	0.0665815	0.44397	0.33851	0.0478	0.1693
ADAMTSL1	ENSG00000178031	0.0667364	0.44397	0.07164	0.12543	0.30585
OR5B21	ENSG00000198283	0.0667269	0.44397	0.09175	0.27521	0.10882
TNC	ENSG00000041982	0.067537	0.444994	0.22796	0.47625	0.02574
SORCS1	ENSG00000108018	0.067339	0.444994	0.20984	0.06122	0.21664
PCDH15	ENSG00000150275	0.0674109	0.444994	0.1983	0.04351	0.32304
TRGV5	ENSG00000211697	0.0674922	0.444994	0.10418	0.12046
ZFHX4	ENSG00000091656	0.06817	0.44552	0.95454	0.01002	0.29601
SOS2	ENSG00000100485	0.068048	0.44552	0.09175	0.15124	0.20352
MED25	ENSG00000104973	0.0682179	0.44552	0.13155	0.08287	0.25996
GON4L	ENSG00000116580	0.0681814	0.44552	0.09175	0.11733	0.26306
CTSF	ENSG00000174080	0.0688028	0.448352	0.09175	0.09789	0.31933
SLC2A3	ENSG00000059804	0.0695322	0.450513	0.21474	0.1587	0.08541
F11	ENSG00000088926	0.0695903	0.450513	0.15811	0.20447	0.09014
IGSF8	ENSG00000162729	0.0695032	0.450513	0.26017	0.03902	0.28655
KCNG1	ENSG00000026559	0.070891	0.456939	0.18033	0.10023	0.16547
USP6NL	ENSG00000148429	0.0707803	0.456939	0.13155	0.22212	0.10213
JMJD1C	ENSG00000171988	0.0718377	0.462036	0.09175	0.25247	0.13154
PEX5L	ENSG00000114757	0.0720362	0.46231	0.18456	0.12534	0.13223
GLI1	ENSG00000111087	0.0722561	0.46272	0.09175	0.13721	0.24402
IGHV3-66	ENSG00000270881	0.0726568	0.464283	0.13155	0.10446
EYA4	ENSG00000112319	0.0731719	0.466569	0.39201	0.05713	0.13962
TBC1D8B	ENSG00000133138	0.0734986	0.467647	0.13155	0.15151	0.15787
DDX23	ENSG00000174243	0.0745496	0.473207	0.09175	0.11986	0.2919
NHS	ENSG00000188158	0.0746917	0.473207	0.19726	0.19002	0.08587
ADAMTS9	ENSG00000163638	0.0752711	0.475861	0.26354	0.1549	0.07971
RETSAT	ENSG00000042445	0.0759699	0.47834	0.15811	0.2235	0.09329
RSPO2	ENSG00000147655	0.0759858	0.47834	0.13155	0.09947	0.25201
SLC39A1	ENSG00000143570	0.0766085	0.481238	0.17927	0.1041	0.17875
MISP	ENSG00000099812	0.0768103	0.481485	0.13155	0.09688	0.26272
MAP2	ENSG00000078018	0.0779273	0.48643	0.12134	0.26067	0.10804
MDGA2	ENSG00000272781	0.0777994	0.48643	0.21824	0.04205	0.37151
EPB41L4A	ENSG00000129595	0.0789065	0.490477	0.25133	0.26701	0.05183
PLIN2	ENSG00000147872	0.0787776	0.490477	0.19726	0.15626	0.11258
FCHO1	ENSG00000130475	0.0797927	0.492593	0.09175	0.22292	0.17277
MBTPS1	ENSG00000140943	0.0798995	0.492593	0.26528	0.16085	0.08297
GSX2	ENSG00000180613	0.0799113	0.492593	0.13155	0.07411	0.36322
PCDH9	ENSG00000184226	0.0794308	0.492593	0.16274	0.06187	0.3487
GP2	ENSG00000169347	0.0801008	0.492736	0.08502	0.12061	0.34649
DNAH11	ENSG00000105877	0.080358	0.493295	0.20984	0.03001	0.56678
SLC9A3	ENSG00000066230	0.0807906	0.493943	0.14646	0.25183	0.09751
FN1	ENSG00000115414	0.0807967	0.493943	0.19726	0.10933	0.16678
FHOD3	ENSG00000134775	0.08106	0.494533	0.31713	0.15874	0.07178
MMP16	ENSG00000156103	0.0813686	0.495396	0.13297	0.25947	0.1053
ZP4	ENSG00000116996	0.0819399	0.496834	0.27892	0.11644	0.11298
PCDHA5	ENSG00000273146	0.0818541	0.496834	0.17927	0.21203	0.09639
FAM205A	ENSG00000205108	0.0822292	0.497571	0.17927	0.0478	0.43035
PHKA2	ENSG00000044446	0.0836039	0.50281	0.30605	0.14249	0.08658
PHACTR2	ENSG00000112419	0.0833454	0.50281	0.13155	0.16743	0.17067
PDZD2	ENSG00000133401	0.0835023	0.50281	0.05332	0.26878	0.263
PUS10	ENSG00000162927	0.0839218	0.503701	0.27133	0.15039	0.09303
RERGL	ENSG00000111404	0.0841856	0.504263	0.09175	0.23021	0.18053
GAS2L3	ENSG00000139354	0.0844435	0.504788	0.15811	0.24295	0.0997
ADGB	ENSG00000118492	0.0855504	0.509351	0.0755	0.24529	0.21067
ADAMTS18	ENSG00000140873	0.085386	0.509351	0.11728	0.28338	0.11707
DYRK1B	ENSG00000105204	0.0857793	0.509691	0.09175	0.13777	0.30983
CTTNBP2	ENSG00000077063	0.0868962	0.513304	0.13155	0.18183	0.16678
EBF3	ENSG00000108001	0.0869068	0.513304	0.10418	0.61833	0.06194
ANO3	ENSG00000134343	0.0868168	0.513304	0.24815	0.07598	0.21131
EIF2AK2	ENSG00000055332	0.0876243	0.513479	0.16724	0.2451	0.09849
PGR	ENSG00000082175	0.0876292	0.513479	0.13155	0.14922	0.20568
ADAMTS12	ENSG00000151388	0.0873895	0.513479	0.15108	0.12494	0.21306
NLRP10	ENSG00000182261	0.0871515	0.513479	0.09175	0.16715	0.26122
TNN	ENSG00000120332	0.0879495	0.51434	0.24859	0.04965	0.32883
P2RY10	ENSG00000078589	0.0885514	0.515199	0.17927	0.31274	0.0731
HSPA8	ENSG00000109971	0.0887532	0.515199	0.13155	0.33096	0.09444
CSMD2	ENSG00000121904	0.0887915	0.515199	0.13672	0.13463	0.22352
CHD6	ENSG00000124177	0.0882725	0.515199	0.14807	0.32857	0.08386
GPR98	ENSG00000164199	0.0893096	0.516242	0.68599	0.04887	0.12375
SRGAP3	ENSG00000196220	0.0896677	0.516242	0.15811	0.20397	0.12938
ZFP28	ENSG00000196867	0.089509	0.516242	0.09175	0.18622	0.24359
CSAG1	ENSG00000268920	0.0893682	0.516242	0.19726	0.09006
IKZF2	ENSG00000030419	0.0899592	0.516917	0.41337	0.05013	0.20229
TMEM117	ENSG00000139173	0.0904064	0.518482	0.25133	0.05231	0.32112
PIK3CA	ENSG00000121879	0.0909701	0.519704	0.12562	0.05696	0.5953
DYNC1H1	ENSG00000197102	0.0908395	0.519704		0.31709	0.05718
COL4A4	ENSG00000081052	0.0922085	0.52166		0.1549	0.11926
BMP4	ENSG00000125378	0.0917668	0.52166	0.17927	0.12782	0.18823
SYPL2	ENSG00000143028	0.0918843	0.52166	0.09175	0.16411	0.28698
XIRP2	ENSG00000163092	0.0921528	0.52166	0.87598	0.03692	0.13417
GPR101	ENSG00000165370	0.0927201	0.52166	0.09175	0.09463	0.5042
GRID1	ENSG00000182771	0.0924525	0.52166	0.11919	0.11415	0.32042
WWP2	ENSG00000198373	0.0916911	0.52166	0.36817	0.08227	0.14223
SLC5A8	ENSG00000262217	0.0925488	0.52166	0.29023	0.24236	0.06207
CRB1	ENSG00000134376	0.0931525	0.521843	0.35609	0.11851	0.10443
EFCAB14	ENSG00000159658	0.0931764	0.521843	0.19726	0.08848	0.25259
ARHGAP25	ENSG00000163219	0.0932805	0.521843	0.22804	0.11117	0.17418
FRMPD2	ENSG00000170324	0.0941854	0.525913	0.21474	0.21352	0.09765
TSHZ2	ENSG00000182463	0.0944034	0.526139	0.2257	0.05007	0.39752
SP140	ENSG00000079263	0.0957667	0.532101	0.22804	0.07498	0.26821
HECTD4	ENSG00000173064	0.095832	0.532101		0.08634	0.22454
OR4K15	ENSG00000169488	0.0962035	0.533165	0.08502	0.46224	0.11746
GADL1	ENSG00000144644	0.0964365	0.533459	0.15811	0.2448	0.11968
RDH10	ENSG00000121039	0.096908	0.53507	0.13155	0.14945
NPFFR2	ENSG00000056291	0.0975303	0.536034	0.05332	0.39526	0.2234
PCMTD2	ENSG00000203880	0.0976251	0.536034	0.17927	0.25544	0.10296
CHD1L	ENSG00000264980	0.0973934	0.536034	0.27892	0.08563	0.19673
FANCM	ENSG00000187790	0.0979158	0.536637	0.24002	0.0792	0.24909
UAP1	ENSG00000117143	0.0981611	0.536988	0.21474	0.19157	0.11552
ZNF507	ENSG00000168813	0.0987476	0.539202	0.13155	0.09222	0.39511
AKAP9	ENSG00000127914	0.10123	0.550728			0.10123
ACSL6	ENSG00000164398	0.101088	0.550728	0.13155	0.18731	0.20123
SORCS2	ENSG00000184985	0.101428	0.550793	0.19726	0.10154	0.24876
SERPINE2	ENSG00000135919	0.10169	0.551208			0.10169
XPO4	ENSG00000132953	0.10197	0.551717	0.19726	0.17622	0.14445
UNC80	ENSG00000144406	0.102311	0.552556		0.03554	0.59222
PAPD7	ENSG00000112941	0.102563	0.552906	0.09175	0.17455	0.31618
JAK2	ENSG00000096968	0.103118	0.554893	0.21474	0.30957	0.07677
SEC23B	ENSG00000101310	0.103367	0.555222	0.34912	0.22803	0.06433
SELP	ENSG00000174175	0.104175	0.558549	0.27892	0.10708	0.17342
ZBTB46	ENSG00000130584	0.105172	0.558844	0.22804	0.21419	0.10752
KIAA1731	ENSG00000166004	0.105023	0.558844	0.17927	0.24123	0.12119
GLIS1	ENSG00000174332	0.10496	0.558844	0.07414	0.3214	0.21975
GJD4	ENSG00000177291	0.104962	0.558844	0.15811	0.17263	0.19185
C12orf55	ENSG00000188596	0.10478	0.558844			0.10478
NXPE2	ENSG00000204361	0.105615	0.560194	0.27892	0.14248	0.13296
PIGQ	ENSG00000007541	0.106919	0.560776	0.19726	0.10962	0.24876
MAST4	ENSG00000069020	0.106714	0.560776		0.29966	0.07407
ZCCHC6	ENSG00000083223	0.107049	0.560776	0.09175	0.22305	0.26331
SUPT16H	ENSG00000092201	0.106557	0.560776	0.28047	0.08928	0.21376
OR8D4	ENSG00000181518	0.10681	0.560776	0.19726	0.06271	0.4342
OR4M2	ENSG00000182974	0.106049	0.560776	0.15631	0.36955	0.09202
FAM169B	ENSG00000185087	0.106464	0.560776	0.3053	0.07775	0.22521
IGKV1D-17	ENSG00000242766	0.107344	0.561334	0.15811	0.14143
DVL3	ENSG00000161202	0.107868	0.562194	0.30605	0.07825	0.22752
GPR157	ENSG00000180758	0.107888	0.562194	0.09175	0.15176	0.39143
CHST6	ENSG00000183196	0.108256	0.56261	0.23122	0.11509	0.20583
KRTAP13-3	ENSG00000240432	0.108348	0.56261	0.13155	0.175	0.23822
TMEM176A	ENSG00000002933	0.108982	0.564918	0.19726	0.13861	0.20229
KCNJ12	ENSG00000260458	0.109759	0.567949	0.16724	0.13267	0.25188
XRN1	ENSG00000114127	0.110767	0.572166	0.15761	0.64239	0.05594
CDK15	ENSG00000138395	0.110961	0.572173	0.24002	0.09366	0.25259
MYOG	ENSG00000122180	0.111416	0.57337	0.37745	0.06819	0.22194
PCBP3	ENSG00000183570	0.11158	0.57337			0.11158
DMXL2	ENSG00000104093	0.112421	0.573843	0.4463	0.06619	0.19593
CDH9	ENSG00000113100	0.112821	0.573843	0.23461	0.12906	0.19215
CENPB	ENSG00000125817	0.112833	0.573843	0.15811	0.43293	0.08501
ALPK3	ENSG00000136383	0.112044	0.573843	0.12098	0.1561	0.30498
ZIC1	ENSG00000152977	0.112542	0.573843	0.20864	0.19133	0.14522
CSPG4	ENSG00000173546	0.112123	0.573843	0.07164	0.54628	0.14732
NTF3	ENSG00000185652	0.113563	0.576564	0.27133	0.12922	0.16754
KCNK10	ENSG00000100433	0.114334	0.578658	0.19395	0.10002	0.30583
GPRIN2	ENSG00000262722	0.114366	0.578658	0.21474	0.16768	0.16483
CAMTA1	ENSG00000171735	0.114837	0.580055	0.13155	0.1465	0.30983
OR1C1	ENSG00000221888	0.115156	0.580676	0.13155	0.32245	0.14134
CD36	ENSG00000135218	0.115689	0.582375	0.29851	0.27157	0.07446
STXBP5L	ENSG00000145087	0.115931	0.582602	0.23568	0.15586	0.16483
PPARGC1A	ENSG00000109819	0.116239	0.583163	0.19726	0.24816	0.12417
TBC1D2B	ENSG00000167202	0.116503	0.583497	0.13155	0.13598	0.34093
ANKS1A	ENSG00000064999	0.117688	0.587516	0.13155	0.2387	0.19713
RNF219	ENSG00000152193	0.117701	0.587516	0.13155	0.14959	0.31461
NFE2L3	ENSG00000050344	0.119119	0.592597	0.29023	0.27888	0.07785
NEB	ENSG00000183091	0.119098	0.592597		0.12904	0.19769
BEND4	ENSG00000188848	0.119814	0.594062	0.16828	0.11691	0.32304
RBMXL1	ENSG00000213516	0.119641	0.594062	0.09175	0.27227	0.25387
ROBO1	ENSG00000169855	0.120348	0.595714	0.38443	0.07411	0.22454
RARS2	ENSG00000146282	0.121308	0.598466	0.40323	0.29074	0.05521
C4orf50	ENSG00000181215	0.12119	0.598466			0.12119
ELAVL2	ENSG00000107105	0.12207	0.601225			0.12207
ILDR2	ENSG00000143195	0.122348	0.601595	0.33306	0.24597	0.08001
TUBGCP5	ENSG00000153575	0.123158	0.603574	0.27133	0.08928	0.27323
NAA11	ENSG00000156269	0.123141	0.603574	0.26017	0.17208	0.14781
SLC26A9	ENSG00000174502	0.123423	0.603876	0.09175	0.30586	0.23661
CCDC108	ENSG00000181378	0.124544	0.60836	0.29851	0.1788	0.12608
INHBA	ENSG00000122641	0.124858	0.608887	0.21474	0.14521	0.21661
FAM184B	ENSG00000047662	0.12627	0.612052	0.06194	0.28331	0.39137
ABCA4	ENSG00000198691	0.126332	0.612052	0.13578	0.4491	0.11271
ZNF726	ENSG00000213967	0.126023	0.612052	0.11245	0.06094	0.99931
PDZD4	ENSG00000267915	0.125926	0.612052	0.17927	0.17672	0.21591
ILK	ENSG00000166333	0.126784	0.613237	0.33306	0.17958	0.11552
PTPRU	ENSG00000060656	0.127681	0.614569	0.29619	0.08061	0.29243
TNRC18	ENSG00000182095	0.127454	0.614569		0.15002	0.18541
SLC12A8	ENSG00000221955	0.127658	0.614569	0.19726	0.32828	0.10779
SMEK1	ENSG00000100796	0.128933	0.615367	0.17927	0.2992	0.13207
CYP19A1	ENSG00000137869	0.128392	0.615367	0.1294	0.51059	0.10655
GABRQ	ENSG00000147402	0.129088	0.615367	0.09175	0.20952	0.36916
ANKAR	ENSG00000151687	0.129092	0.615367	0.13155	0.1985	0.27178
GRM3	ENSG00000198822	0.128551	0.615367	0.37159	0.11576	0.16396
ZNF385C	ENSG00000260320	0.128957	0.615367	0.09175	0.43293	0.17839
PREX2	ENSG00000046889	0.129533	0.615622	0.24314	0.07444	0.3941
HEPHL1	ENSG00000181333	0.129561	0.615622	0.21474	0.21419	0.15513
C17orf112	ENSG00000227011	0.129817	0.61585	0.09175	0.25174	0.30983
MAP2K3	ENSG00000034152	0.130032	0.615886	0.17927	0.17043	0.2348
TEX14	ENSG00000121101	0.13153	0.618092	0.16405	0.26121	0.17029
PLA2G5	ENSG00000127472	0.13154	0.618092			0.13154
ADAMTS19	ENSG00000145808	0.131088	0.618092	0.12195	0.19204	0.31003
ZNF157	ENSG00000147117	0.131385	0.618092	0.25133	0.05713	0.50738
NFASC	ENSG00000163531	0.131278	0.618092	0.27892	0.19147	0.13625
RYR3	ENSG00000198838	0.131758	0.618139		0.09894	0.29335
ZNF638	ENSG00000075292	0.132667	0.620436	0.25133	0.05713	0.51477
RGSL1	ENSG00000121446	0.132535	0.620436	0.29871	0.0979
RBM14	ENSG00000239306	0.133611	0.622888	0.14107	0.22352	0.2369
FCAR	ENSG00000262806	0.133563	0.622888	0.22804	0.09267	0.35329
CPNE8	ENSG00000139117	0.134398	0.624058	0.39201	0.14143	0.13592
DPY19L4	ENSG00000156162	0.134704	0.624058	0.17927	0.14386	0.29319
NEUROD6	ENSG00000164600	0.134556	0.624058	0.43323	0.08576	0.20318
OR6C68	ENSG00000205327	0.134169	0.624058	0.21474	0.25302	0.13834
COL6A5	ENSG00000172752	0.1372	0.63463			0.1372
C11orf21	ENSG00000110665	0.13783	0.636436	0.13155	0.08227	0.72304
UBR3	ENSG00000144357	0.138234	0.636436	0.13155	0.16552	0.36096
MYL1	ENSG00000168530	0.138089	0.636436	0.22804	0.58059	0.05927
AKT3	ENSG00000117020	0.139033	0.639121	0.17344	0.11096	0.41194
COMTD1	ENSG00000165644	0.139427	0.639941	0.11193	0.50371	0.14121
SERPINC1	ENSG00000117601	0.139701	0.640208	0.40693	0.05013	0.39143
SLC39A12	ENSG00000259777	0.140313	0.642017	0.24493	0.20008	0.16401
ZYG11B	ENSG00000162378	0.141118	0.644707	0.28086	0.10962	0.26331
DDX46	ENSG00000145833	0.141804	0.646843	0.13155	0.50944	0.12185
IL18RAP	ENSG00000115607	0.14256	0.648093	0.09175	0.17263	0.51971
NRXN1	ENSG00000179915	0.142733	0.648093	0.12131	0.15309	0.44405
EXT1	ENSG00000182197	0.142376	0.648093	0.31622	0.09577	0.27128
USP48	ENSG00000090686	0.143823	0.652009	0.19395	0.27269	0.15772
SEZ6L	ENSG00000100095	0.144256	0.652009	0.06744	0.21724	0.57194
TECTA	ENSG00000109927	0.144185	0.652009	0.17909	0.19689	0.23746
TAB3	ENSG00000157625	0.145673	0.653705	0.23568	0.08848	0.40779
UBN2	ENSG00000157741	0.145733	0.653705	0.15811	0.19399	0.27742
DACT1	ENSG00000165617	0.145288	0.653705	0.46971	0.04863	0.3708
NEGR1	ENSG00000172260	0.144875	0.653705	0.13155	0.18205	0.35215
ZNF536	ENSG00000198597	0.14558	0.653705	0.08639	0.15028	0.65437
TRIO	ENSG00000038382	0.146658	0.655117		0.42096	0.07915
KIAA1217	ENSG00000120549	0.1463	0.655117	0.231	0.32659	0.11345
GPR125	ENSG00000152990	0.146711	0.655117	0.13155	0.15335	0.42607
KCNT1	ENSG00000107147	0.147502	0.656021	0.17344	0.27891	0.17913
PRDM9	ENSG00000164256	0.147577	0.656021	0.08502	0.36796	0.2772
ZNF728	ENSG00000269067	0.147566	0.656021	0.09544	0.35191
ZNF341	ENSG00000131061	0.148227	0.657926	0.15811	0.1645	0.33564
ITGA8	ENSG00000077943	0.149205	0.659305	0.35049	0.06017	0.41808
GRIK4	ENSG00000149403	0.14899	0.659305	0.29023	0.11117	0.27267
PIK3R2	ENSG00000268173	0.149131	0.659305	0.27133	0.11789	0.27543
USP26	ENSG00000134588	0.149724	0.65973	0.27133	0.1572	0.2078
CTR9	ENSG00000198730	0.149746	0.65973	0.13155	0.18513	0.36402
PCDHA9	ENSG00000272794	0.14999	0.659822	0.22466	0.24236	0.16322
KLRC1	ENSG00000134545	0.150731	0.661121	0.21474	0.13721	0.30388
GRIK3	ENSG00000163873	0.150629	0.661121	0.19992	0.34302	0.13043
SCN10A	ENSG00000185313	0.151402	0.663083	0.31622	0.17196	0.16577
PRAMEF12	ENSG00000116726	0.15209	0.665115	0.19726	0.26219	0.17549
OR5M8	ENSG00000181371	0.152501	0.665928	0.17927	0.73188	0.06946
NCOA7	ENSG00000111912	0.153158	0.666835	0.32688	0.09622	0.29165
ADAM20	ENSG00000134007	0.153143	0.666835	0.37745	0.3037	0.08001
ACAN	ENSG00000157766	0.153946	0.667542	0.18851	0.37672	0.13018
DOK6	ENSG00000206052	0.153996	0.667542	0.13155	0.19115	0.36783
KMT2A	ENSG00000267910	0.15392	0.667542		0.07703	0.46052
POT1	ENSG00000128513	0.155703	0.673954	0.25133	0.24957	0.14995
COL1A2	ENSG00000164692	0.15593	0.673954		0.81146	0.04446
ETV5	ENSG00000244405	0.157445	0.67951	0.15811	0.22558	0.26821
HIST1H4B	ENSG00000124529	0.157827	0.68017	0.13155	0.2786
EPHB3	ENSG00000182580	0.158267	0.681075	0.29023	0.24443	0.13592
ABCG4	ENSG00000172350	0.159086	0.683608	0.21474	0.30513	0.14832
FTH1	ENSG00000167996	0.160997	0.690819	0.32688	0.69588	0.04351
ZNF236	ENSG00000130856	0.16135	0.691332	0.14954	0.30575	0.21719
CTNNA3	ENSG00000183230	0.162933	0.697109	0.17344	0.819	0.07096
TBATA	ENSG00000166220	0.164158	0.700327	0.33851	0.1545	0.19495
ZNF470	ENSG00000197016	0.164147	0.700327	0.17927	0.31166	0.18247
LRRC71	ENSG00000160838	0.16504	0.703079	0.13155	0.28051	0.27858
SVIL	ENSG00000197321	0.16542	0.703686	0.13155	0.27326	0.28698
SPIC	ENSG00000166211	0.165755	0.703838	0.31306	0.28897	0.11439
ANO5	ENSG00000171714	0.16593	0.703838			0.16593
BAZ2B	ENSG00000123636	0.166937	0.70609		0.11886	0.33179
FRMD6	ENSG00000139926	0.166823	0.70609	0.23568	0.12709	0.34891
TLR6	ENSG00000174130	0.16736	0.706286	0.20291	0.39143	0.13223
LRRC14B	ENSG00000185028	0.16746	0.706286	0.17927	0.15674	0.37411
DHX8	ENSG00000067596	0.16773	0.706419	0.13155	0.32828	0.24402
MXRA5	ENSG00000101825	0.169769	0.712985	0.32387	0.1561	0.21235
PRX	ENSG00000105227	0.16985	0.712985	0.47908	0.29211	0.07677
AGBL1	ENSG00000166748	0.17001	0.712985	0.19726	0.24661	0.22117
CRAMP1L	ENSG00000007545	0.171607	0.715568	0.15811	0.14501	0.47607
MLH3	ENSG00000119684	0.171255	0.715568	0.26017	0.33305	0.12557
KCNH7	ENSG00000184611	0.17161	0.715568	0.27892	0.13727	0.28509
XKR4	ENSG00000206579	0.171968	0.715568	0.42532	0.07279	0.35371
NOTO	ENSG00000214513	0.172074	0.715568	0.13155	0.13941	0.59767
OR52I2	ENSG00000226288	0.171801	0.715568	0.17927	0.28249	0.21591
ANK1	ENSG00000029534	0.172659	0.715895	0.23987	0.15737	0.29189
ZHX1	ENSG00000165156	0.172458	0.715895	0.26528	0.15514
SLC38A8	ENSG00000166558	0.172877	0.715895	0.33633	0.15514	0.21158
PHF19	ENSG00000119403	0.173751	0.717511	0.28047	0.18743	0.21165
OR4C3	ENSG00000176547	0.173618	0.717511	0.23987	0.45604	0.10159
DNAH5	ENSG00000039139	0.174517	0.71967	0.56244	0.14592	0.13649
PLCL1	ENSG00000115896	0.174811	0.719798	0.23568	0.11301	0.42168
NRIP1	ENSG00000180530	0.175033	0.719798	0.40693	0.18442	0.14995
FAM102B	ENSG00000162636	0.175895	0.721338	0.24493	0.37705	0.12278
PDGFD	ENSG00000170962	0.175777	0.721338	0.26017	0.3468	0.12554
BPTF	ENSG00000262858	0.176596	0.723213		0.10998	0.38606
REG3A	ENSG00000172016	0.177025	0.723972	0.35953	0.3386	0.09407
LDB2	ENSG00000169744	0.177472	0.724347	0.24815	0.33657	0.13765
DNER	ENSG00000187957	0.177605	0.724347	0.30284	0.19714	0.19279
MED17	ENSG00000042429	0.178447	0.726779	0.31306	0.11581	0.3198
TMEM169	ENSG00000163449	0.179528	0.73018	0.31306	0.32828	0.11388
APC2	ENSG00000115266	0.180174	0.7308		0.0957	0.45555
FEZ1	ENSG00000149557	0.180001	0.7308	0.19726	0.17862	0.33352
ULK2	ENSG00000083290	0.18171	0.736023	0.07414	0.72718	0.22119
COG2	ENSG00000135775	0.182061	0.736439	0.19726	0.21447	0.28272
LRP2	ENSG00000081479	0.183254	0.740258	0.68599	0.10487	0.16796
EPX	ENSG00000121053	0.184196	0.743048	0.33851	0.23715	0.15172
EIF4G3	ENSG00000075151	0.184626	0.74377	0.2809	0.21616	0.20132
KNOP1	ENSG00000103550	0.18523	0.744797			0.18523
C14orf37	ENSG00000139971	0.185624	0.744797	0.13578	0.40901	0.22197
B4GALNT2	ENSG00000167080	0.185634	0.744797	0.22804	0.16743	0.32289
ATP6V0A4	ENSG00000105929	0.1866	0.745006	0.28047	0.16143	0.2745
KCNMA1	ENSG00000156113	0.18599	0.745006			0.18599
PCF11	ENSG00000165494	0.186463	0.745006	0.45104	0.18355	0.14995
SUPT5H	ENSG00000196235	0.186691	0.745006	0.36378	0.3037	0.11258
ATG2A	ENSG00000110046	0.187898	0.748812	0.15631	0.33928	0.2369
EML5	ENSG00000165521	0.188396	0.749791	0.45326	0.11147	0.24969
TBX2	ENSG00000121068	0.188856	0.750613	0.30937	0.10986	0.3726
ATAD2B	ENSG00000119778	0.189356	0.751593	0.29023	0.19157	0.22871
CIT	ENSG00000122966	0.190234	0.754071	0.19726	0.28636	0.22675
KLK7	ENSG00000169035	0.191257	0.757111	0.09175	0.51422
KDR	ENSG00000128052	0.192452	0.760769	0.3187	0.13204	0.30995
HBG2	ENSG00000196565	0.192694	0.760769	0.22804	0.31796	0.18024
ATP8B1	ENSG00000081923	0.193747	0.76292	0.42532	0.15963	0.19414
CXorf22	ENSG00000165164	0.193917	0.76292	0.3674	0.13243	0.27128
MS4A14	ENSG00000166928	0.194011	0.76292	0.37274	0.23067	0.15363
DNAH8	ENSG00000124721	0.194585	0.764163		0.32828	0.14705
ZNF471	ENSG00000196263	0.19593	0.768429			0.19593
LHX8	ENSG00000162624	0.196669	0.770308	0.24148	0.4079	0.137
OR10T2	ENSG00000186306	0.197299	0.771758	0.29871	0.29483	0.154
GRHL2	ENSG00000083307	0.197987	0.77331	0.29023	0.20044	0.23442
COL20A1	ENSG00000101203	0.198479	0.77331	0.43633	0.24882	0.1261
ADRA2B	ENSG00000222040	0.198399	0.77331	0.15811	0.5464	0.15837
PRRX1	ENSG00000116132	0.198787	0.773497	0.39994	0.0792	0.43327
COL6A2	ENSG00000142173	0.19968	0.775902	0.22466	0.42416	0.14504
NDUFB11	ENSG00000270272	0.199929	0.775902	0.25133	0.25145	0.21913
ATP7B	ENSG00000123191	0.200631	0.776495	0.24815	0.23196	0.24192
KIAA1033	ENSG00000136051	0.201129	0.776495	0.27133	0.20145	0.25576
LPA	ENSG00000198670	0.200642	0.776495	0.27164	0.43781	0.1171
DCAF12L1	ENSG00000198889	0.200926	0.776495	0.15761	0.31751	0.27891
PTPRB	ENSG00000127329	0.201774	0.77797	0.20179	0.13146	0.52966
MICALL1	ENSG00000100139	0.202163	0.77846	0.18042	0.31808	0.24558
FAT1	ENSG00000083857	0.202738	0.779159	0.68599	0.10304	0.20028
PDZRN3	ENSG00000121440	0.204621	0.779159	0.27059	0.20553	0.2583
ITGA7	ENSG00000135424	0.20471	0.779159	0.61625	0.12575	0.1855
SLCO1C1	ENSG00000139155	0.203418	0.779159	0.18859	0.35932	0.21002
TMEM132B	ENSG00000139364	0.204349	0.779159	0.35678	0.12086	0.33244
TNIP1	ENSG00000145901	0.204187	0.779159	0.36817	0.16435	0.23661
PTK2	ENSG00000169398	0.20405	0.779159			0.20405
FAM210A	ENSG00000177150	0.203436	0.779159	0.22804	0.21327	0.29267
DLGAP2	ENSG00000198010	0.203518	0.779159	0.2003	0.32379	0.21961
MKRN1	ENSG00000133606	0.205306	0.780205	0.26176	0.16693	0.3305
BRWD1	ENSG00000185658	0.205511	0.780205	0.13155	0.5464	0.20123
MYOM2	ENSG00000260130	0.206814	0.784147	0.09282	0.60901	0.25845
MED7	ENSG00000155868	0.20763	0.785944	0.15811	0.20145	0.46156
GRIN2A	ENSG00000183454	0.208083	0.785944	0.35476	0.16794	0.24761
ZDBF2	ENSG00000204186	0.207936	0.785944	0.29851	0.35356	0.13962
TP53BP1	ENSG00000067369	0.209344	0.787698	0.28619	0.14507	0.35875
CLVS2	ENSG00000146352	0.208844	0.787698	0.29651	0.30588	0.1636
JAK1	ENSG00000162434	0.20925	0.787698	0.17927	0.2249	0.36916
KCNB2	ENSG00000182674	0.209619	0.78773	0.3053	0.14179	0.34479
NR4A3	ENSG00000119508	0.211011	0.79165	0.47002	0.21401	0.14995
DNHD1	ENSG00000179532	0.211196	0.79165		0.163	0.33041
KLHL4	ENSG00000102271	0.212221	0.794488	0.31622	0.10445	0.46084
EIF4E2	ENSG00000135930	0.212713	0.794986	0.34912	0.30767	0.14223
ENTPD7	ENSG00000198018	0.21289	0.794986			0.21289
KIF14	ENSG00000118193	0.213363	0.795752	0.25133	0.23924	0.25532
PCDH11X	ENSG00000102290	0.214294	0.796219	0.27354	0.13738	0.41137
FEZ2	ENSG00000171055	0.214155	0.796219	0.30605	0.30852	0.16355
DSCAM	ENSG00000171587	0.214288	0.796219	0.22039	0.43584	0.16093
FAM47B	ENSG00000189132	0.214589	0.796317	0.41016	0.11353	0.33271
KIAA0895	ENSG00000164542	0.215004	0.796858	0.44867	0.08328	0.41591
FBXO15	ENSG00000141665	0.216069	0.799553	0.23153	0.3401	0.19892
SLC9C1	ENSG00000172139	0.21627	0.799553	0.3053	0.216	0.23788
MAP4	ENSG00000047849	0.222495	0.799586	0.13155	0.34233	0.36453
SBNO2	ENSG00000064932	0.217656	0.799586	0.30605	0.30586	0.1693
CNGB1	ENSG00000070729	0.222673	0.799586	0.36817	0.23189	0.19253
GCN1L1	ENSG00000089154	0.218261	0.799586		0.31938	0.17626
LZTR1	ENSG00000099949	0.218615	0.799586	0.23568	0.15042	0.45019
WDR59	ENSG00000103091	0.22117	0.799586			0.22117
DENND3	ENSG00000105339	0.222909	0.799586	0.18042	0.39457	0.23129
PAPPA2	ENSG00000116183	0.219604	0.799586	0.29986	0.29573	0.18128
CR2	ENSG00000117322	0.223021	0.799586	0.25133	0.24351	0.26925
CASC1	ENSG00000118307	0.22194	0.799586			0.22194
AHNAK	ENSG00000124942	0.222506	0.799586		0.2246	0.25724
SPATA6	ENSG00000132122	0.217979	0.799586	0.49636	0.06271	0.51035
CCDC146	ENSG00000135205	0.222572	0.799586	0.2571	0.33928	0.1883
EPHA7	ENSG00000135333	0.220296	0.799586	0.71068	0.16736	0.13584
TTYH3	ENSG00000136295	0.2216	0.799586			0.2216
POM121L2	ENSG00000158553	0.221465	0.799586	0.26176	0.18505	0.33639
LSS	ENSG00000160285	0.220324	0.799586	0.44057	0.1776	0.20653
KLKB1	ENSG00000164344	0.217922	0.799586	0.32022	0.25847	0.19185
CNTNAP2	ENSG00000174469	0.219707	0.799586	0.37329	0.19576	0.22015
CCDC14	ENSG00000175455	0.221425	0.799586	0.21474	0.20246	0.37468
ZCCHC5	ENSG00000179300	0.220479	0.799586	0.17917	0.28029	0.32215
PTPRT	ENSG00000196090	0.219798	0.799586	0.30703	0.29601	0.17713
DNAH10	ENSG00000197653	0.219117	0.799586		0.32803	0.17252
CPSF1	ENSG00000261230	0.218093	0.799586	0.22804	0.20292	0.34358
KDM5C	ENSG00000269816	0.220021	0.799586	0.34264	0.27925	0.16852
ZIC3	ENSG00000156925	0.224355	0.802122	0.28047	0.21665	0.2738
TXLNB	ENSG00000164440	0.224067	0.802122	0.25133	0.32828	0.20123
SEMA4C	ENSG00000168758	0.22454	0.802122			0.22454
USH1C	ENSG00000006611	0.225159	0.8024	0.22804	0.16622	0.44145
AFAP1L2	ENSG00000169129	0.22497	0.8024	0.25133	0.24464	0.27178
HERC1	ENSG00000103657	0.226569	0.806455		0.21785	0.27178
TTLL10	ENSG00000162571	0.227489	0.80876	0.28047	0.27426	0.22117
ARHGAP12	ENSG00000165322	0.228232	0.81043	0.18456	0.31341	0.29567
RRP8	ENSG00000132275	0.229296	0.812261	0.28047	0.2484	0.24733
AFF1	ENSG00000172493	0.229231	0.812261	0.09175	1	0.18772
SNTG1	ENSG00000147481	0.23133	0.815303	0.37274	0.18442	0.25427
SALL2	ENSG00000165821	0.231952	0.815303	0.09175	0.7126	0.2685
KRT38	ENSG00000171360	0.230684	0.815303	0.21474	0.20044	0.40425
WDR87	ENSG00000171804	0.232025	0.815303		0.14209	0.43035
NCKAP5	ENSG00000176771	0.231502	0.815303	0.31622	0.07792	0.71022
NUTM1	ENSG00000184507	0.23208	0.815303	0.25133	0.27888	0.25068
IGKV1D-16	ENSG00000241244	0.231811	0.815303	0.21474	0.2844
NOD1	ENSG00000106100	0.233688	0.819983	0.68599	0.27426	0.09444
AVPR1B	ENSG00000265027	0.234606	0.822231	0.26017	0.25455	0.27
CDCP2	ENSG00000157211	0.2357	0.825088	0.39201	0.32602	0.14097
FAM135B	ENSG00000147724	0.236445	0.826723	0.07251	0.87793	0.28447
ZMYND8	ENSG00000101040	0.237546	0.828309	0.09175	0.58406	0.34049
ERI3	ENSG00000117419	0.23766	0.828309			0.23766
PDS5A	ENSG00000121892	0.237737	0.828309	0.39443	0.13376	0.34629
SLC25A48	ENSG00000145832	0.238792	0.831008	0.29851	0.16972	0.36322
GRAMD1B	ENSG00000023171	0.239417	0.831464	0.36378	0.20855	0.24359
TDRD3	ENSG00000083544	0.23966	0.831464			0.23966
ITPR3	ENSG00000096433	0.240135	0.831464	0.17927	0.77636	0.13343
KIAA0319	ENSG00000137261	0.240325	0.831464	0.20179	0.35823	0.25723
PLCZ1	ENSG00000139151	0.239897	0.831464	0.17927	0.59217	0.17465
IMPG2	ENSG00000081148	0.240726	0.831881	0.26017	0.3386	0.21165
CRHR1	ENSG00000257793	0.241159	0.832404	0.16714	0.63084	0.17735
TLR4	ENSG00000136869	0.2418	0.832679	0.36065	0.09174	0.56763
SCN11A	ENSG00000168356	0.241617	0.832679	0.15631	0.5263	0.22801
SLC24A1	ENSG00000074621	0.243394	0.837196		0.15318	0.42607
SLK	ENSG00000065613	0.245282	0.840635	0.35392	0.35356	0.15363
C1orf198	ENSG00000119280	0.244904	0.840635	0.19726	0.43293	0.22454
PAXIP1	ENSG00000157212	0.246095	0.840635	0.09175	0.5217	0.4038
NDUFB8	ENSG00000166136	0.246017	0.840635	0.24002	0.54265	0.14832
CALHM3	ENSG00000183128	0.245919	0.840635	0.30605	0.17411	0.3623
LAMA2	ENSG00000196569	0.24499	0.840635			0.24499
SH3BP4	ENSG00000130147	0.247338	0.841005	0.13155	0.29411	0.5037
URB2	ENSG00000135763	0.247329	0.841005	0.38077	0.14304	0.35779
ZNF418	ENSG00000196724	0.246987	0.841005	0.13155	0.64202	0.23021
KIF13B	ENSG00000197892	0.246864	0.841005	0.36506	0.16491	0.3227
TEX11	ENSG00000120498	0.247702	0.841278	0.40977	0.14898	0.32
NCOA3	ENSG00000124151	0.24965	0.845957			0.24965
PLCB1	ENSG00000182621	0.249384	0.845957	0.40385	0.2525	0.19371
ROBO2	ENSG00000185008	0.250137	0.84664	0.39561	0.18027	0.27835
NDST4	ENSG00000138653	0.251118	0.84882	0.50758	0.15052	0.2615
CDK20	ENSG00000156345	0.25164	0.84882			0.25164
KRT9	ENSG00000171403	0.251523	0.84882	0.09175	1	0.21833
EFCAB6	ENSG00000186976	0.25207	0.849303	0.25133	0.23226	0.34439
SLC30A7	ENSG00000162695	0.253545	0.850687	0.39994	0.283	0.17933
NLRP3	ENSG00000162711	0.253628	0.850687	0.17112	0.31487	0.37691
COL4A1	ENSG00000187498	0.253273	0.850687		0.79021	0.08722
OR52E6	ENSG00000205409	0.253018	0.850687	0.23153	0.58423	0.14954
TRPV5	ENSG00000261264	0.254653	0.85316	0.28047	0.15792	0.46156
NCKAP1	ENSG00000061676	0.255658	0.854595	0.29851	0.25491	0.27041
SPTA1	ENSG00000163554	0.255414	0.854595	0.38421	0.47061	0.11362
PIK3C2G	ENSG00000139144	0.256525	0.855564	0.20538	0.51386	0.19606
PRDM15	ENSG00000141956	0.256437	0.855564	0.09175	0.55818	0.4038
MGA	ENSG00000174197	0.257375	0.857434	0.26017	0.32828	0.24359
COL9A1	ENSG00000112280	0.258415	0.857924		0.18669	0.37953
TRPM1	ENSG00000134160	0.259089	0.857924	0.44057	0.1776	0.26882
DNA2	ENSG00000138346	0.258741	0.857924	0.17188	0.56202	0.21726
SRRM4	ENSG00000139767	0.259258	0.857924	0.09175	0.7733	0.29678
PIK3R5	ENSG00000141506	0.259089	0.857924	0.44057	0.1776	0.26882
TMEM178B	ENSG00000261115	0.259089	0.857924	0.44057	0.1776	0.26882
BCHE	ENSG00000114200	0.25983	0.858379	0.34415	0.25858	0.23748
IL17RD	ENSG00000144730	0.260263	0.858379	0.17927	0.2869	0.41203
MYH15	ENSG00000144821	0.260264	0.858379	0.27892	0.19402	0.3916
RYR2	ENSG00000198626	0.260586	0.858487	0.98403	0.23861	0.09044
SLC41A1	ENSG00000133065	0.261615	0.859461	0.21474	0.65393	0.15221
SFRP2	ENSG00000145423	0.261734	0.859461	0.32688	0.16435	0.39816
OR2AG2	ENSG00000188124	0.261752	0.859461	0.34317	0.41429	0.15047
SMEK2	ENSG00000138041	0.262301	0.859553	0.16274	0.36659	0.35983
KEL	ENSG00000260040	0.262359	0.859553	0.23987	0.26279	0.34068
CHRND	ENSG00000135902	0.263323	0.860294	0.20719	0.28364	0.36765
EDC3	ENSG00000179151	0.263456	0.860294	0.13155	0.28762	0.57151
POM121L12	ENSG00000221900	0.262919	0.860294	0.36378	0.11424	0.51857
NXPE4	ENSG00000137634	0.264239	0.8619	0.33106	0.27385	0.23969
SLC13A1	ENSG00000081800	0.265905	0.862704	0.47659	0.33305	0.13834
CENPT	ENSG00000102901	0.26611	0.862704	0.25133	0.24282	0.36027
TNFAIP6	ENSG00000123610	0.264829	0.862704	0.47427	0.35985	0.1278
PPRC1	ENSG00000148840	0.26551	0.862704	0.09175	0.64077	0.37258
OR10AG1	ENSG00000174970	0.266054	0.862704	0.33851	0.33305	0.19495
OR6Y1	ENSG00000197532	0.266231	0.862704	0.23503	0.41122	0.22766
ATP9A	ENSG00000054793	0.266961	0.863184	0.3674	0.30345	0.19826
ABLIM2	ENSG00000163995	0.266689	0.863184	0.47002	0.5163	0.09093
PRKDC	ENSG00000253729	0.26733	0.863435			0.26733
HTR1B	ENSG00000135312	0.268057	0.864841	0.44057	0.20271	0.24919
MCM8	ENSG00000125885	0.268865	0.866505	0.47153	0.35356	0.13416
PPAP2B	ENSG00000162407	0.270309	0.869271	0.13155	0.57649	0.29757
DUSP27	ENSG00000198842	0.270186	0.869271	0.22794	0.28811	0.34337
MUC19	ENSG00000205592	0.270993	0.870526	0.44057	0.1776	0.28963
MROH2B	ENSG00000171495	0.27264	0.874868	0.10954	0.66041	0.31645
GUCY2D	ENSG00000132518	0.273844	0.876976	0.29023	0.19127	0.41543
OR10K2	ENSG00000180708	0.273889	0.876976	0.48976	0.2609	0.18053
TENM1	ENSG00000009694	0.275388	0.879127	0.18859	0.40362	0.30583
DNAH7	ENSG00000118997	0.274947	0.879127	0.2383	0.551	0.17682
ZNF391	ENSG00000124613	0.275746	0.879127	0.39201	0.31386	0.18962
CDC73	ENSG00000134371	0.275452	0.879127	0.30605	0.26449	0.2877
RGS9	ENSG00000108370	0.276917	0.87953	0.06194	0.76926	0.49312
OLFML3	ENSG00000116774	0.276795	0.87953	0.4578	0.16019	0.32016
COL22A1	ENSG00000169436	0.276216	0.87953		1	0.0777
SOSTDC1	ENSG00000171243	0.27718	0.87953	0.38866	0.20089
DNAH17	ENSG00000187775	0.277356	0.87953		0.75687	0.10325
LIN7A	ENSG00000111052	0.27907	0.882046	0.15811	0.24201	0.62208
IRF2BPL	ENSG00000119669	0.278824	0.882046	0.10813	0.89434	0.24578
DACH2	ENSG00000126733	0.279339	0.882046	0.16828	0.60914	0.23259
NT5C1B	ENSG00000185013	0.27878	0.882046			0.27878
CENPF	ENSG00000117724	0.281463	0.886864	0.68599	0.0798	0.44111
TMPRSS11F	ENSG00000198092	0.281187	0.886864	0.44057	0.1776	0.3081
ROS1	ENSG00000047936	0.282573	0.888473	0.21474	0.35356	0.32016
MTTP	ENSG00000138823	0.28228	0.888473	0.39561	0.15215	0.40313
SORCS3	ENSG00000156395	0.282956	0.888732	0.23104	0.56892	0.18535
ABCA6	ENSG00000154262	0.284562	0.892831	0.5941	0.16326	0.25359
FLT1	ENSG00000102755	0.284987	0.893221	0.41337	0.33096	0.18024
MTA1	ENSG00000270410	0.28604	0.895574			0.28604
THSD7A	ENSG00000005108	0.286542	0.89611	0.40346	0.32243	0.1913
USP49	ENSG00000164663	0.286816	0.89611	0.44363	0.24779	0.22675
NOL4	ENSG00000101746	0.287652	0.896834	0.23568	0.23079	0.46052
OXNAD1	ENSG00000154814	0.28744	0.896834			0.28744
C10orf71	ENSG00000177354	0.288022	0.897043	0.25717	0.30758	0.31736
KHDRBS2	ENSG00000112232	0.288711	0.897304	0.26017	0.3468	0.27935
KRT6A	ENSG00000205420	0.288674	0.897304	0.24002	0.55121	0.19047
DNAH6	ENSG00000115423	0.291456	0.901435	0.21423	0.6954	0.17192
GAL3ST1	ENSG00000128242	0.291078	0.901435	0.38443	0.33569	0.19803
HDGF	ENSG00000143321	0.29134	0.901435	0.23568	0.27993	0.38795
GFRA1	ENSG00000151892	0.291864	0.901435	0.40323	0.25687	0.24786
ZBTB39	ENSG00000166860	0.291742	0.901435	0.36378	0.30035	0.2348
SLC2A14	ENSG00000173262	0.290587	0.901435	0.44057	0.25921	0.22314
SEH1L	ENSG00000085415	0.29389	0.904774	0.15811	0.53595
WDR7	ENSG00000091157	0.294436	0.904774	0.22804	0.22975	0.49736
SIDT2	ENSG00000149577	0.29337	0.904774	0.36828	0.22317	0.3151
DEDD2	ENSG00000160570	0.294334	0.904774	0.36817	0.10446	0.67715
ZNF107	ENSG00000196247	0.294471	0.904774	0.44057	0.20008	0.29567
CLCA1	ENSG00000016490	0.296198	0.907475	0.46302	0.13998	0.40614
CENPE	ENSG00000138778	0.295816	0.907475		0.29299	0.29189
TMED4	ENSG00000158604	0.296338	0.907475	0.41666	0.16327	0.38726
IGDCC3	ENSG00000174498	0.296575	0.907475	0.24314	0.29501	0.36778
NUP214	ENSG00000126883	0.297345	0.907958	0.44057	0.16187	0.37155
FAM71B	ENSG00000170613	0.29732	0.907958	0.34264	0.30457	0.25387
DOPEY2	ENSG00000142197	0.298344	0.908204	0.44057	0.18669	0.324
GFRAL	ENSG00000187871	0.297965	0.908204	0.25133	0.18255	0.57958
EYS	ENSG00000188107	0.298061	0.908204	0.09411	0.44249	0.63891
VPS13B	ENSG00000132549	0.299228	0.909959	0.20291	0.31211	0.42292
FGFR3	ENSG00000068078	0.299707	0.910428	0.41337	0.3037	0.21393
ESPNL	ENSG00000144488	0.299996	0.910428	0.28047	0.30957	0.30983
EPHA5	ENSG00000145242	0.300942	0.910564	0.38116	0.20184	0.35155
OR5J2	ENSG00000174957	0.300962	0.910564	0.28047	0.23857	0.40425
TRIM50	ENSG00000262964	0.300649	0.910564	0.23568	0.23998	0.4774
C3orf20	ENSG00000131379	0.303661	0.913475	0.30605	0.33569	0.26733
ADAD2	ENSG00000140955	0.303773	0.913475	0.28047	0.23646	0.41439
ZAN	ENSG00000146839	0.302612	0.913475		0.59093	0.14943
NLGN1	ENSG00000169760	0.302871	0.913475	0.5162	0.18669	0.28373
ANKRD36C	ENSG00000174501	0.30343	0.913475			0.30343
RBM34	ENSG00000188739	0.303579	0.913475	0.36817	0.32602	0.22871
ABI3BP	ENSG00000154175	0.304442	0.91456	0.25133	0.62424	0.17583
MAGEC3	ENSG00000165509	0.305631	0.917204	0.07184	0.59877	0.6456
PCDHA1	ENSG00000273078	0.306297	0.918272	0.45104	0.34233	0.18053
ADCY2	ENSG00000078295	0.306719	0.918608	0.15811	0.63592	0.27789
ISL1	ENSG00000016082	0.308263	0.919307	0.26017	0.2629	0.41203
SLC12A1	ENSG00000074803	0.308598	0.919307	0.28047	0.33569	0.29989
EPB41L3	ENSG00000082397	0.307634	0.919307	0.46582	0.27558	0.21877
CEP152	ENSG00000103995	0.31011	0.919307	0.32688	0.26792	0.32512
SMYD1	ENSG00000115593	0.30823	0.919307	0.22804	0.59084	0.20913
COL6A1	ENSG00000142156	0.309511	0.919307	0.22796	0.8067	0.15432
TMPRSS11D	ENSG00000153802	0.310363	0.919307	0.15811	0.57321	0.31461
OTOGL	ENSG00000165899	0.307359	0.919307	0.13297	0.61436	0.34325
HRNR	ENSG00000197915	0.309415	0.919307	0.44057	0.53325	0.12073
CARD11	ENSG00000198286	0.310045	0.919307	0.46596	0.35356	0.17277
RPTN	ENSG00000215853	0.309478	0.919307	0.14807	0.727	0.26358
PKD2L1	ENSG00000107593	0.311442	0.920002	0.35392	0.35356	0.22923
SHANK1	ENSG00000161681	0.311187	0.920002		0.72753	0.12627
HNRNPCL1	ENSG00000179172	0.311528	0.920002	0.22804	0.67615	0.18612
CUL9	ENSG00000112659	0.31192	0.92024	0.28047	0.33096	0.30983
CNTN6	ENSG00000134115	0.312782	0.920294	0.47792	0.29211	0.20699
UBASH3B	ENSG00000154127	0.31228	0.920294			0.31228
TSSK6	ENSG00000178093	0.312869	0.920294	0.46006	0.28358	0.2216
UTRN	ENSG00000152818	0.313268	0.920554	0.27133	0.45306	0.2357
NYAP2	ENSG00000144460	0.314903	0.924443	0.35392	0.29145	0.28343
ERCC3	ENSG00000163161	0.316178	0.927268	0.30605	0.29745	0.3234
KCNU1	ENSG00000215262	0.317167	0.92925	0.27568	0.34931	0.30738
SLC8A1	ENSG00000183023	0.317937	0.930585	0.1478	0.68494	0.29362
CFH	ENSG00000000971	0.318904	0.930703	0.32528	0.39019	0.23543
PPP1R12A	ENSG00000058272	0.319233	0.930703	0.38443	0.21438	0.36322
ZMIZ1	ENSG00000108175	0.319162	0.930703		0.22934	0.41524
PROKR1	ENSG00000169618	0.318952	0.930703	0.33306	0.33569	0.26733
SYNPO2	ENSG00000172403	0.319786	0.931399	0.23503	0.52351	0.24402
KIAA0100	ENSG00000007202	0.321401	0.93199	0.50442	0.29839	0.20123
ABL1	ENSG00000097007	0.320654	0.93199	0.5162	0.2085	0.28028
DNAJC6	ENSG00000116675	0.321125	0.93199	0.44363	0.17465	0.39033
CCDC57	ENSG00000176155	0.32156	0.93199			0.32156
PLEC	ENSG00000261109	0.321025	0.93199	0.95454	0.38495	0.08226
ZNF214	ENSG00000149050	0.321932	0.932155	0.19726	0.80882	0.19038
DGKG	ENSG00000058866	0.322824	0.93268	0.5162	0.18669	0.31671
GALNT7	ENSG00000109586	0.323714	0.93268	0.39201	0.29264	0.26733
LOXL3	ENSG00000115318	0.323814	0.93268	0.36378	0.28762	0.29326
GALNT1	ENSG00000141429	0.323975	0.93268	0.32688	0.58456	0.16072
PPP2R2B	ENSG00000156475	0.324	0.93268			0.324
MROH7	ENSG00000184313	0.322434	0.93268	0.19085	0.27032	0.59036
ADD3	ENSG00000148700	0.326409	0.938704	0.40693	0.27925	0.2738
HLA-F	ENSG00000235220	0.326781	0.938863	0.21474	0.5836	0.24876
HNF4A	ENSG00000101076	0.32928	0.944212			0.32928
ZNF217	ENSG00000171940	0.32925	0.944212	0.40693	0.34233	0.22675
BUD13	ENSG00000137656	0.329762	0.944258	0.21474	0.5217	0.28272
JOSD2	ENSG00000161677	0.33057	0.944258	0.45326	0.19442	0.36096
SNIP1	ENSG00000163877	0.330569	0.944258	0.13578	0.46032	0.50892
OR5B3	ENSG00000172769	0.330342	0.944258	0.15811	0.68124	0.29496
CAPN5	ENSG00000262875	0.331329	0.945514	0.40977	0.33096	0.23549
MAPRE3	ENSG00000084764	0.334516	0.951302	0.50968	0.33096	0.19253
NFATC2	ENSG00000101096	0.33464	0.951302			0.33464
ABCA12	ENSG00000144452	0.334557	0.951302	0.42279	0.3428	0.22413
HCN3	ENSG00000263324	0.334129	0.951302	0.27892	0.46275	0.25111
UBR2	ENSG00000024048	0.334994	0.951394	0.34821	0.31265	0.29906
TAS2R41	ENSG00000221855	0.33604	0.953453	0.25133	0.76521	0.17022
COL4A3	ENSG00000169031	0.337304	0.956123		1	0.10308
CADM3	ENSG00000162706	0.340618	0.963822	0.33774	0.54421	0.1824
ZFPM2	ENSG00000169946	0.340995	0.963822	0.23187	0.53959	0.26848
SLITRK2	ENSG00000268737	0.340683	0.963822	0.43634	0.38716	0.19852
TMC1	ENSG00000165091	0.341777	0.965114	0.42532	0.18505	0.42852
GABRA1	ENSG00000022355	0.344169	0.966101	0.30605	0.25111	0.44429
BACH2	ENSG00000112182	0.344363	0.966101	0.48106	0.33569	0.21165
CHTF18	ENSG00000127586	0.344202	0.966101	0.29851	0.61763	0.18523
MKX	ENSG00000150051	0.3429	0.966101	0.44867	0.20665	0.36587
UBR1	ENSG00000159459	0.344896	0.966101	0.35953	0.30767	0.30983
CCDC155	ENSG00000161609	0.344682	0.966101	0.44363	0.27227	0.28343
PASD1	ENSG00000166049	0.34255	0.966101	0.29023	0.24253	0.48106
OR8D2	ENSG00000197263	0.345059	0.966101	0.44057	0.54483	0.1429
KIR3DL1	ENSG00000261860	0.343143	0.966101	0.43323	0.6245	0.12554
CDH13	ENSG00000140945	0.345971	0.967738	0.31306	0.34233	0.32156
PAX6	ENSG00000007372	0.346916	0.967985	0.39994	0.29211	0.29641
PZP	ENSG00000126838	0.347206	0.967985	0.31306	0.63944	0.17324
REG1B	ENSG00000172023	0.34732	0.967985	0.44057	0.29299	0.26882
CYP2A6	ENSG00000255974	0.347365	0.967985		0.20271	0.53056
KIAA0226L	ENSG00000102445	0.347976	0.968779	0.34415	0.35048	0.28865
MASP1	ENSG00000127241	0.349377	0.969039	0.49691	0.25601	0.27564
JAKMIP1	ENSG00000152969	0.349304	0.969039	0.44057	0.19247	0.41337
BRSK2	ENSG00000174672	0.348727	0.969039	0.15811	0.68409
TMEM132C	ENSG00000181234	0.348983	0.969039	0.45488	0.19423	0.39609
FAM65B	ENSG00000111913	0.35186	0.970727			0.35186
WIPF3	ENSG00000122574	0.352277	0.970727	0.29023	0.5609	0.21859
PNISR	ENSG00000132424	0.351578	0.970727	0.37274	0.18394	0.51718
SLC52A1	ENSG00000132517	0.350608	0.970727	0.42796	0.22618	0.36453
ST6GAL2	ENSG00000144057	0.351792	0.970727		0.35356	0.30983
SLC4A2	ENSG00000164889	0.351889	0.970727	0.47427	0.2494	0.30025
IL1RAPL1	ENSG00000169306	0.352205	0.970727	0.2912	0.37396	0.32665
SCIN	ENSG00000006747	0.352643	0.970832	0.24148	0.42778	0.34511
NRXN3	ENSG00000021645	0.354462	0.974411	0.2571	0.38928	0.35948
PAN3	ENSG00000152520	0.355905	0.974411	0.26017	0.26861	0.51857
ERBB4	ENSG00000178568	0.355915	0.974411	0.5162	0.18669	0.37607
CALHM1	ENSG00000185933	0.354972	0.974411	0.15811	0.64498	0.35371
MME	ENSG00000196549	0.355466	0.974411	0.77358	0.15227	0.30698
ZGPAT	ENSG00000197114	0.354833	0.974411	0.32688	0.49858	0.22117
SPCS2	ENSG00000118363	0.357036	0.974774	0.43323	0.26884	0.31292
DZIP1L	ENSG00000158163	0.357501	0.974774	0.31306	0.23041	0.50644
LRRN3	ENSG00000173114	0.356754	0.974774	0.23503	0.75126	0.20612
UPP1	ENSG00000183696	0.356766	0.974774	0.2571	0.46418	0.30498
KLHL17	ENSG00000187961	0.357977	0.974774	0.38077	0.21081	0.45618
CACNA1F	ENSG00000269057	0.35802	0.974774	0.49472	0.32602	0.22708
RNF128	ENSG00000133135	0.359079	0.97584	0.33306	0.30513	0.3623
SCEL	ENSG00000136155	0.359332	0.97584	0.25133	0.61829	0.23724
PPAPDC1A	ENSG00000203805	0.359399	0.97584	0.44057	0.25835	0.324
OR4A15	ENSG00000181958	0.360541	0.978047	0.29851	0.65523	0.18962
GTF3C1	ENSG00000077235	0.36133	0.978395	0.30808	0.22917	0.52737
C20orf26	ENSG00000089101	0.361286	0.978395	0.18456	0.55162	0.36565
ZNF862	ENSG00000106479	0.362256	0.979115	0.23684	0.3308	0.47743
ARHGAP29	ENSG00000137962	0.362095	0.979115	0.18942	0.6327	0.31186
RC3H2	ENSG00000056586	0.362645	0.979275	0.44641	0.13344	0.62914
C14orf80	ENSG00000270288	0.36325	0.980016	0.30605	0.32602	0.37673
CAPS2	ENSG00000180881	0.36402	0.980308			0.36402
NBPF10	ENSG00000270231	0.36393	0.980308			0.36393
TFIP11	ENSG00000100109	0.366389	0.983271	0.35953	0.23883	0.44459
SLC12A5	ENSG00000124140	0.366778	0.983271	0.47427	0.28331	0.28466
NEMF	ENSG00000165525	0.366754	0.983271	0.34912	0.35356	0.30983
ZNF292	ENSG00000188994	0.366754	0.983271	0.34912	0.35356	0.30983
PDZK1	ENSG00000265111	0.366162	0.983271	0.42532	0.26792	0.33464
TRPC5	ENSG00000072315	0.368016	0.985698	0.38077	0.22655	0.44609
C8B	ENSG00000021852	0.369033	0.986638	0.47002	0.486	0.1693
KCNQ3	ENSG00000184156	0.36881	0.986638	0.35953	0.3468	0.30983
CDK2	ENSG00000123374	0.371189	0.989033	0.44057	0.2683	0.33063
USO1	ENSG00000138768	0.37098	0.989033			0.37098
RADIL	ENSG00000157927	0.37152	0.989033	0.44057	0.19714	0.4507
OR10Q1	ENSG00000180475	0.371596	0.989033	0.26017	0.59429	0.25327
FZD9	ENSG00000263254	0.370586	0.989033	0.44057	0.36955	0.23934
VCAN	ENSG00000038427	0.373158	0.989289	0.2662	0.30012	0.49389
FAM160A2	ENSG00000051009	0.373361	0.989289	0.34189	0.22729	0.50827
CCDC65	ENSG00000139537	0.373197	0.989289	0.41666	0.33569	0.28216
ANKRD30A	ENSG00000148513	0.372201	0.989289	0.60498	0.17012	0.38161
PDZRN4	ENSG00000165966	0.372514	0.989289	0.5162	0.20008	0.38085
FUT10	ENSG00000172728	0.37487	0.992402	0.17344	0.49794	0.46069
BIRC6	ENSG00000115760	0.377335	0.998037		0.25044	0.48464
HOXB8	ENSG00000120068	0.379096	0.999525	0.3562	0.2744	0.41543
LRRCC1	ENSG00000133739	0.379141	0.999525	0.48843	0.29411	0.28272
NACC1	ENSG00000160877	0.378562	0.999525	0.27133	0.26118	0.57151
GABRA5	ENSG00000186297	0.379246	0.999525	0.44057	0.26519	0.34779
NLRP4	ENSG00000160505	0.379602	0.999573	0.2809	0.37811	0.38323
CFTR	ENSG00000001626	0.988693	1	0.90452	0.83774	0.83598
AOC1	ENSG00000002726	0.827754	1	0.71063	0.56429	0.60058
HECW1	ENSG00000002746	0.976553	1	0.8335	0.74406	0.88198
KLHL13	ENSG00000003096	0.929368	1	0.72219	0.58516	0.91887
PLXND1	ENSG00000004399	0.832168	1	0.67524	0.551	0.65916
ARHGAP33	ENSG00000004777	0.77597	1			0.77597
SLC4A1	ENSG00000004939	0.999885	1	0.99561	0.93207	0.98451
FAM214B	ENSG00000005238	0.771841	1	0.44363	0.83147	0.52361
CREBBP	ENSG00000005339	0.735475	1	0.68599	0.43293	0.56678
BZRAP1	ENSG00000005379	1	1	1	1	0.99931
MPO	ENSG00000005381	0.766358	1	0.72219	0.5121	0.51141
KMT2E	ENSG00000005483	0.861708	1	0.53219	0.82645	0.63219
ABCC8	ENSG00000006071	0.960377	1	0.80227	0.76338	0.77646
TMEM132A	ENSG00000006118	0.999846	1	0.97202	0.95226	0.97777
MAP3K9	ENSG00000006432	0.999341	1	1	0.90578	0.93635
DBF4	ENSG00000006634	0.671005	1	0.43068	0.73665	0.41773
ELAC2	ENSG00000006744	0.97372	1	0.87477	0.82637	0.73608
PROM1	ENSG00000007062	0.414136	1	0.19726	0.70684
DNAH9	ENSG00000007174	0.982866	1	1	0.79862	0.73376
SCN4A	ENSG00000007314	0.448236	1	0.29023	0.82637	0.23168
TFAP2B	ENSG00000008196	0.992534	1	0.78645	0.97927	0.87802
ADAM22	ENSG00000008277	0.989291	1	0.80806	0.89373	0.88525
CELSR3	ENSG00000008300	0.448258	1	0.61201	0.18669	0.48637
MED24	ENSG00000008838	0.72491	1			0.72491
PAX7	ENSG00000009709	0.735475	1	0.68599	0.43293	0.56678
TRAF3IP3	ENSG00000009790	0.901184	1	0.68599	0.67645	0.72008
SEMA3G	ENSG00000010319	0.625722	1	0.58554	0.30748	0.62237
CLCN6	ENSG00000011021	0.950299	1	0.80226	0.71408	0.77215
MAP4K3	ENSG00000011566	0.758171	1	0.68599	0.43293	0.61734
ZBTB32	ENSG00000011590	0.51921	1			0.51921
SLC7A14	ENSG00000013293	0.951006	1	0.81474	0.60227	0.90583
DDX11	ENSG00000013573	0.993533	1	0.89161	0.85985	0.89995
TACC3	ENSG00000013810	1	1	1	1	0.99931
NPC1L1	ENSG00000015520	0.61586	1	0.47427	0.35018	0.65031
CLCA4	ENSG00000016602	0.995817	1	0.80057	0.97597	0.93244
CNTN1	ENSG00000018236	0.735475	1	0.68599	0.43293	0.56678
ATP1A2	ENSG00000018625	0.59476	1	0.46596	0.62889	0.34049
TTC27	ENSG00000018699	0.944129	1	0.72219	0.824	0.71366
MARCO	ENSG00000019169	0.972316	1	0.89161	0.69083	0.85265
HGF	ENSG00000019991	0.815245	1	0.69433	0.39231	0.84039
PLEKHB1	ENSG00000021300	0.848582	1	0.68599	0.46546	0.82278
INSRR	ENSG00000027644	0.916924	1	0.76584	0.81105
BCLAF1	ENSG00000029363	0.647394	1	0.56186	0.60182	0.35916
TSSC1	ENSG00000032389	1	1	1	1	0.99931
PNPLA6	ENSG00000032444	0.997937	1	0.91146	0.91656	0.93607
LRRC7	ENSG00000033122	0.788028	1	0.67411	0.39379	0.77446
MYOC	ENSG00000034971	0.997569	1	0.90071	0.94338	0.90681
VCL	ENSG00000035403	0.676507	1	0.50582	0.6429	0.41591
ZZZ3	ENSG00000036549	0.590695	1	0.32688	0.662	0.45406
CASR	ENSG00000036828	0.948449	1	0.68599	0.74628	0.85336
FLT4	ENSG00000037280	0.683175	1	0.35392	0.60805	0.64416
SKIV2L2	ENSG00000039123	0.999406	1	0.95279	0.97597	0.91742
BEST2	ENSG00000039987	1	1	1	1	0.99931
PHLPP2	ENSG00000040199	0.821992	1	0.87598	0.30979	0.86686
INPP4A	ENSG00000040933	0.871459	1	0.68599	0.61756	0.68543
MYO16	ENSG00000041515	0.785047	1	0.5645	0.57058	0.63094
TG	ENSG00000042832	0.702584	1	0.5049	0.96607	0.30535
EPHA3	ENSG00000044524	0.982339	1	0.81419	0.87137	0.82084
WDR37	ENSG00000047056	0.947537	1	0.75773	0.85917	0.667
ARAP2	ENSG00000047365	0.944372	1	0.77044	0.73282	0.75338
KIAA0556	ENSG00000047578	1	1	1	1	0.99931
ANO2	ENSG00000047617	0.989605	1	1	1	0.64249
WWC3	ENSG00000047644	0.398896	1	0.49261	0.33569	0.26958
VPS13D	ENSG00000048707	0.866679	1		0.93329	0.56821
PER3	ENSG00000049246	0.998272	1	0.95079	0.92585	0.90175
LTBP1	ENSG00000049323	0.957955	1	0.87598	0.66576	0.80072
ARID1B	ENSG00000049618	1	1	1	1	0.99994
LAMC3	ENSG00000050555	0.876011	1	0.72219	0.79528	0.51612
MPHOSPH9	ENSG00000051825	0.812747	1	0.68728	0.41504	0.79451
FNIP2	ENSG00000052795	0.961242	1	0.87598	0.66576	0.82081
TTC17	ENSG00000052841	0.844729	1	0.47526	0.86438	0.62914
SYNE2	ENSG00000054654	0.446488	1	0.68599	0.45641	0.17614
KCNH2	ENSG00000055118	0.971921	1	0.87598	0.68558	0.87136
CYFIP2	ENSG00000055163	0.962805	1	0.81937	0.79425	0.74456
KMT2C	ENSG00000055609	0.795986	1	0.71609	0.51999	0.56954
GYG2	ENSG00000056998	0.425781	1	0.50486	0.35356	0.28216
MSH4	ENSG00000057468	0.626885	1	0.42122	0.54338	0.49169
USP13	ENSG00000058056	0.85741	1	0.68599	0.6202	0.6414
UNKL	ENSG00000059145	1	1	1	1	0.99931
PSD	ENSG00000059915	0.735475	1	0.68599	0.43293	0.56678
CCAR1	ENSG00000060339	0.880662	1	0.68599	0.52035	0.84838
COL11A1	ENSG00000060718	0.759071	1	1	0.57186	0.3217
MPC1	ENSG00000060762	1	1	1	1	0.99931
LZTS1	ENSG00000061337	0.5054	1	0.28328	0.51602	0.48225
SEZ6	ENSG00000063015	0.633694	1	0.68599	0.43293	0.38866
SLC6A16	ENSG00000063127	0.49951	1			0.49951
GLTSCR1	ENSG00000063169	0.994139	1		1	0.8937
LIMCH1	ENSG00000064042	0.735475	1	0.68599	0.43293	0.56678
TAF2	ENSG00000064313	0.618359	1	0.31306	0.77505	0.4493
SUGP2	ENSG00000064607	0.996947	1	0.9121	0.89373	0.92457
BCAS1	ENSG00000064787	0.927751	1	0.75773	0.697	0.72847
PMS1	ENSG00000064933	0.903574	1	0.73694	0.76102	0.60298
AP3D1	ENSG00000065000	0.942167	1	0.74277	0.73564	0.76758
UHRF1BP1	ENSG00000065060	0.615177	1	0.68599	0.52856	0.29711
ERBB3	ENSG00000065361	0.737872	1	0.68599	0.43293	0.57189
TBC1D22B	ENSG00000065491	0.599725	1	0.48843	0.70565	0.29496
SPEN	ENSG00000065526	0.525113	1		0.30074	0.67171
MYLK	ENSG00000065534	0.987112	1	0.90071	0.73026	0.94113
PDE4A	ENSG00000065989	0.903522	1	0.74277	0.75376	0.60385
CTNNA2	ENSG00000066032	0.920844	1	0.75844	0.67487	0.72323
TIE1	ENSG00000066056	0.528021	1	0.27133	0.69216	0.41082
CLDN18	ENSG00000066405	1	1	1	1	0.99931
ZFAT	ENSG00000066827	0.991669	1	0.84327	0.88287	0.8937
SP100	ENSG00000067066	0.722027	1	0.33851	0.72171	0.65527
TRPC7	ENSG00000069018	0.876113	1	0.68599	0.57236	0.75533
SDK2	ENSG00000069188	0.916328	1	0.72221	0.57272	0.8734
KIAA1107	ENSG00000069712	0.618832	1	0.45444	0.67737	0.35478
PHRF1	ENSG00000070047	1	1	1	1	0.99931
SPTB	ENSG00000070182	0.787779	1	0.61201	0.4365	0.76883
TMEM260	ENSG00000070269	0.62899	1	0.39994	0.78803	0.35989
FRMPD1	ENSG00000070601	0.905803	1	0.76755	0.54008	0.82501
CHAT	ENSG00000070748	0.996766	1	0.90612	0.8992	0.91958
PTPN21	ENSG00000070778	0.951867	1	0.87598	0.67588	0.7552
EIF2B3	ENSG00000070785	0.818833	1	0.72219	0.51816	0.62064
SLC12A3	ENSG00000070915	0.655453	1	0.74781	0.44294	0.37775
MAP4K4	ENSG00000071054	0.999987	1	1	1	0.95805
MS4A12	ENSG00000071203	0.8456	1	0.45811	0.78316	0.72304
CDH19	ENSG00000071991	0.509937	1	0.59695	0.32369	0.37155
SLC6A15	ENSG00000072041	0.928299	1	0.86399	0.50645	0.88201
ASIC4	ENSG00000072182	0.85685	1	0.4196	0.79639	0.81463
SPEG	ENSG00000072195	0.999559	1	1	0.95735	0.90508
FCGR2B	ENSG00000072694	0.58655	1			0.58655
SIDT1	ENSG00000072858	0.847764	1	0.68599	0.49035	0.7783
ALPK1	ENSG00000073331	0.511356	1	0.53219	0.32786	0.41381
CLASP1	ENSG00000074054	0.785755	1	0.68599	0.43293	0.68616
NOTCH3	ENSG00000074181	0.760356	1	0.47805	0.62978	0.61404
CDHR2	ENSG00000074276	0.517916	1	0.34912	0.62758	0.3383
NTN4	ENSG00000074527	0.643259	1	0.50901	0.65829	0.35693
SCARF1	ENSG00000074660	0.492743	1	0.39561	0.51886	0.32623
ZZEF1	ENSG00000074755	0.977254	1	0.85139	0.7435	0.87025
ANO8	ENSG00000074855	0.583143	1	0.5162	0.3591	0.51511
WSCD2	ENSG00000075035	0.697037	1	0.47427	0.51791	0.59404
SEMA3A	ENSG00000075213	0.413565	1	0.44057	0.27057	0.39997
CELSR1	ENSG00000075275	0.998962	1	0.92465	0.92583	0.96308
SLC25A3	ENSG00000075415	0.84515	1	0.78147	0.50208	0.65989
FNDC3B	ENSG00000075420	0.809238	1	0.68599	0.47771	0.68195
FRYL	ENSG00000075539	0.40485	1	0.41016	0.39834	0.28045
UNG	ENSG00000076248	0.968424	1	0.87974	0.8992	0.6414
PLXNA2	ENSG00000076356	0.500762	1	0.30065	0.78493	0.29317
SPAG5	ENSG00000076382	0.579457	1	0.23568	0.62467	0.63955
ACACB	ENSG00000076555	0.995375	1	0.86816	0.89373	0.92802
GPATCH1	ENSG00000076650	0.964008	1	0.84327	0.73536	0.78888
CAMSAP3	ENSG00000076826	0.99706	1	0.90911	0.89373	0.93116
CAPN6	ENSG00000077274	0.879057	1	0.69819	0.51978	0.82831
DCX	ENSG00000077279	0.741344	1	0.32688	0.87321	0.60283
APBB1IP	ENSG00000077420	0.448432	1	0.46106	0.19728	0.61141
TYR	ENSG00000077498	0.966577	1	0.88893	0.8516	0.65989
ACTN2	ENSG00000077522	0.817876	1	0.64456	0.5173	0.69386
BPIFB2	ENSG00000078898	0.611833	1	0.47427	0.35408	0.63353
CLUL1	ENSG00000079101	0.929254	1	0.64456	0.78722	0.76478
TNS1	ENSG00000079308	0.959905	1	0.92364	0.71451	0.71798
CRYBG3	ENSG00000080200	0.997459	1	0.92467	0.88339	0.93942
EPHA6	ENSG00000080224	0.538587	1	0.44057	0.29166	0.6259
COL5A3	ENSG00000080573	0.496289	1		0.99498	0.18541
SRCAP	ENSG00000080603	0.999378	1	1	0.94177	0.9035
CPOX	ENSG00000080819	0.734576	1	0.68599	0.49035	0.49873
CFHR2	ENSG00000080910	0.880079	1	0.72219	0.5464	0.76537
FYB	ENSG00000082074	0.46033	1	0.35678	0.32388	0.50638
COL19A1	ENSG00000082293	0.385914	1	0.34691	0.37857	0.3194
SERTAD4	ENSG00000082497	0.502993	1	0.47805	0.23212	0.62914
NFE2L1	ENSG00000082641	0.735475	1	0.68599	0.43293	0.56678
XPO1	ENSG00000082898	0.392583	1	0.53219	0.47094	0.17271
PDS5B	ENSG00000083642	0.690963	1	0.35521	0.82749	0.48539
OXCT1	ENSG00000083720	0.800164	1	0.72219	0.61756	0.48338
SLC27A5	ENSG00000083807	0.970497	1	0.74277	0.83895	0.82908
NOA1	ENSG00000084092	0.404978	1	0.43323	0.35356	0.29932
APOB	ENSG00000084674	0.446542	1	1	0.13287	0.41515
BCORL1	ENSG00000085185	0.861941	1		0.60678	0.86179
MECOM	ENSG00000085276	0.796732	1	0.48976	0.86219	0.5037
ABCB1	ENSG00000085563	0.772781	1	0.49691	0.47217	0.82616
CTTN	ENSG00000085733	0.497812	1	0.43323	0.33096	0.47678
EPS15	ENSG00000085832	0.673928	1	0.68599	0.45306	0.43105
USP40	ENSG00000085982	0.966999	1	0.86816	0.67468	0.85586
NME8	ENSG00000086288	0.990628	1	0.86573	0.84445	0.8937
ERO1LB	ENSG00000086619	1	1	1	1	0.99931
ACHE	ENSG00000087085	0.504774	1	0.48716	0.47771	0.30215
ADAMTS2	ENSG00000087116	0.988674	1	0.95001	0.72486	0.91963
MMP2	ENSG00000087245	0.508143	1	0.2934	0.60678	0.40037
CASS4	ENSG00000087589	0.828249	1	0.77824	0.56696	0.54693
RFX2	ENSG00000087903	0.822038	1	0.68599	0.51422	0.667
SIGLEC1	ENSG00000088827	0.964935	1	0.79544	0.72523	0.85435
C20orf194	ENSG00000088854	0.989764	1	0.8965	0.8992	0.79903
CPXM1	ENSG00000088882	0.993971	1	0.92081	0.86879	0.87061
RPH3A	ENSG00000089169	0.772238	1	0.68599	0.43293	0.65133
KIF16B	ENSG00000089177	0.930422	1	0.80226	0.5609	0.86821
TBX5	ENSG00000089225	0.624133	1	0.3674	0.79021	0.38368
KCNH4	ENSG00000089558	0.955817	1	0.68599	0.84918	0.78923
SI	ENSG00000090402	0.989527	1	0.92694	0.84906	0.81534
MCOLN1	ENSG00000090674	0.898028	1	0.84327	0.58767	0.66382
GLG1	ENSG00000090863	0.970633	1	0.74569	0.90955	0.76265
FCGBP	ENSG00000090920	0.789593	1	0.95454	0.57187	0.37892
NLRC4	ENSG00000091106	0.976859	1	0.75842	0.84846	0.85265
LAMB4	ENSG00000091128	0.422962	1	0.2571	0.35191	0.54972
NRCAM	ENSG00000091129	0.638125	1	0.68599	0.43293	0.39511
LAMB1	ENSG00000091136	0.649246	1	0.49691	0.72662	0.33867
MYO15A	ENSG00000091536	0.834244	1	0.68599	0.81146	0.44437
SLC17A6	ENSG00000091664	1	1	1	1	0.99931
RPGRIP1	ENSG00000092200	0.977918	1	0.78236	0.90193	0.78604
TINF2	ENSG00000092330	0.93978	1	0.64456	0.83995	0.76321
TBX15	ENSG00000092607	0.73253	1			0.73253
COL9A3	ENSG00000092758	0.998836	1	0.89161	1	0.91742
PTGS1	ENSG00000095303	0.831587	1	0.68599	0.5163	0.69078
SH2D3C	ENSG00000095370	0.827763	1	0.72219	0.45306	0.73608
TLL2	ENSG00000095587	0.716384	1	0.68599	0.5163	0.44261
MYO3A	ENSG00000095777	0.984852	1	0.8969	0.8001	0.8369
DSP	ENSG00000096696	1	1	1	1	0.99931
PCSK5	ENSG00000099139	0.821894	1	0.65915	0.49472	0.7211
SETD1A	ENSG00000099381	0.868896	1		0.61485	0.86821
CEP170B	ENSG00000099814	1	1	1	1	0.99985
POLRMT	ENSG00000099821	0.978427	1	0.87598	0.7245	0.87862
MADCAM1	ENSG00000099866	0.980357	1	0.78132	1	0.72869
ZDHHC8	ENSG00000099904	0.991398	1	0.9148	0.82091	0.8817
SUSD2	ENSG00000099994	0.994862	1	0.85415	0.90578	0.91887
MAPK1	ENSG00000100030	0.432812	1	0.32688	0.43293	0.36714
PATZ1	ENSG00000100105	0.557764	1	0.47659	0.25145	0.72304
DEPDC5	ENSG00000100150	0.944569	1	0.72219	0.83075	0.70987
TTC28	ENSG00000100154	0.646703	1	0.67803	0.25628	0.69712
AP1B1	ENSG00000100280	0.974907	1	0.89161	0.71561	0.84347
MYH9	ENSG00000100345	0.553792	1	0.68599	0.59128	0.21037
CACNA1I	ENSG00000100346	0.955013	1	0.71609	0.81146	0.78665
EP300	ENSG00000100393	0.800086	1	0.68599	0.66576	0.4719
BRD1	ENSG00000100425	0.59216	1			0.59216
TRIM9	ENSG00000100505	0.956792	1	0.87974	0.59826	0.87972
SERPINA4	ENSG00000100665	0.455699	1	0.47427	0.40259	0.30048
BDKRB1	ENSG00000100739	0.944534	1	0.68599	1
ACIN1	ENSG00000100813	0.999868	1	1	0.9498	0.95765
TRIP11	ENSG00000100815	0.521108	1	0.22804	0.65997	0.4988
EFS	ENSG00000100842	0.610468	1	0.31713	0.76609	0.43567
CPNE6	ENSG00000100884	0.740899	1	0.44867	0.83147
CHD8	ENSG00000100888	0.981022	1	0.87145	0.73097	0.90045
NINL	ENSG00000101004	0.999265	1	0.91275	1	0.92326
PRPF6	ENSG00000101161	0.89563	1	0.72219	0.75592	0.59556
SEL1L2	ENSG00000101251	0.927915	1	0.68599	0.6631	0.84658
SIRPB1	ENSG00000101307	0.963662	1	0.82462	0.84445	0.70057
HAO1	ENSG00000101323	0.974365	1	0.74277	0.81619	0.8831
PLCB4	ENSG00000101333	0.581898	1	0.44057	0.41241	0.52304
PAK7	ENSG00000101349	0.981498	1	0.92048	0.67588	0.92697
MROH8	ENSG00000101353	0.65753	1			0.65753
SNTA1	ENSG00000101400	0.913235	1	0.68599	0.58684	0.8828
SLC32A1	ENSG00000101438	0.952693	1	0.81324	0.64798	0.85336
CST4	ENSG00000101441	0.982356	1	0.75773	0.83657	0.91887
PPP1R16B	ENSG00000101445	1	1	1	1	0.99931
SYNDIG1	ENSG00000101463	0.812653	1	0.68599	0.47246	0.699
CDH20	ENSG00000101542	0.68771	1	0.71609	0.30314	0.64939
RBFA	ENSG00000101546	0.690484	1	0.48843	0.66324	0.43964
SMCHD1	ENSG00000101596	0.890381	1	0.71609	0.55054	0.80407
MYOM1	ENSG00000101605	1	1	1	1	0.99931
LAMA1	ENSG00000101680	0.703311	1	0.73072	0.4664	0.4382
PGRMC1	ENSG00000101856	1	1	1	1	0.99931
ALG13	ENSG00000101901	0.978567	1	0.90071	0.68189	0.90923
TLR8	ENSG00000101916	0.985678	1	0.85494	0.85264	0.83278
CHRDL1	ENSG00000101938	0.735475	1	0.68599	0.43293	0.56678
STAG2	ENSG00000101972	0.711965	1	0.37274	0.70075	0.5904
ATP11C	ENSG00000101974	0.825982	1	0.72219	0.46546	0.71127
MCF2	ENSG00000101977	0.382072	1	0.4038	0.29839	0.34183
SMARCA1	ENSG00000102038	0.936657	1	0.85139	0.64275	0.74077
MTMR8	ENSG00000102043	0.997105	1	0.82462	1	0.91887
ZC3H12B	ENSG00000102053	0.950803	1	0.77044	0.68891	0.83628
GPR50	ENSG00000102195	0.739846	1	0.40977	0.69267	0.60283
FGD1	ENSG00000102302	0.890637	1	0.81324	0.48192	0.80982
TAF7L	ENSG00000102387	0.735475	1	0.68599	0.43293	0.56678
NALCN	ENSG00000102452	0.856137	1	0.69079	0.44692	0.87903
CAB39L	ENSG00000102547	1	1	1	1	0.99931
VWA8	ENSG00000102763	0.460017	1	0.42532	0.47771	0.28761
DGKH	ENSG00000102780	0.86821	1			0.86821
OLFM4	ENSG00000102837	0.774986	1	0.68599	0.43293	0.65823
ZNF423	ENSG00000102935	0.747142	1	0.68548	0.33497	0.76589
SLC38A7	ENSG00000103042	0.783373	1	0.68599	0.45306	0.64965
MLYCD	ENSG00000103150	0.73768	1	0.68599	0.49858	0.49623
FOXF1	ENSG00000103241	0.71014	1	0.40385	0.57595	0.65852
EEF2K	ENSG00000103319	0.955244	1	0.75773	0.82091	0.73608
CAPN15	ENSG00000103326	0.908514	1	0.72219	0.66682	0.72008
SALL1	ENSG00000103449	0.994922	1	0.83414	0.89712	0.95137
SYT17	ENSG00000103528	0.704952	1	0.45326	0.55391	0.59846
ATP8B4	ENSG00000104043	1	1	1	1	0.99931
OCA2	ENSG00000104044	0.933708	1	0.66498	0.71025	0.84327
RP1	ENSG00000104237	0.987144	1	0.87598	0.74236	0.95236
POP1	ENSG00000104356	0.762737	1	0.62617	0.61487	0.48452
JPH1	ENSG00000104369	0.830454	1	0.44363	0.83657	0.65616
RAB2A	ENSG00000104388	0.591176	1	0.47805	0.50426	0.40834
TRPS1	ENSG00000104447	0.884457	1	0.54807	0.65732	0.85559
SNX16	ENSG00000104497	0.802821	1	0.68599	0.486	0.65346
UBR5	ENSG00000104517	0.909388	1	0.87512	0.4553	0.87424
ANXA13	ENSG00000104537	0.97463	1	0.86343	0.79935	0.77767
SH2D4A	ENSG00000104611	1	1	1	1	0.99931
INTS10	ENSG00000104613	0.75759	1			0.75759
ERICH1	ENSG00000104714	0.753257	1	0.41973	0.72798	0.58897
NEFM	ENSG00000104722	0.446636	1	0.19726	1	0.27975
CLASRP	ENSG00000104859	0.998923	1	0.87974	1	0.93481
DOT1L	ENSG00000104885	0.434319	1	0.32688	0.58987	0.27125
FCER2	ENSG00000104921	0.648745	1	0.57832	0.47324	0.44597
NOVA2	ENSG00000104967	0.68144	1	0.4463	0.89373	0.34532
RASAL3	ENSG00000105122	0.971663	1	0.78236	0.92281	0.72312
AKAP8	ENSG00000105127	0.453902	1	0.31346	0.40727	0.44597
AURKC	ENSG00000105146	0.858585	1	0.68599	0.61989	0.64501
PLD3	ENSG00000105223	0.983297	1	0.90676	0.79471	0.81743
ZFR2	ENSG00000105278	0.986985	1	0.7956	0.8987	0.86423
MEGF8	ENSG00000105429	0.544842	1	0.3187	0.48469	0.53353
CCDC114	ENSG00000105479	0.896936	1	0.68599	0.57532	0.82908
HAS1	ENSG00000105509	0.703186	1	0.63596	0.43445	0.54027
RASIP1	ENSG00000105538	0.548916	1	0.47427	0.26756	0.65984
PLEKHA4	ENSG00000105559	0.597428	1	0.70652	0.19714	0.7236
JAK3	ENSG00000105639	0.997607	1	0.86343	1	0.8937
KCNN1	ENSG00000105642	0.73766	1			0.73766
GAPDHS	ENSG00000105679	0.736345	1	0.68599	0.43293	0.56863
USF2	ENSG00000105698	0.7482	1			0.7482
SCN1B	ENSG00000105711	0.933768	1	0.80806	0.5679	0.86821
ATP13A1	ENSG00000105726	0.812793	1	0.68599	0.52978	0.62372
ITGB8	ENSG00000105855	0.758458	1	0.43323	0.70159	0.60385
SP4	ENSG00000105866	0.836498	1	0.49472	0.84445	0.59767
HOXA6	ENSG00000106006	0.989361	1	0.84684	0.86879	0.86992
BRAT1	ENSG00000106009	0.46157	1			0.46157
CPED1	ENSG00000106034	0.501461	1	0.482	0.39059	0.36853
EVX1	ENSG00000106038	0.735475	1	0.68599	0.43293	0.56678
PTPRZ1	ENSG00000106278	0.43447	1	0.22039	0.54804	0.43331
TAF6	ENSG00000106290	0.900044	1	0.51074	0.81048	0.80266
TFR2	ENSG00000106327	0.890149	1	0.77044	0.64077	0.6414
SERPINE1	ENSG00000106366	0.981324	1	0.88423	0.73453	0.88616
NOBOX	ENSG00000106410	0.812354	1	0.74277	0.49035	0.62127
POU6F2	ENSG00000106536	0.924182	1	0.72997	0.69777	0.7403
PRUNE2	ENSG00000106772	0.834581	1	0.72997	0.92304	0.36763
DOCK8	ENSG00000107099	0.735475	1	0.68599	0.43293	0.56678
KANK1	ENSG00000107104	0.935082	1	0.80226	0.70231	0.71268
MPDZ	ENSG00000107186	0.76169	1	0.44049	0.68409	0.61661
DDX58	ENSG00000107201	0.699701	1	0.49747	0.74197	0.39923
ABCA2	ENSG00000107331	0.73513	1			0.73513
DNMBP	ENSG00000107554	0.735475	1	0.68599	0.43293	0.56678
CUBN	ENSG00000107611	0.815037	1	0.80916	0.53961	0.52384
CDH23	ENSG00000107736	0.982101	1	0.98403	0.89434	0.65988
ARHGAP21	ENSG00000107863	0.923219	1	0.77044	0.8315	0.58546
LGI1	ENSG00000108231	0.700977	1	0.68599	0.47246	0.45682
MLLT6	ENSG00000108292	0.593235	1	0.29851	1	0.33233
RUNDC3A	ENSG00000108309	0.628429	1	0.36817	0.73417	0.41875
CNTNAP1	ENSG00000108797	0.735475	1	0.68599	0.43293	0.56678
HDAC5	ENSG00000108840	0.735475	1	0.68599	0.43293	0.56678
DPH1	ENSG00000108963	0.735475	1	0.68599	0.43293	0.56678
KIAA1211	ENSG00000109265	0.904778	1	0.80226	0.55595	0.76281
INPP4B	ENSG00000109452	0.686713	1	0.49691	0.74825	0.37774
TRIM2	ENSG00000109654	0.735475	1	0.68599	0.43293	0.56678
NKX3-2	ENSG00000109705	0.842879	1	0.4578	0.87335	0.6414
BST1	ENSG00000109743	0.995442	1	0.92011	0.84574	0.92692
HGFAC	ENSG00000109758	0.984664	1	0.86148	0.79055	0.87972
FAM149A	ENSG00000109794	0.67429	1			0.67429
FNBP4	ENSG00000109920	0.920839	1	0.68599	0.75263	0.71698
C11orf63	ENSG00000109944	0.642274	1	0.60951	0.44813	0.43627
SUV420H1	ENSG00000110066	0.841076	1	0.46006	0.70833	0.781
NRXN2	ENSG00000110076	0.93902	1	0.87598	0.59592	0.78784
CPT1A	ENSG00000110090	0.97342	1	0.72219	0.86635	0.84805
ARHGEF17	ENSG00000110237	0.786319	1	0.40977	0.87934	0.56678
APOA4	ENSG00000110244	1	1	1	1	0.99931
KIAA1549L	ENSG00000110427	0.772594	1	0.69079	0.36819	0.76157
MADD	ENSG00000110514	0.58897	1			0.58897
PTPN5	ENSG00000110786	0.761158	1	0.68599	0.53339	0.50678
VWF	ENSG00000110799	0.839992	1	0.71609	0.59792	0.59172
SYT10	ENSG00000110975	1	1	1	1	0.99931
MYF5	ENSG00000111049	0.850555	1	0.72219	0.60192	0.60947
OAS3	ENSG00000111331	0.881161	1	0.77044	0.5912	0.6664
CAND1	ENSG00000111530	0.451418	1	0.32688	0.7033	0.24503
TIMELESS	ENSG00000111602	1	1	1	1	0.99931
UHRF1BP1L	ENSG00000111647	0.995338	1	0.85415	0.91656	0.91887
SLCO1B3	ENSG00000111700	0.967443	1	0.87598	0.66576	0.8628
COL12A1	ENSG00000111799	0.776551	1	1	0.36303	0.54173
MCM9	ENSG00000111877	0.756123	1	0.68599	0.50944	0.52057
GABRR2	ENSG00000111886	0.944032	1	0.89161	0.57168	0.83267
UST	ENSG00000111962	0.734089	1	0.43581	0.62241	0.61734
MDGA1	ENSG00000112139	0.903718	1	0.83672	0.49428	0.81826
MDN1	ENSG00000112159	0.405465	1	0.68599	0.216	0.31011
PRDM13	ENSG00000112238	0.735475	1	0.68599	0.43293	0.56678
SIM1	ENSG00000112246	0.947536	1	0.74569	0.79373	0.73364
HDGFL1	ENSG00000112273	0.891143	1	0.62617	0.67588	0.75175
AIM1	ENSG00000112297	0.735475	1	0.68599	0.43293	0.56678
TRIM38	ENSG00000112343	0.909999	1	0.74277	0.68003	0.69181
KIAA1244	ENSG00000112379	0.971819	1	0.68728	0.88793	0.85671
UNC93A	ENSG00000112494	0.957696	1	0.78867	0.77165	0.76586
PDE10A	ENSG00000112541	0.735475	1	0.68599	0.43293	0.56678
SMOC2	ENSG00000112562	0.999935	1	0.96036	0.97723	0.98923
SENP6	ENSG00000112701	0.922989	1	0.83672	0.7875	0.56848
TTK	ENSG00000112742	0.515147	1	0.35256	0.41268	0.50385
SLC29A1	ENSG00000112759	0.894416	1	0.75773	0.62339	0.68425
CEP72	ENSG00000112877	0.684911	1	0.2934	0.78416	0.6064
MAN2A1	ENSG00000112893	0.936751	1	0.85415	0.61865	0.76758
SEMA5A	ENSG00000112902	0.976854	1	0.9122	0.67588	0.88987
GRM6	ENSG00000113262	0.996161	1	0.94954	0.82403	0.94015
ITK	ENSG00000113263	0.991338	1	0.86419	0.96585	0.79243
BTNL8	ENSG00000113303	0.945381	1	0.75773	0.83774	0.67446
CDH6	ENSG00000113361	0.732897	1	0.47427	0.6933	0.50701
SLC12A7	ENSG00000113504	0.982388	1	0.84327	0.76634	0.90167
NUP155	ENSG00000113569	0.985565	1	0.87598	0.79211	0.87358
NR3C1	ENSG00000113580	0.926235	1	0.78867	0.62241	0.77706
HGD	ENSG00000113924	0.549704	1	0.35465	0.80408	0.29452
NPHP3	ENSG00000113971	0.580985	1	0.33478	0.60678	0.46621
KAT2B	ENSG00000114166	0.735475	1	0.68599	0.43293	0.56678
WNT5A	ENSG00000114251	0.872053	1	0.68599	0.5794	0.73253
COL7A1	ENSG00000114270	0.997628	1	1	1	0.77228
FXR1	ENSG00000114416	0.929213	1	0.78867	0.71213	0.69078
CBLB	ENSG00000114423	0.935886	1	0.68599	0.68143	0.86317
ARHGEF26	ENSG00000114790	0.651084	1	0.38077	0.63845	0.50644
PLCH1	ENSG00000114805	0.405889	1	0.18016	0.8743	0.29229
EIF4G1	ENSG00000114867	0.90644	1	0.56812	0.78285	0.77146
NCL	ENSG00000115053	0.607762	1		0.75153	0.34352
OTOF	ENSG00000115155	0.599884	1	0.34415	0.73151	0.40406
TANC1	ENSG00000115183	0.795374	1	0.74781	0.39001	0.7254
PDE1A	ENSG00000115252	0.48634	1			0.48634
SPTBN1	ENSG00000115306	0.412572	1	0.25131	0.5737	0.32921
CCDC88A	ENSG00000115355	0.620401	1	0.34943	0.51463	0.61087
USP34	ENSG00000115464	0.748063	1	0.43323	0.84675	0.48106
SF3B1	ENSG00000115524	0.999705	1	0.96115	0.97137	0.94543
PASK	ENSG00000115687	0.978791	1	0.8221	0.76476	0.89033
ID2	ENSG00000115738	0.880365	1	0.77044	0.53585	0.73253
RAB3GAP1	ENSG00000115839	0.873595	1	0.46419	0.89373	0.70672
DLX2	ENSG00000115844	0.967938	1	0.75773	0.72572	0.91887
LCT	ENSG00000115850	0.984225	1	0.87598	0.75886	0.89631
AAK1	ENSG00000115977	0.985993	1	0.72219	1	0.84411
PARD3B	ENSG00000116117	0.873579	1	0.78346	0.58549	0.63912
ALMS1	ENSG00000116127	0.968015	1	1	0.60382	0.83737
TNR	ENSG00000116147	0.488619	1	0.36226	0.50131	0.36256
NPHS2	ENSG00000116218	0.473102	1	0.40977	0.31796	0.47391
KIAA1324	ENSG00000116299	0.472244	1	0.30605	0.73726	0.27267
DLGAP3	ENSG00000116544	0.397941	1	0.22804	0.66232	0.29385
PRG4	ENSG00000116690	0.919371	1		1	0.62632
TTF2	ENSG00000116830	0.735475	1	0.68599	0.43293	0.56678
KIF21B	ENSG00000116852	0.856511	1	0.72219	0.46546	0.80863
HAO2	ENSG00000116882	0.63502	1			0.63502
SIPA1L2	ENSG00000116991	0.4854	1	0.45326	0.35356	0.40546
RLF	ENSG00000117000	0.968982	1	0.7956	0.85709	0.74766
KMO	ENSG00000117009	0.432789	1	0.35392	0.45306	0.32399
LPHN2	ENSG00000117114	0.920074	1	0.63206	0.72973	0.79923
KLHL12	ENSG00000117153	0.820986	1	0.47153	0.86408	0.57501
MPL	ENSG00000117400	0.440576	1	0.25664	0.43352	0.48313
MROH9	ENSG00000117501	0.968474	1	0.90127	0.72614	0.77562
DIEXF	ENSG00000117597	1	1	1	1	0.99931
LPPR4	ENSG00000117600	0.939949	1	0.67047	0.76876	0.8025
NEK2	ENSG00000117650	0.991675	1	0.85415	0.84784	0.91887
MUC5B	ENSG00000117983	0.994234	1	1	0.99994	0.70061
ATF6	ENSG00000118217	0.911234	1	0.78147	0.55914	0.80486
NRP2	ENSG00000118257	0.705604	1	0.68599	0.43293	0.50715
SGIP1	ENSG00000118473	0.836264	1	0.68599	0.486	0.7482
PHF3	ENSG00000118482	0.849559	1	0.68599	0.52499	0.73253
PMFBP1	ENSG00000118557	0.747638	1	0.44057	0.51859	0.77115
MFSD1	ENSG00000118855	0.998979	1	0.92918	0.95352	0.93158
UBN1	ENSG00000118900	0.794072	1	0.68599	0.46546	0.65922
PCDH17	ENSG00000118946	0.461546	1	0.56244	0.21726	0.48133
CCND2	ENSG00000118971	1	1	1	1	0.99931
CYP20A1	ENSG00000119004	0.791316	1	0.68599	0.46546	0.65216
SATB2	ENSG00000119042	0.965385	1	0.8221	0.65407	0.91994
HEATR1	ENSG00000119285	0.991296	1	0.83881	0.97523	0.80796
FKBP15	ENSG00000119321	0.941506	1	0.68599	0.75898	0.80221
CNTRL	ENSG00000119397	0.649534	1		0.72744	0.39927
GALNT12	ENSG00000119514	0.849301	1	0.81937	0.45306	0.70987
LTBP2	ENSG00000119681	0.887842	1	0.50826	0.85497	0.72072
PPP4R4	ENSG00000119698	0.950211	1	0.8221	0.75832	0.70913
RBM25	ENSG00000119707	0.849125	1		1	0.5037
MSX2	ENSG00000120149	0.556682	1	0.29023	0.73931	0.40214
TEK	ENSG00000120156	0.919993	1	0.72219	0.62889	0.81129
GRIA2	ENSG00000120251	0.964188	1	0.87631	0.77972	0.71698
CCDC170	ENSG00000120262	0.725099	1	0.54735	0.57957	0.51045
PLEKHG1	ENSG00000120278	0.673945	1	0.51122	0.57321	0.4572
MYCT1	ENSG00000120279	0.975603	1	0.86343	0.77606	0.80863
CXorf21	ENSG00000120280	0.629732	1	0.4383	0.72768	0.35661
GORAB	ENSG00000120370	0.534134	1	0.44057	0.25753	0.69658
EPHX2	ENSG00000120915	0.999165	1	0.90798	1	0.92092
PRAMEF2	ENSG00000120952	0.95432	1	0.85139	0.75573	0.70694
ABCC11	ENSG00000121270	0.539679	1	0.44057	0.32844	0.55819
TSHZ3	ENSG00000121297	0.911731	1	0.66141	0.62624	0.85127
BAI2	ENSG00000121753	0.550058	1	0.40385	0.45055	0.46222
TMEM39B	ENSG00000121775	1	1	1	1	0.99931
SLITRK3	ENSG00000121871	0.879017	1	0.66035	0.59095	0.77016
ADORA3	ENSG00000121933	0.847077	1	0.63086	0.73945	0.55958
FLT3	ENSG00000122025	1	1	1	1	0.99931
TBX22	ENSG00000122145	0.749295	1	0.43512	0.69709	0.58451
PTGFR	ENSG00000122420	0.981589	1	0.90359	0.75937	0.84135
LRRC39	ENSG00000122477	0.507331	1	0.28047	0.60639	0.41773
NBPF14	ENSG00000122497	0.988292	1	1	0.87929	0.71611
PMS2	ENSG00000122512	0.98145	1	0.90762	0.80348	0.79037
FAM126A	ENSG00000122591	0.922193	1	0.89773	0.52978	0.78414
TAF1L	ENSG00000122728	0.521153	1	0.47427	0.36016	0.43956
ACO1	ENSG00000122729	0.988912	1	0.86343	0.79589	0.92489
CNTFR	ENSG00000122756	0.569758	1	0.35968	0.47628	0.52966
EGR2	ENSG00000122877	0.624985	1	0.25133	0.77535	0.57344
DDX54	ENSG00000123064	0.992461	1	0.86975	0.91656	0.84706
MED13L	ENSG00000123066	0.674191	1	0.28289	1	0.47403
SSPN	ENSG00000123096	0.607393	1	0.37274	0.53765	0.52211
ZC3H13	ENSG00000123200	0.790968	1		1	0.42771
NEUROD4	ENSG00000123307	0.843985	1	0.78867	0.43293	0.75458
[truncated: 1,355 more rows]
