# Supplementary material for: Integrated molecular characterization reveals potential therapeutic strategies for pulmonary sarcomatoid carcinoma
Source: Nat Commun. 2020 Sep 28;11:4878. doi: 10.1038/s41467-020-18702-3 (PMC7522294; doi:10.1038/s41467-020-18702-3)
Supplement: Supplementary file 7 — Supplementary Data 5 [file 41467_2020_18702_MOESM7_ESM.xlsx]

## Sheet: README
Supplementary Data 5. Recurrent Copy Number Alterations Identified by GISTIC Analysis
1	Amplifications
2	Deletions

## Sheet: Amplifications
Supplementary Data 5. Recurrent Amplifications Identified by GISTIC Analysis
cytoband	5p15.33	7p11.2	11q13.3	8q24.21	3q29	7p22.3	1q21.2	19q13.12	10p11.21	8p11.21	2q14.2	12q15	8p11.23	4q32.1	21q21.1	9p13.3	20q11.21	7q31.2	10q11.23	17q25.1	11p15.2	12p11.21	19p13.11	8q24.3	6p21.1	12p13.31	13q31.3
q value	5.4595e-06	5.4595e-06	8.4972e-05	0.0006646	0.0021407	0.0025899	0.0056813	0.0056813	0.0098533	0.0053186	0.038519	0.038519	0.0056813	0.053052	0.053052	0.065385	0.065385	0.094775	0.053052	0.094775	0.12627	0.12627	0.12627	0.016494	0.16899	0.22908	0.22908
residual q value	5.4595e-06	1.3236e-05	8.4972e-05	0.0011442	0.0021407	0.0055971	0.0056813	0.0056813	0.017566	0.025482	0.038519	0.038519	0.045006	0.053052	0.053052	0.065385	0.065385	0.094775	0.094775	0.094775	0.12627	0.12627	0.12627	0.14956	0.16899	0.22908	0.22908
wide peak boundaries	chr5:624570-639391	chr7:56045794-56120232	chr11:68854561-69518655	chr8:128752671-129061397	chr3:195269635-198022430	chr7:2552882-2641110	chr1:150131347-150230701	chr19:36642770-38231117	chr10:35456570-35626139	chr8:41685994-42012338	chr2:121050702-124771860	chr12:70351972-70824390	chr8:38103240-38250568	chr4:159727423-162307246	chr21:18937716-19737666	chr9:33988920-34401829	chr20:29652097-30918164	chr7:116198985-116738916	chr10:43611981-65929200	chr17:74722909-74739666	chr11:12785819-15994545	chr12:32863862-32945577	chr19:14992075-19789686	chr8:143782959-146076248	chr6:44230195-44272910	chr12:8084026-8192746	chr13:88327593-92797272
genes in wide peak	CEP72	CCT6A	CCND1	hsa-mir-1207	hsa-mir-922	LFNG	CA14	COX7A1	CREM	ANK1	GLI2	CNOT2	DDHD2	RAPGEF2	CXADR	NUDT2	hsa-mir-1825	CAPZA2	hsa-mir-1296	hsa-mir-636	ARNTL	PKP2	hsa-mir-640	hsa-mir-1234	NFKBIE	SLC2A3	hsa-mir-92a-1
		GBAS	FGF19	hsa-mir-1205	hsa-mir-570	IQCE	PLEKHO1	ZNF146	CCNY	KAT6A	INHBB	KCNMB4	WHSC1L1	FSTL5	TMPRSS15	DCAF12	hsa-mir-3193	CAV1	hsa-mir-548f-1	SRSF2	CALCA	DNM1L	hsa-mir-3189	hsa-mir-939	AARS2	FOXJ2	hsa-mir-622
		PSPH	MYEOV	hsa-mir-1204	APOD	BRAT1	ANP32E	ZFP30		AP3M2	RALB		PPAPDC1B	FNIP2	BTG3	UBAP1	BCL2L1	MET	hsa-mir-605	MFSD11	CALCB	YARS2	hsa-mir-3188	hsa-mir-661	TCTE1		GPC5
			TPCN2	MYC	BDH1	MIR4648		ZNF345			TSN		LETM2	C4orf45	CHODL-AS1	UBAP2	FOXS1	ST7	hsa-mir-4294	METTL23	COPB1		hsa-mir-1470	hsa-mir-937	TMEM151B		SLITRK5
			ORAOV1	PVT1	DLG1			ZNF571			CLASP1			MIR3688-1	C21orf91	KIAA1161	HCK	ST7-AS1	hsa-mir-3156-1	MIR636	PDE3B		BST2	CYC1			LINC00410
				MIR1205	MFI2			ZFP14			TFCP2L1			MIR3688-2	CHODL	C9orf24	ID1	ST7-OT4	ALOX5		PSMA1		COMP	CYP11B1			MIR17
				MIR1206	MUC4			ZNF529			MKI67IP				C21orf91-OT1	C9orf25	PLAGL2		ANXA8L2		PTH		NCAN	CYP11B2			MIR18A
				MIR1207	PAK2			ZNF527			LOC84931					KIF24	KIF3B		ANK3		TEAD1		NR2F6	EEF1D			MIR19A
				MIR1204	PCYT1A			ZNF607			LOC254128						TM9SF4		CDK1		SPON1		GDF1	GLI4			MIR19B1
					PPP1R2			ZNF382			RNU4ATAC						TPX2		CHAT		RRAS2		IL12RB1	GML			MIR20A
					RPL35A			ZNF566									POFUT1		CTSL1P2		SOX6		INSL3	GPT			MIR92A1
					TFRC			ZNF461									REM1		EGR2		FAR1		JAK3	GRINA			MIR17HG
					KIAA0226			ZNF585B									HM13		ERCC6		BTBD10		JUND	HSF1			MIR622
					TNK2			ZNF573									PDRG1		GDF2		CYP2R1		KCNN1	LY6E
					NCBP2			ZNF420									COX4I2		GDF10		INSC		CYP4F3	LY6H
					UBXN7			ZNF565									MYLK2		HNRNPF		RASSF10		MEF2BNB-MEF2B	TONSL
					PIGX			ZNF569									DEFB118		MBL2		LOC100506305		RAB8A	PLEC
					PIGZ			ZNF570									DUSP15		MSMB				MYO9B	RPL8
					IQCG			ZNF567									TSPY26P		PPYR1				NOTCH3	TSTA3
					FYTTD1			ZNF383									C20orf160		PRKG1				PDE4C	ZNF7
					LRCH3			ZNF781									LINC00028		MAPK8				PIK3R2	LY6D
					CEP19			ZNF540									TTLL9		RBP3				RAB3A	DGAT1
					LMLN			ZNF585A									DEFB115		RET				UPF1	GPAA1
					TM4SF19			ZFP82									DEFB116		CXCL12				RPL18A	FOXH1
					ZDHHC19			LOC284408									DEFB119		SLC18A3				SLC1A6	RECQL4
					LOC152217			LOC284412									DEFB121		TFAM				SLC5A5	LRRC14
					RNF168			HKR1									DEFB122		UBE2D1				TPM4	ZNF623
					OSTalpha			ZNF260									DEFB123		ZNF22				UBA52	PUF60
					FBXO45			ZNF850									DEFB124		ZNF32				ELL	ZC3H3
					MUC20			ZNF829									XKR7		CCDC6				CYP4F2	BOP1
					SENP5			ZNF568									PSIMCT-1		NCOA4				RFXANK	SCRIB
					LOC220729			ZNF790									MIR3193		ZNF239				AP1M1	FBXL6
					TCTEX1D2			ZNF793											PARG				F2RL3	OPLAH
					C3orf43			LOC644189											GPRIN2				LPAR2	COMMD5
					SDHAP1			LOC728752											RHOBTB1				CRLF1	CPSF1
					WDR53			LOC100134317											HNRNPA3P1				MED26	CYHR1
					ANKRD18DP			LOC100506930											C10orf10				HOMER3	VPS28
					LRRC33			LOC100507433											ZWINT				GDF15	FAM203A
					LOC401109														ZNF365				SUGP2	C8orf55
					MIR570														DKK1				AKAP8	EXOSC4
					SDHAP2														CSTF2T				B3GNT3	LY6K
					FAM157A														PTPN20B				KLF2	SLC39A4
					MIR922														A1CF				IFI30	SLURP1
					MFI2-AS1														NRBF2				CHERP	PYCRL
					LOC100507086														FXYD4				CERS1	LYNX1
					TM4SF19-TCTEX1D2														CSGALNACT2				ILVBL	C8orf51
					MIR4797														FAM21B				CYP4F8	GPR172A
																			OGDHL				COPE	GSDMD
																			CISD1				UNC13A	ZNF696
																			ASAH2				MAST3	ARHGAP39
																			WDFY4				FCHO1	ZNF34
																			ARHGAP22				SIN3B	SHARPIN
																			PCDH15				CRTC1	EPPK1
																			OR13A1				MAU2	SCRT1
																			BICC1				BRD4	MAF1
																			SYT15				CASP14	PARP10
																			RASSF4				FKBP8	TIGD5
																			ARID5B				TMEM59L	PPP1R16A
																			PHYHIPL				PGLS	ZNF251
																			ADO				LSM4	KIFC2
																			LOC84989				FAM32A	NAPRT1
																			ZFAND4				OR7A17	MFSD3
																			C10orf71				OR10H3	RHPN1
																			ZNF488				OR10H2	TOP1MT
																			AGAP4				OR10H1	LYPD2
																			FRMPD2				OR7C2	ADCK5
																			FAM170B				SNORA68	MAPK15
																			C10orf128				AKAP8L	ZNF707
																			ANTXRL				ARRDC2	BREA2
																			VSTM4				CPAMD8	FAM83H
																			C10orf107				BABAM1	C8orf31
																			TMEM26				NDUFA13	ZFP41
																			RTKN2				GMIP	GPIHBP1
																			SLC16A9				ISYNA1	NRBP2
																			FAM13C				TM6SF2	ZNF517
																			2019-03-08				DDX49	KIAA1875
																			C10orf25				GATAD2A	C8ORFK29
																			TMEM72-AS1				PGPEP1	SPATC1
																			ZNF485				TMEM161A	MAFA
																			RASGEF1A				C19orf60	C8orf82
																			REEP3				MAP1S	LRRC24
																			JMJD1C				KLHL26	C8orf73
																			IPMK				USE1	SCXB
																			FAM21C				ATP13A1	MIR661
																			SGMS1				ANO8	HEATR7A
																			PGBD3				SUGP1	MIR937
																			C10orf53				CYP4F11	MIR939
																			C10orf40				EPS15L1	LOC100128338
																			LOC283033				WIZ	SCXA
																			FLJ31813				RASAL3	CCDC166
																			LOC338579				MRPL34	LOC100133669
																			FAM21A				CYP4F12	LOC100288181
																			LOC399753				DDA1	MIR1234
																			BMS1P5				KXD1	MIR4664
																			AGAP6				TMEM38A
																			ZNF32-AS3				C19orf42
																			FAM35B				ABHD8
																			C10orf136				OCEL1
																			FAM35B2				GLT25D1
																			LRRC18				EPHX3
																			AGAP9				SLC35E1
																			ZNF487P				PBX4
																			LOC642826				KIAA1683
																			TMEM72				PLVAP
																			LOC643650				USHBP1
																			FAM25C				TSSK6
																			DRGX				C19orf44
																			PTPN20A				GTPBP3
																			ANXA8				MPV17L2
																			AGAP7				HSH2D
																			ASAH2B				SYDE1
																			MIR605				HAUS8
																			BMS1P1				FAM125A
																			ANXA8L1				ARMC6
																			AGAP8				ZNF101
																			LOC728407				PGLYRP2
																			LOC728640				CCDC124
																			LOC728643				NXNL1
																			FRMPD2P1				CIB3
																			FAM25B				CALR3
																			FAM25G				LRRC25
																			LOC100133308				OR1I1
																			TIMM23				NR2C2AP
																			MIR1296				CCDC105
																			MIR4294				CYP4F22
																			MIR3156-1				LOC126536
																			MTRNR2L5				OR10H4
																			MIR3924				ANKLE1
																			LOC100506733				CILP2
																			LOC100506835				FLJ25328
																			LOC100506939				SSBP4
																			M1				FAM129C
																							OR10H5
																							NWD1
																							SLC25A42
																							YJEFN3
																							SLC27A1
																							CYP4F24P
																							HAPLN4
																							UCA1
																							LOC729966
																							MEF2BNB
																							TMEM221
																							MEF2B
																							MIR1470
																							MIR3188
																							MIR3189

## Sheet: Deletions
Supplementary Data 5. Recurrent Deletions Identified by GISTIC Analysis
cytoband	9p21.3	4q35.1	8p23.3	15q15.3	18q23	3p12.3	13q13.1	21q21.3	9p13.2	3p12.3	18q23	21q21.3
q value	2.5739e-12	0.0062142	0.0062142	0.0062142	0.0062142	0.0065822	0.2286	0.2286	0.05889	0.0065822	0.0062142	0.2286
residual q value	7.2803e-12	0.0062142	0.0062142	0.0062142	0.0062142	0.0065638	0.2286	0.2286	0.2286	1	1	1
wide peak boundaries	chr9:21481687-22447459	chr4:184366843-191154276	chr8:1-7286470	chr15:43822006-44028358	chr18:72114477-78077248	chr3:75832543-81539540	chr13:1-98865418	chr21:22907040-27096951	chr9:34406741-40774053	chr3:1-198022430	chr18:1-78077248	chr21:1-48129895
genes in wide peak	hsa-mir-31	SLC25A4	hsa-mir-596	CKMT1B	GALR1	ROBO1	hsa-mir-3170	hsa-mir-155	ALDH1B1	hsa-mir-922	hsa-mir-122	hsa-mir-3197
	CDKN2A	CASP3	ANGPT2	PPIP5K1	MBP	ROBO2	hsa-mir-92a-1	LINC00158	CA9	hsa-mir-570	hsa-mir-4320	hsa-mir-802
	CDKN2B	F11	DEFA1	CATSPER2	NFATC1		hsa-mir-622	LINC00308	CCIN	hsa-mir-3137	hsa-mir-1539	hsa-mir-4327
	MTAP	ACSL1	DEFA3	STRC	ZNF236		hsa-mir-3169	MRPL39	CD72	hsa-mir-944	hsa-mir-4319	hsa-mir-155
	C9orf53	FAT1	DEFA4	CKMT1A	CTDP1		hsa-mir-1297	JAM2	CLTA	hsa-mir-28	hsa-mir-924	hsa-mir-548x
	MIR31	FRG1	DEFA5		ZNF516		hsa-mir-759	MIR155HG	CNTFR	hsa-mir-1248	hsa-mir-4318	hsa-mir-125b-2
	CDKN2B-AS1	HSP90AA4P	DEFA6		TSHZ1		hsa-mir-15a	D21S2088E	FANCG	hsa-mir-1224	hsa-mir-187	hsa-let-7c
		ING2	DEFB1		TXNL4A		hsa-mir-3168	LINC00515	GALT	hsa-mir-569	hsa-mir-302f	hsa-mir-3118-5
		IRF2	CLN8		ADNP2		hsa-mir-621	LOC339622	IL11RA	hsa-mir-551b	hsa-mir-320c-2	hsa-mir-3156-3
		KLKB1	MYOM2		KCNG2		hsa-mir-4305	LINC00317	NPR2	hsa-mir-720	hsa-mir-1-2	ADARB1
		MTNR1A	DLGAP2		SALL3		hsa-mir-2276	MIR155	PAX5	hsa-mir-1263	hsa-mir-320c-1	AIRE
		TLR3	ARHGEF10		ZNF407		PARP4		RMRP	hsa-mir-16-2	hsa-mir-3156-2	APP
		SORBS2	KBTBD11		CNDP2		ALOX5AP		CCL19	hsa-mir-1280	hsa-mir-4317	ATP5J
		DUX4	FBXO25		RBFA		ATP12A		CCL21	hsa-mir-548i-1	ADCYAP1	ATP5O
		FAM149A	AGPAT5		PQLC1		ATP7B		SHB	hsa-mir-544b	AQP4	BACH1
		DUX2	CSMD1		PARD6G		BRCA2		TESK1	hsa-mir-198	ATP5A1	BAGE
		PDLIM3	MCPH1		CNDP1		KLF5		TLN1	hsa-mir-568	BCL2	PTTG1IP
		UFSP2	C8orf42		ZADH2		BTF3P11		TPM2	hsa-mir-567	C18orf1	C21orf2
		LRP2BP	ERICH1		C18orf62		CDK8		VCP	hsa-mir-4273	CDH2	TMEM50B
		STOX2	ZNF596		LOC284276		CDX2		RECK	hsa-mir-1324	CDH7	RUNX1
		KIAA1430	DEFT1P		LOC339298		RCBTB2		GRHPR	hsa-mir-1284	CETN1	CBR1
		TRAPPC11	LOC286083		ATP9B		CLN5		RGP1	hsa-mir-3136	CIDEA	CBR3
		MLF1IP	LOC349196		LOC400657		CPB2		MELK	hsa-mir-4272	CYB5A	CBS
		SNX25	XKR5		HSBP1L1		DACH1		RUSC2	hsa-mir-135a-1	DCC	COL6A1
		ZFP42	OR4F21		LOC100130522		DCT		ZBTB5	hsa-mir-566	DSC1	COL6A2
		ENPP6	FAM90A13		LOC100131655		EDNRB		GNE	hsa-mir-4271	DSC2	CRYAA
		RWDD4	FAM90A5				ELF1		SIGMAR1	hsa-mir-191	DSC3	CSTB
		CCDC111	DEFA10P				ESD		CREB3	hsa-mir-711	DSG1	CXADR
		TRIML2	DEFB109P1B				FGF9		UNC13B	hsa-mir-2115	DSG2	DSCAM
		CCDC110	RPL23AP53				GPC5		CCL27	hsa-mir-1226	DSG3	RCAN1
		CYP4V2	FAM90A14				FOXO1		DCTN3	hsa-mir-564	DTNA	DYRK1A
		LOC285441	MIR596				FLT1		FRMPD1	hsa-mir-138-1	FECH	ERG
		LOC339975	DEFA1B				FLT3		KIAA1045	hsa-mir-26a-1	KDSR	ETS2
		TRIML1	FAM90A20				GJA3		DNAJB5	hsa-mir-128-2	GALR1	GABPA
		ANKRD37	FAM66B				GJB2		SPAG8	hsa-mir-466	GALNT1	GART
		LOC389247	ZNF705G				GPR12		FBXO10	hsa-mir-3135	GATA6	GRIK1
		HELT	LOC100287015				MLNR		DNAI1	hsa-mir-563	GNAL	HLCS
		LOC401164	DEFT1P2				GTF2F2		SIT1	hsa-mir-3134	GRP	HMGN1
		C4orf47	DEFB4B				GTF3A		STOML2	hsa-mir-4270	IMPA2	PRMT2
		DUX4L4	MIR4659A				GUCY1B2		EXOSC3	hsa-mir-885	LAMA3	IFNAR1
		FRG2	MIR4659B				HMGB1		TMEM8B	AADAC	LMAN1	IFNAR2
		SLED1	LOC100652791				HTR2A		OR2S2	ACAA1	SMAD2	IFNGR2
		FLJ38576					PDX1		GBA2	ACPP	SMAD4	IL10RB
		DUX4L6					KPNA3		POLR1E	ACTL6A	SMAD7	ITGB2
		DUX4L5					IPO5		DCAF10	ACVR2B	MBD1	KCNE1
		DUX4L3					LCP1		CNTNAP3	ACY1	MBP	KCNJ6
		LOC728175					LMO7		FAM214B	ADCY5	MC2R	KCNJ15
		DUX4L2					MAB21L1		ZCCHC7	ADPRH	MC4R	LSS
		LOC731424					SMAD9		HINT2	AGTR1	MC5R	MX1
		LOC100288255					MIPEP		PIGO	AHSG	ME2	MX2
		MIR3945					NEK3		C9orf100	ALAS1	MEP1B	NCAM2
		LOC100506229					PABPC3		MCART1	ALCAM	MYO5B	NDUFV3
							PCDH8		FP588	AMT	NARS	PCNT
							PCDH9		ARID3C	APEH	NDUFV2	PCP4
							UBL3		C9orf23	APOD	NFATC1	PDE9A
							POU4F1		C9orf131	ARF4	NPC1	PFKL
							DNAJC3		RNF38	RHOA	SERPINB2	PKNOX1
							RAP2A		GLIPR2	ATP1B3	ATP8B1	TMPRSS15
							RB1		FAM201A	ATP2B2	SERPINB5	PWP2
							RFC3		RG9MTD3	ATP6V1A	SERPINB8	S100B
							RFXAP		LOC158376	ATR	SERPINB10	SH3BGR
							RNF6		ATP8B5P	BCHE	SERPINB13	ITSN1
							RPL21		CCDC107	BCL6	PIK3C3	SIM2
							ATXN8OS		ANKRD18A	BDH1	PMAIP1	SLC5A3
							SGCG		FAM205A	FOXL2	MAPK4	SLC19A1
							SLC7A1		IGFBPL1	BTD	PTPN2	SUMO3
							TPT1		ENHO	C3orf51	PTPRM	SOD1
							TRPC4		FAM205B	CACNA1D	RAB27B	SON
							TUBA3C		C9orf128	SLC25A20	RBBP8	HSPA13
							UCHL3		OR13J1	CAMP	RIT2	TFF1
							ZMYM2		TOMM5	CASR	ROCK1	TFF2
							IFT88		FAM74A1	CAV3	RPL17	TFF3
							TNFSF11		ZNF658B	CBLB	SERPINB3	TIAM1
							SCEL		LOC415056	CCK	SERPINB4	TRAPPC10
							SUCLA2		FAM75A2	CD80	SLC14A1	TMPRSS2
							DLEU2		HRCT1	CD86	SNRPD1	TPTE
							TSC22D1		FAM75A1	ENTPD3	SS18	TRPM2
							CCNA1		LOC653501	CD47	SYT4	TTC3
							CLDN10		MSMP	CDC25A	TAF4B	U2AF1
							MTMR6		FAM75A3	CISH	TCF4	UBE2G2
							DCLK1		FAM74A3	AP2M1	TGIF1	WRB
							ZMYM5		FAM166B	CLCN2	TTR	NRIP1
							KL		LOC100506710	CCR1	TYMS	CHAF1B
							ITM2B		MIR4667	CCR3	YES1	C21orf33
							MTRF1		MIR4540	CCR4	ZFP161	PDXK
							UTP14C		MIR4475	CCR5	ZNF24	RRP1
							NUPL1		MIR4476	CCR8	ZNF236	PSMG1
							TBC1D4			CCBP2	SLC14A2	SYNJ1
							GPC6			COL7A1	SERPINB7	MCM3AP
							FRY			COL8A1	NOL4	CLDN8
							MBNL2			CP	RNMT	ADAMTS1
							LPAR6			CPA3	MYOM1	ABCG1
							SLC25A15			CPB1	NAPG	URB1
							LHFP			CPN2	RIOK3	CRYZL1
							TRIM13			CPOX	TNFRSF11A	DOPEY2
							USPL1			CRYGS	MBD2	KCNE2
							MRPS31			CSTA	PSTPIP2	RWDD2B
							SPRY2			CTNNB1	PIAS2	OLIG2
							ABCC4			CX3CR1	USP14	DSCR4
							SAP18			CYP8B1	CTDP1	DSCR3
							DLEU1			DAG1	VAPA	B3GALT5
							N4BP2L2			DGKG	DLGAP1	USP16
							PIBF1			DAZL	SOCS6	CCT8
							OLFM4			DLG1	B4GALT6	WDR4
							POSTN			DNASE1L3	TXNL1	FTCD
							GJB6			DOCK3	LIPG	BTG3
							HSPH1			DRD3	ONECUT2	HSF2BP
							WASF3			DUSP7	VPS4B	ADAMTS5
							SUGT1			DVL3	ZNF516	RRP1B
							LECT1			ECT2	LPIN2	DIP2A
							SOX21			CELSR3	CTIF	POFUT2
							WBP4			EHHADH	THOC1	ICOSLG
							AKAP11			EIF4A2	PPP4R1	MORC3
							KLF12			EIF4G1	TSHZ1	CLDN14
							EXOSC8			EPHA3	NDC80	BACE2
							FNDC3A			EPHB1	ACAA2	C2CD2
							DZIP1			EPHB3	MYL12A	LTN1
							DIS3			ETV5	SLMO1	CLDN17
							PDS5B			MECOM	CD226	N6AMT1
							MYCBP2			FANCD2	ZNF271	USP25
							KIAA0564			FBLN2	MALT1	DNMT3L
							ZC3H13			FGF12	TXNL4A	DONSON
							SPG20			FHIT	RALBP1	HUNK
							LRCH1			FLNB	AFG3L2	ZNF295
							MTUS2			GAP43	MAPRE2	PIGP
							TGDS			GATA2	RAB31	UBASH3A
							SLITRK5			GBE1	POLI	DSCR6
							FBXL3			GHSR	ADNP2	BRWD1
							SACS			GLB1	TRAPPC8	SLC37A1
							INTS6			GNAI2	EPB41L3	RBM11
							LATS2			GNAT1	PHLPP1	PCBP3
							CKAP2			GOLGA4	ANKRD12	C21orf58
							NUFIP1			GOLGB1	CCDC165	YBEY
							SNORD102			GP5	NEDD4L	LINC00160
							NBEA			GP9	WDR7	FAM165B
							OXGR1			XCR1	SMCHD1	C21orf49
							PCDH17			GPR15	PIGN	MIS18A
							C13orf15			GPR27	SLC39A6	LINC00158
							MED4			GPX1	RTTN	CHODL-AS1
							DNAJC15			GRM2	ZNF521	TSPEAR
							ALG5			GRM7	TPGS2	LINC00113
							VPS36			GSK3B	SETBP1	LINC00112
							POLR1D			GTF2E1	KCNG2	LINC00111
							CRYL1			GYG1	CABYR	SETD4
							PHF11			HCLS1	SNORD58B	C21orf15
							POMP			HGD	SNORD58A	FAM3B
							UFM1			HRH1	CLUL1	RIPK4
							ATP8A2			HRG	SALL3	CLIC6
							IL17D			HES1	CDH20	LINC00308
							NDFIP2			HTR1F	CDH19	MRPL39
							MPHOSPH8			HYAL1	TIMM21	C21orf91
							SOHLH2			IL1RAP	ST8SIA5	DNAJC28
							ENOX1			IL5RA	C18orf8	C21orf62
							RCBTB1			IL12A	RAX	MRAP
							PSPC1			IMPDH2	CXXC1	C21orf59
							NUDT15			IRAK2	ST8SIA3	AGPAT3
							KIAA1704			ITGA9	IER3IP1	C21orf7
							TNFRSF19			ITGB5	TCEB3B	SCAF4
							FAM48A			ITIH1	MEX3C	JAM2
							UGGT2			ITIH3	RNF138	C21orf63
							CENPJ			ITIH4	TMX3	PRDM15
							THSD1			ITPR1	DYM	SAMSN1
							RNF17			KNG1	ZCCHC2	TMPRSS3
							CYSLTR2			KPNA1	RNF125	MRPS6
							SPRYD7			KPNA4	MOCOS	RUNX1-IT1
							COG6			LAMB2	CEP192	COL18A1
							KLHL1			RPSA	RPRD1A	LRRC3
							RBM26			LPP	ZNF532	C21orf56
							XPO4			LSAMP	ELP2	C21orf67
							PCDH20			LTF	IMPACT	DSCR8
							MRP63			TM4SF1	ELAC1	C21orf119
							RNF219			MAP4	ENOSF1	BAGE5
							NAA16			MBNL1	ZNF407	BAGE4
							RNASEH2B			MCM2	CNDP2	BAGE3
							DHRS12			MFI2	LINC00470	BAGE2
							BORA			MITF	CELF4	FAM207A
							KIAA0226L			MLF1	SPIRE1	RSPH1
							PROSER1			MLH1	PSMG2	UMODL1
							TDRD3			MME	TWSG1	GCFC1
							CDADC1			MOBP	CHMP1B	LINC00310
							CAB39L			CD200	MIB1	LINC00313
							DIAPH3			MST1	KIAA1328	C21orf88
							CCDC70			MST1R	KLHL14	C21orf90
							COG3			MUC4	KIAA1468	MCM3AP-AS1
							SETDB2			MYD88	EPG5	MIR155HG
							KATNAL1			MYL3	HRH4	CYYR1
							KBTBD7			MYLK	PIEZO2	OLIG1
							SLITRK6			NCK1	CTAGE1	LINC00161
							EBPL			NDUFB4	FAM59A	KRTAP13-1
							C13orf33			NDUFB5	METTL4	TCP10L
							KBTBD6			NKTR	MPPE1	CHODL
							STARD13			OGG1	ARHGAP28	ANKRD30BP2
							N4BP2L1			OPA1	CCDC102B	LIPI
							TPTE2			CLDN11	RBFA	ABCC13
							EPSTI1			OXTR	CEP76	LCA5L
							SLITRK1			P2RY1	GREB1L	IGSF5
							KCTD12			PAK2	PQLC1	SIK1
							ARL11			CNTN3	FHOD3	LINC00479
							WDFY2			PCCB	CCDC68	ZNF295-AS1
							CG030			PCYT1A	ASXL3	C21orf128
							LINC00284			PDHB	COLEC12	PLAC4
							CSNK1A1L			PFKFB4	NETO1	LINC00189
							RXFP2			PFN2	SEH1L	C21orf91-OT1
							TEX26			SERPINI1	KATNAL2	LINC00315
							SLAIN1			SERPINI2	CHST9	LINC00314
							PRR20A			PIK3CA	C18orf21	KRTAP15-1
							RNF113B			PIK3CB	MRO	DSCR9
							LINC00410			PLCD1	EMILIN2	BRWD1-IT2
							FAM216B			PLD1	HDHD2	DSCR10
							LACC1			PLOD2	TXNDC2	D21S2088E
							LINC00330			PLS1	ZNF397	LINC00307
							HNRNPA1L2			PLSCR1	PARD6G	LINC00515
							ST13P4			PLXNA1	TUBB6	KRTAP13-4
							B3GALTL			PLXNB1	CNDP1	LINC00323
							DGKH			POLR2H	TMEM241	LINC00319
							CCDC122			POU1F1	SERPINB12	LOC284837
							GPR180			PPARG	SERPINB11	POTED
							STOML3			PPP1R2	SEC11C	KRTAP7-1
							COMMD6			PPP2R3A	L3MBTL4	KRTAP8-1
							EEF1DP3			PRKAR2A	CABLES1	KRTAP11-1
							FAM123A			PRKCD	DSEL	KRTAP19-1
							USP12			PRKCI	MYL12B	KRTAP13-2
							MTIF3			PROS1	ESCO1	KRTAP13-3
							GSX1			MASP1	OSBPL1A	KRTAP23-1
							FAM194B			PSMD2	HAUS1	KRTAP6-1
							SPERT			PTH1R	ALPK2	KRTAP6-2
							DLEU7			PTPRG	FAM210A	KRTAP6-3
							FAM124A			PTX3	LOXHD1	KRTAP19-2
							TPTE2P3			QARS	INO80C	KRTAP19-3
							CTAGE10P			RAB5A	TTC39C	KRTAP19-4
							N6AMT2			RAF1	FAM69C	KRTAP19-5
							SKA3			RAP2B	PSMA8	KRTAP19-6
							EFHA1			RARB	STARD6	KRTAP19-7
							SPATA13			RARRES1	C18orf25	KRTAP20-1
							LNX2			RASA2	CCBE1	KRTAP20-2
							SLC25A30			RBP1	CBLN2	KRTAP21-1
							ZDHHC20			RBP2	MCART2	KRTAP21-2
							PAN3			RFC4	DSG4	KRTAP22-1
							PHF2P1			RHO	CHST9-AS1	KRTAP20-3
							HS6ST3			SNORA63	ANKRD29	LOC339622
							OR7E156P			SNORA62	APCDD1	KRTAP12-2
							SUGT1P3			ROBO1	LINC00526	KRTAP12-1
							SIAH3			ROBO2	ZNF519	KRTAP10-10
							KCNRG			RPL15	C18orf54	LINC00162
							LINC00282			RPL24	TCEB3C	LINC00317
							SLC46A3			RPL29	ABHD3	COL18A1-AS1
							ANKRD20A9P			RPL32	FBXO15	KRTAP10-4
							LINC00550			RPL35A	RAB12	KRTAP10-6
							LINC00347			RPN1	LOC201477	KRTAP10-7
							C1QTNF9			RYK	ZBTB7C	KRTAP10-9
							FREM2			SATB1	SKA1	KRTAP10-1
							NEK5			ATXN7	CCDC11	KRTAP10-11
							LINC00442			SCN5A	DOK6	KRTAP10-2
							TPTE2P6			SCN10A	RNF152	KRTAP10-5
							THSD1P1			SEC13	LINC00305	KRTAP10-8
							KCTD4			SEMA3F	ZNF396	KRTAP10-3
							RASL11A			SETMAR	LOC284215	KRTAP12-3
							C1QTNF9B			TRA2B	LAMA1	KRTAP12-4
							SHISA2			SHOX2	CYP4F35P	KRTAP10-12
							NHLRC3			SI	KCTD1	LINC00320
							SERP2			SIAH2	C18orf26	LOC388813
							SERTM1			ST6GAL1	BOD1P	LINC00478
							LINC00547			SKIL	LOC284260	KRTAP26-1
							LINC00548			SLC2A2	SIGLEC15	ANKRD20A11P
							MIR15A			SLC6A1	ZADH2	LINC00114
							MIR16-1			SLC6A6	C18orf62	MIRLET7C
							MIR17			SLC6A11	LOC284276	MIR125B2
							MIR18A			SLC15A2	HMSD	MIR155
							MIR19A			SLCO2A1	LOC284294	MIR99A
							MIR19B1			HLTF	LOC339290	LOC642852
							MIR20A			SMARCC1	LRRC30	GRIK1-AS1
							MIR92A1			SOX2	LOC339298	KRTAP24-1
							MIR17HG			SSR3	CPLX4	KRTAP27-1
							ATP5EP2			SST	ANKRD30B	SNORA80
							LOC440131			STAC	C18orf34	LINC00163
							ALG11			NEK4	ATP9B	SSR4P1
							MZT1			SYN2	POTEC	KRTAP19-8
							C1QTNF9B-AS1			TCTA	LOC390858	C21orf54
							SNORA27			TDGF1	LOC400643	MIR802
							TSC22D1-AS1			TERC	LOC400654	LOC100129027
							MIR4500HG			TF	LOC400655	KRTAP25-1
							BASP1P1			TFDP2	LOC400657	TEKT4P2
							TPTE2P1			TFRC	MIR1-2	LOC100133286
							PRHOXNB			TGM4	MIR122	KRTAP20-4
							ZAR1L			TGFBR2	MIR133A1	KRTAP22-2
							TTL			THPO	MIR187	KRTAP21-3
							SERPINE3			THRB	CXADRP3	LOC100288432
							CTAGE11P			TIMP4	ANKRD20A5P	GRIK1-AS2
							SNORA31			TKT	HSBP1L1	MIR4327
							MIR621			SEC62	WBP11P1	MIR3156-3
							MIR622			TM4SF4	RNF165	MIR3197
							CCDC169			TMF1	C18orf56	MIR3687
							PRR20B			CLEC3B	C18orf32	MIR3648
							PRR20C			TNNC1	KC6	LOC100505746
							PRR20D			TOP2B	C18orf42	C21orf37
							PRR20E			NR2C2	LOC643542	GCFC1-AS1
							ANKRD26P3			TRH	C18orf63	LOC100506334
							RPL21P28			TRPC1	LOC644669	LOC100506385
							LINC00426			UBA7	CBX3P2	CBR3-AS1
							TPT1-AS1			UBE2E1	LOC645355	DSCAM-AS1
							LINC00421			UBE2E2	TMEM200C	LINC00159
							PAN3-AS1			UBP1	LOC647946	MIR4760
							MIR1297			UPK1B	FLJ35776	MIR4759
							MIR548F5			UMPS	SCARNA17
							MIR759			USP4	SNORA37
							MIR2276			UQCRC1	ROCK1P1
							MIR320D1			CLRN1	LOC727896
							MIR3170			VHL	LOC728606
							MIR4305			VIPR1	TCEB3CL
							MIR3169			WNT5A	LOC729950
							MIR3665			WNT7A	ZSCAN30
							MIR3613			XPC	SNORD58C
							RBM26-AS1			ZIC1	LOC100130480
							LINC00327			CNBP	LOC100130522
							OR7E37P			ZNF35	LOC100131655
							TEX26-AS1			ZNF80	LOC100192426
							SPG20OS			ZNF148	LOC100287225
							LOC100507240			BRPF1	LOC100288122
							LOC100509894			IFRD2	MIR302F
							CCDC169-SOHLH2			MAPKAPK3	MIR320C1
							MIR4500			SEMA3B	MIR320C2
							MIR4499			SLMAP	MIR1539
							MIR4703			MANF	MIR4319
							LOC100616668			RAB7A	MIR4317
										KCNAB1	MIR4318
										FXR1	MIR4320
										COLQ	MIR3156-2
										ACOX2	LOC100505474
										BAP1	LOC100505549
										EOMES	LOC100505776
										HYAL3	LOC100505817
										SOX14	LOC100506888
										BFSP2	RPL17-C18ORF32
										CAMK1	MIR4526
										CGGBP1	MIR4741
										BHLHE40	MIR3976
										RUVBL1	MIR3975
										CADPS	MIR4529
										TP63	MIR3591
										CHRD	MIR4743
										HYAL2	MIR4744
										B4GALT4	LOC100652770
										B3GALNT1
										SNX4
										TNFSF10
										SUCLG2
										HESX1
										GMPS
										KAT2B
										NR1I2
										EIF2B5
										BSN
										MBD4
										H1FX
										USP13
										LIMD1
										KALRN
										CCRL2
										UBA3
										RPL14
										CLDN1
										SEC22C
										RRP9
										MAP3K13
										SLC33A1
										LRRFIP2
										MAGI1
										CACNA2D2
										COPB2
										ADIPOQ
										SLC22A14
										SLC22A13
										CHST2
										SH3BP5
										SLC4A7
										STXBP5L
										RNF7
										GUCA1C
										IQCB1
										DZIP3
										VGLL4
										EDEM1
										KIAA0226
										ECE2
										VPRBP
										TBC1D5
										TATDN2
										IP6K1
										TSC22D2
										EPM2AIP1
										PSMD6
										TOMM70A
										TRANK1
										SRGAP3
										IQSEC1
										P2RY14
										DLEC1
										EXOG
										XYLB
										OXSR1
										NR1D2
										PDCD6IP
										PARP3
										SMC4
										ABCC5
										COX17
										ARPC4
										ZNF197
										RBM6
										RBM5
										TNK2
										ALG3
										NME6
										CTDSPL
										CD96
										KCNMB2
										STAG1
										EIF1B
										TRAIP
										TFG
										ST3GAL6
										ARIH2
										TADA3
										CRTAP
										ATG7
										ARL6IP5
										NPRL2
										IGF2BP2
										CXCR6
										CSPG5
										CLDN16
										POLQ
										CHL1
										ARPP21
										CCR9
										ALDH1L1
										USP19
										PDIA5
										SLC38A3
										CYB561D2
										TMEM115
										TOPBP1
										RPP14
										HHLA2
										FSTL1
										FAM107A
										WDR6
										RASSF1
										NISCH
										MRPL3
										PDCD10
										FILIP1L
										TREX1
										SCN11A
										TUSC2
										RNF13
										MGLL
										TWF2
										MRAS
										COPG
										SLITRK3
										NLGN1
										TRAK1
										DHX30
										SACM1L
										NCBP2
										SCAP
										LAMB2P1
										MYH15
										PLCH1
										EXOSC7
										TMCC1
										PDZRN3
										TNIK
										CAND2
										MCF2L2
										CLASP2
										PLXND1
										RAD54L2
										FRMD4B
										STAB1
										GPD1L
										RFTN1
										ATP11B
										NBEAL2
										NUP210
										PLCL2
										ANKRD28
										FAM208A
										KLHL18
										DNAJC13
										U2SURP
										VPS8
										LARS2
										RYBP
										C3orf27
										CAPN7
										ACAP2
										MKRN2
										NAT6
										FBXL2
										ANAPC13
										ARMC8
										ABHD14A
										C3orf17
										POC1A
										ABI3BP
										CNOT10
										TMEM158
										NDUFAF3
										THUMPD3
										MYRIP
										PTPN23
										WWTR1
										PVRL3
										TIPARP
										CHMP2B
										DNAH1
										HIGD1A
										LRIG1
										SUSD5
										UBXN7
										ERC2
										APPL1
										HACL1
										ARHGEF26
										ZBTB20
										TTLL3
										OR5K1
										OR5H1
										GNL3
										FAM162A
										PCOLCE2
										SEC22A
										GPR160
										FETUB
										NPHP3
										ATP2C1
										LAMP3
										FOXP1
										KCNMB3
										ZBTB11
										MORC1
										SERP1
										CNTN6
										LSM3
										RBMS3
										GOLIM4
										NKIRAS1
										SPCS1
										ACAD9
										ASTE1
										KLF15
										SETD2
										GTPBP8
										TAGLN3
										PRSS50
										RBM15B
										GPR171
										GMPPB
										SEC61A1
										LINC00312
										SCHIP1
										LMCD1
										PIK3R4
										PODXL2
										ARHGEF3
										TRAT1
										VILL
										IMPG2
										C3orf32
										NMD3
										TRNT1
										ABHD5
										COMMD2
										DYNC1LI1
										A4GNT
										C3orf18
										DBR1
										CRBN
										SS18L2
										ZNF639
										CLDN18
										C3orf19
										SHISA5
										TIMMDC1
										ZDHHC3
										RSRC1
										ZMYND10
										PLA1A
										TEX264
										CCDC72
										ZNF589
										HEMK1
										AMOTL2
										IP6K2
										SFMBT1
										NCKIPSD
										PHF7
										CCRL1
										PEX5L
										RAB6B
										SELT
										FBXO40
										DNAJB11
										GHRL
										P2RY13
										IL20RB
										GPR87
										TLR9
										DCUN1D1
										SEMA5B
										XRN1
										WDR5B
										LZTFL1
										PARP14
										P4HTM
										SLC6A20
										IL17RD
										GRAMD1C
										ROPN1
										KLHL24
										SIDT1
										C3orf75
										SNRK
										QRICH1
										PXK
										CMTM6
										RG9MTD1
										SLC41A3
										PIGX
										SLC25A38
										ULK4
										OXSM
										SLC35A5
										TMEM45A
										FEZF2
										IFT57
										EBLN2
										ANO10
										DALRD3
										SHQ1
										MSL2
										TBCCD1
										FAIM
										SLC25A36
										PBRM1
										ARL8B
										SETD5
										DPPA4
										LEPREL1
										TMEM39A
										ZNF654
										TMEM40
										ABCF3
										LSG1
										ABHD10
										CHDH
										PARL
										IL17RB
										CDV3
										MFN1
										YEATS2
										IFT122
										NGLY1
										TBC1D23
										WDR52
										CACNA2D3
										DCP1A
										GLT8D1
										TMEM111
										EAF2
										BRK1
										ZNF167
										MYNN
										LMOD3
										EIF5A2
										CLDND1
										MUC13
										SUCNR1
										RAD18
										SEMA3G
										MCCC1
										LXN
										C3orf37
										MRPS22
										NIT2
										POGLUT1
										BBX
										KIF15
										ADAMTS9
										CCNL1
										PLSCR2
										PCBP4
										PLSCR4
										PCNP
										HRASLS
										MRPL47
										SENP7
										ABHD6
										LRTM1
										C3orf14
										KIAA1143
										ISY1
										HHATL
										HEG1
										KIAA1257
										ARHGAP31
										NCEH1
										IFT80
										KIAA1407
										WDR48
										LRRN1
										KIAA1524
										SLC7A14
										SRPRB
										SELK
										SENP2
										GNB4
										BPESC1
										PROK2
										EEFSEC
										RNF123
										NSUN3
										CIDEC
										CLSTN2
										POPDC2
										RTP4
										MAGEF1
										ZFYVE20
										KIF9
										NFKBIZ
										AZI2
										ZMAT3
										MTMR14
										ATG3
										MRPS25
										CSRNP1
										GORASP1
										MFSD1
										CCDC14
										FNDC3B
										P2RY12
										CDCP1
										CCDC71
										NT5DC2
										SLC26A6
										TMEM108
										CRELD1
										CAMKV
										TMEM43
										OR5H6
										OR5H2
										ZXDC
										ZBED2
										LRRC2
										FYCO1
										ATP13A3
										CEP97
										HSPBAP1
										C3orf52
										VEPH1
										QTRTD1
										CCDC51
										TBL1XR1
										ZBBX
										ZNF385D
										LRRC31
										CCDC48
										NEK11
										UBA5
										HDAC11
										MAP6D1
										PHC3
										C3orf36
										ARL14
										THOC7
										NAA50
										PIGZ
										CEP63
										CEP70
										ABTB1
										WDR82
										TMEM22
										TSEN2
										GRIP2
										OR5AC2
										RTP3
										PARP9
										ESYT3
										SPATA16
										EIF2A
										B3GNT5
										C3orf20
										ID2B
										ARL6
										ZIC4
										ATRIP
										ACAD11
										IQCG
										ATP13A4
										FYTTD1
										NICN1
										CHCHD6
										MON1A
										C3orf26
										HPS3
										ARPM1
										JAGN1
										KBTBD8
										SLC12A8
										GHRLOS2
										RETNLB
										CCDC54
										MGC2889
										IL17RC
										ABHD14B
										LRCH3
										MINA
										GPR128
										C3orf39
										DIRC2
										CEP19
										EAF1
										DCLK3
										GFM1
										LMLN
										KLHL6
										C3orf15
										PHLDB2
										VWA5B2
										UCN2
										LOC90246
										C3orf25
										TMEM41A
										ZNF502
										BOC
										FAM55C
										RFT1
										OXNAD1
										SPSB4
										ACPL2
										ZBTB47
										TMEM44
										EGFEM1P
										ACTR8
										CAMK2N2
										CMTM7
										TXNRD3
										OSBPL10
										OSBPL11
										SLC25A26
										ZNF501
										C3orf24
										LRRC58
										LRRC3B
										TM4SF19
										TM4SF18
										RPL39L
										MED12L
										CLRN1-AS1
										GALNTL2
										GPR62
										CPNE4
										CCDC58
										KCNH8
										DNAJC19
										OTOL1
										FAM3D
										ZPLD1
										LYZL4
										KBTBD5
										TRIM71
										FAM131A
										CD200R1
										CHCHD4
										ZDHHC19
										DCBLD2
										LRRC15
										FAM43A
										TPRA1
										TMEM42
										UROC1
										FAM194A
										NUDT16
										COL6A6
										GRK7
										FAM172BP
										TMEM207
										METTL6
										TAMM41
										IL17RE
										RTP1
										IQCF1
										GLYCTK
										PPM1M
										C3orf49
										SNTN
										SYNPR
										C3orf45
										RPL32P3
										H1FOO
										PISRT1
										ASB14
										TTC14
										DTX3L
										FAM19A4
										SGOL1
										PP2D1
										EFHB
										LOC151658
										PPM1L
										WDR49
										LRRC34
										CPNE9
										DPPA2
										CCDC80
										BTLA
										CCDC12
										MB21D2
										PPP4R2
										XXYLT1
										ROPN1B
										LOC152024
										C3orf22
										C3orf55
										ZCWPW2
										CMC1
										NEK10
										C3orf79
										CCDC50
										PYDC2
										SPICE1
										CMTM8
										NUDT16P1
										CCDC13
										LOC152217
										LOC152225
										FGD5
										CIDECP
										CNTN4
										IGSF11
										C3orf30
										PARP15
										SPTSSB
										DNAJB8
										GPR156
										XIRP1
										RNF168
										CHST13
										PRICKLE2
										KBTBD12
										DHX36
										HTR3C
										DZIP1L
										TTC21A
										ALG1L
										C3orf67
										KCTD6
										LIPH
										ARL13B
										DHFRL1
										HTR3D
										RPL22L1
										OSTalpha
										FBXO45
										KLHDC8B
										MUC20
										GABRR3
										PTPLB
										STT3B
										LOC201617
										DNAH12
										PDE12
										FAM116A
										TIGIT
										LOC201651
										C3orf58
										SENP5
										KIAA2018
										LOC220729
										ZBTB38
										CADM2
										LOC253573
										ZNF620
										NAALADL2
										ZDHHC23
										LOC255025
										NUP210P1
										TCTEX1D2
										C3orf43
										SDHAP1
										COL6A5
										GK5
										PLCXD2
										GCET2
										UTS2D
										ALS2CL
										TMIE
										LSAMP-AS3
										SLC9A9
										C3orf64
										LOC285205
										EPHA6
										DNAJB8-AS1
										FBXW12
										C3orf38
										HTR3E
										ENTPD3-AS1
										ZNF619
										ZNF621
										RABL3
										IGSF10
										C3orf33
										LOC285326
										CCDC66
										SLC9A10
										C3orf23
										ZNF660
										FLJ39534
										LOC285359
										SUMF1
										RPUSD3
										PRRT3
										LOC285370
										LOC285375
										DPH3
										C3orf70
										TPRG1
										LOC285401
										ILDR1
										TRIM59
										TRIM42
										EIF4E3
										RAB43
										CCDC39
										CCDC36
										KY
										LOC339862
										LOC339874
										C3orf35
										LOC339894
										GADL1
										PRSS42
										LOC339926
										LPP-AS2
										H1FX-AS1
										LOC344595
										LRRIQ4
										SAMD7
										AADACL2
										GPR149
										ZNF860
										TMPRSS7
										CD200R1L
										PAQR9
										COL6A4P1
										LOC344887
										RTP2
										OSTN
										ATP13A5
										SOX2-OT
										NME9
										WDR53
										LNP1
										CCDC37
										NPHP3-AS1
										TPRXL
										ANKRD18DP
										NMNAT3
										ZNF445
										SPATA12
										LHFPL4
										C3orf77
										C3orf62
										TMEM110
										LRRC33
										PRSS45
										AMIGO3
										ZNF662
										CDHR4
										FAM212A
										IQCF2
										IQCF5
										MUSTN1
										VGLL3
										PRR23B
										PRR23C
										PLSCR5
										ANKUB1
										LEKR1
										TMEM212
										VENTXP7
										LOC401052
										IQCF3
										LOC401074
										FLJ22763
										FLJ25363
										C3orf72
										LOC401093
										C3orf80
										FLJ46066
										FLJ42393
										FLJ34208
										LOC401109
										OR5K2
										OR5H14
										OR5H15
										OR5K3
										OR5K4
										MIRLET7G
										MIR128-2
										MIR135A1
										MIR138-1
										MIR15B
										MIR16-2
										MIR191
										MIR198
										MIR26A1
										FAM19A1
										STX19
										LOC440944
										FLJ33065
										TMEM89
										IQCF6
										C3orf78
										LOC440970
										MIR425
										ARGFX
										SNORA6
										SNORA7A
										SNORD2
										SNORA4
										TMPPE
										TMEM30C
										LOC644714
										ALG1L2
										LOC644990
										LOC645206
										TXNRD3NB
										TMEM14E
										LOC646168
										COL6A4P2
										SPINK8
										C3orf71
										LOC646498
										C3orf65
										LOC646903
										PA2G4P4
										LOC647107
										GMNC
										LOC647323
										FLJ20518
										LOC653712
										IQCJ
										SCARNA7
										LINC00488
										SNORA7B
										SNORA58
										SNORA81
										SNORD19
										FAM86DP
										SNORD66
										SNORD69
										MIR548A2
										MIR548A3
										MIR551B
										MIR563
										MIR564
										MIR567
										MIR568
										MIR569
										MIR570
										GXYLT2
										SDHAP2
										FAM157A
										FAM198A
										CCR2
										FAM86HP
										PRR23A
										LOC730091
										ESRG
										LOC100009676
										SNORD19B
										LOC100125556
										MIR922
										MIR885
										MIR944
										EGOT
										GHRLOS
										LOC100128023
										WWTR1-AS1
										LOC100128164
										C3orf74
										LOC100128640
										NRADDP
										LOC100129480
										LOC100129550
										ZBTB20-AS1
										LOC100131551
										LOC100131635
										ZNF717
										LOC100132146
										LOC100132526
										BSN-AS2
										SNAR-I
										MIR1224
										TIPARP-AS1
										PRSS46
										LOC100287879
										LOC100288428
										FRG2C
										LOC100289361
										MIR1284
										MIR1248
										MIR1280
										MIR548I1
										MIR1324
										MIR1226
										LOC100302640
										MIR548H2
										MIR711
										MIR548G
										MIR3136
										MIR4270
										MIR4272
										MIR4271
										MIR4273
										LOC100498859
										MIR3919
										MIR3921
										MIR3938
										MIR3714
										IQCJ-SCHIP1
										FGD5-AS1
										LOC100505687
										LOC100505696
										KRBOX1
										PVRL3-AS1
										IGSF11-AS1
										MYLK-AS1
										IQCF4
										LOC100506994
										LOC100507032
										MFI2-AS1
										LOC100507062
										LOC100507086
										ADAMTS9-AS2
										LOC100507389
										LOC100507391
										ARHGEF26-AS1
										LOC100507537
										LOC100507582
										ARPC4-TTLL3
										ABHD14A-ACY1
										TMEM110-MUSTN1
										NPHP3-ACAD11
										ISY1-RAB43
										TM4SF19-TCTEX1D2
										MIR4793
										MIR4787
										MIR4795
										MIR4796
										MIR4797
										MIR4788
										MIR4791
										MIR4790
										MIR548AC
										MIR4444-1
										MIR4789
										MIR4443
										MIR4792
										MIR4446
										MIR4442
										LOC100652759
										LUST
