# Supplementary material for: Integrated molecular characterization reveals potential therapeutic strategies for pulmonary sarcomatoid carcinoma
Source: Nat Commun. 2020 Sep 28;11:4878. doi: 10.1038/s41467-020-18702-3 (PMC7522294; doi:10.1038/s41467-020-18702-3)
Supplement: Supplementary file 8 — Supplementary Data 6 [file 41467_2020_18702_MOESM8_ESM.xlsx]

## Sheet: README
Supplementary Data 6. Pan-cancer Analysis of PSC and TCGA Tumor Types
1	Tumor Mutation Burden (TMB)
2	Leukocyte Fraction (LF)

## Sheet: TMB
Supplementary Data 6. Tumor Mutation Burden (TMB) of Pan-cancer Analysis
Tumor_Sample_Barcode	Cancer_type	TMB	Mut_No	PatientID
TCGA-D3-A8GM-06A-11D-A372-08	SKCM	126.47	4806	TCGA-D3-A8GM
TCGA-VP-A87E-01A-31D-A34U-08	PRAD	0.66	25	TCGA-VP-A87E
TCGA-CG-5719-01A-11D-1600-08	STAD	2.32	88	TCGA-CG-5719
TCGA-KL-8325-01A-11D-2310-10	KICH	0.68	26	TCGA-KL-8325
TCGA-P5-A72Z-01A-11D-A32B-08	LGG	0.95	36	TCGA-P5-A72Z
TCGA-D8-A1XR-01A-11D-A14K-09	BRCA	0.84	32	TCGA-D8-A1XR
TCGA-2F-A9KO-01A-11D-A38G-08	BLCA	17.08	649	TCGA-2F-A9KO
TCGA-85-8479-01A-11D-2323-08	LUSC	3.66	139	TCGA-85-8479
TCGA-CN-4742-01A-02D-1512-08	HNSC	2.11	80	TCGA-CN-4742
TCGA-DD-AADI-01A-11D-A40R-10	LIHC	3.61	137	TCGA-DD-AADI
TCGA-19-4068-01A-01D-1353-08	GBM	1.97	75	TCGA-19-4068
TCGA-RD-A7C1-01A-11D-A32N-08	STAD	8.5	323	TCGA-RD-A7C1
TCGA-A7-A6VV-01A-22D-A33E-09	BRCA	1.45	55	TCGA-A7-A6VV
TCGA-DD-A4NO-01A-11D-A28X-10	LIHC	3.55	135	TCGA-DD-A4NO
TCGA-GM-A3NW-01A-21D-A228-09	BRCA	2.05	78	TCGA-GM-A3NW
TCGA-QB-AA9O-06A-11D-A397-08	SKCM	49.53	1882	TCGA-QB-AA9O
TCGA-HT-7856-01A-11D-2395-08	LGG	0.42	16	TCGA-HT-7856
TCGA-V1-A9OY-01A-11D-A41K-08	PRAD	0.53	20	TCGA-V1-A9OY
TCGA-06-0211-01B-01D-1491-08	GBM	1.97	75	TCGA-06-0211
TCGA-14-0862-01B-01D-1845-08	GBM	1.29	49	TCGA-14-0862
TCGA-77-8131-01A-11D-2244-08	LUSC	2.32	88	TCGA-77-8131
TCGA-AA-3655-01A-02D-1719-10	COAD	2.61	99	TCGA-AA-3655
TCGA-C8-A12P-01A-11D-A10Y-09	BRCA	4.92	187	TCGA-C8-A12P
TCGA-77-A5G1-01A-11D-A27K-08	LUSC	4.68	178	TCGA-77-A5G1
TCGA-AB-2802-03B-01W-0728-08	LAML	0.34	13	TCGA-AB-2802
TCGA-B6-A0X0-01A-21D-A10Y-09	BRCA	0.66	25	TCGA-B6-A0X0
TCGA-A8-A09C-01A-11W-A019-09	BRCA	1	38	TCGA-A8-A09C
TCGA-DU-5871-01A-12D-1705-08	LGG	0.92	35	TCGA-DU-5871
TCGA-CM-4747-01A-01D-1408-10	COAD	3.29	125	TCGA-CM-4747
TCGA-06-2562-01A-01D-1494-08	GBM	1.97	75	TCGA-06-2562
TCGA-BP-5177-01A-01D-1429-08	KIRC	1.24	47	TCGA-BP-5177
TCGA-A5-A0GX-01A-11W-A062-09	UCEC	1.11	42	TCGA-A5-A0GX
TCGA-A7-A13G-01A-11D-A13L-09	BRCA	0.84	32	TCGA-A7-A13G
TCGA-AP-A0LN-01A-11W-A062-09	UCEC	1.89	72	TCGA-AP-A0LN
TCGA-CV-5976-01A-11D-1683-08	HNSC	2.26	86	TCGA-CV-5976
TCGA-UC-A7PG-01A-11D-A42O-09	CESC	8.55	325	TCGA-UC-A7PG
TCGA-KO-8416-01A-11D-2310-10	KICH	0.61	23	TCGA-KO-8416
TCGA-06-A7TK-01A-21D-A391-08	GBM	1.82	69	TCGA-06-A7TK
TCGA-DD-AAD6-01A-11D-A40R-10	LIHC	3.34	127	TCGA-DD-AAD6
TCGA-M9-A5M8-01A-11D-A28B-09	ESCA	2.47	94	TCGA-M9-A5M8
TCGA-DQ-5624-01A-01D-1870-08	HNSC	2.89	110	TCGA-DQ-5624
TCGA-HT-7606-01A-11D-2086-08	LGG	0.95	36	TCGA-HT-7606
TCGA-17-Z037-01A-01W-0746-08	NA	4.21	160	TCGA-17-Z037
TCGA-HT-7686-01A-11D-2253-08	LGG	0.63	24	TCGA-HT-7686
TCGA-RD-A8N9-01A-12D-A397-08	STAD	4.03	153	TCGA-RD-A8N9
TCGA-BJ-A28V-01A-11D-A19J-08	THCA	0.66	25	TCGA-BJ-A28V
TCGA-DX-A8BU-01A-11D-A37C-09	SARC	2.63	100	TCGA-DX-A8BU
TCGA-L5-A43J-01A-12D-A247-09	ESCA	23.74	902	TCGA-L5-A43J
TCGA-E7-A541-01A-11D-A26M-08	BLCA	14.5	551	TCGA-E7-A541
TCGA-CW-5580-01A-01D-1669-08	KIRC	3.08	117	TCGA-CW-5580
TCGA-EL-A3ZT-01A-12D-A23M-08	THCA	0.34	13	TCGA-EL-A3ZT
TCGA-56-A62T-01A-11D-A401-08	LUSC	15.08	573	TCGA-56-A62T
TCGA-EK-A2RB-01A-11D-A18J-09	CESC	3.61	137	TCGA-EK-A2RB
TCGA-BP-4983-01A-01D-1462-08	KIRC	2.45	93	TCGA-BP-4983
TCGA-23-1113-01A-01W-0486-08	OV	1.71	65	TCGA-23-1113
TCGA-BF-AAOX-01A-11D-A397-08	SKCM	41.11	1562	TCGA-BF-AAOX
TCGA-L5-A88S-01A-11D-A36J-09	ESCA	2.58	98	TCGA-L5-A88S
TCGA-A4-8098-01A-11D-2396-08	KIRP	2.61	99	TCGA-A4-8098
TCGA-DU-5870-02A-12D-A36O-08	LGG	1.26	48	TCGA-DU-5870
TCGA-AB-2867-03B-01W-0728-08	LAML	2.5	95	TCGA-AB-2867
TCGA-VQ-A91D-01A-11D-A410-08	STAD	75.05	2852	TCGA-VQ-A91D
TCGA-DK-A6B6-01A-11D-A30E-08	BLCA	30.5	1159	TCGA-DK-A6B6
TCGA-DS-A1OB-01A-11D-A16Y-08	CESC	20.79	790	TCGA-DS-A1OB
TCGA-DK-A6AV-01A-12D-A30E-08	BLCA	3.89	148	TCGA-DK-A6AV
TCGA-NC-A5HI-01A-11D-A26M-08	LUSC	13.13	499	TCGA-NC-A5HI
TCGA-DU-A6S8-01A-12D-A32B-08	LGG	1.68	64	TCGA-DU-A6S8
TCGA-DJ-A4V4-01A-11D-A257-08	THCA	0.66	25	TCGA-DJ-A4V4
TCGA-R5-A804-01A-11D-A364-08	STAD	2.5	95	TCGA-R5-A804
TCGA-EL-A3GZ-01A-11D-A20C-08	THCA	0.29	11	TCGA-EL-A3GZ
TCGA-GS-A9TX-01A-11D-A382-10	DLBC	2.66	101	TCGA-GS-A9TX
TCGA-H6-8124-01A-11D-2396-08	PAAD	2.32	88	TCGA-H6-8124
TCGA-AO-A0JC-01A-11W-A071-09	BRCA	4.82	183	TCGA-AO-A0JC
TCGA-MP-A4T2-01A-11D-A24P-08	LUAD	2.61	99	TCGA-MP-A4T2
TCGA-FA-A4BB-01A-11D-A31X-10	DLBC	3.89	148	TCGA-FA-A4BB
TCGA-G2-AA3C-01A-21D-A391-08	BLCA	7.79	296	TCGA-G2-AA3C
TCGA-VQ-A8PJ-01A-11D-A410-08	STAD	4.5	171	TCGA-VQ-A8PJ
TCGA-TM-A84R-01A-21D-A36O-08	LGG	0.37	14	TCGA-TM-A84R
TCGA-DD-AADC-01A-11D-A40R-10	LIHC	2.63	100	TCGA-DD-AADC
TCGA-AO-A0J4-01A-11W-A050-09	BRCA	3.5	133	TCGA-AO-A0J4
TCGA-56-A4BY-01A-11D-A24D-08	LUSC	4.53	172	TCGA-56-A4BY
TCGA-44-5643-01A-01D-1625-08	LUAD	8	304	TCGA-44-5643
TCGA-21-1078-01A-01D-1521-08	LUSC	2.42	92	TCGA-21-1078
TCGA-C5-A1BF-01B-11D-A13W-08	CESC	2.24	85	TCGA-C5-A1BF
TCGA-CD-8530-01A-11D-2340-08	STAD	2.71	103	TCGA-CD-8530
TCGA-KK-A6E5-01A-11D-A30X-08	PRAD	0.63	24	TCGA-KK-A6E5
TCGA-HW-7490-01A-11D-2024-08	LGG	3.42	130	TCGA-HW-7490
TCGA-BH-A0B9-01A-11W-A071-09	BRCA	1.03	39	TCGA-BH-A0B9
TCGA-BP-5200-01A-01D-1429-08	KIRC	1.21	46	TCGA-BP-5200
TCGA-06-0155-01B-01D-1492-08	GBM	2.16	82	TCGA-06-0155
TCGA-BH-AB28-01A-31D-A41F-09	BRCA	1.92	73	TCGA-BH-AB28
TCGA-78-7150-01A-21D-2036-08	LUAD	12.92	491	TCGA-78-7150
TCGA-63-A5ML-01A-31D-A27K-08	LUSC	7.61	289	TCGA-63-A5ML
TCGA-CJ-4643-01A-02D-1386-10	KIRC	2.71	103	TCGA-CJ-4643
TCGA-FF-A7CQ-01A-11D-A382-10	DLBC	5.05	192	TCGA-FF-A7CQ
TCGA-DI-A1BY-01A-21D-A135-09	UCEC	1.87	71	TCGA-DI-A1BY
TCGA-55-7995-01A-11D-2184-08	LUAD	20.11	764	TCGA-55-7995
TCGA-MI-A75H-01A-11D-A32G-10	LIHC	4.29	163	TCGA-MI-A75H
TCGA-41-5651-01A-01D-1696-08	GBM	2.87	109	TCGA-41-5651
TCGA-A2-A0D2-01A-21W-A050-09	BRCA	2.74	104	TCGA-A2-A0D2
TCGA-2Z-A9JS-01A-21D-A42J-10	KIRP	3.66	139	TCGA-2Z-A9JS
TCGA-26-5135-01A-01D-1486-08	GBM	1.89	72	TCGA-26-5135
TCGA-MA-AA3Y-01A-11D-A387-09	CESC	5.32	202	TCGA-MA-AA3Y
TCGA-CC-5263-01A-01D-A12Z-10	LIHC	3.82	145	TCGA-CC-5263
TCGA-P5-A5EV-01A-11D-A27K-08	LGG	2.66	101	TCGA-P5-A5EV
TCGA-N6-A4V9-01A-11D-A28R-08	UCS	1.11	42	TCGA-N6-A4V9
TCGA-DQ-5631-01A-01D-1870-08	HNSC	2.84	108	TCGA-DQ-5631
TCGA-E2-A1IG-01A-11D-A142-09	BRCA	1.5	57	TCGA-E2-A1IG
TCGA-AK-3451-01A-02D-1251-10	KIRC	2.26	86	TCGA-AK-3451
TCGA-CG-4477-01A-01D-1158-08	STAD	3.89	148	TCGA-CG-4477
TCGA-66-2742-01A-01D-0983-08	LUSC	7.55	287	TCGA-66-2742
TCGA-DD-A1ED-01A-11D-A152-10	LIHC	0.89	34	TCGA-DD-A1ED
TCGA-DU-A5TR-01A-11D-A289-08	LGG	1.16	44	TCGA-DU-A5TR
TCGA-UD-AAC1-01A-11D-A39R-32	MESO	10.05	382	TCGA-UD-AAC1
TCGA-FS-A1ZS-06A-12D-A197-08	SKCM	10.21	388	TCGA-FS-A1ZS
TCGA-74-6581-01A-11D-1845-08	GBM	1.26	48	TCGA-74-6581
TCGA-22-4591-01A-01D-1267-08	LUSC	6.47	246	TCGA-22-4591
TCGA-74-6573-01A-12D-1845-08	GBM	1.32	50	TCGA-74-6573
TCGA-B0-5709-01A-11D-1534-10	KIRC	2.34	89	TCGA-B0-5709
TCGA-S9-A6WM-01A-12D-A33T-08	LGG	1.82	69	TCGA-S9-A6WM
TCGA-BP-4965-01A-01D-1462-08	KIRC	1.68	64	TCGA-BP-4965
TCGA-ZH-A8Y2-01A-11D-A417-09	CHOL	1.53	58	TCGA-ZH-A8Y2
TCGA-F7-A61S-01A-11D-A28R-08	HNSC	3.29	125	TCGA-F7-A61S
TCGA-CR-7382-01A-11D-2129-08	HNSC	2.55	97	TCGA-CR-7382
TCGA-EE-A17Y-06A-11D-A196-08	SKCM	11.39	433	TCGA-EE-A17Y
TCGA-05-4397-01A-01D-1265-08	LUAD	24.63	936	TCGA-05-4397
TCGA-69-8254-01A-11D-2284-08	LUAD	2.29	87	TCGA-69-8254
TCGA-S7-A7WN-01A-12D-A35I-08	PCPG	0.21	8	TCGA-S7-A7WN
TCGA-WQ-AB4B-01A-11D-A40P-10	LIHC	2.29	87	TCGA-WQ-AB4B
TCGA-OR-A5LO-01A-11D-A29I-10	ACC	2.13	81	TCGA-OR-A5LO
TCGA-85-A4QQ-01A-41D-A25L-08	LUSC	9.29	353	TCGA-85-A4QQ
TCGA-3T-AA9L-01A-11D-A423-09	THYM	0.16	6	TCGA-3T-AA9L
TCGA-74-6577-01A-11D-1845-08	GBM	2.92	111	TCGA-74-6577
TCGA-FS-A1ZC-06A-11D-A197-08	SKCM	29.55	1123	TCGA-FS-A1ZC
TCGA-ET-A25J-01A-11D-A16O-08	THCA	0.32	12	TCGA-ET-A25J
TCGA-S7-A7WQ-01A-12D-A35I-08	PCPG	0.32	12	TCGA-S7-A7WQ
TCGA-FR-A7U8-06A-21D-A34U-08	SKCM	1.08	41	TCGA-FR-A7U8
TCGA-G4-6302-01A-11D-1719-10	COAD	61.87	2351	TCGA-G4-6302
TCGA-EI-6506-01A-11D-1733-10	READ	4.24	161	TCGA-EI-6506
TCGA-31-1953-01A-01W-0699-08	OV	1.84	70	TCGA-31-1953
TCGA-QR-A6GR-01A-11D-A35D-08	PCPG	0.37	14	TCGA-QR-A6GR
TCGA-VN-A88N-01A-11D-A364-08	PRAD	0.71	27	TCGA-VN-A88N
TCGA-SC-A6LN-01A-11D-A34C-32	MESO	1.05	40	TCGA-SC-A6LN
TCGA-R8-A6MO-01A-11D-A33T-08	LGG	1	38	TCGA-R8-A6MO
TCGA-B0-5402-01A-01D-1501-10	KIRC	1.5	57	TCGA-B0-5402
TCGA-44-6778-01A-11D-1855-08	LUAD	23.61	897	TCGA-44-6778
TCGA-14-0867-01A-01W-0424-08	GBM	3.55	135	TCGA-14-0867
TCGA-IF-A4AK-01A-21D-A24N-09	SARC	0.92	35	TCGA-IF-A4AK
TCGA-RC-A7SF-01A-11D-A34Z-10	LIHC	2.55	97	TCGA-RC-A7SF
TCGA-13-0904-01A-02W-0420-08	OV	1.53	58	TCGA-13-0904
TCGA-AA-A02Y-01A-43W-A096-10	COAD	3.55	135	TCGA-AA-A02Y
TCGA-HC-8261-01A-11D-2260-08	PRAD	0.82	31	TCGA-HC-8261
TCGA-IB-AAUW-01A-12D-A38G-08	PAAD	0.05	2	TCGA-IB-AAUW
TCGA-61-1915-01A-01W-0639-09	OV	2.92	111	TCGA-61-1915
TCGA-QK-A6IJ-01A-11D-A31L-08	HNSC	2.11	80	TCGA-QK-A6IJ
TCGA-34-5241-01A-01D-1441-08	LUSC	6.03	229	TCGA-34-5241
TCGA-GN-A4U4-06A-11D-A32N-08	SKCM	22.13	841	TCGA-GN-A4U4
TCGA-28-1750-01A-01W-0643-08	GBM	3.08	117	TCGA-28-1750
TCGA-19-2623-01A-01D-1495-08	GBM	2.58	98	TCGA-19-2623
TCGA-A5-A0VQ-01A-11D-A10B-09	UCEC	12.53	476	TCGA-A5-A0VQ
TCGA-AN-A0FL-01A-11W-A050-09	BRCA	5.05	192	TCGA-AN-A0FL
TCGA-67-3771-01A-01D-1040-01	LUAD	32.34	1229	TCGA-67-3771
TCGA-D1-A0ZS-01A-11D-A122-09	UCEC	13.53	514	TCGA-D1-A0ZS
TCGA-BB-A5HU-01A-11D-A28R-08	HNSC	5.53	210	TCGA-BB-A5HU
TCGA-KK-A6E3-01A-21D-A30E-08	PRAD	1.18	45	TCGA-KK-A6E3
TCGA-14-3476-01B-01D-1353-08	GBM	2.05	78	TCGA-14-3476
TCGA-HB-A43Z-01A-11D-A24N-09	SARC	1.82	69	TCGA-HB-A43Z
TCGA-KU-A6H7-01A-11D-A31L-08	HNSC	4.71	179	TCGA-KU-A6H7
TCGA-29-1701-01A-01W-0633-09	OV	2.53	96	TCGA-29-1701
TCGA-OR-A5K6-01A-11D-A29I-10	ACC	0.82	31	TCGA-OR-A5K6
TCGA-IB-7888-01A-11D-2154-08	PAAD	1.11	42	TCGA-IB-7888
TCGA-EE-A3AA-06A-11D-A196-08	SKCM	104.61	3975	TCGA-EE-A3AA
TCGA-VS-A8EB-01A-11D-A36J-09	CESC	2.24	85	TCGA-VS-A8EB
TCGA-AR-A0TW-01A-11D-A099-09	BRCA	1.71	65	TCGA-AR-A0TW
TCGA-AO-A126-01A-11D-A10M-09	BRCA	0.63	24	TCGA-AO-A126
TCGA-63-A5MH-01A-12D-A27K-08	LUSC	6.74	256	TCGA-63-A5MH
TCGA-ZJ-AB0H-01A-11D-A42O-09	CESC	3.53	134	TCGA-ZJ-AB0H
TCGA-C8-A273-01A-11D-A16D-09	BRCA	0.58	22	TCGA-C8-A273
TCGA-O2-A52N-01A-11D-A26M-08	LUSC	15.21	578	TCGA-O2-A52N
TCGA-DM-A280-01A-12D-A16V-10	COAD	4.39	167	TCGA-DM-A280
TCGA-85-8052-01A-11D-2244-08	LUSC	3.95	150	TCGA-85-8052
TCGA-AB-2959-03A-01W-0733-08	LAML	0.76	29	TCGA-AB-2959
TCGA-AN-A0XR-01A-11D-A10G-09	BRCA	0.92	35	TCGA-AN-A0XR
TCGA-L6-A4EU-01A-11D-A257-08	THCA	1.61	61	TCGA-L6-A4EU
TCGA-CJ-4639-01A-02D-1386-10	KIRC	1.82	69	TCGA-CJ-4639
TCGA-TQ-A7RM-01A-11D-A33T-08	LGG	1.84	70	TCGA-TQ-A7RM
TCGA-HT-A61A-01A-11D-A29Q-08	LGG	0.21	8	TCGA-HT-A61A
TCGA-97-7553-01A-21D-2036-08	LUAD	1.39	53	TCGA-97-7553
TCGA-IA-A40X-01A-11D-A25F-10	KIRP	0.71	27	TCGA-IA-A40X
TCGA-D7-6522-01A-11D-1800-08	STAD	1.58	60	TCGA-D7-6522
TCGA-MX-A666-01A-11D-A31L-08	STAD	3.58	136	TCGA-MX-A666
TCGA-D8-A1JU-01A-11D-A13L-09	BRCA	0.53	20	TCGA-D8-A1JU
TCGA-BH-A0AZ-01A-21D-A12Q-09	BRCA	1.84	70	TCGA-BH-A0AZ
TCGA-EI-7002-01A-11D-1924-10	READ	5.29	201	TCGA-EI-7002
TCGA-GM-A2DL-01A-11D-A18P-09	BRCA	1.29	49	TCGA-GM-A2DL
TCGA-FV-A4ZQ-01A-11D-A25V-10	LIHC	2.42	92	TCGA-FV-A4ZQ
TCGA-EO-A22X-01A-11D-A17W-09	UCEC	308.21	11712	TCGA-EO-A22X
TCGA-EJ-5502-01A-01D-1576-08	PRAD	0.34	13	TCGA-EJ-5502
TCGA-DU-7290-01A-11D-2024-08	LGG	1.03	39	TCGA-DU-7290
TCGA-BJ-A2P4-01A-11D-A18F-08	THCA	0.47	18	TCGA-BJ-A2P4
TCGA-2Y-A9H4-01A-11D-A382-10	LIHC	2.16	82	TCGA-2Y-A9H4
TCGA-98-A53A-01A-11D-A25L-08	LUSC	10.05	382	TCGA-98-A53A
TCGA-DD-AAEK-01A-11D-A40R-10	LIHC	2.71	103	TCGA-DD-AAEK
TCGA-ZM-AA0H-01A-11D-A435-10	TGCT	1.13	43	TCGA-ZM-AA0H
TCGA-06-0190-02A-01D-2280-08	GBM	3.47	132	TCGA-06-0190
TCGA-XY-A9T9-01A-11D-A435-10	TGCT	0.32	12	TCGA-XY-A9T9
TCGA-FB-AAPY-01A-11D-A40W-08	PAAD	1.03	39	TCGA-FB-AAPY
TCGA-V1-A8MJ-01A-11D-A364-08	PRAD	0.53	20	TCGA-V1-A8MJ
TCGA-NJ-A55A-01A-11D-A25L-08	LUAD	3.45	131	TCGA-NJ-A55A
TCGA-76-6285-01A-11D-1696-08	GBM	1.76	67	TCGA-76-6285
TCGA-A6-2685-01A-01D-1408-10	COAD	3.16	120	TCGA-A6-2685
TCGA-KK-A7AV-01A-11D-A32B-08	PRAD	0.55	21	TCGA-KK-A7AV
TCGA-CQ-7069-01A-11D-2394-08	HNSC	2.79	106	TCGA-CQ-7069
TCGA-HT-7603-01A-21D-2086-08	LGG	0.95	36	TCGA-HT-7603
TCGA-UB-A7MA-01A-11D-A33Q-10	LIHC	2.89	110	TCGA-UB-A7MA
TCGA-TM-A7C4-01A-11D-A32B-08	LGG	1.16	44	TCGA-TM-A7C4
TCGA-85-A53L-01A-21D-A26M-08	LUSC	6.08	231	TCGA-85-A53L
TCGA-G9-6385-01A-11D-1786-08	PRAD	0.68	26	TCGA-G9-6385
TCGA-HG-A2PA-01A-11D-A20U-09	CESC	2.26	86	TCGA-HG-A2PA
TCGA-KK-A6DY-01A-12D-A30X-08	PRAD	0.87	33	TCGA-KK-A6DY
TCGA-22-4599-01A-01D-1441-08	LUSC	10.87	413	TCGA-22-4599
TCGA-E3-A3E5-01A-11D-A20C-08	THCA	0.34	13	TCGA-E3-A3E5
TCGA-B6-A0IQ-01A-11W-A050-09	BRCA	2.21	84	TCGA-B6-A0IQ
TCGA-D3-A8GO-06A-11D-A372-08	SKCM	19.39	737	TCGA-D3-A8GO
TCGA-FG-5963-02A-12D-A29Q-08	LGG	0.95	36	TCGA-FG-5963
TCGA-VM-A8CH-01A-12D-A36O-08	LGG	0.39	15	TCGA-VM-A8CH
TCGA-CR-5250-01A-01D-1512-08	HNSC	1.05	40	TCGA-CR-5250
TCGA-DD-A4NE-01A-11D-A27I-10	LIHC	1.82	69	TCGA-DD-A4NE
TCGA-UF-A71E-01A-31D-A34J-08	HNSC	4.95	188	TCGA-UF-A71E
TCGA-2G-AAKD-01A-31D-A42Y-10	TGCT	0.45	17	TCGA-2G-AAKD
TCGA-2G-AAFM-01A-11D-A42Y-10	TGCT	0.53	20	TCGA-2G-AAFM
TCGA-DJ-A1QD-01A-11D-A14W-08	THCA	0.24	9	TCGA-DJ-A1QD
TCGA-EK-A2H1-01A-11D-A17W-09	CESC	0.89	34	TCGA-EK-A2H1
TCGA-LD-A9QF-01A-32D-A41F-09	BRCA	0.76	29	TCGA-LD-A9QF
TCGA-LA-A446-01A-21D-A257-08	LUSC	10.08	383	TCGA-LA-A446
TCGA-DD-AAW0-01A-11D-A40R-10	LIHC	3	114	TCGA-DD-AAW0
TCGA-29-1776-01A-01W-0639-09	OV	1.63	62	TCGA-29-1776
TCGA-BK-A0CB-01A-32D-A10B-09	UCEC	1.89	72	TCGA-BK-A0CB
TCGA-A7-A56D-01A-11D-A27P-09	BRCA	9.16	348	TCGA-A7-A56D
TCGA-ZN-A9VS-01A-11D-A39R-32	MESO	1.08	41	TCGA-ZN-A9VS
TCGA-DD-A3A6-01A-11D-A22F-10	LIHC	0.87	33	TCGA-DD-A3A6
TCGA-ER-A2NF-01A-11D-A19A-08	SKCM	1.95	74	TCGA-ER-A2NF
TCGA-UB-AA0U-01A-11D-A382-10	LIHC	2.68	102	TCGA-UB-AA0U
TCGA-DB-5270-01A-02D-1468-08	LGG	0.74	28	TCGA-DB-5270
TCGA-32-1991-01A-01D-1353-08	GBM	1.61	61	TCGA-32-1991
TCGA-A5-AB3J-01A-11D-A403-09	UCEC	1.47	56	TCGA-A5-AB3J
TCGA-VM-A8CB-01A-11D-A36O-08	LGG	0.79	30	TCGA-VM-A8CB
TCGA-EA-A5ZD-01A-11D-A28B-09	CESC	0.71	27	TCGA-EA-A5ZD
TCGA-HW-7486-01A-11D-2024-08	LGG	0.45	17	TCGA-HW-7486
TCGA-EM-A4FH-01A-11D-A257-08	THCA	0.24	9	TCGA-EM-A4FH
TCGA-BH-A0E7-01A-11W-A050-09	BRCA	1.34	51	TCGA-BH-A0E7
TCGA-A5-A0GW-01A-11W-A062-09	UCEC	11.18	425	TCGA-A5-A0GW
TCGA-AR-A1AX-01A-11D-A12Q-09	BRCA	0.89	34	TCGA-AR-A1AX
TCGA-EL-A3H4-01A-11D-A202-08	THCA	0.37	14	TCGA-EL-A3H4
TCGA-EE-A2M7-06A-11D-A197-08	SKCM	22.11	840	TCGA-EE-A2M7
TCGA-D3-A2JC-06A-11D-A19A-08	SKCM	108.89	4138	TCGA-D3-A2JC
TCGA-IG-A4QT-01A-21D-A27G-09	ESCA	0.08	3	TCGA-IG-A4QT
TCGA-BP-5182-01A-01D-1429-08	KIRC	2	76	TCGA-BP-5182
TCGA-44-2665-01A-01D-A271-08	LUAD	2.97	113	TCGA-44-2665
TCGA-HC-7209-01A-11D-2114-08	PRAD	0.55	21	TCGA-HC-7209
TCGA-D1-A2G6-01A-11D-A17D-09	UCEC	2.71	103	TCGA-D1-A2G6
TCGA-FF-8047-01A-11D-2210-10	DLBC	3.89	148	TCGA-FF-8047
TCGA-DM-A0X9-01A-11D-A152-10	COAD	5.66	215	TCGA-DM-A0X9
TCGA-DD-AADF-01A-11D-A40R-10	LIHC	7	266	TCGA-DD-AADF
TCGA-AH-6897-01A-11D-1924-10	READ	3.68	140	TCGA-AH-6897
TCGA-22-5483-01A-01D-1817-08	LUSC	7.18	273	TCGA-22-5483
TCGA-J8-A3YH-06A-11D-A23M-08	THCA	0.18	7	TCGA-J8-A3YH
TCGA-DD-AADS-01A-11D-A40R-10	LIHC	4.58	174	TCGA-DD-AADS
TCGA-25-2397-01A-01D-0704-01	OV	4.13	157	TCGA-25-2397
TCGA-VD-AA8Q-01A-11D-A39W-08	UVM	0.53	20	TCGA-VD-AA8Q
TCGA-YL-A9WI-01A-11D-A377-08	PRAD	1.24	47	TCGA-YL-A9WI
TCGA-FK-A3SH-01A-11D-A22D-08	THCA	0.47	18	TCGA-FK-A3SH
TCGA-DB-5280-01A-01D-1468-08	LGG	0.76	29	TCGA-DB-5280
TCGA-VQ-A922-01A-11D-A410-08	STAD	4.87	185	TCGA-VQ-A922
TCGA-V4-A9EI-01A-11D-A39W-08	UVM	0.66	25	TCGA-V4-A9EI
TCGA-06-6695-01A-11D-1845-08	GBM	1.74	66	TCGA-06-6695
TCGA-ZG-A9L5-01A-12D-A41K-08	PRAD	1.47	56	TCGA-ZG-A9L5
TCGA-12-0827-01A-01W-0424-08	GBM	1.39	53	TCGA-12-0827
TCGA-BG-A0M4-01A-11W-A10C-09	UCEC	19.79	752	TCGA-BG-A0M4
TCGA-BR-4279-01A-01D-1126-08	STAD	1.63	62	TCGA-BR-4279
TCGA-BR-8588-01A-11D-2394-08	STAD	3.66	139	TCGA-BR-8588
TCGA-XJ-A9DI-01A-11D-A377-08	PRAD	0.55	21	TCGA-XJ-A9DI
TCGA-HD-7229-01A-11D-2012-08	HNSC	5.13	195	TCGA-HD-7229
TCGA-A2-A0CW-01A-21D-A10Y-09	BRCA	2.11	80	TCGA-A2-A0CW
TCGA-D8-A27F-01A-11D-A16D-09	BRCA	2	76	TCGA-D8-A27F
TCGA-HI-7168-01A-11D-2114-08	PRAD	1.47	56	TCGA-HI-7168
TCGA-RD-A8N0-01A-12D-A364-08	STAD	0.05	2	TCGA-RD-A8N0
TCGA-AA-3693-01A-01W-0900-09	COAD	4.76	181	TCGA-AA-3693
TCGA-YF-AA3L-01A-11D-A38G-08	BLCA	9.53	362	TCGA-YF-AA3L
TCGA-G9-6354-01A-11D-A30X-08	PRAD	0.79	30	TCGA-G9-6354
TCGA-DE-A4MB-01A-11D-A257-08	THCA	0.82	31	TCGA-DE-A4MB
TCGA-TM-A7C3-01A-11D-A32B-08	LGG	1.95	74	TCGA-TM-A7C3
TCGA-CJ-4636-01A-02D-1386-10	KIRC	1.79	68	TCGA-CJ-4636
TCGA-AR-A2LL-01A-11D-A17W-09	BRCA	1	38	TCGA-AR-A2LL
TCGA-WB-A80Y-01A-11D-A35I-08	PCPG	0.21	8	TCGA-WB-A80Y
TCGA-IS-A3K7-01A-11D-A21Q-09	SARC	3.39	129	TCGA-IS-A3K7
TCGA-DJ-A2QA-01A-11D-A18F-08	THCA	0.39	15	TCGA-DJ-A2QA
TCGA-R6-A8W5-01B-11D-A37C-09	ESCA	3.32	126	TCGA-R6-A8W5
TCGA-MH-A55Z-01A-11D-A26P-10	KIRP	2.74	104	TCGA-MH-A55Z
TCGA-KN-8421-01A-11D-2310-10	KICH	0.66	25	TCGA-KN-8421
TCGA-A2-A0EU-01A-22W-A071-09	BRCA	1.45	55	TCGA-A2-A0EU
TCGA-IB-7897-01A-21D-2201-08	PAAD	0.18	7	TCGA-IB-7897
TCGA-CN-6023-01A-11D-1683-08	HNSC	3.21	122	TCGA-CN-6023
TCGA-24-1434-01A-01W-0545-08	OV	2.39	91	TCGA-24-1434
TCGA-32-1976-01A-01W-0837-08	GBM	2.03	77	TCGA-32-1976
TCGA-DX-A1KX-01A-22D-A24N-09	SARC	2.47	94	TCGA-DX-A1KX
TCGA-AF-3400-01A-01D-1989-10	READ	1.26	48	TCGA-AF-3400
TCGA-14-0812-01B-01W-0643-08	GBM	2.39	91	TCGA-14-0812
TCGA-B5-A11P-01B-11D-A14G-09	UCEC	1.61	61	TCGA-B5-A11P
TCGA-A4-A5DU-01A-11D-A28G-10	KIRP	0.92	35	TCGA-A4-A5DU
TCGA-BR-A4IZ-01A-32D-A25D-08	STAD	0.5	19	TCGA-BR-A4IZ
TCGA-BR-6563-01A-13D-2053-08	STAD	2.24	85	TCGA-BR-6563
TCGA-BF-A1Q0-01A-21D-A19A-08	SKCM	95.03	3611	TCGA-BF-A1Q0
TCGA-EL-A3TA-01A-12D-A22D-08	THCA	0.16	6	TCGA-EL-A3TA
TCGA-CV-5443-01A-01D-1512-08	HNSC	1.87	71	TCGA-CV-5443
TCGA-AB-2895-03A-01W-0733-08	LAML	0.58	22	TCGA-AB-2895
TCGA-B5-A5OD-01A-11D-A31U-09	UCEC	1.53	58	TCGA-B5-A5OD
TCGA-HM-A6W2-01A-21D-A33O-09	CESC	1.74	66	TCGA-HM-A6W2
TCGA-E7-A6MD-01A-41D-A34U-08	BLCA	14.16	538	TCGA-E7-A6MD
TCGA-CR-6477-01A-11D-1870-08	HNSC	2.5	95	TCGA-CR-6477
TCGA-W5-AA30-01A-31D-A417-09	CHOL	3.76	143	TCGA-W5-AA30
TCGA-34-2609-01A-01D-1522-08	LUSC	7.47	284	TCGA-34-2609
TCGA-49-AAR3-01A-11D-A410-08	LUAD	4.16	158	TCGA-49-AAR3
TCGA-IG-A50L-01A-11D-A27G-09	ESCA	3.55	135	TCGA-IG-A50L
TCGA-VS-A9V1-01A-11D-A42O-09	CESC	5.24	199	TCGA-VS-A9V1
TCGA-A5-A7WK-01A-11D-A34Q-09	UCEC	2.18	83	TCGA-A5-A7WK
TCGA-KK-A8I8-01A-11D-A364-08	PRAD	0.58	22	TCGA-KK-A8I8
TCGA-HT-7692-01A-12D-2253-08	LGG	0.79	30	TCGA-HT-7692
TCGA-CV-A45Y-01A-11D-A25D-08	HNSC	2.26	86	TCGA-CV-A45Y
TCGA-DH-5143-01A-01D-1468-08	LGG	0.84	32	TCGA-DH-5143
TCGA-43-6647-01A-11D-1817-08	LUSC	9.84	374	TCGA-43-6647
TCGA-EJ-8470-01A-11D-2395-08	PRAD	0.74	28	TCGA-EJ-8470
TCGA-FZ-5924-01A-13D-1609-08	PAAD	1.16	44	TCGA-FZ-5924
TCGA-EJ-AB27-01A-11D-A41K-08	PRAD	0.71	27	TCGA-EJ-AB27
TCGA-DJ-A2PQ-01A-11D-A18F-08	THCA	0.21	8	TCGA-DJ-A2PQ
TCGA-B5-A11F-01A-11D-A10M-09	UCEC	1.37	52	TCGA-B5-A11F
TCGA-XF-A9SZ-01A-11D-A391-08	BLCA	6.76	257	TCGA-XF-A9SZ
TCGA-2Y-A9GZ-01A-11D-A38X-10	LIHC	3.03	115	TCGA-2Y-A9GZ
TCGA-AA-3821-01A-01W-0995-10	COAD	27.76	1055	TCGA-AA-3821
TCGA-HT-7605-01A-11D-2086-08	LGG	1.03	39	TCGA-HT-7605
TCGA-43-6771-01A-11D-1817-08	LUSC	12.26	466	TCGA-43-6771
TCGA-DX-A7EM-01A-11D-A36J-09	SARC	1.71	65	TCGA-DX-A7EM
TCGA-DJ-A3UR-01A-11D-A22D-08	THCA	0.21	8	TCGA-DJ-A3UR
TCGA-90-A59Q-01A-11D-A26M-08	LUSC	8.61	327	TCGA-90-A59Q
TCGA-2G-AALN-01A-11D-A42Y-10	NA	0.42	16	TCGA-2G-AALN
TCGA-CV-5966-01A-11D-1683-08	HNSC	6.71	255	TCGA-CV-5966
TCGA-V4-A9E8-01A-11D-A39W-08	UVM	0.37	14	TCGA-V4-A9E8
TCGA-AA-3984-01A-02D-1981-10	COAD	171.05	6500	TCGA-AA-3984
TCGA-33-4587-01A-11D-2122-08	LUSC	7.18	273	TCGA-33-4587
TCGA-62-A46S-01A-11D-A24D-08	LUAD	3.82	145	TCGA-62-A46S
TCGA-MH-A561-01A-11D-A26P-10	KIRP	3.05	116	TCGA-MH-A561
TCGA-AX-A3GI-01A-11D-A20S-09	UCEC	1.32	50	TCGA-AX-A3GI
TCGA-E2-A14Y-01A-21D-A12B-09	BRCA	2.74	104	TCGA-E2-A14Y
TCGA-27-2527-01A-01D-1494-08	GBM	1.92	73	TCGA-27-2527
TCGA-58-A46K-01A-11D-A24D-08	LUSC	4.34	165	TCGA-58-A46K
TCGA-WE-A8ZR-06A-11D-A372-08	SKCM	0.87	33	TCGA-WE-A8ZR
TCGA-OR-A5JP-01A-11D-A29I-10	ACC	2.24	85	TCGA-OR-A5JP
TCGA-A8-A06R-01A-11D-A015-09	BRCA	1.87	71	TCGA-A8-A06R
TCGA-V4-A9EY-01A-11D-A39W-08	UVM	0.45	17	TCGA-V4-A9EY
TCGA-GS-A9TY-01A-11D-A38X-10	DLBC	5.11	194	TCGA-GS-A9TY
TCGA-BT-A2LD-01A-12D-A20D-08	BLCA	3.32	126	TCGA-BT-A2LD
TCGA-5P-A9JZ-01A-11D-A42J-10	KIRP	1.39	53	TCGA-5P-A9JZ
TCGA-AA-3852-01A-01W-0900-09	COAD	4.87	185	TCGA-AA-3852
TCGA-CQ-A4C7-01A-11D-A25D-08	HNSC	1.79	68	TCGA-CQ-A4C7
TCGA-EL-A3ZL-01A-11D-A23M-08	THCA	0.39	15	TCGA-EL-A3ZL
TCGA-C5-A7CJ-01A-11D-A32I-09	CESC	2.53	96	TCGA-C5-A7CJ
TCGA-BA-A6DF-01A-11D-A30E-08	HNSC	4.68	178	TCGA-BA-A6DF
TCGA-DD-AAE1-01A-11D-A40R-10	LIHC	1.58	60	TCGA-DD-AAE1
TCGA-EK-A2RO-01A-11D-A18J-09	CESC	3.89	148	TCGA-EK-A2RO
TCGA-91-6848-01A-11D-1945-08	LUAD	19.26	732	TCGA-91-6848
TCGA-FD-A3SR-01A-11D-A22Z-08	BLCA	4.16	158	TCGA-FD-A3SR
TCGA-05-4403-01A-01D-1265-08	LUAD	4.24	161	TCGA-05-4403
TCGA-77-A5FZ-01A-31D-A27K-08	LUSC	0.03	1	TCGA-77-A5FZ
TCGA-05-4398-01A-01D-1265-08	LUAD	23.29	885	TCGA-05-4398
TCGA-AB-2847-03B-01W-0728-08	LAML	0.53	20	TCGA-AB-2847
TCGA-64-1680-01A-02D-0969-08	LUAD	1.87	71	TCGA-64-1680
TCGA-93-8067-01A-11D-2284-08	LUAD	15.92	605	TCGA-93-8067
TCGA-IB-A5SP-01A-11D-A32N-08	PAAD	1.45	55	TCGA-IB-A5SP
TCGA-AG-A01N-01A-01W-A00E-09	READ	3.34	127	TCGA-AG-A01N
TCGA-06-5414-01A-01D-1486-08	GBM	1.21	46	TCGA-06-5414
TCGA-L5-A43E-01A-11D-A247-09	ESCA	9.53	362	TCGA-L5-A43E
TCGA-3A-A9I7-01A-21D-A38G-08	PAAD	0.55	21	TCGA-3A-A9I7
TCGA-AA-3530-01A-01W-0995-10	COAD	2.92	111	TCGA-AA-3530
TCGA-2J-AABU-01A-11D-A40W-08	PAAD	1	38	TCGA-2J-AABU
TCGA-AA-A01P-01A-21D-A17O-10	COAD	29.53	1122	TCGA-AA-A01P
TCGA-AZ-4315-01A-01D-1408-10	COAD	213.11	8098	TCGA-AZ-4315
TCGA-NA-A4QW-01A-11D-A28R-08	UCS	1.74	66	TCGA-NA-A4QW
TCGA-3X-AAVC-01A-21D-A417-09	CHOL	1.68	64	TCGA-3X-AAVC
TCGA-BR-7723-01A-11D-2053-08	STAD	5.08	193	TCGA-BR-7723
TCGA-DA-A1I2-06A-21D-A19A-08	SKCM	4.32	164	TCGA-DA-A1I2
TCGA-HZ-A77P-01A-11D-A33T-08	PAAD	1.34	51	TCGA-HZ-A77P
TCGA-CV-6939-01A-11D-1912-08	HNSC	2.63	100	TCGA-CV-6939
TCGA-B0-4815-01A-01D-1501-10	KIRC	2.16	82	TCGA-B0-4815
TCGA-A4-A5Y0-01A-11D-A31X-10	KIRP	1.79	68	TCGA-A4-A5Y0
TCGA-21-5787-01A-01D-1632-08	LUSC	12.66	481	TCGA-21-5787
TCGA-ZH-A8Y4-01A-11D-A417-09	CHOL	1.89	72	TCGA-ZH-A8Y4
TCGA-55-8513-01A-11D-2393-08	LUAD	0.16	6	TCGA-55-8513
TCGA-22-4601-01A-01D-1441-08	LUSC	5.55	211	TCGA-22-4601
TCGA-IN-AB1X-01A-11D-A397-08	STAD	6.53	248	TCGA-IN-AB1X
TCGA-ZP-A9D4-01A-11D-A36X-10	LIHC	2.18	83	TCGA-ZP-A9D4
TCGA-A5-A0GJ-01A-11W-A062-09	UCEC	2.13	81	TCGA-A5-A0GJ
TCGA-G3-A3CK-01A-11D-A20W-10	LIHC	6.76	257	TCGA-G3-A3CK
TCGA-B1-5398-01A-02D-1589-08	KIRP	3.24	123	TCGA-B1-5398
TCGA-E2-A15J-01A-11D-A12Q-09	BRCA	0.66	25	TCGA-E2-A15J
TCGA-AK-3455-01A-01D-0966-08	KIRC	1.74	66	TCGA-AK-3455
TCGA-AC-A2B8-01A-11D-A17D-09	BRCA	3	114	TCGA-AC-A2B8
TCGA-QR-A6H4-01A-11D-A35D-08	PCPG	0.37	14	TCGA-QR-A6H4
TCGA-3X-AAVE-01A-11D-A417-09	CHOL	1.32	50	TCGA-3X-AAVE
TCGA-04-1353-01A-01D-1526-09	OV	0.53	20	TCGA-04-1353
TCGA-ZP-A9CY-01A-11D-A382-10	LIHC	2.68	102	TCGA-ZP-A9CY
TCGA-E2-A152-01A-11D-A12B-09	BRCA	4.03	153	TCGA-E2-A152
TCGA-64-1679-01A-21D-2063-08	LUAD	15.87	603	TCGA-64-1679
TCGA-95-7043-01A-11D-1945-08	LUAD	34.08	1295	TCGA-95-7043
TCGA-GM-A2DN-01A-11D-A17W-09	BRCA	0.68	26	TCGA-GM-A2DN
TCGA-KJ-A3U4-01A-11D-A228-09	UCEC	1.58	60	TCGA-KJ-A3U4
TCGA-DB-A4XA-01A-11D-A26M-08	LGG	0.5	19	TCGA-DB-A4XA
TCGA-DU-6400-01A-12D-1705-08	LGG	1.45	55	TCGA-DU-6400
TCGA-06-A6S0-01A-11D-A33T-08	GBM	2.05	78	TCGA-06-A6S0
TCGA-AN-A0AS-01A-11W-A019-09	BRCA	1.29	49	TCGA-AN-A0AS
TCGA-VD-AA8N-01A-11D-A39W-08	UVM	0.24	9	TCGA-VD-AA8N
TCGA-H2-A3RH-01A-11D-A21Z-08	THCA	0.47	18	TCGA-H2-A3RH
TCGA-BH-A0BO-01A-23D-A12B-09	BRCA	1.63	62	TCGA-BH-A0BO
TCGA-DB-A75P-01A-11D-A32B-08	LGG	0.16	6	TCGA-DB-A75P
TCGA-DD-A4NN-01A-11D-A28X-10	LIHC	3.45	131	TCGA-DD-A4NN
TCGA-F2-6879-01A-11D-2154-08	PAAD	1.24	47	TCGA-F2-6879
TCGA-P5-A72W-01A-11D-A32B-08	LGG	1.13	43	TCGA-P5-A72W
TCGA-N5-A4RV-01A-21D-A28R-08	UCS	1.71	65	TCGA-N5-A4RV
TCGA-3B-A9HJ-01A-11D-A387-09	SARC	0.66	25	TCGA-3B-A9HJ
TCGA-DD-AACN-01A-11D-A40R-10	LIHC	1.39	53	TCGA-DD-AACN
TCGA-CV-7411-01A-11D-2078-08	HNSC	3.71	141	TCGA-CV-7411
TCGA-N8-A4PO-01A-11D-A28R-08	UCS	1.82	69	TCGA-N8-A4PO
TCGA-OL-A66H-01A-11D-A29N-09	BRCA	0.61	23	TCGA-OL-A66H
TCGA-YG-AA3P-06A-11D-A38G-08	SKCM	2.37	90	TCGA-YG-AA3P
TCGA-HZ-8003-01A-21D-2201-08	PAAD	0.47	18	TCGA-HZ-8003
TCGA-BP-5187-01A-01D-1429-08	KIRC	1.95	74	TCGA-BP-5187
TCGA-28-1747-01C-01D-1494-08	GBM	1.37	52	TCGA-28-1747
TCGA-CI-6621-01A-11D-1826-10	READ	3.82	145	TCGA-CI-6621
TCGA-27-1836-01A-01D-1494-08	GBM	1.29	49	TCGA-27-1836
TCGA-MP-A4SV-01A-11D-A24P-08	LUAD	10.37	394	TCGA-MP-A4SV
TCGA-QK-A6VB-01A-12D-A34J-08	HNSC	14.32	544	TCGA-QK-A6VB
TCGA-91-6836-01A-21D-1855-08	LUAD	15.58	592	TCGA-91-6836
TCGA-IA-A83V-01A-11D-A34Z-10	KIRP	1.95	74	TCGA-IA-A83V
TCGA-KC-A4BO-01A-61D-A257-08	PRAD	0.05	2	TCGA-KC-A4BO
TCGA-ET-A40S-01A-11D-A23M-08	THCA	0.42	16	TCGA-ET-A40S
TCGA-AB-2845-03D-01W-0755-09	LAML	0.05	2	TCGA-AB-2845
TCGA-B6-A0RU-01A-11D-A099-09	BRCA	1.47	56	TCGA-B6-A0RU
TCGA-29-1764-01A-01W-0633-09	OV	3.08	117	TCGA-29-1764
TCGA-G5-6641-01A-11D-1826-10	READ	3.24	123	TCGA-G5-6641
TCGA-ZF-A9RF-01A-11D-A38G-08	BLCA	7.63	290	TCGA-ZF-A9RF
TCGA-76-6660-01A-11D-1845-08	GBM	2.61	99	TCGA-76-6660
TCGA-PL-A8LZ-01A-31D-A36J-09	BRCA	2.55	97	TCGA-PL-A8LZ
TCGA-86-8671-01A-11D-2393-08	LUAD	1.24	47	TCGA-86-8671
TCGA-W3-A825-06A-11D-A34U-08	SKCM	36.47	1386	TCGA-W3-A825
TCGA-UF-A71A-01A-22D-A34J-08	HNSC	6.03	229	TCGA-UF-A71A
TCGA-RD-A8NB-01A-12D-A397-08	STAD	20.24	769	TCGA-RD-A8NB
TCGA-39-5028-01A-01D-1441-08	LUSC	5.39	205	TCGA-39-5028
TCGA-DX-AB2S-01A-11D-A38Z-09	SARC	0.5	19	TCGA-DX-AB2S
TCGA-29-1697-01A-01W-0633-09	OV	1.11	42	TCGA-29-1697
TCGA-23-1124-01A-01W-0486-08	OV	4.95	188	TCGA-23-1124
TCGA-OR-A5JX-01A-11D-A29I-10	ACC	1.05	40	TCGA-OR-A5JX
TCGA-AC-A23E-01A-11D-A159-09	BRCA	0.66	25	TCGA-AC-A23E
TCGA-VQ-A91V-01A-11D-A410-08	STAD	7.24	275	TCGA-VQ-A91V
TCGA-D8-A1JN-01A-11D-A13L-09	BRCA	4.82	183	TCGA-D8-A1JN
TCGA-CV-6956-01A-21D-2012-08	HNSC	11.87	451	TCGA-CV-6956
TCGA-77-A5GH-01A-11D-A27K-08	LUSC	8.42	320	TCGA-77-A5GH
TCGA-KK-A8IJ-01A-11D-A34U-08	PRAD	0.92	35	TCGA-KK-A8IJ
TCGA-B9-5156-01A-01D-1589-08	KIRP	2.53	96	TCGA-B9-5156
TCGA-S5-AA26-01A-11D-A38G-08	BLCA	7.11	270	TCGA-S5-AA26
TCGA-FD-A6TH-01A-11D-A32B-08	BLCA	5	190	TCGA-FD-A6TH
TCGA-HT-A74O-01A-11D-A32B-08	LGG	0.68	26	TCGA-HT-A74O
TCGA-EW-A1P6-01A-11D-A142-09	BRCA	0.63	24	TCGA-EW-A1P6
TCGA-DD-AACI-01A-11D-A40R-10	LIHC	11.61	441	TCGA-DD-AACI
TCGA-AR-A1AL-01A-21D-A12Q-09	BRCA	0.76	29	TCGA-AR-A1AL
TCGA-EL-A3GS-01A-11D-A20C-08	THCA	0.32	12	TCGA-EL-A3GS
TCGA-DX-A8BP-01A-11D-A37C-09	SARC	22.76	865	TCGA-DX-A8BP
TCGA-CV-A461-01A-41D-A25Y-08	HNSC	18.21	692	TCGA-CV-A461
TCGA-2Y-A9HB-01A-11D-A38X-10	LIHC	2.5	95	TCGA-2Y-A9HB
TCGA-13-1484-01A-01W-0545-08	OV	1.5	57	TCGA-13-1484
TCGA-ZH-A8Y6-01A-11D-A417-09	CHOL	1.39	53	TCGA-ZH-A8Y6
TCGA-E1-A7YS-01A-11D-A34A-08	LGG	1.66	63	TCGA-E1-A7YS
TCGA-DV-A4VZ-01A-11D-A25V-10	KIRC	0.39	15	TCGA-DV-A4VZ
TCGA-IB-A6UF-01A-23D-A33T-08	PAAD	1.68	64	TCGA-IB-A6UF
TCGA-CV-7247-01A-11D-2012-08	HNSC	5.58	212	TCGA-CV-7247
TCGA-EW-A1PA-01A-11D-A142-09	BRCA	1	38	TCGA-EW-A1PA
TCGA-19-2619-01A-01D-1495-08	GBM	1.87	71	TCGA-19-2619
TCGA-BR-8289-01A-11D-2340-08	STAD	6.18	235	TCGA-BR-8289
TCGA-ZG-A9L0-01A-11D-A41K-08	PRAD	1.16	44	TCGA-ZG-A9L0
TCGA-BP-4985-01A-01D-1462-08	KIRC	2.63	100	TCGA-BP-4985
TCGA-F4-6855-01A-11D-1924-10	COAD	3.47	132	TCGA-F4-6855
TCGA-CC-5262-01A-01D-A12Z-10	LIHC	4.16	158	TCGA-CC-5262
TCGA-2Z-A9J5-01A-21D-A382-10	KIRP	2.84	108	TCGA-2Z-A9J5
TCGA-VS-A9UZ-01A-11D-A42O-09	CESC	5.45	207	TCGA-VS-A9UZ
TCGA-A2-A0EV-01A-11W-A050-09	BRCA	1.95	74	TCGA-A2-A0EV
TCGA-AA-3511-01A-21D-1835-10	COAD	4.16	158	TCGA-AA-3511
TCGA-24-1430-01A-01W-0545-08	OV	1.58	60	TCGA-24-1430
TCGA-RY-A83X-01A-11D-A36O-08	LGG	0.63	24	TCGA-RY-A83X
TCGA-DD-AACZ-01A-11D-A40R-10	LIHC	5.16	196	TCGA-DD-AACZ
TCGA-A6-6651-01A-21D-1835-10	COAD	3.03	115	TCGA-A6-6651
TCGA-AB-2821-03B-01W-0728-08	LAML	0.53	20	TCGA-AB-2821
TCGA-CC-5258-01A-01D-A12Z-10	LIHC	4	152	TCGA-CC-5258
TCGA-KK-A6E4-01A-11D-A30E-08	PRAD	1.18	45	TCGA-KK-A6E4
TCGA-D7-A6EV-01A-11D-A31L-08	STAD	5.13	195	TCGA-D7-A6EV
TCGA-J4-A67N-01A-11D-A30E-08	PRAD	0.76	29	TCGA-J4-A67N
TCGA-HC-A631-01A-11D-A29Q-08	PRAD	1.13	43	TCGA-HC-A631
TCGA-CH-5789-01A-11D-1576-08	PRAD	0.18	7	TCGA-CH-5789
TCGA-FG-A6IZ-01A-11D-A31L-08	LGG	2.05	78	TCGA-FG-A6IZ
TCGA-A2-A25F-01A-11D-A167-09	BRCA	0.16	6	TCGA-A2-A25F
TCGA-2X-A9D6-01A-11D-A435-10	TGCT	0.34	13	TCGA-2X-A9D6
TCGA-DJ-A3UZ-01A-11D-A22Z-08	THCA	0.16	6	TCGA-DJ-A3UZ
TCGA-VS-A8QM-01A-11D-A37N-09	CESC	3.32	126	TCGA-VS-A8QM
TCGA-AG-3592-01A-02D-1733-10	READ	8.61	327	TCGA-AG-3592
TCGA-DE-A0Y3-01B-11D-A10S-08	THCA	0.45	17	TCGA-DE-A0Y3
TCGA-FK-A3SE-01A-11D-A22D-08	THCA	0.16	6	TCGA-FK-A3SE
TCGA-AG-3898-01A-01W-1073-09	READ	3.68	140	TCGA-AG-3898
TCGA-24-1463-01A-01W-0549-09	OV	2.05	78	TCGA-24-1463
TCGA-D1-A17B-01A-22D-A12J-09	UCEC	9.61	365	TCGA-D1-A17B
TCGA-EK-A2RJ-01A-11D-A18J-09	CESC	11.71	445	TCGA-EK-A2RJ
TCGA-B0-5081-01A-01D-1462-08	KIRC	1.5	57	TCGA-B0-5081
TCGA-XF-AAMY-01A-11D-A42E-08	BLCA	3.74	142	TCGA-XF-AAMY
TCGA-05-4422-01A-01D-1265-08	LUAD	1.39	53	TCGA-05-4422
TCGA-HT-7608-01A-11D-2086-08	LGG	0.74	28	TCGA-HT-7608
TCGA-A2-A0CU-01A-12W-A050-09	BRCA	1.5	57	TCGA-A2-A0CU
TCGA-A2-A0YF-01A-21D-A10G-09	BRCA	1.03	39	TCGA-A2-A0YF
TCGA-86-8280-01A-11D-2284-08	LUAD	1.37	52	TCGA-86-8280
TCGA-AB-2805-03B-01W-0728-08	LAML	1.79	68	TCGA-AB-2805
TCGA-2A-AAYF-01A-11D-A41K-08	PRAD	0.58	22	TCGA-2A-AAYF
TCGA-66-2767-01A-01D-1522-08	LUSC	10.05	382	TCGA-66-2767
TCGA-DC-6160-01A-11D-1657-10	READ	2.68	102	TCGA-DC-6160
TCGA-39-5039-01A-01D-1441-08	LUSC	5.29	201	TCGA-39-5039
TCGA-76-6662-01A-11D-1845-08	GBM	1.24	47	TCGA-76-6662
TCGA-97-8176-01A-11D-2393-08	LUAD	4.79	182	TCGA-97-8176
TCGA-99-7458-01A-11D-2036-08	LUAD	14.97	569	TCGA-99-7458
TCGA-N6-A4VE-01A-11D-A28R-08	UCS	2	76	TCGA-N6-A4VE
TCGA-VS-A8Q8-01A-11D-A37N-09	CESC	2.68	102	TCGA-VS-A8Q8
TCGA-B5-A3FA-01A-11D-A19Y-09	UCEC	341.34	12971	TCGA-B5-A3FA
TCGA-41-2572-01A-01D-1353-08	GBM	1.76	67	TCGA-41-2572
TCGA-3A-A9IC-01A-11D-A38G-08	PAAD	1.08	41	TCGA-3A-A9IC
TCGA-66-2788-01A-01D-0983-08	LUSC	6.26	238	TCGA-66-2788
TCGA-BH-A0AV-01A-31D-A10Y-09	BRCA	1.89	72	TCGA-BH-A0AV
TCGA-DX-AB3A-01A-11D-A417-09	SARC	1.29	49	TCGA-DX-AB3A
TCGA-17-Z060-01A-01W-0747-08	NA	7.26	276	TCGA-17-Z060
TCGA-EJ-A65G-01A-21D-A29Q-08	PRAD	0.61	23	TCGA-EJ-A65G
TCGA-T2-A6X2-01A-12D-A34J-08	HNSC	11.05	420	TCGA-T2-A6X2
TCGA-D5-6930-01A-11D-1924-10	COAD	43.05	1636	TCGA-D5-6930
TCGA-JX-A3Q8-01A-11D-A21Q-09	CESC	1.87	71	TCGA-JX-A3Q8
TCGA-V4-A9E7-01A-11D-A39W-08	UVM	0.5	19	TCGA-V4-A9E7
TCGA-AB-2945-03A-01W-0733-08	LAML	0.11	4	TCGA-AB-2945
TCGA-17-Z044-01A-01W-0746-08	NA	3.68	140	TCGA-17-Z044
TCGA-BC-A10T-01A-11D-A12Z-10	LIHC	2.39	91	TCGA-BC-A10T
TCGA-CS-6670-01A-11D-1893-08	LGG	1.13	43	TCGA-CS-6670
TCGA-E2-A1IO-01A-11D-A142-09	BRCA	0.37	14	TCGA-E2-A1IO
TCGA-P3-A5Q5-01A-11D-A28R-08	HNSC	8.53	324	TCGA-P3-A5Q5
TCGA-BH-A0BA-01A-11W-A071-09	BRCA	2.68	102	TCGA-BH-A0BA
TCGA-J2-8192-01A-11D-2238-08	LUAD	2.34	89	TCGA-J2-8192
TCGA-CE-A484-01A-11D-A23U-08	THCA	0.55	21	TCGA-CE-A484
TCGA-ED-A459-01A-11D-A25V-10	LIHC	7.37	280	TCGA-ED-A459
TCGA-06-0166-01A-01D-1491-08	GBM	1.13	43	TCGA-06-0166
TCGA-D1-A17K-01A-11D-A12J-09	UCEC	2.16	82	TCGA-D1-A17K
TCGA-AC-A23H-01A-11D-A159-09	BRCA	144.61	5495	TCGA-AC-A23H
TCGA-D7-6521-01A-11D-1800-08	STAD	2.29	87	TCGA-D7-6521
TCGA-V1-A9ZR-01A-11D-A41K-08	PRAD	1.05	40	TCGA-V1-A9ZR
TCGA-DD-AACU-01A-11D-A40R-10	LIHC	3.63	138	TCGA-DD-AACU
TCGA-OU-A5PI-01A-12D-A29I-10	ACC	0.97	37	TCGA-OU-A5PI
TCGA-IQ-7631-01A-11D-2078-08	HNSC	1	38	TCGA-IQ-7631
TCGA-57-1992-01A-01W-0699-08	OV	4.76	181	TCGA-57-1992
TCGA-F2-A8YN-01A-11D-A377-08	PAAD	1.79	68	TCGA-F2-A8YN
TCGA-24-1845-01A-01W-0639-09	OV	5.76	219	TCGA-24-1845
TCGA-ZB-A96K-01A-11D-A428-09	THYM	0.53	20	TCGA-ZB-A96K
TCGA-B4-5836-01A-11D-1669-08	KIRC	2.32	88	TCGA-B4-5836
TCGA-EK-A2RK-01A-11D-A18J-09	CESC	6.84	260	TCGA-EK-A2RK
TCGA-DH-A66D-01A-11D-A31L-08	LGG	1.24	47	TCGA-DH-A66D
TCGA-E9-A22H-01A-11D-A159-09	BRCA	0.74	28	TCGA-E9-A22H
TCGA-61-1727-01A-01W-0639-09	OV	4.24	161	TCGA-61-1727
TCGA-OR-A5KB-01A-11D-A30A-10	ACC	63.76	2423	TCGA-OR-A5KB
TCGA-20-1684-01A-01W-0633-09	OV	1.29	49	TCGA-20-1684
TCGA-AO-A128-01A-11D-A10M-09	BRCA	30.39	1155	TCGA-AO-A128
TCGA-UD-AAC7-01A-11D-A39R-32	MESO	0.66	25	TCGA-UD-AAC7
TCGA-AY-4070-01A-01W-1073-09	COAD	5.21	198	TCGA-AY-4070
TCGA-85-7950-01A-11D-2184-08	LUSC	8.24	313	TCGA-85-7950
TCGA-EL-A4K0-01A-11D-A257-08	THCA	0.32	12	TCGA-EL-A4K0
TCGA-C5-A7X8-01A-11D-A36J-09	CESC	2.37	90	TCGA-C5-A7X8
TCGA-EY-A2OQ-01A-11D-A19Y-09	UCEC	1.61	61	TCGA-EY-A2OQ
TCGA-ZF-A9R4-01A-11D-A38G-08	BLCA	7.76	295	TCGA-ZF-A9R4
TCGA-CF-A9FL-01A-11D-A38G-08	BLCA	1.92	73	TCGA-CF-A9FL
TCGA-ZN-A9VP-01A-11D-A39R-32	MESO	0.76	29	TCGA-ZN-A9VP
TCGA-QR-A707-01A-11D-A35D-08	PCPG	0.32	12	TCGA-QR-A707
TCGA-CV-7430-01A-11D-2129-08	HNSC	6.47	246	TCGA-CV-7430
TCGA-FG-6689-01A-11D-1893-08	LGG	0.76	29	TCGA-FG-6689
TCGA-ER-A19Q-06A-11D-A197-08	SKCM	17.39	661	TCGA-ER-A19Q
TCGA-AQ-A54O-01A-11D-A25Q-09	BRCA	0.61	23	TCGA-AQ-A54O
TCGA-CV-7446-01A-11D-2229-08	HNSC	4.26	162	TCGA-CV-7446
TCGA-E7-A6ME-01A-22D-A32B-08	BLCA	4.26	162	TCGA-E7-A6ME
TCGA-AA-3994-01A-01W-1073-09	COAD	6.32	240	TCGA-AA-3994
TCGA-QQ-A5V2-01A-11D-A32I-09	SARC	0.55	21	TCGA-QQ-A5V2
TCGA-LL-A5YO-01A-21D-A28B-09	BRCA	1.37	52	TCGA-LL-A5YO
TCGA-BB-4223-01A-01D-1434-08	HNSC	6.37	242	TCGA-BB-4223
TCGA-MH-A560-01A-11D-A26P-10	KIRP	1.61	61	TCGA-MH-A560
TCGA-VS-A8EK-01A-12D-A37N-09	CESC	7.29	277	TCGA-VS-A8EK
TCGA-V4-A9EU-01A-11D-A39W-08	UVM	0.29	11	TCGA-V4-A9EU
TCGA-AB-2874-03A-01W-0732-08	LAML	0.45	17	TCGA-AB-2874
TCGA-EL-A3N3-01A-11D-A20C-08	THCA	0.42	16	TCGA-EL-A3N3
TCGA-PR-A5PG-01A-11D-A35D-08	PCPG	0.5	19	TCGA-PR-A5PG
TCGA-DD-A4NL-01A-11D-A28X-10	LIHC	1	38	TCGA-DD-A4NL
TCGA-05-5715-01A-01D-1625-08	LUAD	3.61	137	TCGA-05-5715
TCGA-DC-6158-01A-11D-1657-10	READ	3.08	117	TCGA-DC-6158
TCGA-AN-A0XO-01A-11D-A10G-09	BRCA	1.05	40	TCGA-AN-A0XO
TCGA-BR-7959-01A-11D-2340-08	STAD	2.97	113	TCGA-BR-7959
TCGA-XM-A8RI-01A-12D-A423-09	THYM	0.66	25	TCGA-XM-A8RI
TCGA-3S-A8YW-01A-11D-A423-09	THYM	1.18	45	TCGA-3S-A8YW
TCGA-E1-A7YW-01A-11D-A34J-08	LGG	0.71	27	TCGA-E1-A7YW
TCGA-61-1895-01A-01W-0639-09	OV	2.32	88	TCGA-61-1895
TCGA-AB-2927-03A-01W-0755-09	LAML	0.63	24	TCGA-AB-2927
TCGA-IN-A6RJ-01A-21D-A33T-08	STAD	4.05	154	TCGA-IN-A6RJ
TCGA-D6-6826-01A-11D-1912-08	HNSC	3.18	121	TCGA-D6-6826
TCGA-FB-A7DR-01A-21D-A33T-08	PAAD	1.21	46	TCGA-FB-A7DR
TCGA-22-1016-01A-01D-1521-08	LUSC	10.71	407	TCGA-22-1016
TCGA-L5-A4OF-01A-11D-A27G-09	ESCA	2.47	94	TCGA-L5-A4OF
TCGA-RW-A67W-01A-11D-A35D-08	PCPG	0.26	10	TCGA-RW-A67W
TCGA-DX-A7EI-01A-11D-A33E-09	SARC	1.05	40	TCGA-DX-A7EI
TCGA-A2-A1FV-01A-11D-A13L-09	BRCA	1.29	49	TCGA-A2-A1FV
TCGA-BQ-7056-01A-11D-1961-08	KIRP	4.45	169	TCGA-BQ-7056
TCGA-B6-A1KC-01B-11D-A159-09	BRCA	0.95	36	TCGA-B6-A1KC
TCGA-02-2466-01A-01W-0837-08	GBM	3.32	126	TCGA-02-2466
TCGA-AG-3575-01A-01D-1989-10	READ	0.63	24	TCGA-AG-3575
TCGA-DJ-A2QC-01A-11D-A18F-08	THCA	0.42	16	TCGA-DJ-A2QC
TCGA-96-A4JL-01A-11D-A257-08	LUSC	1.89	72	TCGA-96-A4JL
TCGA-ED-A7PZ-01A-11D-A33Q-10	LIHC	7.82	297	TCGA-ED-A7PZ
TCGA-OR-A5LM-01A-11D-A29I-10	ACC	0.76	29	TCGA-OR-A5LM
TCGA-WT-AB41-01A-11D-A41F-09	BRCA	1.29	49	TCGA-WT-AB41
TCGA-36-2534-01A-01D-1526-09	OV	4.29	163	TCGA-36-2534
TCGA-CK-5914-01A-11D-1650-10	COAD	4.37	166	TCGA-CK-5914
TCGA-EE-A2GT-06A-12D-A197-08	SKCM	62.61	2379	TCGA-EE-A2GT
TCGA-GI-A2C8-01A-11D-A16D-09	BRCA	3.63	138	TCGA-GI-A2C8
TCGA-C5-A902-01A-11D-A37N-09	CESC	9.53	362	TCGA-C5-A902
TCGA-CV-5970-01A-11D-1683-08	HNSC	11.79	448	TCGA-CV-5970
TCGA-B6-A0RO-01A-22D-A099-09	BRCA	0.97	37	TCGA-B6-A0RO
TCGA-OR-A5LL-01A-11D-A29I-10	ACC	1.63	62	TCGA-OR-A5LL
TCGA-IK-7675-01A-11D-2086-08	LGG	1.26	48	TCGA-IK-7675
TCGA-TQ-A7RK-02A-11D-A36O-08	LGG	0.79	30	TCGA-TQ-A7RK
TCGA-L5-A4OH-01A-11D-A27G-09	ESCA	5.21	198	TCGA-L5-A4OH
TCGA-06-5410-01A-01D-1696-08	GBM	0.82	31	TCGA-06-5410
TCGA-D7-6525-01A-11D-1800-08	STAD	5.16	196	TCGA-D7-6525
TCGA-2J-AABO-01A-21D-A40W-08	PAAD	2.13	81	TCGA-2J-AABO
TCGA-EM-A2CR-01A-11D-A17V-08	THCA	0.34	13	TCGA-EM-A2CR
TCGA-SL-A6JA-01A-11D-A31U-09	UCEC	25.34	963	TCGA-SL-A6JA
TCGA-DU-5853-01A-11D-1893-08	LGG	0.58	22	TCGA-DU-5853
TCGA-66-2771-01A-01D-0983-08	LUSC	8.58	326	TCGA-66-2771
TCGA-D9-A3Z1-06A-11D-A23B-08	SKCM	16.37	622	TCGA-D9-A3Z1
TCGA-74-6584-01A-11D-1845-08	GBM	1.16	44	TCGA-74-6584
TCGA-E9-A1R5-01A-11D-A14K-09	BRCA	1.37	52	TCGA-E9-A1R5
TCGA-ZB-A96V-01A-11D-A428-09	THYM	2.03	77	TCGA-ZB-A96V
TCGA-75-6203-01A-11D-1753-08	LUAD	0.47	18	TCGA-75-6203
TCGA-DX-A6B9-01A-12D-A32I-09	SARC	0.5	19	TCGA-DX-A6B9
TCGA-55-7284-01B-11D-2238-08	LUAD	1.47	56	TCGA-55-7284
TCGA-06-0157-01A-01D-1491-08	GBM	1.63	62	TCGA-06-0157
TCGA-D3-A2J6-06A-11D-A19A-08	SKCM	51.29	1949	TCGA-D3-A2J6
TCGA-DK-A6B2-01A-11D-A30E-08	BLCA	6.24	237	TCGA-DK-A6B2
TCGA-AJ-A8CT-01A-11D-A37N-09	UCEC	22.24	845	TCGA-AJ-A8CT
TCGA-HT-A5RB-01A-11D-A289-08	LGG	0.63	24	TCGA-HT-A5RB
TCGA-B8-5165-01A-01D-1421-08	KIRC	0.63	24	TCGA-B8-5165
TCGA-BR-6565-01A-11D-1800-08	STAD	4.32	164	TCGA-BR-6565
TCGA-R5-A805-01A-11D-A364-08	STAD	3.82	145	TCGA-R5-A805
TCGA-24-2035-01A-01W-0722-08	OV	4.24	161	TCGA-24-2035
TCGA-AC-A2FG-01A-11D-A17D-09	BRCA	1	38	TCGA-AC-A2FG
TCGA-XQ-A8TB-01A-11D-A364-08	PRAD	0.89	34	TCGA-XQ-A8TB
TCGA-LN-A49M-01A-21D-A27G-09	ESCA	7.08	269	TCGA-LN-A49M
TCGA-AR-A0TU-01A-31D-A10G-09	BRCA	2.13	81	TCGA-AR-A0TU
TCGA-53-7626-01A-12D-2063-08	LUAD	36.39	1383	TCGA-53-7626
TCGA-EL-A3T8-01A-21D-A22D-08	THCA	0.26	10	TCGA-EL-A3T8
TCGA-AN-A0FJ-01A-11W-A019-09	BRCA	2.63	100	TCGA-AN-A0FJ
TCGA-AX-A05U-01A-11W-A027-09	UCEC	0.97	37	TCGA-AX-A05U
TCGA-AO-A0JD-01A-11W-A071-09	BRCA	3.29	125	TCGA-AO-A0JD
TCGA-S3-A6ZF-01A-32D-A32I-09	BRCA	1.18	45	TCGA-S3-A6ZF
TCGA-BC-4073-01B-02D-A12Z-10	LIHC	4.47	170	TCGA-BC-4073
TCGA-AX-A3G6-01A-11D-A20S-09	UCEC	1.79	68	TCGA-AX-A3G6
TCGA-G3-AAV7-01A-11D-A382-10	LIHC	2.63	100	TCGA-G3-AAV7
TCGA-CI-6619-01B-11D-1826-10	READ	2.5	95	TCGA-CI-6619
TCGA-90-7964-01A-21D-2184-08	LUSC	28.89	1098	TCGA-90-7964
TCGA-FD-A6TK-01A-42D-A339-08	BLCA	3.97	151	TCGA-FD-A6TK
TCGA-05-4418-01A-01D-1265-08	LUAD	8.13	309	TCGA-05-4418
TCGA-S9-A7R8-01A-11D-A34J-08	LGG	1.05	40	TCGA-S9-A7R8
TCGA-09-1672-01A-01W-0633-09	OV	0.82	31	TCGA-09-1672
TCGA-K1-A6RU-01A-11D-A32I-09	SARC	1.03	39	TCGA-K1-A6RU
TCGA-RT-A6YC-01A-12D-A35D-08	PCPG	0.11	4	TCGA-RT-A6YC
TCGA-AR-A24X-01A-11D-A167-09	BRCA	0.92	35	TCGA-AR-A24X
TCGA-BR-A4QL-01A-31D-A25D-08	STAD	58.84	2236	TCGA-BR-A4QL
TCGA-CN-6989-01A-11D-1912-08	HNSC	3.16	120	TCGA-CN-6989
TCGA-97-7941-01A-11D-2184-08	LUAD	3.05	116	TCGA-97-7941
TCGA-77-6843-01A-11D-1945-08	LUSC	10.84	412	TCGA-77-6843
TCGA-UY-A9PH-01A-11D-A38G-08	BLCA	11.97	455	TCGA-UY-A9PH
TCGA-13-0714-01A-01W-0371-08	OV	0.18	7	TCGA-13-0714
TCGA-KK-A7AP-01A-12D-A33T-08	PRAD	1.05	40	TCGA-KK-A7AP
TCGA-HC-7744-01A-11D-2114-08	PRAD	0.87	33	TCGA-HC-7744
TCGA-OR-A5JG-01A-11D-A29I-10	ACC	0.95	36	TCGA-OR-A5JG
TCGA-DA-A1IB-06A-11D-A196-08	SKCM	74.66	2837	TCGA-DA-A1IB
TCGA-AB-2813-03B-01W-0728-08	LAML	0.42	16	TCGA-AB-2813
TCGA-WY-A85B-01A-11D-A36O-08	LGG	0.42	16	TCGA-WY-A85B
TCGA-06-2563-01A-01D-1494-08	GBM	2.18	83	TCGA-06-2563
TCGA-QR-A70R-01A-11D-A35D-08	PCPG	0.26	10	TCGA-QR-A70R
TCGA-A8-A0AB-01A-11W-A050-09	BRCA	1	38	TCGA-A8-A0AB
TCGA-66-2793-01A-01D-1267-08	LUSC	9.13	347	TCGA-66-2793
TCGA-19-1791-01A-01W-0643-08	GBM	2.82	107	TCGA-19-1791
TCGA-HC-8257-01A-11D-2260-08	PRAD	1.47	56	TCGA-HC-8257
TCGA-CR-7379-01A-11D-2012-08	HNSC	4.71	179	TCGA-CR-7379
TCGA-B0-5100-01A-01D-1421-08	KIRC	0.92	35	TCGA-B0-5100
TCGA-FP-A4BF-01A-12D-A24D-08	STAD	3.24	123	TCGA-FP-A4BF
TCGA-CC-A7IE-01A-21D-A382-10	LIHC	5.16	196	TCGA-CC-A7IE
TCGA-D1-A163-01A-11D-A12J-09	UCEC	19.21	730	TCGA-D1-A163
TCGA-MR-A8JO-01A-12D-A35Z-10	LIHC	1	38	TCGA-MR-A8JO
TCGA-D8-A27H-01A-11D-A16D-09	BRCA	3.97	151	TCGA-D8-A27H
TCGA-GL-A4EM-01A-11D-A25F-10	KIRP	2.13	81	TCGA-GL-A4EM
TCGA-T2-A6WX-01A-12D-A34J-08	HNSC	5.84	222	TCGA-T2-A6WX
TCGA-FS-A1YY-06A-11D-A197-08	SKCM	6.74	256	TCGA-FS-A1YY
TCGA-BH-A0GZ-01A-11W-A071-09	BRCA	1.11	42	TCGA-BH-A0GZ
TCGA-QK-A6IH-01A-11D-A31L-08	HNSC	2.08	79	TCGA-QK-A6IH
TCGA-PL-A8LV-01A-21D-A41F-09	BRCA	3.24	123	TCGA-PL-A8LV
TCGA-D7-6520-01A-11D-1800-08	STAD	1.89	72	TCGA-D7-6520
TCGA-EE-A2GI-06A-11D-A196-08	SKCM	61.58	2340	TCGA-EE-A2GI
TCGA-R6-A6XQ-01B-11D-A33E-09	ESCA	2.5	95	TCGA-R6-A6XQ
TCGA-F9-A4JJ-01A-11D-A25F-10	KIRP	1.16	44	TCGA-F9-A4JJ
TCGA-CE-A13K-01A-11D-A10S-08	THCA	0.34	13	TCGA-CE-A13K
TCGA-BR-8078-01A-11D-2340-08	STAD	48.87	1857	TCGA-BR-8078
TCGA-K1-A6RT-01A-32D-A33E-09	SARC	2.03	77	TCGA-K1-A6RT
TCGA-TM-A7CA-01A-21D-A33T-08	LGG	1.13	43	TCGA-TM-A7CA
TCGA-E9-A2JT-01A-22D-A18P-09	BRCA	0.71	27	TCGA-E9-A2JT
TCGA-AG-3742-01A-11D-1657-10	READ	4.76	181	TCGA-AG-3742
TCGA-BF-A3DL-01A-11D-A20D-08	SKCM	14.76	561	TCGA-BF-A3DL
TCGA-A2-A04V-01A-21W-A050-09	BRCA	0.89	34	TCGA-A2-A04V
TCGA-A8-A09N-01A-11W-A019-09	BRCA	2.34	89	TCGA-A8-A09N
TCGA-D3-A1QB-06A-11D-A19A-08	SKCM	13.74	522	TCGA-D3-A1QB
TCGA-CD-8529-01A-11D-2340-08	STAD	12.5	475	TCGA-CD-8529
TCGA-86-7713-01A-11D-2063-08	LUAD	9.92	377	TCGA-86-7713
TCGA-HE-A5NL-01A-11D-A26P-10	KIRP	2.37	90	TCGA-HE-A5NL
TCGA-AB-2817-03B-01W-0728-08	LAML	0.32	12	TCGA-AB-2817
TCGA-L5-A4OU-01A-11D-A28B-09	ESCA	5.61	213	TCGA-L5-A4OU
TCGA-DJ-A2Q8-01A-11D-A18F-08	THCA	0.24	9	TCGA-DJ-A2Q8
TCGA-B5-A3F9-01A-21D-A228-09	UCEC	2.29	87	TCGA-B5-A3F9
TCGA-XM-A8RB-01A-11D-A423-09	THYM	0.18	7	TCGA-XM-A8RB
TCGA-62-8398-01A-11D-2323-08	LUAD	2.55	97	TCGA-62-8398
TCGA-BH-A1EO-01A-11D-A135-09	BRCA	1.24	47	TCGA-BH-A1EO
TCGA-ET-A3BT-01A-11D-A19J-08	THCA	0.63	24	TCGA-ET-A3BT
TCGA-S9-A7R1-01A-12D-A34J-08	LGG	0.55	21	TCGA-S9-A7R1
TCGA-X2-A95T-01A-11D-A37C-09	SARC	1.87	71	TCGA-X2-A95T
TCGA-28-2509-01A-01D-1494-08	GBM	1.68	64	TCGA-28-2509
TCGA-LK-A4O0-01A-11D-A34C-32	MESO	1.18	45	TCGA-LK-A4O0
TCGA-HT-7610-01A-21D-2086-08	LGG	0.53	20	TCGA-HT-7610
TCGA-DU-8164-01A-11D-2253-08	LGG	0.97	37	TCGA-DU-8164
TCGA-C5-A1M9-01A-11D-A13W-08	CESC	1.47	56	TCGA-C5-A1M9
TCGA-AB-2866-03B-01W-0728-08	LAML	0.45	17	TCGA-AB-2866
TCGA-YG-AA3N-01A-11D-A38G-08	SKCM	65.95	2506	TCGA-YG-AA3N
TCGA-FI-A2D6-01A-11D-A17D-09	UCEC	22.03	837	TCGA-FI-A2D6
TCGA-HT-A614-01A-11D-A29Q-08	LGG	1.13	43	TCGA-HT-A614
TCGA-AC-A3YI-01A-21D-A23C-09	BRCA	0.45	17	TCGA-AC-A3YI
TCGA-KL-8345-01A-11D-2310-10	KICH	0.95	36	TCGA-KL-8345
TCGA-56-6546-01A-11D-1817-08	LUSC	10.58	402	TCGA-56-6546
TCGA-WC-A87U-01A-11D-A39W-08	UVM	0.47	18	TCGA-WC-A87U
TCGA-AC-A3W5-01A-11D-A228-09	BRCA	4.03	153	TCGA-AC-A3W5
TCGA-EJ-5530-01A-01D-1576-08	PRAD	1.55	59	TCGA-EJ-5530
TCGA-S9-A6U8-01A-21D-A33T-08	LGG	0.55	21	TCGA-S9-A6U8
TCGA-CC-A9FU-01A-11D-A36X-10	LIHC	1.5	57	TCGA-CC-A9FU
TCGA-EJ-5494-01A-01D-1576-08	PRAD	0.95	36	TCGA-EJ-5494
TCGA-12-3648-01A-01W-0922-08	GBM	1.63	62	TCGA-12-3648
TCGA-04-1651-01A-01W-0639-09	OV	2.68	102	TCGA-04-1651
TCGA-60-2716-01A-01D-1522-08	LUSC	0.55	21	TCGA-60-2716
TCGA-CK-6751-01A-11D-1835-10	COAD	5.71	217	TCGA-CK-6751
TCGA-ET-A39N-01A-11D-A19J-08	THCA	0.29	11	TCGA-ET-A39N
TCGA-AD-6890-01A-11D-1924-10	COAD	3.5	133	TCGA-AD-6890
TCGA-QR-A6H2-01A-11D-A35D-08	PCPG	0.29	11	TCGA-QR-A6H2
TCGA-EY-A1GT-01A-11D-A13L-09	UCEC	2.5	95	TCGA-EY-A1GT
TCGA-ED-A7PX-01A-51D-A34Z-10	LIHC	0.95	36	TCGA-ED-A7PX
TCGA-MT-A7BN-01A-12D-A34J-08	HNSC	1.84	70	TCGA-MT-A7BN
TCGA-A7-A0CH-01A-21W-A019-09	BRCA	1.79	68	TCGA-A7-A0CH
TCGA-XU-A92R-01A-11D-A423-09	THYM	0.66	25	TCGA-XU-A92R
TCGA-KO-8409-01A-11D-2310-10	KICH	0.5	19	TCGA-KO-8409
TCGA-39-5021-01A-01D-1441-08	LUSC	4.97	189	TCGA-39-5021
TCGA-W5-AA31-01A-11D-A417-09	CHOL	2.53	96	TCGA-W5-AA31
TCGA-DM-A28F-01A-11D-A16V-10	COAD	7.95	302	TCGA-DM-A28F
TCGA-D3-A2JO-06A-11D-A196-08	SKCM	48	1824	TCGA-D3-A2JO
TCGA-EM-A2P3-01A-11D-A202-08	THCA	0.37	14	TCGA-EM-A2P3
TCGA-2J-AABV-01A-12D-A40W-08	PAAD	0.39	15	TCGA-2J-AABV
TCGA-GN-A26C-01A-11D-A19A-08	SKCM	96.13	3653	TCGA-GN-A26C
TCGA-XV-AAZV-01A-11D-A401-08	SKCM	3.82	145	TCGA-XV-AAZV
TCGA-39-5030-01A-01D-1441-08	LUSC	7.21	274	TCGA-39-5030
TCGA-A8-A09I-01A-22W-A050-09	BRCA	4.47	170	TCGA-A8-A09I
TCGA-UY-A9PE-01A-11D-A38G-08	BLCA	6.76	257	TCGA-UY-A9PE
TCGA-24-1552-01A-01W-0551-08	OV	1.68	64	TCGA-24-1552
TCGA-FD-A6TB-01A-12D-A339-08	BLCA	6.34	241	TCGA-FD-A6TB
TCGA-EE-A20C-06A-11D-A196-08	SKCM	81.08	3081	TCGA-EE-A20C
TCGA-J8-A3O2-01A-11D-A23M-08	THCA	0.34	13	TCGA-J8-A3O2
TCGA-2G-AALX-01A-11D-A42Y-10	NA	0.24	9	TCGA-2G-AALX
TCGA-HT-7884-01B-11D-2395-08	LGG	1.21	46	TCGA-HT-7884
TCGA-24-2019-01A-02W-0722-08	OV	1.71	65	TCGA-24-2019
TCGA-06-0879-01A-01D-1492-08	GBM	1.71	65	TCGA-06-0879
TCGA-DD-AAVU-01A-11D-A40R-10	LIHC	2	76	TCGA-DD-AAVU
TCGA-LN-A49U-01A-31D-A27G-09	ESCA	4.24	161	TCGA-LN-A49U
TCGA-XE-A8H4-01A-31D-A435-10	TGCT	0.34	13	TCGA-XE-A8H4
TCGA-BF-A5ES-01A-11D-A27K-08	SKCM	16.66	633	TCGA-BF-A5ES
TCGA-43-2576-01A-01D-1522-08	LUSC	15.68	596	TCGA-43-2576
TCGA-AN-A0AM-01A-11W-A050-09	BRCA	3.11	118	TCGA-AN-A0AM
TCGA-HC-7210-01A-11D-2114-08	PRAD	1.05	40	TCGA-HC-7210
TCGA-TQ-A7RN-01A-11D-A33T-08	LGG	0.84	32	TCGA-TQ-A7RN
TCGA-BR-4257-01A-01D-1126-08	STAD	35.68	1356	TCGA-BR-4257
TCGA-BF-AAP1-01A-11D-A397-08	SKCM	28.47	1082	TCGA-BF-AAP1
TCGA-WB-A817-01A-11D-A35I-08	PCPG	0.26	10	TCGA-WB-A817
TCGA-BP-5180-01A-01D-1429-08	KIRC	1.08	41	TCGA-BP-5180
TCGA-E6-A2P8-01A-11D-A19Y-09	UCEC	19.45	739	TCGA-E6-A2P8
TCGA-B5-A11H-01A-11D-A122-09	UCEC	34.39	1307	TCGA-B5-A11H
TCGA-FG-A4MT-01A-11D-A26M-08	LGG	0.53	20	TCGA-FG-A4MT
TCGA-VS-A9UL-01A-11D-A42O-09	CESC	4.16	158	TCGA-VS-A9UL
TCGA-KQ-A41O-01A-12D-A34U-08	BLCA	7.63	290	TCGA-KQ-A41O
TCGA-CJ-6028-01A-11D-1669-08	KIRC	1.89	72	TCGA-CJ-6028
TCGA-KB-A93H-01A-11D-A397-08	STAD	6.76	257	TCGA-KB-A93H
TCGA-A8-A08B-01A-11W-A019-09	BRCA	1.66	63	TCGA-A8-A08B
TCGA-2Y-A9H7-01A-11D-A38X-10	LIHC	2.39	91	TCGA-2Y-A9H7
TCGA-XU-AAY1-01A-11D-A428-09	THYM	0.37	14	TCGA-XU-AAY1
TCGA-FR-A8YC-06A-11D-A372-08	SKCM	96.84	3680	TCGA-FR-A8YC
TCGA-LD-A74U-01A-13D-A33E-09	BRCA	6.92	263	TCGA-LD-A74U
TCGA-86-8358-01A-11D-2323-08	LUAD	32.29	1227	TCGA-86-8358
TCGA-N5-A59E-01A-11D-A28R-08	UCS	1.89	72	TCGA-N5-A59E
TCGA-78-8648-01A-11D-2393-08	LUAD	0.39	15	TCGA-78-8648
TCGA-OR-A5JI-01A-11D-A29I-10	ACC	0.34	13	TCGA-OR-A5JI
TCGA-CD-5800-01A-11D-1600-08	STAD	5.08	193	TCGA-CD-5800
TCGA-BP-4977-01A-01D-1462-08	KIRC	1.13	43	TCGA-BP-4977
TCGA-AA-3877-01A-01W-0995-10	COAD	38.95	1480	TCGA-AA-3877
TCGA-DV-5565-01A-01D-1534-10	KIRC	1.61	61	TCGA-DV-5565
TCGA-E2-A1IF-01A-11D-A142-09	BRCA	0.61	23	TCGA-E2-A1IF
TCGA-25-2391-01A-01W-0799-08	OV	2.32	88	TCGA-25-2391
TCGA-DD-AADN-01A-11D-A40R-10	LIHC	3.45	131	TCGA-DD-AADN
TCGA-BB-A5HZ-01A-21D-A28R-08	HNSC	2.26	86	TCGA-BB-A5HZ
TCGA-60-2698-01A-01D-1522-08	LUSC	33.21	1262	TCGA-60-2698
TCGA-XF-A8HI-01A-11D-A38G-08	BLCA	2.58	98	TCGA-XF-A8HI
TCGA-KS-A41I-01A-11D-A23M-08	THCA	0.32	12	TCGA-KS-A41I
TCGA-YL-A8SB-01A-31D-A377-08	PRAD	0.82	31	TCGA-YL-A8SB
TCGA-CV-7432-01A-11D-2129-08	HNSC	9.45	359	TCGA-CV-7432
TCGA-2H-A9GM-01A-11D-A37C-09	ESCA	3.47	132	TCGA-2H-A9GM
TCGA-2L-AAQL-01A-11D-A38G-08	PAAD	1.74	66	TCGA-2L-AAQL
TCGA-D1-A17S-01A-11D-A12J-09	UCEC	1.53	58	TCGA-D1-A17S
TCGA-KB-A6F7-01A-12D-A32N-08	STAD	3.24	123	TCGA-KB-A6F7
TCGA-86-8585-01A-11D-2393-08	LUAD	17.5	665	TCGA-86-8585
TCGA-55-6987-01A-11D-1945-08	LUAD	7.18	273	TCGA-55-6987
TCGA-A7-A6VY-01A-12D-A33E-09	BRCA	3.08	117	TCGA-A7-A6VY
TCGA-ZM-AA0B-01A-11D-A435-10	TGCT	0.42	16	TCGA-ZM-AA0B
TCGA-BP-4970-01A-01D-1462-08	KIRC	0.92	35	TCGA-BP-4970
TCGA-44-6147-01A-31D-A27T-08	LUAD	8.08	307	TCGA-44-6147
TCGA-CZ-5462-01A-01D-1501-10	KIRC	2.11	80	TCGA-CZ-5462
TCGA-85-8276-01A-11D-2293-08	LUSC	8.45	321	TCGA-85-8276
TCGA-EJ-7328-01A-31D-2114-08	PRAD	2	76	TCGA-EJ-7328
TCGA-AR-A0TQ-01A-11D-A099-09	BRCA	1.18	45	TCGA-AR-A0TQ
TCGA-61-2095-01A-01W-0722-08	OV	6.97	265	TCGA-61-2095
TCGA-FK-A3SG-01A-11D-A22D-08	THCA	0.26	10	TCGA-FK-A3SG
TCGA-D8-A1JF-01A-11D-A13L-09	BRCA	1.37	52	TCGA-D8-A1JF
TCGA-EJ-A65M-01A-11D-A29Q-08	PRAD	1.08	41	TCGA-EJ-A65M
TCGA-HF-7131-01A-11D-2053-08	STAD	2.84	108	TCGA-HF-7131
TCGA-BR-4280-01A-01D-1126-08	STAD	23.05	876	TCGA-BR-4280
TCGA-32-4211-01A-01D-1353-08	GBM	2.26	86	TCGA-32-4211
TCGA-DK-A1A6-06A-11D-A42E-08	BLCA	8.61	327	TCGA-DK-A1A6
TCGA-R5-A7O7-01A-11D-A33T-08	STAD	3.66	139	TCGA-R5-A7O7
TCGA-CN-5373-01A-01D-1434-08	HNSC	4.63	176	TCGA-CN-5373
TCGA-24-2038-01A-01W-0722-08	OV	0.47	18	TCGA-24-2038
TCGA-CF-A8HX-01A-11D-A364-08	BLCA	1.97	75	TCGA-CF-A8HX
TCGA-23-1021-01B-01W-0486-08	OV	2.89	110	TCGA-23-1021
TCGA-EL-A3CL-01A-11D-A19J-08	THCA	0.26	10	TCGA-EL-A3CL
TCGA-AP-A1DP-01A-11D-A135-09	UCEC	15.55	591	TCGA-AP-A1DP
TCGA-06-0128-01A-01D-1490-08	GBM	1.82	69	TCGA-06-0128
TCGA-EL-A3D1-01A-11D-A19J-08	THCA	0.18	7	TCGA-EL-A3D1
TCGA-A7-A5ZW-01A-12D-A29N-09	BRCA	0.92	35	TCGA-A7-A5ZW
TCGA-AB-2807-03B-01W-0728-08	LAML	8.55	325	TCGA-AB-2807
TCGA-06-0167-01A-01D-1491-08	GBM	0.05	2	TCGA-06-0167
TCGA-AB-2872-03A-01W-0732-08	LAML	0.87	33	TCGA-AB-2872
TCGA-VQ-A8PC-01A-11D-A397-08	STAD	4	152	TCGA-VQ-A8PC
TCGA-J2-A4AE-01A-21D-A24D-08	LUAD	1.55	59	TCGA-J2-A4AE
TCGA-FD-A62O-01A-11D-A30E-08	BLCA	5.84	222	TCGA-FD-A62O
TCGA-DA-A1I7-06A-22D-A197-08	SKCM	32.32	1228	TCGA-DA-A1I7
TCGA-DM-A1DB-01A-11D-A152-10	COAD	2.26	86	TCGA-DM-A1DB
TCGA-DJ-A2PN-01A-21D-A19J-08	THCA	0.21	8	TCGA-DJ-A2PN
TCGA-CG-5716-01A-21D-1800-08	STAD	0.63	24	TCGA-CG-5716
TCGA-VQ-A94T-01A-11D-A410-08	STAD	2.39	91	TCGA-VQ-A94T
TCGA-D1-A0ZV-01A-11D-A10M-09	UCEC	1.24	47	TCGA-D1-A0ZV
TCGA-HZ-8315-01A-11D-2396-08	PAAD	1.95	74	TCGA-HZ-8315
TCGA-77-8144-01A-11D-2244-08	LUSC	12.13	461	TCGA-77-8144
TCGA-05-4434-01A-01D-1265-08	LUAD	1.61	61	TCGA-05-4434
TCGA-20-1682-01A-01W-0633-09	OV	2.89	110	TCGA-20-1682
TCGA-EE-A2GP-06A-11D-A197-08	SKCM	20.55	781	TCGA-EE-A2GP
TCGA-EE-A185-06A-11D-A196-08	SKCM	7.08	269	TCGA-EE-A185
TCGA-13-0765-01A-01W-0372-09	OV	1	38	TCGA-13-0765
TCGA-DR-A0ZL-01A-11D-A10S-08	CESC	2.13	81	TCGA-DR-A0ZL
TCGA-06-6700-01A-12D-1845-08	GBM	1.63	62	TCGA-06-6700
TCGA-38-4626-01A-01D-1553-08	LUAD	8.29	315	TCGA-38-4626
TCGA-E7-A4IJ-01A-31D-A26M-08	BLCA	11.05	420	TCGA-E7-A4IJ
TCGA-B0-5693-01A-11D-1534-10	KIRC	1.21	46	TCGA-B0-5693
TCGA-CZ-5470-01A-01D-1501-10	KIRC	1.66	63	TCGA-CZ-5470
TCGA-DB-A64Q-01A-11D-A29Q-08	LGG	0.63	24	TCGA-DB-A64Q
TCGA-CX-7086-01A-11D-2078-08	HNSC	7.05	268	TCGA-CX-7086
TCGA-OR-A5LG-01A-11D-A29I-10	ACC	0.66	25	TCGA-OR-A5LG
TCGA-59-2348-01A-01W-0799-08	OV	3.42	130	TCGA-59-2348
TCGA-BH-A1FL-01A-11D-A13L-09	BRCA	0.68	26	TCGA-BH-A1FL
TCGA-MQ-A6BS-01A-12D-A34C-32	MESO	1.29	49	TCGA-MQ-A6BS
TCGA-BC-A10Q-01A-11D-A12Z-10	LIHC	1.26	48	TCGA-BC-A10Q
TCGA-5P-A9KC-01A-11D-A42J-10	KIRP	2.37	90	TCGA-5P-A9KC
TCGA-DW-5560-01A-01D-1589-08	KIRP	0.82	31	TCGA-DW-5560
TCGA-50-5931-01A-11D-1753-08	LUAD	9.34	355	TCGA-50-5931
TCGA-BR-4363-01A-01D-1158-08	STAD	18.42	700	TCGA-BR-4363
TCGA-GM-A2DI-01A-31D-A18P-09	BRCA	2.18	83	TCGA-GM-A2DI
TCGA-E7-A97P-01A-11D-A38G-08	BLCA	6.5	247	TCGA-E7-A97P
TCGA-D3-A2J7-06A-11D-A196-08	SKCM	13.37	508	TCGA-D3-A2J7
TCGA-34-8455-01A-11D-2323-08	LUSC	14.79	562	TCGA-34-8455
TCGA-78-7160-01A-11D-2036-08	LUAD	1.84	70	TCGA-78-7160
TCGA-3H-AB3M-01A-11D-A39R-32	MESO	1.29	49	TCGA-3H-AB3M
TCGA-SP-A6QF-01A-12D-A35I-08	PCPG	0.47	18	TCGA-SP-A6QF
TCGA-AZ-6599-01A-11D-1771-10	COAD	8.47	322	TCGA-AZ-6599
TCGA-FV-A2QR-01A-11D-A20W-10	LIHC	3.58	136	TCGA-FV-A2QR
TCGA-LL-A73Y-01A-11D-A33E-09	BRCA	3.42	130	TCGA-LL-A73Y
TCGA-KS-A4I5-01A-11D-A257-08	THCA	0.39	15	TCGA-KS-A4I5
TCGA-P5-A5EZ-01A-11D-A27K-08	LGG	1.26	48	TCGA-P5-A5EZ
TCGA-KR-A7K2-01A-12D-A33Q-10	LIHC	1.79	68	TCGA-KR-A7K2
TCGA-BR-A4QM-01A-12D-A25D-08	STAD	3.13	119	TCGA-BR-A4QM
TCGA-HC-A632-01A-11D-A29Q-08	PRAD	1.11	42	TCGA-HC-A632
TCGA-77-8143-01A-11D-2244-08	LUSC	4.53	172	TCGA-77-8143
TCGA-VS-A9UT-01A-11D-A42O-09	CESC	1.03	39	TCGA-VS-A9UT
TCGA-OR-A5LR-01A-11D-A29I-10	ACC	0.34	13	TCGA-OR-A5LR
TCGA-FP-8099-01A-11D-2340-08	STAD	4.26	162	TCGA-FP-8099
TCGA-C8-A130-01A-31D-A10Y-09	BRCA	1.37	52	TCGA-C8-A130
TCGA-CN-6011-01A-11D-1683-08	HNSC	10.92	415	TCGA-CN-6011
TCGA-AB-2920-03A-01W-0732-08	LAML	0.29	11	TCGA-AB-2920
TCGA-GF-A2C7-01A-11D-A197-08	SKCM	13.89	528	TCGA-GF-A2C7
TCGA-49-4486-01A-01D-1265-08	LUAD	5.26	200	TCGA-49-4486
TCGA-86-8669-01A-11D-2393-08	LUAD	4.32	164	TCGA-86-8669
TCGA-DW-7837-01A-11D-2136-08	KIRP	2.82	107	TCGA-DW-7837
TCGA-34-2604-01A-01D-1522-08	LUSC	18.21	692	TCGA-34-2604
TCGA-KM-8441-01A-11D-2310-10	KICH	0.66	25	TCGA-KM-8441
TCGA-HT-8108-01A-11D-2395-08	LGG	0.61	23	TCGA-HT-8108
TCGA-49-AARN-01A-21D-A410-08	LUAD	22.63	860	TCGA-49-AARN
TCGA-A2-A25E-01A-11D-A167-09	BRCA	1.58	60	TCGA-A2-A25E
TCGA-AA-A02F-01A-01W-A00E-09	COAD	2	76	TCGA-AA-A02F
TCGA-A2-A0SW-01A-11D-A099-09	BRCA	1.71	65	TCGA-A2-A0SW
TCGA-Z4-AAPG-01A-11D-A38Z-09	SARC	1.5	57	TCGA-Z4-AAPG
TCGA-E6-A8L9-01A-21D-A37N-09	UCEC	1.61	61	TCGA-E6-A8L9
TCGA-A8-A07Z-01A-11W-A019-09	BRCA	0.58	22	TCGA-A8-A07Z
TCGA-50-5049-01A-01D-1625-08	LUAD	25.03	951	TCGA-50-5049
TCGA-A6-2675-01A-02D-1719-10	COAD	6.84	260	TCGA-A6-2675
TCGA-BJ-A45K-01A-11D-A23U-08	THCA	0.58	22	TCGA-BJ-A45K
TCGA-N5-A4RU-01A-31D-A28R-08	UCS	1.87	71	TCGA-N5-A4RU
TCGA-DX-A3U7-01A-11D-A29N-09	SARC	1.03	39	TCGA-DX-A3U7
TCGA-24-1413-01A-01W-0494-09	OV	1.47	56	TCGA-24-1413
TCGA-BG-A220-01A-11D-A159-09	UCEC	26.11	992	TCGA-BG-A220
TCGA-D3-A51F-06A-11D-A25O-08	SKCM	4.13	157	TCGA-D3-A51F
TCGA-2G-AAHC-01A-11D-A42Y-10	TGCT	0.37	14	TCGA-2G-AAHC
TCGA-DU-7292-01A-11D-2024-08	LGG	1.47	56	TCGA-DU-7292
TCGA-DI-A1NO-01A-31D-A159-09	UCEC	7.61	289	TCGA-DI-A1NO
TCGA-A2-A0CL-01A-11D-A10Y-09	BRCA	4.71	179	TCGA-A2-A0CL
TCGA-AA-3833-01A-01W-0900-09	COAD	20.21	768	TCGA-AA-3833
TCGA-BR-A4PD-01A-11D-A25D-08	STAD	4.74	180	TCGA-BR-A4PD
TCGA-S9-A6WN-01A-12D-A33T-08	LGG	0.97	37	TCGA-S9-A6WN
TCGA-WB-A81R-01A-11D-A35I-08	PCPG	0.26	10	TCGA-WB-A81R
TCGA-FJ-A3ZF-01A-11D-A23M-08	BLCA	7.74	294	TCGA-FJ-A3ZF
TCGA-QH-A6X4-01A-51D-A32B-08	LGG	0.79	30	TCGA-QH-A6X4
TCGA-08-0386-01A-01D-1492-08	GBM	0.45	17	TCGA-08-0386
TCGA-LK-A4O7-01A-11D-A34C-32	MESO	1.16	44	TCGA-LK-A4O7
TCGA-13-1512-01A-01W-0545-08	OV	2.05	78	TCGA-13-1512
TCGA-EZ-7264-01A-11D-2024-08	LGG	0.95	36	TCGA-EZ-7264
TCGA-CN-5359-01A-01D-1434-08	HNSC	4.61	175	TCGA-CN-5359
TCGA-D8-A1XQ-01A-11D-A14K-09	BRCA	27.39	1041	TCGA-D8-A1XQ
TCGA-HT-8106-01A-11D-2395-08	LGG	1.03	39	TCGA-HT-8106
TCGA-13-1403-01A-01W-0492-08	OV	2.08	79	TCGA-13-1403
TCGA-AB-2933-03A-01W-0732-08	LAML	0.05	2	TCGA-AB-2933
TCGA-DJ-A1QM-01A-11D-A14W-08	THCA	0.37	14	TCGA-DJ-A1QM
TCGA-BF-A5EP-01A-12D-A27K-08	SKCM	5.29	201	TCGA-BF-A5EP
TCGA-X4-A8KS-01A-12D-A364-08	PRAD	0.68	26	TCGA-X4-A8KS
TCGA-AR-A0TZ-01A-12D-A099-09	BRCA	1.76	67	TCGA-AR-A0TZ
TCGA-66-2754-01A-01D-0983-08	LUSC	11.34	431	TCGA-66-2754
TCGA-AN-A04A-01A-21W-A050-09	BRCA	1.39	53	TCGA-AN-A04A
TCGA-20-0996-01A-03W-0486-08	OV	1	38	TCGA-20-0996
TCGA-29-1781-01A-01W-0633-09	OV	3.08	117	TCGA-29-1781
TCGA-C9-A480-01A-12D-A24D-08	HNSC	1.55	59	TCGA-C9-A480
TCGA-BK-A6W4-01A-12D-A34Q-09	UCEC	0.79	30	TCGA-BK-A6W4
TCGA-L5-A88V-01A-11D-A351-09	ESCA	5.13	195	TCGA-L5-A88V
TCGA-B5-A11M-01A-11D-A122-09	UCEC	1.05	40	TCGA-B5-A11M
TCGA-61-1740-01A-01W-0639-09	OV	6.32	240	TCGA-61-1740
TCGA-CW-5585-01A-01D-1534-10	KIRC	1.32	50	TCGA-CW-5585
TCGA-AB-2955-03A-01W-0733-08	LAML	0.18	7	TCGA-AB-2955
TCGA-EW-A1P0-01A-11D-A142-09	BRCA	0.68	26	TCGA-EW-A1P0
TCGA-60-2715-01A-01D-1522-08	LUSC	4.05	154	TCGA-60-2715
TCGA-4Z-AA86-01A-11D-A391-08	BLCA	6.92	263	TCGA-4Z-AA86
TCGA-EE-A2GL-06A-11D-A196-08	SKCM	12.42	472	TCGA-EE-A2GL
TCGA-DX-A6Z0-01A-13D-A36J-09	SARC	1.39	53	TCGA-DX-A6Z0
TCGA-EJ-A7NM-01A-21D-A33T-08	PRAD	1.5	57	TCGA-EJ-A7NM
TCGA-IB-7651-01A-11D-2154-08	PAAD	506.13	19233	TCGA-IB-7651
TCGA-CV-6962-01A-11D-1912-08	HNSC	7.66	291	TCGA-CV-6962
TCGA-DX-A8BV-01A-11D-A37C-09	SARC	1.97	75	TCGA-DX-A8BV
TCGA-EL-A4K9-01A-11D-A257-08	THCA	0.53	20	TCGA-EL-A4K9
TCGA-T2-A6WZ-01A-21D-A34J-08	HNSC	3.03	115	TCGA-T2-A6WZ
TCGA-EJ-7791-01A-11D-2114-08	PRAD	0.61	23	TCGA-EJ-7791
TCGA-05-5420-01A-01D-1625-08	LUAD	2.89	110	TCGA-05-5420
TCGA-BG-A0MQ-01A-11D-A10B-09	UCEC	20.82	791	TCGA-BG-A0MQ
TCGA-HP-A5MZ-01A-21D-A27I-10	LIHC	1.55	59	TCGA-HP-A5MZ
TCGA-26-5133-01A-01D-1486-08	GBM	1.34	51	TCGA-26-5133
TCGA-BK-A0CC-01A-21D-A272-09	UCEC	1.87	71	TCGA-BK-A0CC
TCGA-A8-A09G-01A-21W-A019-09	BRCA	7.84	298	TCGA-A8-A09G
TCGA-IZ-8196-01A-11D-2396-08	KIRP	5.32	202	TCGA-IZ-8196
TCGA-GC-A3RD-01A-12D-A22Z-08	BLCA	2.84	108	TCGA-GC-A3RD
TCGA-AG-4015-01A-01W-1073-09	READ	2.95	112	TCGA-AG-4015
TCGA-DJ-A13T-01A-11D-A10S-08	THCA	0.21	8	TCGA-DJ-A13T
TCGA-MH-A562-01A-11D-A26P-10	KIRP	1.89	72	TCGA-MH-A562
TCGA-13-0923-01A-01W-0420-08	OV	1.58	60	TCGA-13-0923
TCGA-13-0755-01A-01W-0371-08	OV	3.58	136	TCGA-13-0755
TCGA-DX-A7EO-01A-11D-A36J-09	SARC	0.55	21	TCGA-DX-A7EO
TCGA-IB-7890-01A-12D-2201-08	PAAD	2.08	79	TCGA-IB-7890
TCGA-DV-A4W0-01A-11D-A25V-10	KIRC	2.03	77	TCGA-DV-A4W0
TCGA-B6-A0I1-01A-11D-A21Q-09	BRCA	1.61	61	TCGA-B6-A0I1
TCGA-FD-A3B3-01A-12D-A202-08	BLCA	5.58	212	TCGA-FD-A3B3
TCGA-DJ-A3UN-01A-11D-A22D-08	THCA	0.47	18	TCGA-DJ-A3UN
TCGA-F4-6463-01A-11D-1719-10	COAD	2.58	98	TCGA-F4-6463
TCGA-DD-A4NK-01A-11D-A28X-10	LIHC	5.32	202	TCGA-DD-A4NK
TCGA-27-1833-01A-01D-1494-08	GBM	1.87	71	TCGA-27-1833
TCGA-4W-AA9S-01A-11D-A391-08	GBM	1.74	66	TCGA-4W-AA9S
TCGA-GM-A2D9-01A-11D-A18P-09	BRCA	15.05	572	TCGA-GM-A2D9
TCGA-EM-A22J-01A-11D-A17V-08	THCA	4.26	162	TCGA-EM-A22J
TCGA-KK-A8ID-01A-11D-A364-08	PRAD	1.79	68	TCGA-KK-A8ID
TCGA-DV-A4VX-01A-11D-A25V-10	KIRC	2.66	101	TCGA-DV-A4VX
TCGA-05-4433-01A-22D-1855-08	LUAD	1.11	42	TCGA-05-4433
TCGA-D7-A4YU-01A-21D-A25D-08	STAD	7.03	267	TCGA-D7-A4YU
TCGA-19-1385-01A-02W-0643-08	GBM	6.05	230	TCGA-19-1385
TCGA-FZ-5922-01A-11D-1609-08	PAAD	1.16	44	TCGA-FZ-5922
TCGA-IZ-A6M9-01A-11D-A31X-10	KIRP	2.11	80	TCGA-IZ-A6M9
TCGA-XF-AAMJ-01A-11D-A42E-08	BLCA	1.42	54	TCGA-XF-AAMJ
TCGA-13-0899-01A-01W-0420-08	OV	0.71	27	TCGA-13-0899
TCGA-S9-A7J3-01A-21D-A34J-08	LGG	0.84	32	TCGA-S9-A7J3
TCGA-76-4929-01A-01D-1486-08	GBM	2.03	77	TCGA-76-4929
TCGA-B5-A121-01A-31D-A122-09	UCEC	1.05	40	TCGA-B5-A121
TCGA-B0-5099-01A-01D-1421-08	KIRC	2.03	77	TCGA-B0-5099
TCGA-J8-A3O2-06A-11D-A23M-08	THCA	0.37	14	TCGA-J8-A3O2
TCGA-S9-A6WP-01A-12D-A34A-08	LGG	1.05	40	TCGA-S9-A6WP
TCGA-DX-A6Z2-01A-12D-A36J-09	SARC	1.95	74	TCGA-DX-A6Z2
TCGA-UD-AAC5-01A-11D-A39R-32	MESO	0.82	31	TCGA-UD-AAC5
TCGA-F7-A622-01A-11D-A28R-08	HNSC	1.89	72	TCGA-F7-A622
TCGA-FG-5965-02B-11D-A29Q-08	LGG	2.11	80	TCGA-FG-5965
TCGA-ZG-A9L1-01A-11D-A41K-08	PRAD	0.87	33	TCGA-ZG-A9L1
TCGA-PN-A8MA-01A-11D-A36J-09	CESC	4.79	182	TCGA-PN-A8MA
TCGA-BH-A0H5-01A-21D-A10Y-09	BRCA	8.18	311	TCGA-BH-A0H5
TCGA-HC-7080-01A-11D-1961-08	PRAD	1.18	45	TCGA-HC-7080
TCGA-S9-A7IX-01A-12D-A34A-08	LGG	0.95	36	TCGA-S9-A7IX
TCGA-IA-A83T-01A-11D-A34Z-10	KIRP	1.84	70	TCGA-IA-A83T
TCGA-37-4130-01A-01D-1352-08	LUSC	33.66	1279	TCGA-37-4130
TCGA-VS-A952-01A-11D-A387-09	CESC	4	152	TCGA-VS-A952
TCGA-AO-A0JA-01A-11W-A071-09	BRCA	0.82	31	TCGA-AO-A0JA
TCGA-G9-A9S4-01A-11D-A41K-08	PRAD	1.13	43	TCGA-G9-A9S4
TCGA-DH-A7UT-01A-12D-A34A-08	LGG	0.58	22	TCGA-DH-A7UT
TCGA-IQ-A61L-01A-11D-A30E-08	HNSC	2.63	100	TCGA-IQ-A61L
TCGA-FG-7643-01A-11D-2086-08	LGG	1.71	65	TCGA-FG-7643
TCGA-EW-A2FS-01A-11D-A17D-09	BRCA	1.24	47	TCGA-EW-A2FS
TCGA-R2-A69V-01A-11D-A32I-09	CESC	3.42	130	TCGA-R2-A69V
TCGA-2G-AAKG-05A-11D-A42Y-10	TGCT	0.92	35	TCGA-2G-AAKG
TCGA-GL-A9DE-01A-11D-A36X-10	KIRP	6.55	249	TCGA-GL-A9DE
TCGA-CV-A45X-01A-21D-A25D-08	HNSC	3.55	135	TCGA-CV-A45X
TCGA-CM-6677-01A-11D-1835-10	COAD	4.63	176	TCGA-CM-6677
TCGA-ER-A2NB-01A-12D-A196-08	SKCM	2.26	86	TCGA-ER-A2NB
TCGA-EM-A3SU-01A-11D-A22Z-08	THCA	0.37	14	TCGA-EM-A3SU
TCGA-DD-A3A2-01A-11D-A20W-10	LIHC	2.37	90	TCGA-DD-A3A2
TCGA-24-2281-01A-01W-0799-08	OV	2.84	108	TCGA-24-2281
TCGA-33-4538-01A-01D-1267-08	LUSC	5.74	218	TCGA-33-4538
TCGA-P3-A6T0-01A-12D-A34J-08	HNSC	2.74	104	TCGA-P3-A6T0
TCGA-DU-5849-01A-11D-1705-08	LGG	1.08	41	TCGA-DU-5849
TCGA-B0-5703-01A-11D-1534-10	KIRC	2.11	80	TCGA-B0-5703
TCGA-24-1471-01A-01W-0551-08	OV	1.39	53	TCGA-24-1471
TCGA-C8-A12K-01A-21D-A10Y-09	BRCA	4.16	158	TCGA-C8-A12K
TCGA-FX-A3NJ-01A-11D-A21Q-09	SARC	0.55	21	TCGA-FX-A3NJ
TCGA-OL-A66K-01A-11D-A29N-09	BRCA	1	38	TCGA-OL-A66K
TCGA-29-1698-01A-01W-0633-09	OV	2.68	102	TCGA-29-1698
TCGA-DJ-A2QB-01A-11D-A19J-08	THCA	16.74	636	TCGA-DJ-A2QB
TCGA-25-2396-01A-01W-0799-08	OV	1.24	47	TCGA-25-2396
TCGA-R6-A8W8-01B-11D-A37C-09	ESCA	4.34	165	TCGA-R6-A8W8
TCGA-CM-5344-01A-21D-1719-10	COAD	2.24	85	TCGA-CM-5344
TCGA-E2-A1II-01A-11D-A142-09	BRCA	0.92	35	TCGA-E2-A1II
TCGA-DD-AAW1-01A-11D-A40P-10	LIHC	3.58	136	TCGA-DD-AAW1
TCGA-CE-A481-01A-21D-A23U-08	THCA	0.34	13	TCGA-CE-A481
TCGA-B0-4706-01A-01D-1501-10	KIRC	1.29	49	TCGA-B0-4706
TCGA-XF-AAN0-01A-11D-A42E-08	BLCA	13.13	499	TCGA-XF-AAN0
TCGA-BR-A4QI-01A-12D-A25D-08	STAD	3.79	144	TCGA-BR-A4QI
TCGA-NC-A5HT-01A-11D-A26M-08	LUSC	10.34	393	TCGA-NC-A5HT
TCGA-C8-A1HE-01A-11D-A188-09	BRCA	1.37	52	TCGA-C8-A1HE
TCGA-EE-A2GR-06A-11D-A197-08	SKCM	68.58	2606	TCGA-EE-A2GR
TCGA-38-4629-01A-02D-1265-08	LUAD	8.66	329	TCGA-38-4629
TCGA-EA-A410-01A-11D-A243-09	CESC	50.79	1930	TCGA-EA-A410
TCGA-BQ-5892-01A-11D-1589-08	KIRP	1.84	70	TCGA-BQ-5892
TCGA-BK-A0C9-01A-11W-A027-09	UCEC	20.39	775	TCGA-BK-A0C9
TCGA-91-8497-01A-11D-2393-08	LUAD	1.37	52	TCGA-91-8497
TCGA-64-1676-01A-01D-0969-08	LUAD	18.03	685	TCGA-64-1676
TCGA-P3-A5QF-01A-11D-A28R-08	HNSC	11.66	443	TCGA-P3-A5QF
TCGA-C8-A1HF-01A-11D-A135-09	BRCA	0.89	34	TCGA-C8-A1HF
TCGA-MH-A854-01A-11D-A34Z-10	KIRP	3.76	143	TCGA-MH-A854
TCGA-AB-2803-03B-01W-0728-08	LAML	0.42	16	TCGA-AB-2803
TCGA-KL-8334-01A-11D-2310-10	KICH	0.39	15	TCGA-KL-8334
TCGA-VQ-A91Z-01A-11D-A410-08	STAD	4.29	163	TCGA-VQ-A91Z
TCGA-UY-A78M-01A-21D-A34U-08	BLCA	5	190	TCGA-UY-A78M
TCGA-17-Z061-01A-01W-0747-08	NA	5.42	206	TCGA-17-Z061
TCGA-VS-A9UY-01A-11D-A42O-09	CESC	3.97	151	TCGA-VS-A9UY
TCGA-D7-A4YV-01A-11D-A25D-08	STAD	28.39	1079	TCGA-D7-A4YV
TCGA-CV-5430-01A-02D-1683-08	HNSC	8.74	332	TCGA-CV-5430
TCGA-06-0238-01A-02D-1492-08	GBM	1.24	47	TCGA-06-0238
TCGA-UE-A6QT-01A-12D-A32I-09	SARC	0.5	19	TCGA-UE-A6QT
TCGA-04-1542-01A-01W-0553-09	OV	1.97	75	TCGA-04-1542
TCGA-EY-A4KR-01A-11D-A27P-09	UCEC	2.68	102	TCGA-EY-A4KR
TCGA-W3-AA1V-06B-11D-A401-08	SKCM	179.39	6817	TCGA-W3-AA1V
TCGA-P5-A737-01A-11D-A32B-08	LGG	0.74	28	TCGA-P5-A737
TCGA-DD-A1E9-01A-21D-A152-10	LIHC	2.03	77	TCGA-DD-A1E9
TCGA-VR-A8EX-01A-11D-A36J-09	ESCA	3.87	147	TCGA-VR-A8EX
TCGA-RW-A68B-01A-11D-A35D-08	PCPG	0.13	5	TCGA-RW-A68B
TCGA-FY-A40M-01A-11D-A23M-08	THCA	0.39	15	TCGA-FY-A40M
TCGA-97-8174-01A-11D-2284-08	LUAD	5.24	199	TCGA-97-8174
TCGA-2G-AAFL-01A-21D-A42Y-10	TGCT	0.61	23	TCGA-2G-AAFL
TCGA-BH-A0DK-01A-21W-A071-09	BRCA	5.53	210	TCGA-BH-A0DK
TCGA-A6-2671-01A-01D-1408-10	COAD	4.95	188	TCGA-A6-2671
TCGA-5P-A9JY-01A-11D-A42J-10	KIRP	3.45	131	TCGA-5P-A9JY
TCGA-AC-A3OD-01A-11D-A21Q-09	BRCA	0.89	34	TCGA-AC-A3OD
TCGA-VS-A9UU-01A-11D-A42O-09	CESC	2.16	82	TCGA-VS-A9UU
TCGA-DJ-A4V5-01A-11D-A257-08	THCA	0.18	7	TCGA-DJ-A4V5
TCGA-MK-A84Z-01A-11D-A397-08	THCA	0.55	21	TCGA-MK-A84Z
TCGA-IB-AAUQ-01A-22D-A40W-08	PAAD	1.79	68	TCGA-IB-AAUQ
TCGA-OR-A5LA-01A-11D-A29I-10	ACC	0.26	10	TCGA-OR-A5LA
TCGA-IA-A83S-01A-11D-A34Z-10	KIRP	4.05	154	TCGA-IA-A83S
TCGA-D6-6516-01A-11D-1870-08	HNSC	60.63	2304	TCGA-D6-6516
TCGA-AB-2949-03A-01W-0733-08	LAML	0.5	19	TCGA-AB-2949
TCGA-N5-A4RA-01A-11D-A28R-08	UCS	1.26	48	TCGA-N5-A4RA
TCGA-G9-6333-01A-12D-1961-08	PRAD	2.13	81	TCGA-G9-6333
TCGA-G4-6309-01A-21D-1835-10	COAD	27.39	1041	TCGA-G4-6309
TCGA-DJ-A3VK-01A-11D-A23M-08	THCA	0.45	17	TCGA-DJ-A3VK
TCGA-XJ-A83F-01A-11D-A34U-08	PRAD	0.97	37	TCGA-XJ-A83F
TCGA-E2-A1IE-01A-11D-A188-09	BRCA	0.61	23	TCGA-E2-A1IE
TCGA-WC-A882-01A-11D-A39W-08	UVM	0.37	14	TCGA-WC-A882
TCGA-04-1369-01A-02D-1526-09	OV	2.95	112	TCGA-04-1369
TCGA-77-7142-01A-11D-2042-08	LUSC	8.21	312	TCGA-77-7142
TCGA-97-8175-01A-11D-2284-08	LUAD	0.92	35	TCGA-97-8175
TCGA-E2-A1B4-01A-11D-A12Q-09	BRCA	0.92	35	TCGA-E2-A1B4
TCGA-A6-5656-01A-21D-A270-10	COAD	3.82	145	TCGA-A6-5656
TCGA-5L-AAT1-01A-12D-A41F-09	BRCA	36.71	1395	TCGA-5L-AAT1
TCGA-OR-A5L8-01A-11D-A29I-10	ACC	0.55	21	TCGA-OR-A5L8
TCGA-UD-AAC6-01A-11D-A39R-32	MESO	1.05	40	TCGA-UD-AAC6
TCGA-13-1499-01A-01W-0549-09	OV	2.5	95	TCGA-13-1499
TCGA-CQ-7068-01A-11D-2078-08	HNSC	3.39	129	TCGA-CQ-7068
TCGA-D7-A6EX-01A-11D-A31L-08	STAD	3.87	147	TCGA-D7-A6EX
TCGA-A8-A09D-01A-11W-A019-09	BRCA	1.5	57	TCGA-A8-A09D
TCGA-26-A7UX-01B-11D-A391-08	GBM	1.13	43	TCGA-26-A7UX
TCGA-BR-8384-01A-21D-2394-08	STAD	1.53	58	TCGA-BR-8384
TCGA-HT-7677-01A-11D-2253-08	LGG	1.26	48	TCGA-HT-7677
TCGA-CJ-5682-01A-11D-1534-10	KIRC	2.26	86	TCGA-CJ-5682
TCGA-DZ-6131-01A-11D-1961-08	KIRP	5.21	198	TCGA-DZ-6131
TCGA-06-1087-01A-02W-0611-08	GBM	2.92	111	TCGA-06-1087
TCGA-ZJ-AB0I-01A-11D-A42O-09	CESC	3.03	115	TCGA-ZJ-AB0I
TCGA-BH-A0EA-01A-11D-A10Y-09	BRCA	0.82	31	TCGA-BH-A0EA
TCGA-ZM-AA0F-01A-21D-A435-10	TGCT	0.18	7	TCGA-ZM-AA0F
TCGA-22-1011-01A-01D-1521-08	LUSC	3.26	124	TCGA-22-1011
TCGA-06-1806-01A-02D-1845-08	GBM	0.82	31	TCGA-06-1806
TCGA-HC-8264-01B-11D-2395-08	PRAD	1.16	44	TCGA-HC-8264
TCGA-EY-A1GW-01A-22D-A13L-09	UCEC	1.63	62	TCGA-EY-A1GW
TCGA-DD-A4NF-01A-11D-A27I-10	LIHC	3.92	149	TCGA-DD-A4NF
TCGA-13-0726-01A-01W-0371-08	OV	2.53	96	TCGA-13-0726
TCGA-IB-A5SS-01A-11D-A32N-08	PAAD	1.21	46	TCGA-IB-A5SS
TCGA-VS-A9UJ-01A-11D-A42O-09	CESC	11.42	434	TCGA-VS-A9UJ
TCGA-BG-A0M7-01A-11W-A062-09	UCEC	2.21	84	TCGA-BG-A0M7
TCGA-13-A5FT-01A-11D-A403-09	OV	2.32	88	TCGA-13-A5FT
TCGA-16-1045-01B-01D-1492-08	GBM	2.5	95	TCGA-16-1045
TCGA-BR-6803-01A-11D-1882-08	STAD	0.84	32	TCGA-BR-6803
TCGA-ED-A5KG-01A-11D-A27I-10	LIHC	0.82	31	TCGA-ED-A5KG
TCGA-06-1801-01A-02W-0643-08	GBM	8.24	313	TCGA-06-1801
TCGA-12-0826-01A-01W-0424-08	GBM	2.18	83	TCGA-12-0826
TCGA-FU-A3HY-01A-11D-A21Q-09	CESC	5.79	220	TCGA-FU-A3HY
TCGA-AR-A1AV-01A-21D-A12Q-09	BRCA	1.26	48	TCGA-AR-A1AV
TCGA-QU-A6IO-01A-11D-A31L-08	PRAD	0.95	36	TCGA-QU-A6IO
TCGA-CZ-5458-01A-01D-1501-10	KIRC	1	38	TCGA-CZ-5458
TCGA-61-2096-01A-01W-0722-08	OV	3.76	143	TCGA-61-2096
TCGA-DJ-A2Q2-01A-11D-A19J-08	THCA	0.34	13	TCGA-DJ-A2Q2
TCGA-WB-A818-01A-11D-A35I-08	PCPG	0.24	9	TCGA-WB-A818
TCGA-HC-7821-01A-12D-2114-08	PRAD	0.87	33	TCGA-HC-7821
TCGA-RY-A83Y-01A-11D-A36O-08	LGG	1.03	39	TCGA-RY-A83Y
TCGA-27-1834-01A-01D-1494-08	GBM	1.68	64	TCGA-27-1834
TCGA-A2-A1G0-01A-11D-A13L-09	BRCA	0.61	23	TCGA-A2-A1G0
TCGA-D8-A13Y-01A-11D-A10Y-09	BRCA	2.26	86	TCGA-D8-A13Y
TCGA-EK-A2PM-01A-11D-A18J-09	CESC	9.26	352	TCGA-EK-A2PM
TCGA-OR-A5LT-01A-11D-A29I-10	ACC	0.76	29	TCGA-OR-A5LT
TCGA-RW-A684-01A-12D-A35D-08	PCPG	0.5	19	TCGA-RW-A684
TCGA-DX-A3U6-01A-11D-A29N-09	SARC	0.08	3	TCGA-DX-A3U6
TCGA-AQ-A1H2-01A-11D-A13L-09	BRCA	0.82	31	TCGA-AQ-A1H2
TCGA-JY-A6FA-01A-11D-A33E-09	ESCA	3.74	142	TCGA-JY-A6FA
TCGA-CV-6948-01A-11D-1912-08	HNSC	6.16	234	TCGA-CV-6948
TCGA-3U-A98F-01A-11D-A39R-32	MESO	1.26	48	TCGA-3U-A98F
TCGA-WB-A80V-01A-12D-A35I-08	PCPG	0.53	20	TCGA-WB-A80V
TCGA-CQ-A4C6-01A-11D-A25D-08	HNSC	3.11	118	TCGA-CQ-A4C6
TCGA-SX-A71R-01A-12D-A33Q-10	KIRP	1.39	53	TCGA-SX-A71R
TCGA-B2-4099-01A-02D-1251-10	KIRC	3.95	150	TCGA-B2-4099
TCGA-AA-3688-01A-01W-0900-09	COAD	2.05	78	TCGA-AA-3688
TCGA-AC-A62V-01A-11D-A31U-09	BRCA	2.26	86	TCGA-AC-A62V
TCGA-69-7763-01A-11D-2167-08	LUAD	2.45	93	TCGA-69-7763
TCGA-EB-A5SG-06A-11D-A30X-08	SKCM	8.97	341	TCGA-EB-A5SG
TCGA-B8-A54D-01A-21D-A25V-10	KIRC	1.82	69	TCGA-B8-A54D
TCGA-NH-A5IV-01A-42D-A36X-10	COAD	82.47	3134	TCGA-NH-A5IV
TCGA-FD-A3SP-01A-31D-A22Z-08	BLCA	3.92	149	TCGA-FD-A3SP
TCGA-L5-A88Z-01A-11D-A36J-09	ESCA	2.45	93	TCGA-L5-A88Z
TCGA-29-2429-01A-01D-1526-09	OV	2.53	96	TCGA-29-2429
TCGA-SW-A7EB-01A-11D-A34U-08	STAD	4.34	165	TCGA-SW-A7EB
TCGA-BT-A20N-01A-11D-A14W-08	BLCA	8.55	325	TCGA-BT-A20N
TCGA-85-A513-01A-12D-A26M-08	LUSC	0.71	27	TCGA-85-A513
TCGA-G3-A7M7-01A-12D-A34Z-10	LIHC	2.29	87	TCGA-G3-A7M7
TCGA-CG-5724-01A-11D-1600-08	STAD	3.29	125	TCGA-CG-5724
TCGA-34-5239-01A-21D-1817-08	LUSC	7.42	282	TCGA-34-5239
TCGA-AB-2873-03A-01W-0732-08	LAML	0.21	8	TCGA-AB-2873
TCGA-EB-A5UL-06A-11D-A30X-08	SKCM	15.21	578	TCGA-EB-A5UL
TCGA-ZJ-AAX4-01A-11D-A42O-09	CESC	1.79	68	TCGA-ZJ-AAX4
TCGA-VP-A879-01A-11D-A34U-08	PRAD	1.29	49	TCGA-VP-A879
TCGA-AO-A0J5-01A-11W-A050-09	BRCA	1.87	71	TCGA-AO-A0J5
TCGA-78-7542-01A-21D-2063-08	LUAD	11.34	431	TCGA-78-7542
TCGA-V4-A9EC-01A-11D-A39W-08	UVM	0.61	23	TCGA-V4-A9EC
TCGA-A2-A0ST-01A-12D-A099-09	BRCA	0.71	27	TCGA-A2-A0ST
TCGA-DU-A5TU-01A-11D-A289-08	LGG	1.37	52	TCGA-DU-A5TU
TCGA-ER-A19B-06A-11D-A196-08	SKCM	55	2090	TCGA-ER-A19B
TCGA-49-6742-01A-11D-1855-08	LUAD	8.29	315	TCGA-49-6742
TCGA-UU-A93S-01A-21D-A41F-09	BRCA	4.71	179	TCGA-UU-A93S
TCGA-XF-A9SK-01A-11D-A42E-08	BLCA	4.5	171	TCGA-XF-A9SK
TCGA-P5-A735-01A-11D-A32B-08	LGG	0.74	28	TCGA-P5-A735
TCGA-EI-6884-01A-11D-1924-10	READ	3.61	137	TCGA-EI-6884
TCGA-DD-A4NJ-01A-11D-A27I-10	LIHC	5.03	191	TCGA-DD-A4NJ
TCGA-HV-AA8V-01A-11D-A40W-08	PAAD	1.11	42	TCGA-HV-AA8V
TCGA-B7-A5TJ-01A-11D-A31L-08	STAD	8.21	312	TCGA-B7-A5TJ
TCGA-XF-AAMQ-01A-11D-A42E-08	BLCA	6.34	241	TCGA-XF-AAMQ
TCGA-FT-A61P-01A-11D-A30E-08	BLCA	5.29	201	TCGA-FT-A61P
TCGA-24-2261-01A-01W-0722-08	OV	1.87	71	TCGA-24-2261
TCGA-A3-3387-01A-01D-1534-10	KIRC	2.42	92	TCGA-A3-3387
TCGA-BQ-5890-01A-11D-1589-08	KIRP	2.29	87	TCGA-BQ-5890
TCGA-66-2794-01A-01D-1267-08	LUSC	4.84	184	TCGA-66-2794
TCGA-3C-AALI-01A-11D-A41F-09	BRCA	15.5	589	TCGA-3C-AALI
TCGA-BG-A3EW-01A-11D-A228-09	UCEC	15.26	580	TCGA-BG-A3EW
TCGA-VS-A9V2-01A-11D-A42O-09	CESC	1.39	53	TCGA-VS-A9V2
TCGA-VD-AA8O-01A-11D-A39W-08	UVM	0.47	18	TCGA-VD-AA8O
TCGA-BA-6871-01A-11D-1870-08	HNSC	4.21	160	TCGA-BA-6871
TCGA-BB-7870-01A-11D-2229-08	HNSC	8.66	329	TCGA-BB-7870
TCGA-XF-A9T6-01A-11D-A42E-08	BLCA	9.92	377	TCGA-XF-A9T6
TCGA-A5-A0G2-01A-11W-A062-09	UCEC	909.71	34569	TCGA-A5-A0G2
TCGA-D1-A1O0-01A-11D-A17D-09	UCEC	1.76	67	TCGA-D1-A1O0
TCGA-CV-5977-01A-11D-1683-08	HNSC	2.82	107	TCGA-CV-5977
TCGA-AA-A010-01A-01D-A17O-10	COAD	249.5	9481	TCGA-AA-A010
TCGA-BH-A0AY-01A-21W-A019-09	BRCA	3.5	133	TCGA-BH-A0AY
TCGA-EJ-7123-01A-11D-1961-08	PRAD	3.58	136	TCGA-EJ-7123
TCGA-P3-A5Q6-01A-11D-A28R-08	HNSC	3.84	146	TCGA-P3-A5Q6
TCGA-DK-A6B5-01A-11D-A31L-08	BLCA	4.11	156	TCGA-DK-A6B5
TCGA-BP-5194-01A-02D-1429-08	KIRC	0.92	35	TCGA-BP-5194
TCGA-DS-A1OA-01A-11D-A16Y-08	CESC	1.95	74	TCGA-DS-A1OA
TCGA-G3-A25U-01A-11D-A16V-10	LIHC	3.34	127	TCGA-G3-A25U
TCGA-S3-A6ZH-01A-22D-A32I-09	BRCA	1.11	42	TCGA-S3-A6ZH
TCGA-BR-6456-01A-11D-1800-08	STAD	5.74	218	TCGA-BR-6456
TCGA-KN-8429-01A-11D-2310-10	KICH	0.39	15	TCGA-KN-8429
TCGA-AP-A0LE-01A-11D-A127-09	UCEC	18.11	688	TCGA-AP-A0LE
TCGA-D6-A6EQ-01A-11D-A31L-08	HNSC	2.68	102	TCGA-D6-A6EQ
TCGA-G3-A5SJ-01A-11D-A27I-10	LIHC	3.18	121	TCGA-G3-A5SJ
TCGA-V4-A9EX-01A-11D-A39W-08	UVM	0.37	14	TCGA-V4-A9EX
TCGA-UB-A7MC-01A-11D-A33Q-10	LIHC	2.03	77	TCGA-UB-A7MC
TCGA-EM-A2OY-01A-11D-A202-08	THCA	0.39	15	TCGA-EM-A2OY
TCGA-EE-A3JH-06A-11D-A21A-08	SKCM	6.13	233	TCGA-EE-A3JH
TCGA-DU-6404-02B-11D-A36O-08	LGG	2.58	98	TCGA-DU-6404
TCGA-ER-A19S-06A-11D-A196-08	SKCM	7.47	284	TCGA-ER-A19S
TCGA-IN-A6RI-01A-11D-A32N-08	STAD	3.13	119	TCGA-IN-A6RI
TCGA-43-6143-01A-11D-1817-08	LUSC	19.71	749	TCGA-43-6143
TCGA-RB-A7B8-01A-12D-A33T-08	PAAD	1.45	55	TCGA-RB-A7B8
TCGA-FR-A726-01A-11D-A32N-08	SKCM	234.55	8913	TCGA-FR-A726
TCGA-ZR-A9CJ-01B-11D-A387-09	ESCA	4.24	161	TCGA-ZR-A9CJ
TCGA-DD-AACS-01A-11D-A40R-10	LIHC	1.5	57	TCGA-DD-AACS
TCGA-IR-A3LC-01A-11D-A20U-09	CESC	1.18	45	TCGA-IR-A3LC
TCGA-EM-A1YE-01A-11D-A14W-08	THCA	0.34	13	TCGA-EM-A1YE
TCGA-QR-A6H6-01A-11D-A35D-08	PCPG	0.24	9	TCGA-QR-A6H6
TCGA-EE-A29H-06A-12D-A197-08	SKCM	10.68	406	TCGA-EE-A29H
TCGA-VB-A8QN-01A-11D-A382-10	DLBC	5.39	205	TCGA-VB-A8QN
TCGA-VN-A88M-01A-11D-A34U-08	PRAD	0.63	24	TCGA-VN-A88M
TCGA-C4-A0F6-01A-11D-A10S-08	BLCA	6.29	239	TCGA-C4-A0F6
TCGA-DD-AACP-01A-11D-A40R-10	LIHC	6.08	231	TCGA-DD-AACP
TCGA-FY-A3WA-01A-11D-A22D-08	THCA	0.18	7	TCGA-FY-A3WA
TCGA-DU-7302-01A-11D-2086-08	LGG	1.34	51	TCGA-DU-7302
TCGA-BH-A1FN-01A-11D-A13L-09	BRCA	3.37	128	TCGA-BH-A1FN
TCGA-G7-7502-01A-11D-2201-08	KIRP	1.89	72	TCGA-G7-7502
TCGA-E8-A434-01A-11D-A23M-08	THCA	0.16	6	TCGA-E8-A434
TCGA-E9-A229-01A-31D-A17G-09	BRCA	0.79	30	TCGA-E9-A229
TCGA-63-7022-01A-11D-1945-08	LUSC	6.03	229	TCGA-63-7022
TCGA-AR-A24Q-01A-12D-A167-09	BRCA	5.66	215	TCGA-AR-A24Q
TCGA-SP-A6QK-01A-11D-A35I-08	PCPG	0.29	11	TCGA-SP-A6QK
TCGA-OR-A5JD-01A-11D-A29I-10	ACC	0.87	33	TCGA-OR-A5JD
TCGA-39-5036-01A-01D-1441-08	LUSC	8.08	307	TCGA-39-5036
TCGA-A8-A08R-01A-11W-A050-09	BRCA	7.89	300	TCGA-A8-A08R
TCGA-AO-A03N-01B-11D-A10M-09	BRCA	3.13	119	TCGA-AO-A03N
TCGA-A4-8630-01A-11D-2396-08	KIRP	1.55	59	TCGA-A4-8630
TCGA-A8-A06N-01A-11W-A019-09	BRCA	1.13	43	TCGA-A8-A06N
TCGA-BH-A203-01A-12D-A167-09	BRCA	2.47	94	TCGA-BH-A203
TCGA-CC-A5UE-01A-11D-A28X-10	LIHC	3.97	151	TCGA-CC-A5UE
TCGA-CZ-5451-01A-01D-1501-10	KIRC	2.47	94	TCGA-CZ-5451
TCGA-BR-7901-01A-11D-2201-08	STAD	5.74	218	TCGA-BR-7901
TCGA-A3-A6NI-01A-11D-A33K-10	KIRC	2.29	87	TCGA-A3-A6NI
TCGA-EE-A3J3-06A-11D-A20D-08	SKCM	5.53	210	TCGA-EE-A3J3
TCGA-GN-A264-06A-11D-A196-08	SKCM	6.29	239	TCGA-GN-A264
TCGA-5C-A9VH-01A-11D-A36X-10	LIHC	3.05	116	TCGA-5C-A9VH
TCGA-AG-3732-01A-11D-1657-10	READ	2.68	102	TCGA-AG-3732
TCGA-EM-A1CS-01A-11D-A13W-08	THCA	0.24	9	TCGA-EM-A1CS
TCGA-A6-A567-01A-31D-A28G-10	COAD	1.79	68	TCGA-A6-A567
TCGA-AR-A0U1-01A-11D-A10Y-09	BRCA	2.58	98	TCGA-AR-A0U1
TCGA-S7-A7X0-01A-12D-A35I-08	PCPG	0.5	19	TCGA-S7-A7X0
TCGA-P3-A5QA-01A-11D-A28R-08	HNSC	2.24	85	TCGA-P3-A5QA
TCGA-D1-A168-01A-31D-A12J-09	UCEC	1.68	64	TCGA-D1-A168
TCGA-ER-A2NE-06A-21D-A196-08	SKCM	5.55	211	TCGA-ER-A2NE
TCGA-32-1977-01A-01D-1353-08	GBM	2.53	96	TCGA-32-1977
TCGA-B4-5377-01A-01D-1501-10	KIRC	1.74	66	TCGA-B4-5377
TCGA-BF-A1PU-01A-11D-A19A-08	SKCM	49	1862	TCGA-BF-A1PU
TCGA-DE-A3KN-01A-11D-A20C-08	THCA	0.32	12	TCGA-DE-A3KN
TCGA-55-8621-01A-11D-2393-08	LUAD	2.26	86	TCGA-55-8621
TCGA-62-A470-01A-11D-A24D-08	LUAD	3.63	138	TCGA-62-A470
TCGA-FG-6692-01A-11D-1893-08	LGG	2.39	91	TCGA-FG-6692
TCGA-CM-6168-01A-11D-1650-10	COAD	7.34	279	TCGA-CM-6168
TCGA-BQ-7044-01A-11D-1961-08	KIRP	9.87	375	TCGA-BQ-7044
TCGA-E8-A415-01A-11D-A23M-08	THCA	0.26	10	TCGA-E8-A415
TCGA-56-7580-01A-11D-2042-08	LUSC	8.58	326	TCGA-56-7580
TCGA-EB-A6R0-01A-12D-A32N-08	SKCM	12.45	473	TCGA-EB-A6R0
TCGA-DU-A5TP-01A-11D-A289-08	LGG	0.92	35	TCGA-DU-A5TP
TCGA-EL-A4KD-01A-11D-A257-08	THCA	0.53	20	TCGA-EL-A4KD
TCGA-DS-A1OC-01A-11D-A14W-08	CESC	9.82	373	TCGA-DS-A1OC
TCGA-EJ-5532-01A-01D-1576-08	PRAD	0.74	28	TCGA-EJ-5532
TCGA-DK-A1AF-01A-11D-A13W-08	BLCA	3.45	131	TCGA-DK-A1AF
TCGA-55-8090-01A-11D-2238-08	LUAD	2.68	102	TCGA-55-8090
TCGA-P3-A6T5-01A-11D-A34J-08	HNSC	7.32	278	TCGA-P3-A6T5
TCGA-BT-A20R-01A-12D-A16O-08	BLCA	8.71	331	TCGA-BT-A20R
TCGA-A7-A0CE-01A-11W-A019-09	BRCA	6.32	240	TCGA-A7-A0CE
TCGA-YD-A9TA-06A-11D-A397-08	SKCM	109.87	4175	TCGA-YD-A9TA
TCGA-XM-A8RL-01A-11D-A423-09	THYM	0.11	4	TCGA-XM-A8RL
TCGA-14-1795-01A-01W-0643-08	GBM	12.42	472	TCGA-14-1795
TCGA-OR-A5JV-01A-11D-A29I-10	ACC	0.79	30	TCGA-OR-A5JV
TCGA-DB-A4XC-01A-11D-A26M-08	LGG	0.55	21	TCGA-DB-A4XC
TCGA-32-1982-01A-01D-1494-08	GBM	2.37	90	TCGA-32-1982
TCGA-B0-5710-01A-11D-1669-08	KIRC	1.29	49	TCGA-B0-5710
TCGA-CN-5360-01A-01D-1434-08	HNSC	15.84	602	TCGA-CN-5360
TCGA-AN-A0AJ-01A-11W-A019-09	BRCA	2.61	99	TCGA-AN-A0AJ
TCGA-D1-A160-01A-11D-A122-09	UCEC	16.66	633	TCGA-D1-A160
TCGA-N7-A59B-01A-11D-A28R-08	UCS	1.37	52	TCGA-N7-A59B
TCGA-AA-3875-01A-01W-0900-09	COAD	3.84	146	TCGA-AA-3875
TCGA-MQ-A6BL-01A-11D-A34C-32	MESO	1.39	53	TCGA-MQ-A6BL
TCGA-CV-7414-01A-11D-2078-08	HNSC	8.21	312	TCGA-CV-7414
TCGA-55-7816-01A-11D-2167-08	LUAD	0.05	2	TCGA-55-7816
TCGA-E2-A1L9-01A-11D-A13L-09	BRCA	0.79	30	TCGA-E2-A1L9
TCGA-A2-A0D3-01A-11D-A10Y-09	BRCA	0.92	35	TCGA-A2-A0D3
TCGA-4R-AA8I-01A-11D-A382-10	LIHC	35.87	1363	TCGA-4R-AA8I
TCGA-27-1838-01A-01D-1494-08	GBM	2.97	113	TCGA-27-1838
TCGA-VN-A88L-01A-11D-A34U-08	PRAD	0.74	28	TCGA-VN-A88L
TCGA-E9-A243-01A-21D-A167-09	BRCA	2.32	88	TCGA-E9-A243
TCGA-CD-8533-01A-11D-2340-08	STAD	3.87	147	TCGA-CD-8533
TCGA-E5-A4TZ-01A-11D-A31L-08	BLCA	14.87	565	TCGA-E5-A4TZ
TCGA-BH-A0DS-01A-11W-A071-09	BRCA	1.37	52	TCGA-BH-A0DS
TCGA-EI-7004-01A-11D-1924-10	READ	3.03	115	TCGA-EI-7004
TCGA-CV-A6K2-01A-11D-A31L-08	HNSC	21	798	TCGA-CV-A6K2
TCGA-4Z-AA7O-01A-31D-A391-08	BLCA	5.89	224	TCGA-4Z-AA7O
TCGA-BR-8370-01A-11D-2340-08	STAD	3.45	131	TCGA-BR-8370
TCGA-LN-A49N-01A-11D-A247-09	ESCA	1.68	64	TCGA-LN-A49N
TCGA-B0-5700-01A-11D-1534-10	KIRC	1.87	71	TCGA-B0-5700
TCGA-CW-5581-01A-02D-1534-10	KIRC	1.74	66	TCGA-CW-5581
TCGA-GM-A2DD-01A-11D-A17W-09	BRCA	1.68	64	TCGA-GM-A2DD
TCGA-60-2724-01A-01D-1522-08	LUSC	10.53	400	TCGA-60-2724
TCGA-12-1599-01A-01W-0643-08	GBM	1.24	47	TCGA-12-1599
TCGA-HC-7817-01B-11D-A29Q-08	PRAD	0.63	24	TCGA-HC-7817
TCGA-61-1919-01A-01W-0699-08	OV	2.55	97	TCGA-61-1919
TCGA-AA-3662-01A-01D-1719-10	COAD	2.79	106	TCGA-AA-3662
TCGA-2G-AAGP-01A-11D-A42Y-10	TGCT	0.76	29	TCGA-2G-AAGP
TCGA-DD-A4ND-01A-11D-A25V-10	LIHC	1.74	66	TCGA-DD-A4ND
TCGA-QQ-A5V9-01A-11D-A32I-09	SARC	2.05	78	TCGA-QQ-A5V9
TCGA-64-1681-01A-11D-2063-08	LUAD	2.55	97	TCGA-64-1681
TCGA-80-5607-01A-31D-1945-08	LUAD	3.76	143	TCGA-80-5607
TCGA-FW-A3R5-06A-11D-A23B-08	SKCM	1296.66	49273	TCGA-FW-A3R5
TCGA-BH-A0DG-01A-21D-A12Q-09	BRCA	1.03	39	TCGA-BH-A0DG
TCGA-F7-A623-01A-11D-A28R-08	HNSC	6.05	230	TCGA-F7-A623
TCGA-RD-A8N2-01A-12D-A364-08	STAD	0.05	2	TCGA-RD-A8N2
TCGA-DA-A1I0-06A-11D-A20D-08	SKCM	16.24	617	TCGA-DA-A1I0
TCGA-G4-6307-01A-11D-1719-10	COAD	2.5	95	TCGA-G4-6307
TCGA-QR-A6GO-01A-11D-A35D-08	PCPG	0.32	12	TCGA-QR-A6GO
TCGA-BG-A18B-01A-11D-A12J-09	UCEC	12.18	463	TCGA-BG-A18B
TCGA-EY-A1GU-01A-11D-A13L-09	UCEC	42.58	1618	TCGA-EY-A1GU
TCGA-55-8615-01A-11D-2393-08	LUAD	3.84	146	TCGA-55-8615
TCGA-AX-A3G3-01A-11D-A20S-09	UCEC	4.61	175	TCGA-AX-A3G3
TCGA-12-0657-01A-01W-0348-08	GBM	2.24	85	TCGA-12-0657
TCGA-46-3765-01A-01D-0983-08	LUSC	16.11	612	TCGA-46-3765
TCGA-N8-A4PL-01A-11D-A28R-08	UCS	1.53	58	TCGA-N8-A4PL
TCGA-14-1034-02B-01D-2280-08	GBM	2.74	104	TCGA-14-1034
TCGA-QR-A70M-01A-11D-A35D-08	PCPG	0.26	10	TCGA-QR-A70M
TCGA-CV-7263-01A-11D-2012-08	HNSC	7.68	292	TCGA-CV-7263
TCGA-33-6737-01A-11D-1817-08	LUSC	13.53	514	TCGA-33-6737
TCGA-H8-A6C1-01A-11D-A32N-08	PAAD	0.79	30	TCGA-H8-A6C1
TCGA-C5-A8ZZ-01A-11D-A37N-09	CESC	2.87	109	TCGA-C5-A8ZZ
TCGA-XF-A9T5-01A-11D-A42E-08	BLCA	21.55	819	TCGA-XF-A9T5
TCGA-EB-A3XC-01A-11D-A23B-08	SKCM	13.11	498	TCGA-EB-A3XC
TCGA-CV-7423-01A-11D-2078-08	HNSC	4.21	160	TCGA-CV-7423
TCGA-RY-A845-01A-11D-A36O-08	LGG	0.84	32	TCGA-RY-A845
TCGA-04-1343-01A-01W-0486-08	OV	3.42	130	TCGA-04-1343
TCGA-94-8490-01A-11D-2323-08	LUSC	28.61	1087	TCGA-94-8490
TCGA-BP-5170-01A-01D-1429-08	KIRC	1.26	48	TCGA-BP-5170
TCGA-V1-A9Z7-01A-11D-A41K-08	PRAD	0.89	34	TCGA-V1-A9Z7
TCGA-KO-8417-01A-11D-2310-10	KICH	0.58	22	TCGA-KO-8417
TCGA-EE-A29L-06A-12D-A196-08	SKCM	86.37	3282	TCGA-EE-A29L
TCGA-EW-A1J1-01A-11D-A188-09	BRCA	0.63	24	TCGA-EW-A1J1
TCGA-BQ-7061-01A-11D-1961-08	KIRP	2.97	113	TCGA-BQ-7061
TCGA-IN-A6RO-01A-12D-A33T-08	STAD	8.95	340	TCGA-IN-A6RO
TCGA-DU-A6S6-01A-21D-A32B-08	LGG	0.47	18	TCGA-DU-A6S6
TCGA-55-6980-01A-11D-1945-08	LUAD	1	38	TCGA-55-6980
TCGA-50-5072-01A-21D-1855-08	LUAD	5.16	196	TCGA-50-5072
TCGA-A6-5662-01A-01D-1650-10	COAD	4.39	167	TCGA-A6-5662
TCGA-44-7660-01A-11D-2063-08	LUAD	22.66	861	TCGA-44-7660
TCGA-FS-A1ZU-06A-12D-A196-08	SKCM	5.13	195	TCGA-FS-A1ZU
TCGA-55-7910-01A-11D-2167-08	LUAD	9.34	355	TCGA-55-7910
TCGA-F4-6809-01A-11D-1835-10	COAD	4.82	183	TCGA-F4-6809
TCGA-AB-2877-03A-01W-0732-08	LAML	0.53	20	TCGA-AB-2877
TCGA-EJ-7788-01A-11D-2114-08	PRAD	1.03	39	TCGA-EJ-7788
TCGA-A8-A06P-01A-11W-A019-09	BRCA	1.08	41	TCGA-A8-A06P
TCGA-63-6202-01A-11D-1817-08	LUSC	10.63	404	TCGA-63-6202
TCGA-23-2643-01A-01D-1526-09	OV	1.53	58	TCGA-23-2643
TCGA-HT-A61B-01A-11D-A29Q-08	LGG	1.26	48	TCGA-HT-A61B
TCGA-CR-7385-01A-11D-2012-08	HNSC	4.13	157	TCGA-CR-7385
TCGA-DJ-A3UU-01A-11D-A22D-08	THCA	0.18	7	TCGA-DJ-A3UU
TCGA-D5-7000-01A-11D-1924-10	COAD	3.66	139	TCGA-D5-7000
TCGA-AG-A01L-01A-01W-A00K-09	READ	2.05	78	TCGA-AG-A01L
TCGA-G4-6303-01A-11D-1771-10	COAD	3.21	122	TCGA-G4-6303
TCGA-DE-A2OL-01A-11D-A18F-08	THCA	0.34	13	TCGA-DE-A2OL
TCGA-DJ-A2PY-01A-11D-A18F-08	THCA	0.32	12	TCGA-DJ-A2PY
TCGA-SC-AA5Z-01A-21D-A39R-32	MESO	0.61	23	TCGA-SC-AA5Z
TCGA-OR-A5K0-01A-11D-A29I-10	ACC	1.92	73	TCGA-OR-A5K0
TCGA-C8-A132-01A-31D-A10Y-09	BRCA	2.03	77	TCGA-C8-A132
TCGA-CR-6480-01A-11D-1870-08	HNSC	3.29	125	TCGA-CR-6480
TCGA-MJ-A68H-01A-11D-A307-09	SARC	1.53	58	TCGA-MJ-A68H
TCGA-AA-3856-01A-01W-0900-09	COAD	2.03	77	TCGA-AA-3856
TCGA-CZ-5986-01A-11D-1669-08	KIRC	1.74	66	TCGA-CZ-5986
TCGA-56-8625-01A-11D-2395-08	LUSC	27.05	1028	TCGA-56-8625
TCGA-A4-A772-01A-11D-A33Q-10	KIRP	1.47	56	TCGA-A4-A772
TCGA-38-6178-01A-11D-1753-08	LUAD	2.37	90	TCGA-38-6178
TCGA-EL-A3H8-01A-11D-A20C-08	THCA	0.29	11	TCGA-EL-A3H8
TCGA-EE-A2A5-06A-11D-A197-08	SKCM	17.58	668	TCGA-EE-A2A5
TCGA-HT-7485-01A-11D-2024-08	LGG	0.39	15	TCGA-HT-7485
TCGA-YU-A90Y-01A-11D-A435-10	TGCT	0.45	17	TCGA-YU-A90Y
TCGA-HT-7481-01A-11D-2024-08	LGG	0.84	32	TCGA-HT-7481
TCGA-06-5408-01A-01D-1696-08	GBM	1.55	59	TCGA-06-5408
TCGA-B0-5092-01A-01D-1421-08	KIRC	2.47	94	TCGA-B0-5092
TCGA-K4-AAQO-01A-11D-A38G-08	BLCA	7.84	298	TCGA-K4-AAQO
TCGA-FS-A4F9-06A-11D-A24R-08	SKCM	14.61	555	TCGA-FS-A4F9
TCGA-BR-4253-01A-01D-1126-08	STAD	3.37	128	TCGA-BR-4253
TCGA-FP-7735-01A-11D-2053-08	STAD	3.53	134	TCGA-FP-7735
TCGA-AX-A06J-01A-11W-A027-09	UCEC	2	76	TCGA-AX-A06J
TCGA-56-7731-01A-11D-2122-08	LUSC	22.21	844	TCGA-56-7731
TCGA-85-6560-01A-11D-1817-08	LUSC	12.84	488	TCGA-85-6560
TCGA-86-6562-01A-11D-1753-08	LUAD	1.68	64	TCGA-86-6562
TCGA-85-8287-01A-11D-2293-08	LUSC	8.13	309	TCGA-85-8287
TCGA-60-2709-01A-21D-1817-08	LUSC	5.11	194	TCGA-60-2709
TCGA-98-A539-01A-31D-A25L-08	LUSC	5.42	206	TCGA-98-A539
TCGA-DX-A6YT-01A-21D-A351-09	SARC	17.61	669	TCGA-DX-A6YT
TCGA-EE-A2A2-06A-11D-A196-08	SKCM	50.34	1913	TCGA-EE-A2A2
TCGA-BR-4184-01A-01D-1126-08	STAD	111.76	4247	TCGA-BR-4184
TCGA-60-2706-01A-01W-0877-08	LUSC	0.34	13	TCGA-60-2706
TCGA-VQ-A91W-01A-11D-A410-08	STAD	1.32	50	TCGA-VQ-A91W
TCGA-CV-6935-01A-11D-1912-08	HNSC	13.71	521	TCGA-CV-6935
TCGA-3G-AB0Q-01A-11D-A423-09	THYM	0.66	25	TCGA-3G-AB0Q
TCGA-ZF-A9R2-01A-11D-A391-08	BLCA	4.68	178	TCGA-ZF-A9R2
TCGA-OR-A5JT-01A-11D-A29I-10	ACC	0.95	36	TCGA-OR-A5JT
TCGA-EE-A29W-06A-11D-A196-08	SKCM	9.89	376	TCGA-EE-A29W
TCGA-HU-A4H2-01A-11D-A25D-08	STAD	5.16	196	TCGA-HU-A4H2
TCGA-B0-5120-01A-01D-1421-08	KIRC	1.84	70	TCGA-B0-5120
TCGA-F2-A44H-01A-11D-A26I-08	PAAD	0.63	24	TCGA-F2-A44H
TCGA-D8-A1J8-01A-11D-A13L-09	BRCA	23.92	909	TCGA-D8-A1J8
TCGA-E2-A15A-06A-11D-A12B-09	BRCA	1.03	39	TCGA-E2-A15A
TCGA-WZ-A7V5-01A-11D-A435-10	TGCT	1.13	43	TCGA-WZ-A7V5
TCGA-CG-4300-01A-01D-1158-08	STAD	4	152	TCGA-CG-4300
TCGA-WB-A814-01A-11D-A35I-08	PCPG	0.24	9	TCGA-WB-A814
TCGA-FS-A1ZP-06A-11D-A197-08	SKCM	47.53	1806	TCGA-FS-A1ZP
TCGA-BR-A4CQ-01A-12D-A25D-08	STAD	5.42	206	TCGA-BR-A4CQ
TCGA-F7-8298-01A-11D-2394-08	HNSC	2.82	107	TCGA-F7-8298
TCGA-FG-A4MW-01A-11D-A26M-08	LGG	2.45	93	TCGA-FG-A4MW
TCGA-DD-A11C-01A-11D-A12Z-10	LIHC	3.03	115	TCGA-DD-A11C
TCGA-CH-5772-01A-11D-1576-08	PRAD	1.74	66	TCGA-CH-5772
TCGA-K1-A3PN-01A-11D-A228-09	SARC	1.18	45	TCGA-K1-A3PN
TCGA-AX-A1CA-01A-12D-A135-09	UCEC	3.92	149	TCGA-AX-A1CA
TCGA-CR-5249-01A-01D-1512-08	HNSC	1.05	40	TCGA-CR-5249
TCGA-B0-4818-01A-01D-1501-10	KIRC	2	76	TCGA-B0-4818
TCGA-DD-A1EK-01A-11D-A20W-10	LIHC	2.11	80	TCGA-DD-A1EK
TCGA-38-4631-01A-01D-1753-08	LUAD	23.16	880	TCGA-38-4631
TCGA-EJ-5524-01A-01D-1576-08	PRAD	1.18	45	TCGA-EJ-5524
TCGA-12-0820-01A-01W-0424-08	GBM	2.68	102	TCGA-12-0820
TCGA-AA-3811-01A-01W-0995-10	COAD	66.11	2512	TCGA-AA-3811
TCGA-DD-A1EE-01A-11D-A12Z-10	LIHC	18.87	717	TCGA-DD-A1EE
TCGA-EM-A3SX-01A-11D-A22Z-08	THCA	0.82	31	TCGA-EM-A3SX
TCGA-LN-A5U7-01A-11D-A31U-09	ESCA	3.63	138	TCGA-LN-A5U7
TCGA-24-1603-01A-01W-0551-08	OV	1.32	50	TCGA-24-1603
TCGA-PJ-A5Z9-01A-11D-A28G-10	KIRP	1.71	65	TCGA-PJ-A5Z9
TCGA-D1-A1NY-01A-11D-A16D-09	UCEC	19.5	741	TCGA-D1-A1NY
TCGA-WA-A7GZ-01A-11D-A34J-08	HNSC	6.45	245	TCGA-WA-A7GZ
TCGA-GL-A9DC-01A-11D-A36X-10	KIRP	3.26	124	TCGA-GL-A9DC
TCGA-37-3792-01A-01D-0983-08	LUSC	29.47	1120	TCGA-37-3792
TCGA-OR-A5KY-01A-11D-A29I-10	ACC	0.95	36	TCGA-OR-A5KY
TCGA-EO-A3B1-01A-12D-A19Y-09	UCEC	1.32	50	TCGA-EO-A3B1
TCGA-EK-A2RD-01A-12D-A20U-09	CESC	5.74	218	TCGA-EK-A2RD
TCGA-AF-6136-01A-11D-1826-10	READ	4.08	155	TCGA-AF-6136
TCGA-UZ-A9PU-01A-11D-A42J-10	KIRP	1.71	65	TCGA-UZ-A9PU
TCGA-B6-A0RP-01A-21D-A099-09	BRCA	0.63	24	TCGA-B6-A0RP
TCGA-D3-A2J9-06A-11D-A196-08	SKCM	7.97	303	TCGA-D3-A2J9
TCGA-EL-A3CV-01A-11D-A19J-08	THCA	0.18	7	TCGA-EL-A3CV
TCGA-D9-A4Z6-06A-12D-A25O-08	SKCM	8.97	341	TCGA-D9-A4Z6
TCGA-DQ-5625-01A-01D-1870-08	HNSC	5.74	218	TCGA-DQ-5625
TCGA-ET-A3BW-01A-11D-A19J-08	THCA	0.24	9	TCGA-ET-A3BW
TCGA-MQ-A4LV-01A-11D-A34C-32	MESO	1.32	50	TCGA-MQ-A4LV
TCGA-E2-A576-01A-11D-A31U-09	BRCA	1.55	59	TCGA-E2-A576
TCGA-55-8505-01A-11D-2393-08	LUAD	1.13	43	TCGA-55-8505
TCGA-CF-A47V-01A-11D-A23U-08	BLCA	2.42	92	TCGA-CF-A47V
TCGA-QR-A70Q-01A-13D-A35D-08	PCPG	0.24	9	TCGA-QR-A70Q
TCGA-GK-A6C7-01A-11D-A33K-10	KIRC	6.03	229	TCGA-GK-A6C7
TCGA-A8-A06T-01A-11W-A019-09	BRCA	0.79	30	TCGA-A8-A06T
TCGA-WY-A859-01A-12D-A36O-08	LGG	0.89	34	TCGA-WY-A859
TCGA-DD-AAVY-01A-11D-A40R-10	LIHC	2.87	109	TCGA-DD-AAVY
TCGA-AA-3860-01A-02W-0900-09	COAD	1.84	70	TCGA-AA-3860
TCGA-FF-8061-01A-11D-2210-10	DLBC	4.39	167	TCGA-FF-8061
TCGA-44-7671-01A-11D-2063-08	LUAD	13.71	521	TCGA-44-7671
TCGA-EL-A3GU-01A-11D-A21A-08	THCA	0.66	25	TCGA-EL-A3GU
TCGA-42-2587-01A-01D-1526-09	OV	4.47	170	TCGA-42-2587
TCGA-AR-A2LN-01A-21D-A18P-09	BRCA	1.42	54	TCGA-AR-A2LN
TCGA-VS-A9UP-01A-11D-A42O-09	CESC	6.26	238	TCGA-VS-A9UP
TCGA-AG-A011-01A-01W-A00K-09	READ	3.47	132	TCGA-AG-A011
TCGA-22-A5C4-01A-12D-A27K-08	LUSC	10.82	411	TCGA-22-A5C4
TCGA-12-0656-01A-03W-0348-08	GBM	1.84	70	TCGA-12-0656
TCGA-29-1774-01A-01W-0639-09	OV	1.53	58	TCGA-29-1774
TCGA-23-1114-01B-01W-0633-09	OV	4.32	164	TCGA-23-1114
TCGA-85-A4CN-01A-11D-A24D-08	LUSC	5.68	216	TCGA-85-A4CN
TCGA-55-8094-01A-11D-2238-08	LUAD	13.76	523	TCGA-55-8094
TCGA-B8-A54F-01A-11D-A25V-10	KIRC	1.05	40	TCGA-B8-A54F
TCGA-VD-AA8T-01A-11D-A39W-08	UVM	0.39	15	TCGA-VD-AA8T
TCGA-AX-A2HG-01A-11D-A17D-09	UCEC	29.16	1108	TCGA-AX-A2HG
TCGA-AA-3989-01A-01W-0995-10	COAD	3.92	149	TCGA-AA-3989
TCGA-BR-A4IU-01A-22D-A25D-08	STAD	0.74	28	TCGA-BR-A4IU
TCGA-HU-A4G6-01A-11D-A24D-08	STAD	2.5	95	TCGA-HU-A4G6
TCGA-ZP-A9CV-01A-11D-A382-10	LIHC	3.55	135	TCGA-ZP-A9CV
TCGA-EL-A4K6-01A-12D-A257-08	THCA	0.74	28	TCGA-EL-A4K6
TCGA-99-8032-01A-11D-2238-08	LUAD	12.37	470	TCGA-99-8032
TCGA-DK-A3IL-01A-11D-A20D-08	BLCA	5.63	214	TCGA-DK-A3IL
TCGA-CR-5247-01A-01D-2012-08	HNSC	2.24	85	TCGA-CR-5247
TCGA-M7-A721-01A-12D-A32B-08	PRAD	1	38	TCGA-M7-A721
TCGA-DQ-7591-01A-11D-2078-08	HNSC	1.13	43	TCGA-DQ-7591
TCGA-EE-A29M-06A-11D-A196-08	SKCM	77.03	2927	TCGA-EE-A29M
TCGA-DX-A6BA-01A-11D-A307-09	SARC	1.5	57	TCGA-DX-A6BA
TCGA-2H-A9GN-01A-11D-A37C-09	ESCA	3.53	134	TCGA-2H-A9GN
TCGA-ZJ-AAXN-01A-11D-A42O-09	CESC	1.79	68	TCGA-ZJ-AAXN
TCGA-BT-A20O-01A-21D-A14W-08	BLCA	5.63	214	TCGA-BT-A20O
TCGA-ET-A3BO-01A-11D-A19J-08	THCA	0.21	8	TCGA-ET-A3BO
TCGA-AC-A6IX-06A-11D-A32I-09	BRCA	1.39	53	TCGA-AC-A6IX
TCGA-E9-A1RB-01A-11D-A17G-09	BRCA	0.97	37	TCGA-E9-A1RB
TCGA-XF-A9SY-01A-21D-A42E-08	BLCA	13.97	531	TCGA-XF-A9SY
TCGA-FV-A3R3-01A-11D-A22F-10	LIHC	1.76	67	TCGA-FV-A3R3
TCGA-RD-A8N4-01A-21D-A364-08	STAD	0.16	6	TCGA-RD-A8N4
TCGA-L5-A4OP-01A-11D-A27G-09	ESCA	3.26	124	TCGA-L5-A4OP
TCGA-97-A4M3-01A-11D-A24P-08	LUAD	6	228	TCGA-97-A4M3
TCGA-3B-A9I0-01A-11D-A38Z-09	SARC	0.89	34	TCGA-3B-A9I0
TCGA-G4-6314-01A-11D-1719-10	COAD	8.61	327	TCGA-G4-6314
TCGA-FI-A3PV-01A-11D-A228-09	UCEC	1.97	75	TCGA-FI-A3PV
TCGA-A5-A0VO-01A-21D-A10G-09	UCEC	2.39	91	TCGA-A5-A0VO
TCGA-CZ-5469-01A-01D-1501-10	KIRC	1.45	55	TCGA-CZ-5469
TCGA-EL-A3GW-01A-11D-A202-08	THCA	0.32	12	TCGA-EL-A3GW
TCGA-19-5959-01A-11D-1696-08	GBM	2.68	102	TCGA-19-5959
TCGA-D3-A8GP-06A-11D-A372-08	SKCM	18.53	704	TCGA-D3-A8GP
TCGA-XE-AAOB-01A-11D-A435-10	TGCT	0.39	15	TCGA-XE-AAOB
TCGA-A8-A0AD-01A-11W-A071-09	BRCA	0.92	35	TCGA-A8-A0AD
TCGA-ZJ-AAXJ-01A-11D-A42O-09	CESC	3.29	125	TCGA-ZJ-AAXJ
TCGA-AB-2835-03B-01W-0728-08	LAML	0.21	8	TCGA-AB-2835
TCGA-S9-A6WD-01A-12D-A33T-08	LGG	0.97	37	TCGA-S9-A6WD
TCGA-77-8140-01A-11D-2244-08	LUSC	11.37	432	TCGA-77-8140
TCGA-13-1412-01A-01W-0492-08	OV	1.95	74	TCGA-13-1412
TCGA-GN-A269-01A-11D-A19A-08	SKCM	24.29	923	TCGA-GN-A269
TCGA-BP-4976-01A-01D-1462-08	KIRC	2.89	110	TCGA-BP-4976
TCGA-BG-A2AE-01A-11D-A16D-09	UCEC	3.89	148	TCGA-BG-A2AE
TCGA-B6-A0WW-01A-11D-A10G-09	BRCA	1.16	44	TCGA-B6-A0WW
TCGA-DD-AACD-01A-11D-A40R-10	LIHC	2.87	109	TCGA-DD-AACD
TCGA-P5-A5EW-01A-11D-A27K-08	LGG	0.58	22	TCGA-P5-A5EW
TCGA-BH-A0DX-01A-11D-A10Y-09	BRCA	1.87	71	TCGA-BH-A0DX
TCGA-2F-A9KR-01A-11D-A38G-08	BLCA	7.42	282	TCGA-2F-A9KR
TCGA-EW-A2FR-01A-11D-A21Q-09	BRCA	1.24	47	TCGA-EW-A2FR
TCGA-55-5899-01A-11D-1625-08	LUAD	13.53	514	TCGA-55-5899
TCGA-IB-AAUP-01A-11D-A377-08	PAAD	1.24	47	TCGA-IB-AAUP
TCGA-10-0934-01A-02D-0399-01	OV	0.47	18	TCGA-10-0934
TCGA-MR-A520-01A-11D-A25V-10	LIHC	0.74	28	TCGA-MR-A520
TCGA-XF-AAMX-01A-11D-A42E-08	BLCA	10.34	393	TCGA-XF-AAMX
TCGA-BR-A4CS-01A-11D-A24D-08	STAD	4.95	188	TCGA-BR-A4CS
TCGA-C5-A7CK-01A-11D-A32I-09	CESC	3.97	151	TCGA-C5-A7CK
TCGA-D3-A5GL-06A-11D-A27K-08	SKCM	13.68	520	TCGA-D3-A5GL
TCGA-FS-A4F4-06A-12D-A25O-08	SKCM	1.42	54	TCGA-FS-A4F4
TCGA-55-7726-01A-11D-2167-08	LUAD	3.58	136	TCGA-55-7726
TCGA-EW-A1PG-01A-11D-A142-09	BRCA	0.34	13	TCGA-EW-A1PG
TCGA-78-7163-01A-12D-2063-08	LUAD	1.74	66	TCGA-78-7163
TCGA-BR-7197-01A-11D-2201-08	STAD	10.66	405	TCGA-BR-7197
TCGA-EM-A2OV-01A-11D-A202-08	THCA	0.42	16	TCGA-EM-A2OV
TCGA-DX-AB2L-01A-32D-A417-09	SARC	0.39	15	TCGA-DX-AB2L
TCGA-MI-A75C-01A-11D-A32G-10	LIHC	3.55	135	TCGA-MI-A75C
TCGA-CA-6716-01A-11D-1835-10	COAD	5.26	200	TCGA-CA-6716
TCGA-02-0033-01A-01D-1490-08	GBM	1	38	TCGA-02-0033
TCGA-GC-A3I6-01A-11D-A20D-08	BLCA	6	228	TCGA-GC-A3I6
TCGA-56-8628-01A-11D-2395-08	LUSC	24.89	946	TCGA-56-8628
TCGA-EJ-8474-01A-11D-2395-08	PRAD	3.16	120	TCGA-EJ-8474
TCGA-DB-A75K-01A-11D-A32B-08	LGG	1.18	45	TCGA-DB-A75K
TCGA-44-7672-01A-11D-2063-08	LUAD	10.53	400	TCGA-44-7672
TCGA-L5-A4OR-01A-11D-A27G-09	ESCA	5.45	207	TCGA-L5-A4OR
TCGA-C5-A8XK-01A-11D-A37N-09	CESC	6.97	265	TCGA-C5-A8XK
TCGA-WC-A87W-01A-11D-A39W-08	UVM	0.29	11	TCGA-WC-A87W
TCGA-E9-A22E-01A-11D-A159-09	BRCA	3.82	145	TCGA-E9-A22E
TCGA-77-7337-01A-21D-2042-08	LUSC	10.58	402	TCGA-77-7337
TCGA-SR-A6MR-01A-11D-A35I-08	PCPG	0.24	9	TCGA-SR-A6MR
TCGA-EM-A3AL-01A-11D-A202-08	THCA	0.47	18	TCGA-EM-A3AL
TCGA-QH-A6CW-01A-11D-A32B-08	LGG	1.32	50	TCGA-QH-A6CW
TCGA-49-6767-01A-11D-1855-08	LUAD	14.97	569	TCGA-49-6767
TCGA-28-5219-01A-01D-1486-08	GBM	1.55	59	TCGA-28-5219
TCGA-A2-A0D4-01A-11W-A019-09	BRCA	1.16	44	TCGA-A2-A0D4
TCGA-L5-A891-01A-11D-A36J-09	ESCA	5.08	193	TCGA-L5-A891
TCGA-AG-4021-01A-01D-1733-10	READ	4.68	178	TCGA-AG-4021
TCGA-G3-A5SM-01A-12D-A28X-10	LIHC	4.08	155	TCGA-G3-A5SM
TCGA-CQ-7071-01A-12D-A30E-08	HNSC	13.68	520	TCGA-CQ-7071
TCGA-D1-A16E-01A-22D-A12J-09	UCEC	1.95	74	TCGA-D1-A16E
TCGA-AA-3685-01A-02W-0900-09	COAD	2.68	102	TCGA-AA-3685
TCGA-BQ-5886-01A-11D-1589-08	KIRP	1.74	66	TCGA-BQ-5886
TCGA-17-Z002-01A-01W-0746-08	NA	0.37	14	TCGA-17-Z002
TCGA-BF-A1PX-01A-12D-A19A-08	SKCM	26.16	994	TCGA-BF-A1PX
TCGA-QR-A70H-01A-12D-A35D-08	PCPG	0.37	14	TCGA-QR-A70H
TCGA-GV-A3QI-01A-11D-A21Z-08	BLCA	14.92	567	TCGA-GV-A3QI
TCGA-2L-AAQJ-01A-12D-A397-08	PAAD	2.53	96	TCGA-2L-AAQJ
TCGA-78-7154-01A-11D-2036-08	LUAD	7.74	294	TCGA-78-7154
TCGA-AG-4022-01A-01D-1733-10	READ	2.95	112	TCGA-AG-4022
TCGA-OR-A5JB-01A-11D-A29I-10	ACC	9.74	370	TCGA-OR-A5JB
TCGA-IN-A6RS-01A-12D-A34U-08	STAD	3.29	125	TCGA-IN-A6RS
TCGA-14-1458-01A-01W-0643-08	GBM	6.16	234	TCGA-14-1458
TCGA-FS-A1ZT-06A-11D-A197-08	SKCM	5.5	209	TCGA-FS-A1ZT
TCGA-TQ-A7RS-01A-12D-A33T-08	LGG	0.53	20	TCGA-TQ-A7RS
TCGA-AC-A2BM-01A-11D-A21Q-09	BRCA	0.58	22	TCGA-AC-A2BM
TCGA-44-2661-01A-01D-1105-08	LUAD	2.68	102	TCGA-44-2661
TCGA-QH-A6X9-01A-12D-A32B-08	LGG	1.53	58	TCGA-QH-A6X9
TCGA-BR-8683-01A-11D-2394-08	STAD	4.55	173	TCGA-BR-8683
TCGA-XX-A89A-01A-11D-A36J-09	BRCA	5.11	194	TCGA-XX-A89A
TCGA-GU-AATO-01A-11D-A391-08	BLCA	10	380	TCGA-GU-AATO
TCGA-W5-AA34-01A-11D-A417-09	CHOL	2.18	83	TCGA-W5-AA34
TCGA-S3-AA14-01A-11D-A41F-09	BRCA	0.55	21	TCGA-S3-AA14
TCGA-CW-5591-01A-01D-1534-10	KIRC	1.05	40	TCGA-CW-5591
TCGA-3C-AAAU-01A-11D-A41F-09	BRCA	0.87	33	TCGA-3C-AAAU
TCGA-EO-A3AU-01A-21D-A19Y-09	UCEC	23.53	894	TCGA-EO-A3AU
TCGA-IN-AB1V-01A-21D-A410-08	STAD	1.95	74	TCGA-IN-AB1V
TCGA-BR-4368-01A-01D-1158-08	STAD	41.11	1562	TCGA-BR-4368
TCGA-41-2571-01A-01D-1495-08	GBM	1.55	59	TCGA-41-2571
TCGA-FD-A5C1-01A-11D-A289-08	BLCA	4.42	168	TCGA-FD-A5C1
TCGA-BH-A204-01A-11D-A159-09	BRCA	1.13	43	TCGA-BH-A204
TCGA-B8-A54I-01A-21D-A33K-10	KIRC	1.92	73	TCGA-B8-A54I
TCGA-D8-A1JI-01A-11D-A13L-09	BRCA	0.95	36	TCGA-D8-A1JI
TCGA-17-Z013-01A-01W-0746-08	NA	1.87	71	TCGA-17-Z013
TCGA-QC-A7B5-01A-11D-A33E-09	SARC	69.47	2640	TCGA-QC-A7B5
TCGA-B5-A11J-01A-11D-A122-09	UCEC	14.92	567	TCGA-B5-A11J
TCGA-AC-A3HN-01A-11D-A20S-09	BRCA	0.47	18	TCGA-AC-A3HN
TCGA-06-0184-01A-01D-1491-08	GBM	1.71	65	TCGA-06-0184
TCGA-4Z-AA7Y-01A-11D-A391-08	BLCA	9.58	364	TCGA-4Z-AA7Y
TCGA-04-1336-01A-01W-0486-08	OV	2.13	81	TCGA-04-1336
TCGA-D8-A1JM-01A-11D-A13L-09	BRCA	1.45	55	TCGA-D8-A1JM
TCGA-RD-A8N5-01A-12D-A364-08	STAD	1.08	41	TCGA-RD-A8N5
TCGA-J4-A67R-01A-21D-A30E-08	PRAD	0.53	20	TCGA-J4-A67R
TCGA-L9-A8F4-01A-11D-A397-08	LUAD	23.45	891	TCGA-L9-A8F4
TCGA-DD-A4NR-01A-11D-A30V-10	LIHC	3.74	142	TCGA-DD-A4NR
TCGA-PR-A5PH-01A-11D-A35D-08	PCPG	0.29	11	TCGA-PR-A5PH
TCGA-EL-A3CS-01A-21D-A19J-08	THCA	0.53	20	TCGA-EL-A3CS
TCGA-J9-A52B-01A-11D-A26M-08	PRAD	0.92	35	TCGA-J9-A52B
TCGA-BH-A6R9-01A-21D-A32I-09	BRCA	0.53	20	TCGA-BH-A6R9
TCGA-AB-2854-03B-01W-0728-08	LAML	10.76	409	TCGA-AB-2854
TCGA-3A-A9IU-01A-11D-A397-08	PAAD	1.13	43	TCGA-3A-A9IU
TCGA-TM-A84M-01A-11D-A36O-08	LGG	0.84	32	TCGA-TM-A84M
TCGA-CH-5762-01A-11D-1576-08	PRAD	2	76	TCGA-CH-5762
TCGA-QG-A5Z1-01A-11D-A28G-10	COAD	3.34	127	TCGA-QG-A5Z1
TCGA-KQ-A41N-01A-11D-A339-08	BLCA	88.66	3369	TCGA-KQ-A41N
TCGA-FB-AAQ3-01A-11D-A40W-08	PAAD	1.13	43	TCGA-FB-AAQ3
TCGA-KK-A7B3-01A-11D-A33T-08	PRAD	0.95	36	TCGA-KK-A7B3
TCGA-DA-A95X-06A-11D-A372-08	SKCM	16.37	622	TCGA-DA-A95X
TCGA-13-1482-01A-01W-0549-09	OV	1.87	71	TCGA-13-1482
TCGA-61-1738-01A-01W-0639-09	OV	1.82	69	TCGA-61-1738
TCGA-D1-A16D-01A-11D-A12J-09	UCEC	1.26	48	TCGA-D1-A16D
TCGA-14-1396-01A-01W-0611-08	GBM	10.11	384	TCGA-14-1396
TCGA-A2-A1G4-01A-11D-A13L-09	BRCA	1.05	40	TCGA-A2-A1G4
TCGA-AA-3971-01A-01W-0995-10	COAD	2.82	107	TCGA-AA-3971
TCGA-C8-A135-01A-11D-A10Y-09	BRCA	1.95	74	TCGA-C8-A135
TCGA-V9-A7HT-01A-11D-A33Q-10	KIRP	2.39	91	TCGA-V9-A7HT
TCGA-AB-2883-03A-01W-0732-08	LAML	0.47	18	TCGA-AB-2883
TCGA-DD-AADE-01A-11D-A40R-10	LIHC	3.82	145	TCGA-DD-AADE
TCGA-AA-3980-01A-02W-0995-10	COAD	3.08	117	TCGA-AA-3980
TCGA-A8-A08P-01A-11W-A019-09	BRCA	2.21	84	TCGA-A8-A08P
TCGA-AF-2692-01A-01D-1989-10	READ	1.16	44	TCGA-AF-2692
TCGA-R6-A8WG-01A-11D-A37C-09	ESCA	3.34	127	TCGA-R6-A8WG
TCGA-D1-A17D-01A-12D-A12J-09	UCEC	16.42	624	TCGA-D1-A17D
TCGA-KL-8340-01A-11D-2310-10	KICH	0.55	21	TCGA-KL-8340
TCGA-06-5411-01A-01D-1696-08	GBM	1	38	TCGA-06-5411
TCGA-HC-A76W-01A-11D-A33T-08	PRAD	1.21	46	TCGA-HC-A76W
TCGA-A5-A0GQ-01A-11D-A122-09	UCEC	2.13	81	TCGA-A5-A0GQ
TCGA-BS-A0TA-01A-11D-A10B-09	UCEC	16.5	627	TCGA-BS-A0TA
TCGA-BT-A0YX-01A-11D-A10S-08	BLCA	20.29	771	TCGA-BT-A0YX
TCGA-ER-A3PL-06A-11D-A23B-08	SKCM	12.18	463	TCGA-ER-A3PL
TCGA-73-4670-01A-01D-1265-08	LUAD	10.68	406	TCGA-73-4670
TCGA-A2-A3XV-01A-21D-A23C-09	BRCA	1.13	43	TCGA-A2-A3XV
TCGA-EX-A69M-01A-11D-A32I-09	CESC	1.58	60	TCGA-EX-A69M
TCGA-HC-8256-01A-11D-2260-08	PRAD	0.87	33	TCGA-HC-8256
TCGA-XN-A8T3-01A-11D-A36O-08	PAAD	1.45	55	TCGA-XN-A8T3
TCGA-MT-A51X-01A-11D-A25Y-08	HNSC	1.79	68	TCGA-MT-A51X
TCGA-HZ-8317-01A-11D-2396-08	PAAD	0.32	12	TCGA-HZ-8317
TCGA-66-2778-01A-02D-1522-08	LUSC	4.13	157	TCGA-66-2778
TCGA-ZF-A9RE-01A-11D-A38G-08	BLCA	2.08	79	TCGA-ZF-A9RE
TCGA-HE-A5NJ-01A-11D-A26P-10	KIRP	1.89	72	TCGA-HE-A5NJ
TCGA-B0-5110-01A-01D-1421-08	KIRC	1.89	72	TCGA-B0-5110
TCGA-AB-2894-03A-01W-0733-08	LAML	0.11	4	TCGA-AB-2894
TCGA-BR-8365-01A-21D-2340-08	STAD	0.71	27	TCGA-BR-8365
TCGA-AP-A05P-01A-11W-A062-09	UCEC	1.74	66	TCGA-AP-A05P
TCGA-UC-A7PI-01A-11D-A42O-09	CESC	1.74	66	TCGA-UC-A7PI
TCGA-BP-4972-01A-01D-1462-08	KIRC	1.29	49	TCGA-BP-4972
TCGA-4C-A93U-01A-11D-A397-08	THCA	1.68	64	TCGA-4C-A93U
TCGA-B5-A0KB-01B-11D-A14G-09	UCEC	1.29	49	TCGA-B5-A0KB
TCGA-A2-A0YJ-01A-11D-A10G-09	BRCA	2.47	94	TCGA-A2-A0YJ
TCGA-F4-6569-01A-11D-1771-10	COAD	3.97	151	TCGA-F4-6569
TCGA-HU-A4G2-01A-11D-A25D-08	STAD	1.63	62	TCGA-HU-A4G2
TCGA-CG-5734-01A-11D-1600-08	STAD	2.58	98	TCGA-CG-5734
TCGA-FG-A70Y-01A-12D-A34J-08	LGG	0.55	21	TCGA-FG-A70Y
TCGA-CV-7433-01A-11D-2129-08	HNSC	3.82	145	TCGA-CV-7433
TCGA-EJ-7782-01A-11D-2114-08	PRAD	23.11	878	TCGA-EJ-7782
TCGA-FD-A6TC-01A-21D-A339-08	BLCA	30.61	1163	TCGA-FD-A6TC
TCGA-2J-AABI-01A-12D-A40W-08	PAAD	1	38	TCGA-2J-AABI
TCGA-V1-A9OX-01A-11D-A41K-08	PRAD	0.79	30	TCGA-V1-A9OX
TCGA-A2-A0T4-01A-31D-A099-09	BRCA	1.11	42	TCGA-A2-A0T4
TCGA-B8-5545-01A-01D-1669-08	KIRC	0.71	27	TCGA-B8-5545
TCGA-FD-A6TD-01A-51D-A339-08	BLCA	4.34	165	TCGA-FD-A6TD
TCGA-N9-A4PZ-01A-22D-A28R-08	UCS	1.53	58	TCGA-N9-A4PZ
TCGA-EE-A2MS-06A-11D-A197-08	SKCM	99.95	3798	TCGA-EE-A2MS
TCGA-12-0616-01A-01D-1492-08	GBM	1.29	49	TCGA-12-0616
TCGA-19-5956-01A-11D-1696-08	GBM	236.68	8994	TCGA-19-5956
TCGA-B3-8121-01A-21D-2396-08	KIRP	1.05	40	TCGA-B3-8121
TCGA-EI-6917-01A-11D-1924-10	READ	167.24	6355	TCGA-EI-6917
TCGA-AN-A0AT-01A-11D-A045-09	BRCA	3.71	141	TCGA-AN-A0AT
TCGA-CN-6018-01A-11D-1683-08	HNSC	3.39	129	TCGA-CN-6018
TCGA-BC-A10W-01A-11D-A12Z-10	LIHC	3.32	126	TCGA-BC-A10W
TCGA-85-A511-01A-21D-A25L-08	LUSC	5.89	224	TCGA-85-A511
TCGA-A8-A082-01A-11W-A019-09	BRCA	0.68	26	TCGA-A8-A082
TCGA-2Y-A9H3-01A-11D-A382-10	LIHC	5.63	214	TCGA-2Y-A9H3
TCGA-31-1959-01A-01W-0699-08	OV	2.26	86	TCGA-31-1959
TCGA-P4-A5EB-01A-11D-A28G-10	KIRP	4.29	163	TCGA-P4-A5EB
TCGA-R5-A7ZR-01A-11D-A34U-08	STAD	2.13	81	TCGA-R5-A7ZR
TCGA-F4-6570-01A-11D-1771-10	COAD	55.82	2121	TCGA-F4-6570
TCGA-A3-A8OU-01A-11D-A36X-10	KIRC	2.45	93	TCGA-A3-A8OU
TCGA-QR-A70P-01A-11D-A35D-08	PCPG	0.76	29	TCGA-QR-A70P
TCGA-BP-4998-01A-01D-1462-08	KIRC	1.11	42	TCGA-BP-4998
TCGA-91-A4BC-01A-11D-A24D-08	LUAD	13.76	523	TCGA-91-A4BC
TCGA-EO-A3AY-01A-12D-A19Y-09	UCEC	107.61	4089	TCGA-EO-A3AY
TCGA-VM-A8CF-01A-11D-A36O-08	LGG	1.29	49	TCGA-VM-A8CF
TCGA-BH-A0EE-01A-11W-A050-09	BRCA	4.18	159	TCGA-BH-A0EE
TCGA-A2-A3Y0-01A-11D-A23C-09	BRCA	4.89	186	TCGA-A2-A3Y0
TCGA-AG-A00C-01A-01W-A00K-09	READ	4.37	166	TCGA-AG-A00C
TCGA-61-1737-01A-01W-0639-09	OV	4.13	157	TCGA-61-1737
TCGA-AC-A2FK-01A-12D-A17W-09	BRCA	0.05	2	TCGA-AC-A2FK
TCGA-24-1103-01A-01W-0488-09	OV	2.29	87	TCGA-24-1103
TCGA-WC-A87T-01A-11D-A39W-08	UVM	0.34	13	TCGA-WC-A87T
TCGA-D1-A0ZN-01A-11D-A122-09	UCEC	1.53	58	TCGA-D1-A0ZN
TCGA-AC-A2QH-01A-11D-A18P-09	BRCA	0.92	35	TCGA-AC-A2QH
TCGA-19-5950-01A-11D-1696-08	GBM	1.79	68	TCGA-19-5950
TCGA-FC-A66V-01A-21D-A30E-08	PRAD	0.05	2	TCGA-FC-A66V
TCGA-GS-A9TT-01A-11D-A382-10	DLBC	8.29	315	TCGA-GS-A9TT
TCGA-DX-A8BT-01A-11D-A37C-09	SARC	2.66	101	TCGA-DX-A8BT
TCGA-13-1501-01A-01W-0545-08	OV	2.68	102	TCGA-13-1501
TCGA-50-5933-01A-11D-1753-08	LUAD	16.53	628	TCGA-50-5933
TCGA-LN-A7HY-01A-12D-A351-09	ESCA	4.84	184	TCGA-LN-A7HY
TCGA-UB-A7MD-01A-12D-A34Z-10	LIHC	3.61	137	TCGA-UB-A7MD
TCGA-TS-A7OU-01B-11D-A39R-32	MESO	1.18	45	TCGA-TS-A7OU
TCGA-BS-A0V7-01A-21D-A122-09	UCEC	1.82	69	TCGA-BS-A0V7
TCGA-AB-2839-03B-01W-0728-08	LAML	0.26	10	TCGA-AB-2839
TCGA-LN-A49V-01A-11D-A247-09	ESCA	3.76	143	TCGA-LN-A49V
TCGA-BP-4974-01A-01D-1462-08	KIRC	1.08	41	TCGA-BP-4974
TCGA-41-4097-01A-01D-1353-08	GBM	1.47	56	TCGA-41-4097
TCGA-YS-A95B-01A-11D-A39R-32	MESO	0.63	24	TCGA-YS-A95B
TCGA-W5-AA39-01A-11D-A417-09	CHOL	21.66	823	TCGA-W5-AA39
TCGA-HT-A74K-01A-11D-A32B-08	LGG	1.03	39	TCGA-HT-A74K
TCGA-V4-A9EH-01A-11D-A39W-08	UVM	0.32	12	TCGA-V4-A9EH
TCGA-A6-A566-01A-11D-A28G-10	COAD	5.53	210	TCGA-A6-A566
TCGA-3G-AB14-01A-11D-A423-09	THYM	0.42	16	TCGA-3G-AB14
TCGA-C5-A1BN-01B-11D-A14W-08	CESC	2.11	80	TCGA-C5-A1BN
TCGA-B9-A8YH-01A-11D-A36X-10	KIRP	2.95	112	TCGA-B9-A8YH
TCGA-BP-4760-01A-02D-1421-08	KIRC	0.53	20	TCGA-BP-4760
TCGA-ZG-A9L4-01A-11D-A41K-08	PRAD	0.82	31	TCGA-ZG-A9L4
TCGA-EE-A182-06A-11D-A196-08	SKCM	49	1862	TCGA-EE-A182
TCGA-CJ-4882-01A-02D-1429-08	KIRC	2.37	90	TCGA-CJ-4882
TCGA-G9-6363-01A-21D-1786-08	PRAD	1.79	68	TCGA-G9-6363
TCGA-BP-5195-01A-02D-1429-08	KIRC	2.03	77	TCGA-BP-5195
TCGA-E2-A573-01A-11D-A29N-09	BRCA	1.53	58	TCGA-E2-A573
TCGA-G4-6294-01A-11D-1806-10	COAD	4.84	184	TCGA-G4-6294
TCGA-WJ-A86L-01A-12D-A45V-10	LIHC	4	152	TCGA-WJ-A86L
TCGA-26-1439-01A-01D-1353-08	GBM	1.45	55	TCGA-26-1439
TCGA-C5-A7CO-01A-11D-A351-09	CESC	3.45	131	TCGA-C5-A7CO
TCGA-OR-A5KU-01A-11D-A29I-10	ACC	0.74	28	TCGA-OR-A5KU
TCGA-BH-A201-01A-11D-A14K-09	BRCA	0.63	24	TCGA-BH-A201
TCGA-22-5482-01A-01D-1632-08	LUSC	5.05	192	TCGA-22-5482
TCGA-YL-A8SQ-01B-11D-A377-08	PRAD	1.13	43	TCGA-YL-A8SQ
TCGA-BH-A0AU-01A-11D-A12Q-09	BRCA	0.66	25	TCGA-BH-A0AU
TCGA-HC-7819-01A-11D-2114-08	PRAD	1.39	53	TCGA-HC-7819
TCGA-QR-A705-01A-11D-A35D-08	PCPG	0.32	12	TCGA-QR-A705
TCGA-EM-A3AN-01A-11D-A202-08	THCA	0.21	8	TCGA-EM-A3AN
TCGA-SX-A7SO-01A-11D-A34Z-10	KIRP	1.47	56	TCGA-SX-A7SO
TCGA-AX-A3FV-01A-11D-A228-09	UCEC	2.89	110	TCGA-AX-A3FV
TCGA-05-4250-01A-01D-1105-08	LUAD	10.66	405	TCGA-05-4250
TCGA-DE-A0XZ-01A-11D-A17V-08	THCA	0.71	27	TCGA-DE-A0XZ
TCGA-WE-AAA3-06A-11D-A38G-08	SKCM	12.45	473	TCGA-WE-AAA3
TCGA-A2-A0CQ-01A-21W-A050-09	BRCA	1.13	43	TCGA-A2-A0CQ
TCGA-F7-A61V-01A-11D-A28R-08	HNSC	3.13	119	TCGA-F7-A61V
TCGA-CN-4736-01A-01D-1434-08	HNSC	2.79	106	TCGA-CN-4736
TCGA-DS-A7WI-01A-12D-A351-09	CESC	0.89	34	TCGA-DS-A7WI
TCGA-VR-AA4D-01A-11D-A37C-09	ESCA	3.11	118	TCGA-VR-AA4D
TCGA-VR-A8EW-01A-11D-A36J-09	ESCA	3.55	135	TCGA-VR-A8EW
TCGA-ZS-A9CG-01A-11D-A36X-10	LIHC	2.45	93	TCGA-ZS-A9CG
TCGA-HU-8602-01A-11D-2394-08	STAD	103.68	3940	TCGA-HU-8602
TCGA-D9-A149-06A-11D-A196-08	SKCM	26.61	1011	TCGA-D9-A149
TCGA-EJ-5510-01A-01D-1576-08	PRAD	0.68	26	TCGA-EJ-5510
TCGA-ZJ-AAXB-01A-11D-A42O-09	CESC	4.71	179	TCGA-ZJ-AAXB
TCGA-33-4533-01A-01D-1267-08	LUSC	8.76	333	TCGA-33-4533
TCGA-EL-A3ZS-01A-12D-A23M-08	THCA	0.13	5	TCGA-EL-A3ZS
TCGA-58-8388-01A-11D-2323-08	LUSC	5.39	205	TCGA-58-8388
TCGA-F5-6861-01A-11D-1924-10	READ	3.18	121	TCGA-F5-6861
TCGA-FP-A8CX-01A-11D-A364-08	STAD	2.84	108	TCGA-FP-A8CX
TCGA-05-4389-01A-01D-1265-08	LUAD	7.29	277	TCGA-05-4389
TCGA-A3-3308-01A-01D-0966-08	KIRC	2.45	93	TCGA-A3-3308
TCGA-ET-A2N3-01B-21D-A23M-08	THCA	0.29	11	TCGA-ET-A2N3
TCGA-LN-A4A5-01A-21D-A27G-09	ESCA	2.05	78	TCGA-LN-A4A5
TCGA-FI-A2D4-01A-12D-A17D-09	UCEC	11.5	437	TCGA-FI-A2D4
TCGA-63-7021-01A-11D-1945-08	LUSC	8.08	307	TCGA-63-7021
TCGA-FI-A2EY-01A-12D-A18P-09	UCEC	3.05	116	TCGA-FI-A2EY
TCGA-2Z-A9J8-01A-11D-A42J-10	KIRP	0.84	32	TCGA-2Z-A9J8
TCGA-B9-4617-01A-01D-1252-08	KIRP	1.37	52	TCGA-B9-4617
TCGA-VS-A94Z-01A-11D-A387-09	CESC	23.11	878	TCGA-VS-A94Z
TCGA-HF-7132-01A-11D-2053-08	STAD	40.03	1521	TCGA-HF-7132
TCGA-AD-A5EK-01A-11D-A28G-10	COAD	2.84	108	TCGA-AD-A5EK
TCGA-S9-A6UB-01A-21D-A33T-08	LGG	0.87	33	TCGA-S9-A6UB
TCGA-96-8170-01A-11D-2293-08	LUSC	8	304	TCGA-96-8170
TCGA-37-3789-01A-01D-0983-08	LUSC	22.82	867	TCGA-37-3789
TCGA-YL-A8SJ-01B-11D-A377-08	PRAD	0.97	37	TCGA-YL-A8SJ
TCGA-EM-A3FQ-06A-11D-A21A-08	THCA	0.37	14	TCGA-EM-A3FQ
TCGA-61-1730-01A-01W-0639-09	OV	2.16	82	TCGA-61-1730
TCGA-BR-8682-01A-11D-2394-08	STAD	2.18	83	TCGA-BR-8682
TCGA-12-0822-01A-01W-0424-08	GBM	2.29	87	TCGA-12-0822
TCGA-DU-7018-01A-11D-2024-08	LGG	1.21	46	TCGA-DU-7018
TCGA-EB-A6QZ-01A-12D-A32N-08	SKCM	9	342	TCGA-EB-A6QZ
TCGA-G9-6339-01A-12D-A30X-08	PRAD	1.24	47	TCGA-G9-6339
TCGA-B0-5691-01A-11D-1534-10	KIRC	1.68	64	TCGA-B0-5691
TCGA-AG-A01Y-01A-41W-A096-10	READ	2.76	105	TCGA-AG-A01Y
TCGA-VQ-A94R-01A-11D-A410-08	STAD	9	342	TCGA-VQ-A94R
TCGA-25-2401-01A-01W-0799-08	OV	2.68	102	TCGA-25-2401
TCGA-B6-A0I2-01A-11W-A050-09	BRCA	1.84	70	TCGA-B6-A0I2
TCGA-G5-6235-01A-11D-1733-10	READ	4	152	TCGA-G5-6235
TCGA-CH-5768-01A-11D-1576-08	PRAD	1.42	54	TCGA-CH-5768
TCGA-AF-3914-01A-01W-1073-09	READ	4.05	154	TCGA-AF-3914
TCGA-H2-A421-01A-11D-A23M-08	THCA	0.68	26	TCGA-H2-A421
TCGA-FS-A1ZR-06A-21D-A197-08	SKCM	37.24	1415	TCGA-FS-A1ZR
TCGA-DD-AADM-01A-11D-A40R-10	LIHC	5.84	222	TCGA-DD-AADM
TCGA-DJ-A2PX-01A-11D-A18F-08	THCA	2.66	101	TCGA-DJ-A2PX
TCGA-SW-A7EA-01A-12D-A34U-08	STAD	19.66	747	TCGA-SW-A7EA
TCGA-B2-4102-01A-02D-1386-10	KIRC	2.26	86	TCGA-B2-4102
TCGA-AD-6965-01A-11D-1924-10	COAD	4	152	TCGA-AD-6965
TCGA-CR-6493-01A-11D-1870-08	HNSC	1.03	39	TCGA-CR-6493
TCGA-A5-A0RA-01A-21D-A10B-09	UCEC	2.39	91	TCGA-A5-A0RA
TCGA-IG-A6QS-01A-12D-A33E-09	ESCA	1.87	71	TCGA-IG-A6QS
TCGA-KU-A66T-01A-11D-A30E-08	HNSC	3.34	127	TCGA-KU-A66T
TCGA-14-0736-01A-01D-2280-08	GBM	1.97	75	TCGA-14-0736
TCGA-75-6205-01A-11D-1753-08	LUAD	1.5	57	TCGA-75-6205
TCGA-S7-A7WX-01A-11D-A35I-08	PCPG	0.21	8	TCGA-S7-A7WX
TCGA-HQ-A5ND-01A-11D-A26M-08	BLCA	2.87	109	TCGA-HQ-A5ND
TCGA-G3-A25V-01A-11D-A16V-10	LIHC	2.39	91	TCGA-G3-A25V
TCGA-AF-3911-01A-01D-1733-10	READ	3.03	115	TCGA-AF-3911
TCGA-K7-A5RF-01A-11D-A28X-10	LIHC	3.89	148	TCGA-K7-A5RF
TCGA-CV-7089-01A-11D-2012-08	HNSC	10.82	411	TCGA-CV-7089
TCGA-E9-A249-01A-11D-A167-09	BRCA	0.71	27	TCGA-E9-A249
TCGA-05-4396-01A-21D-1855-08	LUAD	45.47	1728	TCGA-05-4396
TCGA-92-8065-01A-11D-2244-08	LUSC	8.39	319	TCGA-92-8065
TCGA-PC-A5DK-01A-11D-A27P-09	SARC	0.55	21	TCGA-PC-A5DK
TCGA-A2-A3XZ-01A-42D-A23C-09	BRCA	1.16	44	TCGA-A2-A3XZ
TCGA-A7-A0CG-01A-11W-A019-09	BRCA	1.84	70	TCGA-A7-A0CG
TCGA-TK-A8OK-01A-22D-A364-08	PRAD	1.26	48	TCGA-TK-A8OK
TCGA-B5-A11G-01A-13D-A122-09	UCEC	18.79	714	TCGA-B5-A11G
TCGA-UN-AAZ9-01A-11D-A382-10	KIRP	0.76	29	TCGA-UN-AAZ9
TCGA-55-6984-01A-11D-1945-08	LUAD	1.32	50	TCGA-55-6984
TCGA-94-7943-01A-11D-2184-08	LUSC	6.39	243	TCGA-94-7943
TCGA-B7-A5TN-01A-21D-A31L-08	STAD	2.55	97	TCGA-B7-A5TN
TCGA-TS-A7OZ-01A-21D-A39R-32	MESO	1.5	57	TCGA-TS-A7OZ
TCGA-BH-A0GY-01A-11W-A071-09	BRCA	1.05	40	TCGA-BH-A0GY
TCGA-CF-A47S-01A-11D-A23U-08	BLCA	0.84	32	TCGA-CF-A47S
TCGA-OL-A6VR-01A-32D-A33E-09	BRCA	0.82	31	TCGA-OL-A6VR
TCGA-D6-A4Z9-01A-11D-A25D-08	HNSC	2.76	105	TCGA-D6-A4Z9
TCGA-KN-8437-01A-11D-2310-10	KICH	0.24	9	TCGA-KN-8437
TCGA-ZF-AA4X-01A-11D-A38G-08	BLCA	20.37	774	TCGA-ZF-AA4X
TCGA-XF-AAN3-01A-11D-A42E-08	BLCA	4.92	187	TCGA-XF-AAN3
TCGA-E7-A3X6-01A-12D-A22Z-08	BLCA	3.71	141	TCGA-E7-A3X6
TCGA-AN-A0XU-01A-11D-A10G-09	BRCA	3.55	135	TCGA-AN-A0XU
TCGA-18-3411-01A-01D-0983-08	LUSC	12.89	490	TCGA-18-3411
TCGA-86-8279-01A-11D-2284-08	LUAD	15.34	583	TCGA-86-8279
TCGA-VP-A87C-01A-11D-A34U-08	PRAD	0.63	24	TCGA-VP-A87C
TCGA-OR-A5LK-01A-11D-A29I-10	ACC	1.45	55	TCGA-OR-A5LK
TCGA-S7-A7WV-01A-11D-A35I-08	PCPG	0.16	6	TCGA-S7-A7WV
TCGA-A8-A0A6-01A-12W-A071-09	BRCA	0.95	36	TCGA-A8-A0A6
TCGA-AR-A24K-01A-11D-A167-09	BRCA	0.87	33	TCGA-AR-A24K
TCGA-DX-AB2G-01A-11D-A38Z-09	SARC	1.08	41	TCGA-DX-AB2G
TCGA-44-7670-01A-11D-2063-08	LUAD	67.37	2560	TCGA-44-7670
TCGA-EE-A2GB-06A-11D-A197-08	SKCM	22.16	842	TCGA-EE-A2GB
TCGA-FU-A770-01A-11D-A33O-09	CESC	1.53	58	TCGA-FU-A770
TCGA-AB-2913-03A-01W-0732-08	LAML	0.42	16	TCGA-AB-2913
TCGA-59-2372-01A-01D-1526-09	OV	2.68	102	TCGA-59-2372
TCGA-UZ-A9PR-01A-11D-A42J-10	KIRP	3.26	124	TCGA-UZ-A9PR
TCGA-D3-A8GJ-06A-11D-A372-08	SKCM	6.39	243	TCGA-D3-A8GJ
TCGA-BR-8058-01A-31D-2340-08	STAD	1.53	58	TCGA-BR-8058
TCGA-EL-A3MW-01A-11D-A20C-08	THCA	0.24	9	TCGA-EL-A3MW
TCGA-BR-8483-01A-31D-2394-08	STAD	3.84	146	TCGA-BR-8483
TCGA-V4-A9ED-01A-11D-A39W-08	UVM	0.24	9	TCGA-V4-A9ED
TCGA-DA-A1HW-06A-11D-A19A-08	SKCM	14.29	543	TCGA-DA-A1HW
TCGA-AK-3427-01A-01D-0966-08	KIRC	0.53	20	TCGA-AK-3427
TCGA-A2-A0ES-01A-11D-A10Y-09	BRCA	0.55	21	TCGA-A2-A0ES
TCGA-SP-A6QJ-01A-11D-A35I-08	PCPG	0.34	13	TCGA-SP-A6QJ
TCGA-BH-A18V-01A-11D-A12B-09	BRCA	6.03	229	TCGA-BH-A18V
TCGA-BH-A0H7-01A-13W-A071-09	BRCA	2.74	104	TCGA-BH-A0H7
TCGA-2G-AAGC-01A-21D-A42Y-10	TGCT	0.53	20	TCGA-2G-AAGC
TCGA-18-3421-01A-01D-0983-08	LUSC	18.45	701	TCGA-18-3421
TCGA-19-2624-01A-01D-1495-08	GBM	1.42	54	TCGA-19-2624
TCGA-A7-A26J-01A-11D-A272-09	BRCA	0.82	31	TCGA-A7-A26J
TCGA-S9-A89Z-01A-11D-A36O-08	LGG	1.84	70	TCGA-S9-A89Z
TCGA-DU-6397-01A-11D-1705-08	LGG	1.03	39	TCGA-DU-6397
TCGA-3B-A9HY-01A-11D-A38Z-09	SARC	1.71	65	TCGA-3B-A9HY
TCGA-06-A7TL-01A-11D-A391-08	GBM	0.92	35	TCGA-06-A7TL
TCGA-EM-A2CT-01A-11D-A17V-08	THCA	0.76	29	TCGA-EM-A2CT
TCGA-DX-A48V-01A-11D-A307-09	SARC	1.18	45	TCGA-DX-A48V
TCGA-IB-A7M4-01A-11D-A36O-08	PAAD	2.08	79	TCGA-IB-A7M4
TCGA-D1-A101-01A-12D-A10M-09	UCEC	16.16	614	TCGA-D1-A101
TCGA-DH-5142-01A-01D-1468-08	LGG	1.21	46	TCGA-DH-5142
TCGA-61-2612-01A-01W-1092-09	OV	1.29	49	TCGA-61-2612
TCGA-EW-A1P4-01A-21D-A142-09	BRCA	1.92	73	TCGA-EW-A1P4
TCGA-XF-A8HC-01A-11D-A364-08	BLCA	4.5	171	TCGA-XF-A8HC
TCGA-EM-A2CM-01A-11D-A17V-08	THCA	0.89	34	TCGA-EM-A2CM
TCGA-AR-A0TT-01A-31D-A099-09	BRCA	1.87	71	TCGA-AR-A0TT
TCGA-06-0154-01A-03D-1491-08	GBM	1.79	68	TCGA-06-0154
TCGA-A2-A0CX-01A-21W-A019-09	BRCA	8.39	319	TCGA-A2-A0CX
TCGA-AB-2834-03B-01W-0728-08	LAML	0.79	30	TCGA-AB-2834
TCGA-D8-A1XC-01A-11D-A14G-09	BRCA	0.87	33	TCGA-D8-A1XC
TCGA-09-2049-01D-01W-0799-08	OV	4.53	172	TCGA-09-2049
TCGA-06-0171-01A-02D-1491-08	GBM	1.71	65	TCGA-06-0171
TCGA-FC-A6HD-01A-11D-A31L-08	PRAD	1.03	39	TCGA-FC-A6HD
TCGA-CQ-6223-01A-11D-1912-08	HNSC	3.45	131	TCGA-CQ-6223
TCGA-EB-A3XD-01A-22D-A23B-08	SKCM	12.68	482	TCGA-EB-A3XD
TCGA-E9-A22G-01A-11D-A159-09	BRCA	2.97	113	TCGA-E9-A22G
TCGA-19-1786-01A-01W-0643-08	GBM	2.03	77	TCGA-19-1786
TCGA-N1-A6IA-01A-12D-A32I-09	SARC	1.08	41	TCGA-N1-A6IA
TCGA-BH-A18H-01A-11D-A12B-09	BRCA	1.37	52	TCGA-BH-A18H
TCGA-HV-A7OP-01A-11D-A33T-08	PAAD	2.87	109	TCGA-HV-A7OP
TCGA-22-4594-01A-01D-1267-08	LUSC	10.58	402	TCGA-22-4594
TCGA-AF-6655-01A-11D-1826-10	READ	2.24	85	TCGA-AF-6655
TCGA-63-7020-01A-11D-1945-08	LUSC	6.34	241	TCGA-63-7020
TCGA-AG-3881-01A-01W-0899-10	READ	3.95	150	TCGA-AG-3881
TCGA-CV-7245-01A-11D-2012-08	HNSC	31.5	1197	TCGA-CV-7245
TCGA-2A-A8W3-01A-11D-A377-08	PRAD	1.21	46	TCGA-2A-A8W3
TCGA-AP-A1E1-01A-11D-A135-09	UCEC	18.68	710	TCGA-AP-A1E1
TCGA-PK-A5HC-01A-11D-A30A-10	ACC	1.89	72	TCGA-PK-A5HC
TCGA-QQ-A8VD-01A-42D-A38Z-09	SARC	0.47	18	TCGA-QQ-A8VD
TCGA-DK-AA6Q-01A-11D-A391-08	BLCA	3.68	140	TCGA-DK-AA6Q
TCGA-EV-5901-01A-11D-1589-08	KIRP	1.16	44	TCGA-EV-5901
TCGA-CQ-5332-01A-01D-1683-08	HNSC	4.42	168	TCGA-CQ-5332
TCGA-SP-A6QG-01A-12D-A35I-08	PCPG	0.18	7	TCGA-SP-A6QG
TCGA-S7-A7WR-01A-11D-A35I-08	PCPG	0.11	4	TCGA-S7-A7WR
TCGA-EJ-5519-01A-01D-1576-08	PRAD	2.61	99	TCGA-EJ-5519
TCGA-10-0933-01A-01W-0420-08	OV	2.58	98	TCGA-10-0933
TCGA-AX-A1CN-01A-11D-A135-09	UCEC	1.18	45	TCGA-AX-A1CN
TCGA-AA-3861-01A-01W-0995-10	COAD	4.5	171	TCGA-AA-3861
TCGA-2Y-A9HA-01A-11D-A38X-10	LIHC	4.63	176	TCGA-2Y-A9HA
TCGA-C5-A1M8-01A-21D-A13W-08	CESC	2.05	78	TCGA-C5-A1M8
TCGA-BH-A5J0-01A-11D-A27P-09	BRCA	1.97	75	TCGA-BH-A5J0
TCGA-DK-AA6R-01A-11D-A42E-08	BLCA	11	418	TCGA-DK-AA6R
TCGA-DJ-A3VE-01A-11D-A23M-08	THCA	0.34	13	TCGA-DJ-A3VE
TCGA-55-6969-01A-11D-1945-08	LUAD	15	570	TCGA-55-6969
TCGA-AX-A3G4-01A-11D-A20S-09	UCEC	1.26	48	TCGA-AX-A3G4
TCGA-BH-A0BV-01A-11W-A019-09	BRCA	1.71	65	TCGA-BH-A0BV
TCGA-XM-A8RE-01A-11D-A423-09	THYM	0.24	9	TCGA-XM-A8RE
TCGA-KL-8338-01A-11D-2310-10	KICH	0.76	29	TCGA-KL-8338
TCGA-75-6212-01A-11D-1753-08	LUAD	0.66	25	TCGA-75-6212
TCGA-21-5783-01A-41D-2184-08	LUSC	13.16	500	TCGA-21-5783
TCGA-CV-6953-01A-11D-1912-08	HNSC	9.42	358	TCGA-CV-6953
TCGA-D5-6920-01A-11D-1924-10	COAD	3.66	139	TCGA-D5-6920
TCGA-CH-5765-01A-11D-1576-08	PRAD	1.05	40	TCGA-CH-5765
TCGA-24-1474-01A-01W-0551-08	OV	2.53	96	TCGA-24-1474
TCGA-EM-A3AK-01A-11D-A202-08	THCA	0.34	13	TCGA-EM-A3AK
TCGA-EB-A3Y7-01A-11D-A23B-08	SKCM	35.92	1365	TCGA-EB-A3Y7
TCGA-EK-A2RA-01A-11D-A18J-09	CESC	7.05	268	TCGA-EK-A2RA
TCGA-VQ-A8PQ-01A-11D-A410-08	STAD	0.42	16	TCGA-VQ-A8PQ
TCGA-AB-2887-03A-01W-0732-08	LAML	0.08	3	TCGA-AB-2887
TCGA-27-2518-01A-01D-1494-08	GBM	1.63	62	TCGA-27-2518
TCGA-2G-AAFI-01A-21D-A42Y-10	TGCT	0.26	10	TCGA-2G-AAFI
TCGA-DY-A1DG-01A-11D-A152-10	READ	5.47	208	TCGA-DY-A1DG
TCGA-EO-A3KX-01A-11D-A228-09	UCEC	108.16	4110	TCGA-EO-A3KX
TCGA-EX-A1H5-01A-31D-A13W-08	CESC	1.5	57	TCGA-EX-A1H5
TCGA-D1-A161-01A-11D-A122-09	UCEC	2.84	108	TCGA-D1-A161
TCGA-13-0920-01A-01W-0420-08	OV	9.32	354	TCGA-13-0920
TCGA-62-A46P-01A-11D-A24D-08	LUAD	8.37	318	TCGA-62-A46P
TCGA-2F-A9KW-01A-11D-A38G-08	BLCA	3.47	132	TCGA-2F-A9KW
TCGA-BG-A0M6-01A-31D-A10B-09	UCEC	1.45	55	TCGA-BG-A0M6
TCGA-86-8673-01A-11D-2393-08	LUAD	14.95	568	TCGA-86-8673
TCGA-GR-A4D4-01A-11D-A31X-10	DLBC	3.03	115	TCGA-GR-A4D4
TCGA-49-AAR2-01A-11D-A397-08	LUAD	12.11	460	TCGA-49-AAR2
TCGA-06-0241-01A-02D-1491-08	GBM	1.74	66	TCGA-06-0241
TCGA-86-A4P7-01A-11D-A24P-08	LUAD	2.03	77	TCGA-86-A4P7
[truncated: 8,338 more rows]

## Sheet: LF
Supplementary Data 6. Leukocyte Fraction (LF) of Pan-cancer Analysis
Cancer_type	Tumor_Sample_Barcode	Leukocyte_Fraction
ACC	TCGA-OR-A5J1-01A-11D-A29J-05	0.0463739
ACC	TCGA-OR-A5J2-01A-11D-A29J-05	0.0578587
ACC	TCGA-OR-A5J3-01A-11D-A29J-05	0.0484603
ACC	TCGA-OR-A5J4-01A-11D-A29J-05	0.0439883
ACC	TCGA-OR-A5J5-01A-11D-A29J-05	0.016759
ACC	TCGA-OR-A5J6-01A-31D-A29J-05	0.189302
ACC	TCGA-OR-A5J7-01A-11D-A29J-05	0.037859
ACC	TCGA-OR-A5J8-01A-11D-A29J-05	0.314571
ACC	TCGA-OR-A5J9-01A-11D-A29J-05	0.0310468
ACC	TCGA-OR-A5JA-01A-11D-A29J-05	0.0347757
ACC	TCGA-OR-A5JB-01A-11D-A29J-05	0.257026
ACC	TCGA-OR-A5JC-01A-11D-A29J-05	0.0759758
ACC	TCGA-OR-A5JD-01A-11D-A29J-05	0.181996
ACC	TCGA-OR-A5JE-01A-11D-A29J-05	0.0980089
ACC	TCGA-OR-A5JF-01A-11D-A29J-05	0.0931118
ACC	TCGA-OR-A5JG-01A-11D-A29J-05	0.0377779
ACC	TCGA-OR-A5JI-01A-11D-A29J-05	0.178299
ACC	TCGA-OR-A5JJ-01A-11D-A29J-05	0.0460541
ACC	TCGA-OR-A5JK-01A-11D-A29J-05	0.281138
ACC	TCGA-OR-A5JL-01A-11D-A29J-05	0.119051
ACC	TCGA-OR-A5JM-01A-11D-A29J-05	0.00125197
ACC	TCGA-OR-A5JO-01A-11D-A29J-05	0.30373
ACC	TCGA-OR-A5JP-01A-11D-A29J-05	0.0448042
ACC	TCGA-OR-A5JQ-01A-11D-A29J-05	0.229189
ACC	TCGA-OR-A5JR-01A-11D-A29J-05	0.117671
ACC	TCGA-OR-A5JS-01A-11D-A29J-05	0.0357202
ACC	TCGA-OR-A5JT-01A-11D-A29J-05	0.0469133
ACC	TCGA-OR-A5JV-01A-11D-A29J-05	0.374965
ACC	TCGA-OR-A5JW-01A-11D-A29J-05	0.0561448
ACC	TCGA-OR-A5JX-01A-11D-A29J-05	0.0369941
ACC	TCGA-OR-A5JY-01A-31D-A29J-05	0.0512405
ACC	TCGA-OR-A5JZ-01A-11D-A29J-05	0.0557399
ACC	TCGA-OR-A5K0-01A-11D-A29J-05	0.00660902
ACC	TCGA-OR-A5K1-01A-11D-A29J-05	0.0955169
ACC	TCGA-OR-A5K2-01A-11D-A29J-05	0.0566231
ACC	TCGA-OR-A5K3-01A-11D-A29J-05	0.0984968
ACC	TCGA-OR-A5K4-01A-11D-A29J-05	0.022581
ACC	TCGA-OR-A5K5-01A-11D-A29J-05	0.0293673
ACC	TCGA-OR-A5K6-01A-11D-A29J-05	0.0603975
ACC	TCGA-OR-A5K8-01A-11D-A29J-05	0.0263149
ACC	TCGA-OR-A5K9-01A-11D-A29J-05	0.00387135
ACC	TCGA-OR-A5KO-01A-11D-A29J-05	0.014135
ACC	TCGA-OR-A5KT-01A-11D-A29J-05	0.232338
ACC	TCGA-OR-A5KU-01A-11D-A29J-05	0.0749315
ACC	TCGA-OR-A5KV-01A-11D-A29J-05	0.0267723
ACC	TCGA-OR-A5KW-01A-11D-A29J-05	0.0398592
ACC	TCGA-OR-A5KX-01A-11D-A29J-05	0.020802
ACC	TCGA-OR-A5KY-01A-11D-A29J-05	0.158306
ACC	TCGA-OR-A5KZ-01A-11D-A29J-05	0.02023
ACC	TCGA-OR-A5L3-01A-11D-A29J-05	0.148952
ACC	TCGA-OR-A5L4-01A-11D-A29J-05	0.0824763
ACC	TCGA-OR-A5L5-01A-11D-A29J-05	0.321995
ACC	TCGA-OR-A5L6-01A-11D-A29J-05	0.0608414
ACC	TCGA-OR-A5L8-01A-11D-A29J-05	0.0105993
ACC	TCGA-OR-A5L9-01A-11D-A29J-05	0.187686
ACC	TCGA-OR-A5LA-01A-11D-A29J-05	0.246672
ACC	TCGA-OR-A5LB-01A-11D-A29J-05	0.0157878
ACC	TCGA-OR-A5LC-01A-11D-A29J-05	0.0282182
ACC	TCGA-OR-A5LD-01A-11D-A29J-05	0.010774
ACC	TCGA-OR-A5LE-01A-11D-A29J-05	0.0246168
ACC	TCGA-OR-A5LG-01A-11D-A29J-05	0.0470103
ACC	TCGA-OR-A5LH-01A-11D-A29J-05	0.192148
ACC	TCGA-OR-A5LJ-01A-11D-A29J-05	0.0544292
ACC	TCGA-OR-A5LK-01A-11D-A29J-05	0.307474
ACC	TCGA-OR-A5LL-01A-11D-A29J-05	0.0728734
ACC	TCGA-OR-A5LM-01A-11D-A29J-05	0.053012
ACC	TCGA-OR-A5LN-01A-11D-A29J-05	0.237654
ACC	TCGA-OR-A5LO-01A-11D-A29J-05	0.0186022
ACC	TCGA-OR-A5LP-01A-11D-A29J-05	0.211787
ACC	TCGA-OR-A5LR-01A-11D-A29J-05	0.0672907
ACC	TCGA-OR-A5LS-01A-11D-A29J-05	0.0517163
ACC	TCGA-OR-A5LT-01A-11D-A29J-05	0.0298298
ACC	TCGA-OU-A5PI-01A-12D-A29J-05	0.0536747
ACC	TCGA-P6-A5OF-01A-11D-A29J-05	0.0436846
ACC	TCGA-P6-A5OG-01A-22D-A29J-05	0.553017
ACC	TCGA-PA-A5YG-01A-11D-A29J-05	0.298123
ACC	TCGA-PK-A5H8-01A-11D-A29J-05	0.0352674
ACC	TCGA-PK-A5H9-01A-11D-A29J-05	0.0724116
ACC	TCGA-PK-A5HA-01A-11D-A29J-05	0.135924
ACC	TCGA-PK-A5HB-01A-11D-A29J-05	0.0380969
BLCA	TCGA-2F-A9KO-01A-11D-A38H-05	0.456525
BLCA	TCGA-2F-A9KP-01A-11D-A38H-05	0.146259
BLCA	TCGA-2F-A9KQ-01A-11D-A38H-05	0.040757
BLCA	TCGA-2F-A9KR-01A-11D-A38H-05	0.0978574
BLCA	TCGA-2F-A9KT-01A-11D-A38H-05	0.344665
BLCA	TCGA-2F-A9KW-01A-11D-A38H-05	0.188686
BLCA	TCGA-4Z-AA7M-01A-11D-A392-05	0.163029
BLCA	TCGA-4Z-AA7N-01A-11D-A392-05	0.656213
BLCA	TCGA-4Z-AA7O-01A-31D-A392-05	0.144518
BLCA	TCGA-4Z-AA7Q-01A-11D-A392-05	0.511711
BLCA	TCGA-4Z-AA7R-01A-11D-A392-05	0.054466
BLCA	TCGA-4Z-AA7S-01A-11D-A392-05	0.0675636
BLCA	TCGA-4Z-AA7W-01A-11D-A392-05	0.530957
BLCA	TCGA-4Z-AA7Y-01A-11D-A392-05	0.0566888
BLCA	TCGA-4Z-AA80-01A-11D-A392-05	0.273461
BLCA	TCGA-4Z-AA81-01A-11D-A392-05	0.286686
BLCA	TCGA-4Z-AA82-01A-11D-A392-05	0.150151
BLCA	TCGA-4Z-AA83-01A-11D-A392-05	0.113467
BLCA	TCGA-4Z-AA84-01A-11D-A392-05	0.232477
BLCA	TCGA-4Z-AA86-01A-11D-A392-05	0.501885
BLCA	TCGA-4Z-AA87-01A-11D-A392-05	0.25941
BLCA	TCGA-4Z-AA89-01A-11D-A392-05	0.151421
BLCA	TCGA-5N-A9KI-01A-31D-A42F-05	0.112149
BLCA	TCGA-5N-A9KM-01A-11D-A42F-05	0.177209
BLCA	TCGA-BL-A0C8-01A-11D-A10W-05	0.123274
BLCA	TCGA-BL-A0C8-01A-11D-A276-05	0.148914
BLCA	TCGA-BL-A0C8-01B-04D-A276-05	0.0766691
BLCA	TCGA-BL-A13I-01A-11D-A13Z-05	0.521747
BLCA	TCGA-BL-A13I-01A-11D-A276-05	0.532098
BLCA	TCGA-BL-A13I-01B-04D-A276-05	0.494773
BLCA	TCGA-BL-A13J-01A-11D-A10W-05	0.113694
BLCA	TCGA-BL-A13J-01A-11D-A276-05	0.140467
BLCA	TCGA-BL-A13J-01B-04D-A276-05	0.157691
BLCA	TCGA-BL-A3JM-01A-12D-A21B-05	0.150053
BLCA	TCGA-BL-A5ZZ-01A-31D-A30F-05	0.300212
BLCA	TCGA-BT-A0S7-01A-11D-A10W-05	0.344057
BLCA	TCGA-BT-A0YX-01A-11D-A10W-05	0.456948
BLCA	TCGA-BT-A20J-01A-11D-A14Z-05	0.44368
BLCA	TCGA-BT-A20N-01A-11D-A14Z-05	0.182738
BLCA	TCGA-BT-A20O-01A-21D-A14Z-05	0.661804
BLCA	TCGA-BT-A20P-01A-11D-A14Z-05	0.0372047
BLCA	TCGA-BT-A20Q-01A-11D-A14Z-05	0.219123
BLCA	TCGA-BT-A20R-01A-12D-A16P-05	0.215897
BLCA	TCGA-BT-A20T-01A-11D-A14Z-05	0.144387
BLCA	TCGA-BT-A20U-01A-11D-A14Z-05	0.360536
BLCA	TCGA-BT-A20V-01A-11D-A14Z-05	0.16933
BLCA	TCGA-BT-A20W-01A-21D-A14Z-05	0.275404
BLCA	TCGA-BT-A20X-01A-11D-A16P-05	0.325537
BLCA	TCGA-BT-A2LA-01A-11D-A18G-05	0.0393225
BLCA	TCGA-BT-A2LB-01A-11D-A18G-05	0.286018
BLCA	TCGA-BT-A2LD-01A-12D-A211-05	0.292106
BLCA	TCGA-BT-A3PH-01A-11D-A223-05	0.070767
BLCA	TCGA-BT-A3PJ-01A-21D-A223-05	0.292803
BLCA	TCGA-BT-A3PK-01A-21D-A223-05	0.621022
BLCA	TCGA-BT-A42B-01A-32D-A23O-05	0.167466
BLCA	TCGA-BT-A42C-01A-11D-A23O-05	0.151294
BLCA	TCGA-BT-A42E-01A-11D-A23V-05	0.342357
BLCA	TCGA-BT-A42F-01A-11D-A23V-05	0.611761
BLCA	TCGA-C4-A0EZ-01A-21D-A10W-05	0.0378821
BLCA	TCGA-C4-A0F0-01A-12D-A10W-05	0.254038
BLCA	TCGA-C4-A0F1-01A-11D-A10W-05	0.284318
BLCA	TCGA-C4-A0F6-01A-11D-A10W-05	0.139501
BLCA	TCGA-C4-A0F7-01A-11D-A10W-05	0.105372
BLCA	TCGA-CF-A1HR-01A-11D-A13Z-05	0.272926
BLCA	TCGA-CF-A1HS-01A-11D-A13Z-05	0.298076
BLCA	TCGA-CF-A27C-01A-11D-A16P-05	0.0322247
BLCA	TCGA-CF-A3MF-01A-12D-A21B-05	0.0421995
BLCA	TCGA-CF-A3MG-01A-11D-A211-05	0.0262232
BLCA	TCGA-CF-A3MH-01A-11D-A211-05	0.0433609
BLCA	TCGA-CF-A3MI-01A-11D-A211-05	0.0914668
BLCA	TCGA-CF-A47S-01A-11D-A23V-05	0.0403404
BLCA	TCGA-CF-A47T-01A-11D-A23V-05	0.0489041
BLCA	TCGA-CF-A47V-01A-11D-A23V-05	0.0461893
BLCA	TCGA-CF-A47W-01A-11D-A23V-05	0.039359
BLCA	TCGA-CF-A47X-01A-31D-A23V-05	0.0749556
BLCA	TCGA-CF-A47Y-01A-11D-A23V-05	0.0738784
BLCA	TCGA-CF-A5U8-01A-11D-A28N-05	0.0430523
BLCA	TCGA-CF-A5UA-01A-11D-A28N-05	0.0433477
BLCA	TCGA-CF-A7I0-01A-22D-A34V-05	0.157806
BLCA	TCGA-CF-A8HX-01A-11D-A365-05	0.0596781
BLCA	TCGA-CF-A8HY-01A-11D-A365-05	0.0453418
BLCA	TCGA-CF-A9FF-01A-11D-A38H-05	0.191212
BLCA	TCGA-CF-A9FH-01A-11D-A38H-05	0.0282974
BLCA	TCGA-CF-A9FL-01A-11D-A38H-05	0.122839
BLCA	TCGA-CF-A9FM-01A-11D-A38H-05	0.0510653
BLCA	TCGA-CU-A0YN-01A-21D-A10W-05	0.37417
BLCA	TCGA-CU-A0YO-01A-11D-A10W-05	0.440683
BLCA	TCGA-CU-A0YR-01A-12D-A10W-05	0.382613
BLCA	TCGA-CU-A3KJ-01A-11D-A21B-05	0.129804
BLCA	TCGA-CU-A3QU-01A-11D-A231-05	0.046862
BLCA	TCGA-CU-A3YL-01A-11D-A231-05	0.14443
BLCA	TCGA-CU-A5W6-01A-11D-A28N-05	0.286421
BLCA	TCGA-CU-A72E-01A-12D-A33I-05	0.171025
BLCA	TCGA-DK-A1A3-01A-11D-A13Z-05	0.303848
BLCA	TCGA-DK-A1A5-01A-11D-A13Z-05	0.122964
BLCA	TCGA-DK-A1A6-01A-11D-A13Z-05	0.189268
BLCA	TCGA-DK-A1A6-06A-11D-A42F-05	0.318943
BLCA	TCGA-DK-A1A7-01A-11D-A13Z-05	0.126227
BLCA	TCGA-DK-A1AA-01A-11D-A13Z-05	0.0776737
BLCA	TCGA-DK-A1AB-01A-11D-A13Z-05	0.258343
BLCA	TCGA-DK-A1AC-01A-11D-A13Z-05	0.205644
BLCA	TCGA-DK-A1AD-01A-11D-A13Z-05	0.143605
BLCA	TCGA-DK-A1AE-01A-11D-A13Z-05	0.10703
BLCA	TCGA-DK-A1AF-01A-11D-A13Z-05	0.462664
BLCA	TCGA-DK-A1AG-01A-11D-A13Z-05	0.101323
BLCA	TCGA-DK-A2HX-01A-12D-A18G-05	0.137445
BLCA	TCGA-DK-A2I1-01A-11D-A17Y-05	0.232329
BLCA	TCGA-DK-A2I2-01A-11D-A17Y-05	0.472932
BLCA	TCGA-DK-A2I4-01A-11D-A21B-05	0.490535
BLCA	TCGA-DK-A2I6-01A-12D-A18G-05	0.149995
BLCA	TCGA-DK-A3IK-01A-32D-A21B-05	0.21329
BLCA	TCGA-DK-A3IL-01A-11D-A211-05	0.110164
BLCA	TCGA-DK-A3IM-01A-11D-A211-05	0.125309
BLCA	TCGA-DK-A3IN-01A-11D-A211-05	0.296699
BLCA	TCGA-DK-A3IQ-01A-31D-A211-05	0.110982
BLCA	TCGA-DK-A3IS-01A-21D-A21B-05	0.06733
BLCA	TCGA-DK-A3IT-01A-31D-A211-05	0.276911
BLCA	TCGA-DK-A3IU-01A-11D-A211-05	0.56687
BLCA	TCGA-DK-A3IV-01A-22D-A21B-05	0.388599
BLCA	TCGA-DK-A3WW-01A-22D-A23O-05	0.499682
BLCA	TCGA-DK-A3WX-01A-22D-A231-05	0.573854
BLCA	TCGA-DK-A3WY-01A-11D-A231-05	0.876875
BLCA	TCGA-DK-A3X1-01A-12D-A231-05	0.276972
BLCA	TCGA-DK-A3X2-01A-11D-A231-05	0.0440568
BLCA	TCGA-DK-A6AV-01A-12D-A30F-05	0.270545
BLCA	TCGA-DK-A6AW-01A-11D-A30F-05	0.0534625
BLCA	TCGA-DK-A6B0-01A-11D-A31M-05	0.0396534
BLCA	TCGA-DK-A6B1-01A-12D-A30F-05	0.0433388
BLCA	TCGA-DK-A6B2-01A-11D-A30F-05	0.259731
BLCA	TCGA-DK-A6B5-01A-11D-A31M-05	0.258745
BLCA	TCGA-DK-A6B6-01A-11D-A30F-05	0.263845
BLCA	TCGA-DK-AA6L-01A-11D-A392-05	0.145084
BLCA	TCGA-DK-AA6M-01A-11D-A392-05	0.270773
BLCA	TCGA-DK-AA6P-01A-11D-A392-05	0.0658905
BLCA	TCGA-DK-AA6Q-01A-11D-A392-05	0.278446
BLCA	TCGA-DK-AA6R-01A-11D-A42F-05	0.246029
BLCA	TCGA-DK-AA6S-01A-21D-A392-05	0.211465
BLCA	TCGA-DK-AA6T-01A-11D-A392-05	0.884207
BLCA	TCGA-DK-AA6U-01A-11D-A392-05	0.148617
BLCA	TCGA-DK-AA6W-01A-12D-A392-05	0.209543
BLCA	TCGA-DK-AA6X-01A-12D-A42F-05	0.382235
BLCA	TCGA-DK-AA71-01A-31D-A392-05	0.093062
BLCA	TCGA-DK-AA74-01A-11D-A392-05	0.459404
BLCA	TCGA-DK-AA75-01A-11D-A392-05	0.0744339
BLCA	TCGA-DK-AA76-01A-11D-A392-05	0.0722675
BLCA	TCGA-DK-AA77-01A-11D-A392-05	0.12936
BLCA	TCGA-E5-A2PC-01A-11D-A203-05	0.117345
BLCA	TCGA-E5-A4TZ-01A-11D-A31M-05	0.142905
BLCA	TCGA-E5-A4U1-01A-11D-A31M-05	0.0570707
BLCA	TCGA-E7-A3X6-01A-12D-A231-05	0.28189
BLCA	TCGA-E7-A3Y1-01A-11D-A231-05	0.100778
BLCA	TCGA-E7-A4IJ-01A-31D-A26N-05	0.224614
BLCA	TCGA-E7-A4XJ-01A-11D-A26N-05	0.0752159
BLCA	TCGA-E7-A519-01A-11D-A26N-05	0.18223
BLCA	TCGA-E7-A541-01A-11D-A26N-05	0.298366
BLCA	TCGA-E7-A5KE-01A-11D-A28N-05	0.0412458
BLCA	TCGA-E7-A5KF-01A-11D-A28N-05	0.0385807
BLCA	TCGA-E7-A677-01A-11D-A30F-05	0.09333
BLCA	TCGA-E7-A678-01A-11D-A30F-05	0.0609542
BLCA	TCGA-E7-A6MD-01A-41D-A34V-05	0.324588
BLCA	TCGA-E7-A6ME-01A-22D-A32C-05	0.196753
BLCA	TCGA-E7-A6MF-01A-12D-A32C-05	0.0316786
BLCA	TCGA-E7-A7DU-01A-11D-A32C-05	0.0561429
BLCA	TCGA-E7-A7DV-01A-11D-A33I-05	0.467638
BLCA	TCGA-E7-A7PW-01A-11D-A34V-05	0.0738375
BLCA	TCGA-E7-A7XN-01A-11D-A34V-05	0.559236
BLCA	TCGA-E7-A85H-01A-11D-A34V-05	0.123588
BLCA	TCGA-E7-A8O7-01A-11D-A365-05	0.119988
BLCA	TCGA-E7-A8O8-01A-11D-A365-05	0.0513741
BLCA	TCGA-E7-A97P-01A-11D-A38H-05	0.429533
BLCA	TCGA-E7-A97Q-01A-11D-A38H-05	0.188572
BLCA	TCGA-FD-A3B3-01A-12D-A203-05	0.578241
BLCA	TCGA-FD-A3B4-01A-12D-A203-05	0.256062
BLCA	TCGA-FD-A3B5-01A-11D-A211-05	0.122928
BLCA	TCGA-FD-A3B6-01A-21D-A211-05	0.436385
BLCA	TCGA-FD-A3B7-01A-31D-A211-05	0.526988
BLCA	TCGA-FD-A3B8-01A-31D-A211-05	0.698933
BLCA	TCGA-FD-A3N5-01A-11D-A21B-05	0.151442
BLCA	TCGA-FD-A3N6-01A-11D-A21B-05	0.134182
BLCA	TCGA-FD-A3NA-01A-11D-A21B-05	0.320085
BLCA	TCGA-FD-A3SJ-01A-12D-A231-05	0.241145
BLCA	TCGA-FD-A3SL-01A-21D-A231-05	0.116673
BLCA	TCGA-FD-A3SM-01A-11D-A231-05	0.154579
BLCA	TCGA-FD-A3SN-01A-12D-A231-05	0.16397
BLCA	TCGA-FD-A3SO-01A-11D-A231-05	0.303314
BLCA	TCGA-FD-A3SP-01A-31D-A231-05	0.419164
BLCA	TCGA-FD-A3SQ-01A-21D-A231-05	0.24072
BLCA	TCGA-FD-A3SR-01A-11D-A231-05	0.199032
BLCA	TCGA-FD-A3SS-01A-12D-A231-05	0.153883
BLCA	TCGA-FD-A43N-01A-11D-A23V-05	0.205084
BLCA	TCGA-FD-A43P-01A-31D-A23V-05	0.387135
BLCA	TCGA-FD-A43S-01A-21D-A23V-05	0.58636
BLCA	TCGA-FD-A43U-01A-11D-A23V-05	0.483017
BLCA	TCGA-FD-A43X-01A-11D-A23V-05	0.0299457
BLCA	TCGA-FD-A43Y-01A-21D-A26N-05	0.337323
BLCA	TCGA-FD-A5BR-01A-11D-A26N-05	0.292756
BLCA	TCGA-FD-A5BS-01A-21D-A26N-05	0.679355
BLCA	TCGA-FD-A5BT-01A-11D-A26N-05	0.51971
BLCA	TCGA-FD-A5BU-01A-31D-A26N-05	0.392156
BLCA	TCGA-FD-A5BV-01A-11D-A26N-05	0.0628292
BLCA	TCGA-FD-A5BX-01A-11D-A26N-05	0.301008
BLCA	TCGA-FD-A5BY-01A-31D-A28N-05	0.1735
BLCA	TCGA-FD-A5BZ-01A-11D-A28N-05	0.123383
BLCA	TCGA-FD-A5C0-01A-11D-A28N-05	0.207097
BLCA	TCGA-FD-A5C1-01A-11D-A28N-05	0.402938
BLCA	TCGA-FD-A62N-01A-11D-A30F-05	0.565692
BLCA	TCGA-FD-A62O-01A-11D-A30F-05	0.0751013
BLCA	TCGA-FD-A62P-01A-32D-A30F-05	0.396883
BLCA	TCGA-FD-A62S-01A-11D-A30F-05	0.361513
BLCA	TCGA-FD-A6TA-01A-12D-A33I-05	0.295779
BLCA	TCGA-FD-A6TB-01A-12D-A33I-05	0.573997
BLCA	TCGA-FD-A6TC-01A-21D-A33I-05	0.229993
BLCA	TCGA-FD-A6TD-01A-51D-A33I-05	0.393107
BLCA	TCGA-FD-A6TE-01A-12D-A33I-05	0.0750996
BLCA	TCGA-FD-A6TF-01A-52D-A32C-05	0.270985
BLCA	TCGA-FD-A6TG-01A-11D-A32C-05	0.239347
BLCA	TCGA-FD-A6TH-01A-11D-A32C-05	0.117563
BLCA	TCGA-FD-A6TI-01A-11D-A32C-05	0.13146
BLCA	TCGA-FD-A6TK-01A-42D-A33I-05	0.426438
BLCA	TCGA-FJ-A3Z7-01A-12D-A23O-05	0.171523
BLCA	TCGA-FJ-A3Z9-01A-11D-A26N-05	0.107274
BLCA	TCGA-FJ-A3ZE-01A-11D-A23O-05	0.035932
BLCA	TCGA-FJ-A3ZF-01A-11D-A23O-05	0.052408
BLCA	TCGA-FJ-A871-01A-11D-A34V-05	0.0722964
BLCA	TCGA-FT-A3EE-01A-11D-A203-05	0.21555
BLCA	TCGA-FT-A61P-01A-11D-A30F-05	0.262648
BLCA	TCGA-G2-A2EC-01A-11D-A17Y-05	0.286324
BLCA	TCGA-G2-A2EF-01A-12D-A18G-05	0.253143
BLCA	TCGA-G2-A2EJ-01A-11D-A17Y-05	0.395041
BLCA	TCGA-G2-A2EK-01A-22D-A18G-05	0.310219
BLCA	TCGA-G2-A2EL-01A-12D-A18G-05	0.0400429
BLCA	TCGA-G2-A2EO-01A-11D-A17Y-05	0.318646
BLCA	TCGA-G2-A2ES-01A-11D-A17Y-05	0.330336
BLCA	TCGA-G2-A3IB-01A-11D-A211-05	0.0872931
BLCA	TCGA-G2-A3IE-01A-11D-A211-05	0.186865
BLCA	TCGA-G2-A3VY-01A-11D-A231-05	0.0480722
BLCA	TCGA-G2-AA3B-01A-11D-A392-05	0.160306
BLCA	TCGA-G2-AA3C-01A-21D-A392-05	0.413853
BLCA	TCGA-G2-AA3D-01A-11D-A392-05	0.260747
BLCA	TCGA-G2-AA3F-01A-12D-A42F-05	0.119156
BLCA	TCGA-GC-A3BM-01A-11D-A231-05	0.0631207
BLCA	TCGA-GC-A3I6-01A-11D-A211-05	0.173926
BLCA	TCGA-GC-A3OO-01A-11D-A231-05	0.378833
BLCA	TCGA-GC-A3RB-01A-12D-A223-05	0.104853
BLCA	TCGA-GC-A3RC-01A-11D-A231-05	0.165407
BLCA	TCGA-GC-A3RD-01A-12D-A231-05	0.17011
BLCA	TCGA-GC-A3WC-01A-31D-A231-05	0.468092
BLCA	TCGA-GC-A3YS-01A-11D-A23O-05	0.188467
BLCA	TCGA-GC-A4ZW-01A-11D-A26N-05	0.0551861
BLCA	TCGA-GC-A6I1-01A-12D-A31M-05	0.505583
BLCA	TCGA-GC-A6I3-01A-11D-A31M-05	0.41035
BLCA	TCGA-GD-A2C5-01A-12D-A17Y-05	0.155387
BLCA	TCGA-GD-A3OP-01A-21D-A223-05	0.228853
BLCA	TCGA-GD-A3OQ-01A-32D-A223-05	0.0928966
BLCA	TCGA-GD-A3OS-01A-12D-A223-05	0.294651
BLCA	TCGA-GD-A6C6-01A-21D-A31M-05	0.0597583
BLCA	TCGA-GD-A76B-01A-11D-A32C-05	0.421535
BLCA	TCGA-GU-A42P-01A-11D-A23V-05	0.0489209
BLCA	TCGA-GU-A42Q-01A-11D-A23V-05	0.420298
BLCA	TCGA-GU-A42R-01A-11D-A23O-05	0.142872
BLCA	TCGA-GU-A762-01A-11D-A33I-05	0.432349
BLCA	TCGA-GU-A763-01A-11D-A32C-05	0.0543129
BLCA	TCGA-GU-A764-01A-11D-A34V-05	0.504124
BLCA	TCGA-GU-A766-01A-11D-A32C-05	0.480917
BLCA	TCGA-GU-A767-01A-11D-A32C-05	0.180126
BLCA	TCGA-GU-AATO-01A-11D-A392-05	0.23159
BLCA	TCGA-GU-AATP-01A-11D-A392-05	0.115274
BLCA	TCGA-GU-AATQ-01A-11D-A392-05	0.122668
BLCA	TCGA-GV-A3JV-01A-11D-A223-05	0.180333
BLCA	TCGA-GV-A3JW-01A-11D-A211-05	0.047649
BLCA	TCGA-GV-A3JX-01A-11D-A211-05	0.110579
BLCA	TCGA-GV-A3JZ-01A-11D-A21B-05	0.0835682
BLCA	TCGA-GV-A3QF-01A-31D-A231-05	0.360583
BLCA	TCGA-GV-A3QG-01A-11D-A223-05	0.463157
BLCA	TCGA-GV-A3QH-01A-11D-A223-05	0.212922
BLCA	TCGA-GV-A3QI-01A-11D-A223-05	0.02479
BLCA	TCGA-GV-A3QK-01B-11D-A23O-05	0.248903
BLCA	TCGA-GV-A40E-01A-12D-A23O-05	0.296468
BLCA	TCGA-GV-A40G-01A-11D-A23O-05	0.035585
BLCA	TCGA-GV-A6ZA-01A-12D-A33I-05	0.163108
BLCA	TCGA-H4-A2HO-01A-11D-A17Y-05	0.212383
BLCA	TCGA-H4-A2HQ-01A-11D-A17Y-05	0.0627609
BLCA	TCGA-HQ-A2OE-01A-11D-A203-05	0.104721
BLCA	TCGA-HQ-A2OF-01A-11D-A26N-05	0.0264706
BLCA	TCGA-HQ-A5ND-01A-11D-A26N-05	0.215646
BLCA	TCGA-HQ-A5NE-01A-12D-A28N-05	0.187313
BLCA	TCGA-K4-A3WS-01A-11D-A231-05	0.345639
BLCA	TCGA-K4-A3WU-01B-11D-A23O-05	0.436713
BLCA	TCGA-K4-A3WV-01A-11D-A231-05	0.143519
BLCA	TCGA-K4-A4AB-01B-12D-A28N-05	0.133113
BLCA	TCGA-K4-A4AC-01A-21D-A26N-05	0.429238
BLCA	TCGA-K4-A54R-01A-11D-A26N-05	0.287711
BLCA	TCGA-K4-A5RH-01A-11D-A30F-05	0.43525
BLCA	TCGA-K4-A5RI-01A-11D-A28N-05	0.134569
BLCA	TCGA-K4-A5RJ-01A-11D-A28N-05	0.477026
BLCA	TCGA-K4-A6FZ-01A-11D-A31M-05	0.309982
BLCA	TCGA-K4-A6MB-01A-11D-A31M-05	0.0742424
BLCA	TCGA-K4-A83P-01A-11D-A34V-05	0.632018
BLCA	TCGA-K4-AAQO-01A-11D-A38H-05	0.299588
BLCA	TCGA-KQ-A41N-01A-11D-A33I-05	0.156919
BLCA	TCGA-KQ-A41O-01A-12D-A34V-05	0.0292819
BLCA	TCGA-KQ-A41P-01A-12D-A33I-05	0.139932
BLCA	TCGA-KQ-A41Q-01A-11D-A33I-05	0.222307
BLCA	TCGA-KQ-A41R-01A-21D-A34V-05	0.0735318
BLCA	TCGA-KQ-A41S-01A-12D-A33I-05	0.160461
BLCA	TCGA-LC-A66R-01A-41D-A30F-05	0.405937
BLCA	TCGA-LT-A5Z6-01A-11D-A28N-05	0.134837
BLCA	TCGA-LT-A8JT-01A-11D-A365-05	0.122939
BLCA	TCGA-MV-A51V-01A-11D-A26N-05	0.0486241
BLCA	TCGA-PQ-A6FI-01A-11D-A31M-05	0.192748
BLCA	TCGA-PQ-A6FN-01A-11D-A31M-05	0.421948
BLCA	TCGA-R3-A69X-01A-22D-A30F-05	0.443665
BLCA	TCGA-S5-A6DX-01A-11D-A31M-05	0.343647
BLCA	TCGA-S5-AA26-01A-11D-A38H-05	0.0355302
BLCA	TCGA-SY-A9G0-01A-12D-A38H-05	0.334659
BLCA	TCGA-SY-A9G5-01A-11D-A38H-05	0.334484
BLCA	TCGA-UY-A78K-01A-11D-A33I-05	0.462142
BLCA	TCGA-UY-A78L-01A-12D-A33I-05	0.254552
BLCA	TCGA-UY-A78M-01A-21D-A34V-05	0.153361
BLCA	TCGA-UY-A78N-01A-12D-A33I-05	0.0958508
BLCA	TCGA-UY-A78O-01A-12D-A33I-05	0.101579
BLCA	TCGA-UY-A78P-01A-12D-A365-05	0.548264
BLCA	TCGA-UY-A8OB-01A-12D-A42F-05	0.15163
BLCA	TCGA-UY-A8OC-01A-11D-A365-05	0.124689
BLCA	TCGA-UY-A8OD-01A-11D-A365-05	0.17371
BLCA	TCGA-UY-A9PA-01A-11D-A38H-05	0.318464
BLCA	TCGA-UY-A9PB-01A-11D-A38H-05	0.434743
BLCA	TCGA-UY-A9PD-01A-11D-A38H-05	0.153276
BLCA	TCGA-UY-A9PE-01A-11D-A38H-05	0.251462
BLCA	TCGA-UY-A9PF-01A-11D-A38H-05	0.33587
BLCA	TCGA-UY-A9PH-01A-11D-A38H-05	0.37243
BLCA	TCGA-XF-A8HB-01A-11D-A365-05	0.0384171
BLCA	TCGA-XF-A8HC-01A-11D-A365-05	0.0241935
BLCA	TCGA-XF-A8HD-01A-11D-A365-05	0.348837
BLCA	TCGA-XF-A8HE-01A-11D-A365-05	0.565268
BLCA	TCGA-XF-A8HF-01A-11D-A365-05	0.123445
BLCA	TCGA-XF-A8HG-01A-11D-A365-05	0.080852
BLCA	TCGA-XF-A8HH-01A-11D-A38H-05	0.285089
BLCA	TCGA-XF-A8HI-01A-11D-A38H-05	0.0815984
BLCA	TCGA-XF-A9SG-01A-12D-A42F-05	0.387665
BLCA	TCGA-XF-A9SH-01A-11D-A392-05	0.141436
BLCA	TCGA-XF-A9SI-01A-11D-A392-05	0.622157
BLCA	TCGA-XF-A9SJ-01A-11D-A392-05	0.351202
BLCA	TCGA-XF-A9SK-01A-11D-A42F-05	0.209311
BLCA	TCGA-XF-A9SL-01A-11D-A392-05	0.515984
BLCA	TCGA-XF-A9SM-01A-11D-A42F-05	0.565603
BLCA	TCGA-XF-A9SP-01A-11D-A392-05	0.271176
BLCA	TCGA-XF-A9ST-01A-11D-A42F-05	0.056624
BLCA	TCGA-XF-A9SU-01A-31D-A392-05	0.36692
BLCA	TCGA-XF-A9SV-01A-21D-A42F-05	0.0792609
BLCA	TCGA-XF-A9SW-01A-11D-A42F-05	0.293
BLCA	TCGA-XF-A9SX-01A-21D-A392-05	0.342606
BLCA	TCGA-XF-A9SY-01A-21D-A42F-05	0.64903
BLCA	TCGA-XF-A9SZ-01A-11D-A392-05	0.339615
BLCA	TCGA-XF-A9T0-01A-11D-A392-05	0.133999
BLCA	TCGA-XF-A9T2-01A-11D-A42F-05	0.0775958
BLCA	TCGA-XF-A9T3-01A-11D-A42F-05	0.30402
BLCA	TCGA-XF-A9T4-01A-11D-A392-05	0.161075
BLCA	TCGA-XF-A9T5-01A-11D-A42F-05	0.354245
BLCA	TCGA-XF-A9T6-01A-11D-A42F-05	0.109675
BLCA	TCGA-XF-A9T8-01A-11D-A392-05	0.461716
BLCA	TCGA-XF-AAME-01A-12D-A42F-05	0.566564
BLCA	TCGA-XF-AAMF-01A-21D-A42F-05	0.110604
BLCA	TCGA-XF-AAMG-01A-11D-A42F-05	0.0995269
BLCA	TCGA-XF-AAMH-01A-11D-A42F-05	0.0588225
BLCA	TCGA-XF-AAMJ-01A-11D-A42F-05	0.279593
BLCA	TCGA-XF-AAML-01A-11D-A42F-05	0.14752
BLCA	TCGA-XF-AAMQ-01A-11D-A42F-05	0.136937
BLCA	TCGA-XF-AAMR-01A-31D-A42F-05	0.216475
BLCA	TCGA-XF-AAMT-01A-11D-A42F-05	0.320851
BLCA	TCGA-XF-AAMW-01A-11D-A42F-05	0.216029
BLCA	TCGA-XF-AAMX-01A-11D-A42F-05	0.069764
BLCA	TCGA-XF-AAMY-01A-11D-A42F-05	0.171264
BLCA	TCGA-XF-AAMZ-01A-11D-A42F-05	0.318802
BLCA	TCGA-XF-AAN0-01A-11D-A42F-05	0.201592
BLCA	TCGA-XF-AAN1-01A-31D-A42F-05	0.0553567
BLCA	TCGA-XF-AAN2-01A-11D-A42F-05	0.262942
BLCA	TCGA-XF-AAN3-01A-11D-A42F-05	0.255792
BLCA	TCGA-XF-AAN4-01A-11D-A42F-05	0.457172
BLCA	TCGA-XF-AAN5-01A-11D-A42F-05	0.39423
BLCA	TCGA-XF-AAN7-01A-11D-A42F-05	0.0591556
BLCA	TCGA-XF-AAN8-01A-11D-A42F-05	0.750547
BLCA	TCGA-YC-A89H-01A-11D-A365-05	0.271344
BLCA	TCGA-YC-A8S6-01A-31D-A38H-05	0.447786
BLCA	TCGA-YC-A9TC-01A-22D-A392-05	0.178941
BLCA	TCGA-YF-AA3L-01A-11D-A38H-05	0.0414412
BLCA	TCGA-YF-AA3M-01A-11D-A42F-05	0.0878794
BLCA	TCGA-ZF-A9R0-01A-11D-A38H-05	0.244199
BLCA	TCGA-ZF-A9R1-01A-11D-A392-05	0.168976
BLCA	TCGA-ZF-A9R2-01A-11D-A392-05	0.0978556
BLCA	TCGA-ZF-A9R3-01A-11D-A38H-05	0.17084
BLCA	TCGA-ZF-A9R4-01A-11D-A38H-05	0.0921005
BLCA	TCGA-ZF-A9R5-01A-12D-A42F-05	0.0646956
BLCA	TCGA-ZF-A9R7-01A-11D-A38H-05	0.310085
BLCA	TCGA-ZF-A9R9-01A-11D-A38H-05	0.0632181
BLCA	TCGA-ZF-A9RC-01A-11D-A38H-05	0.195136
BLCA	TCGA-ZF-A9RD-01A-11D-A42F-05	0.402624
BLCA	TCGA-ZF-A9RE-01A-11D-A38H-05	0.180788
BLCA	TCGA-ZF-A9RF-01A-11D-A38H-05	0.387741
BLCA	TCGA-ZF-A9RG-01A-21D-A42F-05	0.552243
BLCA	TCGA-ZF-A9RL-01A-11D-A38H-05	0.0591447
BLCA	TCGA-ZF-A9RM-01A-11D-A38H-05	0.0395318
BLCA	TCGA-ZF-A9RN-01A-11D-A42F-05	0.131495
BLCA	TCGA-ZF-AA4N-01A-11D-A38H-05	0.289941
BLCA	TCGA-ZF-AA4R-01A-11D-A38H-05	0.127039
BLCA	TCGA-ZF-AA4T-01A-11D-A38H-05	0.285789
BLCA	TCGA-ZF-AA4U-01A-11D-A38H-05	0.0543399
BLCA	TCGA-ZF-AA4V-01A-11D-A38H-05	0.208553
BLCA	TCGA-ZF-AA4W-01A-12D-A38H-05	0.552531
BLCA	TCGA-ZF-AA4X-01A-11D-A38H-05	0.194212
BLCA	TCGA-ZF-AA51-01A-21D-A392-05	0.321877
BLCA	TCGA-ZF-AA52-01A-12D-A392-05	0.2926
BLCA	TCGA-ZF-AA53-01A-11D-A392-05	0.498491
BLCA	TCGA-ZF-AA54-01A-11D-A392-05	0.370539
BLCA	TCGA-ZF-AA56-01A-31D-A392-05	0.414931
BLCA	TCGA-ZF-AA58-01A-12D-A42F-05	0.503051
BLCA	TCGA-ZF-AA5H-01A-11D-A392-05	0.250705
BLCA	TCGA-ZF-AA5N-01A-11D-A42F-05	0.223563
BLCA	TCGA-ZF-AA5P-01A-11D-A392-05	0.51882
BRCA	TCGA-3C-AAAU-01A-11D-A41Q-05	0.0986131
BRCA	TCGA-3C-AALI-01A-11D-A41Q-05	0.22507
BRCA	TCGA-3C-AALJ-01A-31D-A41Q-05	0.2617
BRCA	TCGA-3C-AALK-01A-11D-A41Q-05	0.238047
BRCA	TCGA-4H-AAAK-01A-12D-A41Q-05	0.146107
BRCA	TCGA-5L-AAT0-01A-12D-A41Q-05	0.263998
BRCA	TCGA-5L-AAT1-01A-12D-A41Q-05	0.38979
BRCA	TCGA-5T-A9QA-01A-11D-A41Q-05	0.0953362
BRCA	TCGA-A1-A0SB-01A-11D-A145-05	0.0212658
BRCA	TCGA-A1-A0SD-01A-11D-A112-05	0.130779
BRCA	TCGA-A1-A0SE-01A-11D-A10P-05	0.115723
BRCA	TCGA-A1-A0SF-01A-11D-A145-05	0.250215
BRCA	TCGA-A1-A0SG-01A-11D-A145-05	0.264077
BRCA	TCGA-A1-A0SH-01A-11D-A10P-05	0.170732
BRCA	TCGA-A1-A0SI-01A-11D-A145-05	0.254335
BRCA	TCGA-A1-A0SJ-01A-11D-A10P-05	0.128156
BRCA	TCGA-A1-A0SK-01A-12D-A10P-05	0.0232439
BRCA	TCGA-A1-A0SM-01A-11D-A10P-05	0.144645
BRCA	TCGA-A1-A0SN-01A-11D-A145-05	0.284593
BRCA	TCGA-A1-A0SO-01A-22D-A10P-05	0.0612695
BRCA	TCGA-A1-A0SP-01A-11D-A10P-05	0.34457
BRCA	TCGA-A1-A0SQ-01A-21D-A145-05	0.102823
BRCA	TCGA-A2-A04N-01A-11D-A112-05	0.113712
BRCA	TCGA-A2-A04P-01A-31D-A032-05	0.257094
BRCA	TCGA-A2-A04Q-01A-21D-A032-05	0.658348
BRCA	TCGA-A2-A04R-01A-41D-A10A-05	0.052686
BRCA	TCGA-A2-A04T-01A-21D-A032-05	0.238087
BRCA	TCGA-A2-A04U-01A-11D-A112-05	0.040142
BRCA	TCGA-A2-A04V-01A-21D-A032-05	0.0734139
BRCA	TCGA-A2-A04W-01A-31D-A112-05	0.220656
BRCA	TCGA-A2-A04X-01A-21D-A032-05	0.383921
BRCA	TCGA-A2-A04Y-01A-21D-A032-05	0.266468
BRCA	TCGA-A2-A0CK-01A-11D-A22B-05	0.144768
BRCA	TCGA-A2-A0CL-01A-11D-A112-05	0.683903
BRCA	TCGA-A2-A0CM-01A-31D-A032-05	0.334041
BRCA	TCGA-A2-A0CO-01A-13D-A22B-05	0.269042
BRCA	TCGA-A2-A0CP-01A-11D-A032-05	0.160661
BRCA	TCGA-A2-A0CQ-01A-21D-A032-05	0.120546
BRCA	TCGA-A2-A0CR-01A-11D-A22B-05	0.535441
BRCA	TCGA-A2-A0CS-01A-11D-A112-05	0.148991
BRCA	TCGA-A2-A0CT-01A-31D-A10P-05	0.0550787
BRCA	TCGA-A2-A0CU-01A-12D-A032-05	0.148182
BRCA	TCGA-A2-A0CV-01A-31D-A112-05	0.119981
BRCA	TCGA-A2-A0CW-01A-21D-A112-05	0.158712
BRCA	TCGA-A2-A0CX-01A-21D-A00Y-05	0.233383
BRCA	TCGA-A2-A0CY-01A-12D-A032-05	0.13894
BRCA	TCGA-A2-A0CZ-01A-11D-A032-05	0.255782
BRCA	TCGA-A2-A0D0-01A-11D-A00Y-05	0.219655
BRCA	TCGA-A2-A0D1-01A-11D-A032-05	0.068338
BRCA	TCGA-A2-A0D2-01A-21D-A032-05	0.40231
BRCA	TCGA-A2-A0D3-01A-11D-A112-05	0.133996
BRCA	TCGA-A2-A0D4-01A-11D-A00Y-05	0.0846507
BRCA	TCGA-A2-A0EM-01A-11D-A032-05	0.11366
BRCA	TCGA-A2-A0EN-01A-13D-A10P-05	0.407511
BRCA	TCGA-A2-A0EO-01A-11D-A032-05	0.158945
BRCA	TCGA-A2-A0EP-01A-52D-A230-05	0.654199
BRCA	TCGA-A2-A0EQ-01A-11D-A032-05	0.520596
BRCA	TCGA-A2-A0ER-01A-21D-A032-05	0.118422
BRCA	TCGA-A2-A0ES-01A-11D-A112-05	0.20159
BRCA	TCGA-A2-A0ET-01A-31D-A032-05	0.126498
BRCA	TCGA-A2-A0EU-01A-22D-A10P-05	0.0782533
BRCA	TCGA-A2-A0EV-01A-11D-A032-05	0.284202
BRCA	TCGA-A2-A0EW-01A-21D-A112-05	0.172799
BRCA	TCGA-A2-A0EX-01A-21D-A032-05	0.188562
BRCA	TCGA-A2-A0EY-01A-11D-A032-05	0.332831
BRCA	TCGA-A2-A0ST-01A-12D-A10P-05	0.74633
BRCA	TCGA-A2-A0SU-01A-11D-A10P-05	0.212235
BRCA	TCGA-A2-A0SV-01A-11D-A10P-05	0.182292
BRCA	TCGA-A2-A0SW-01A-11D-A10P-05	0.348747
BRCA	TCGA-A2-A0SX-01A-12D-A10P-05	0.383384
BRCA	TCGA-A2-A0SY-01A-31D-A10P-05	0.198242
BRCA	TCGA-A2-A0T0-01A-22D-A10P-05	0.247054
BRCA	TCGA-A2-A0T1-01A-21D-A10P-05	0.518852
BRCA	TCGA-A2-A0T2-01A-11D-A10P-05	0.133386
BRCA	TCGA-A2-A0T3-01A-21D-A112-05	0.0864921
BRCA	TCGA-A2-A0T4-01A-31D-A10P-05	0.236926
BRCA	TCGA-A2-A0T5-01A-21D-A10P-05	0.122634
BRCA	TCGA-A2-A0T6-01A-11D-A10P-05	0.278788
BRCA	TCGA-A2-A0T7-01A-21D-A10P-05	0.146055
BRCA	TCGA-A2-A0YC-01A-11D-A10A-05	0.170907
BRCA	TCGA-A2-A0YD-01A-11D-A10A-05	0.200379
BRCA	TCGA-A2-A0YE-01A-11D-A10A-05	0.125534
BRCA	TCGA-A2-A0YF-01A-21D-A10A-05	0.0960446
BRCA	TCGA-A2-A0YG-01A-21D-A10A-05	0.115002
BRCA	TCGA-A2-A0YH-01A-11D-A10A-05	0.336316
BRCA	TCGA-A2-A0YI-01A-31D-A10N-05	0.263137
BRCA	TCGA-A2-A0YJ-01A-11D-A10A-05	0.146991
BRCA	TCGA-A2-A0YK-01A-22D-A10A-05	0.372037
BRCA	TCGA-A2-A0YL-01A-21D-A10A-05	0.162326
BRCA	TCGA-A2-A0YM-01A-11D-A10A-05	0.218609
BRCA	TCGA-A2-A0YT-01A-11D-A10A-05	0.124723
BRCA	TCGA-A2-A1FV-01A-11D-A13K-05	0.0538675
BRCA	TCGA-A2-A1FW-01A-11D-A13K-05	0.0656754
BRCA	TCGA-A2-A1FX-01A-11D-A13K-05	0.184648
BRCA	TCGA-A2-A1FZ-01A-51D-A14H-05	0.241858
BRCA	TCGA-A2-A1G0-01A-11D-A13K-05	0.213111
BRCA	TCGA-A2-A1G1-01A-21D-A13K-05	0.349024
BRCA	TCGA-A2-A1G4-01A-11D-A13K-05	0.125213
BRCA	TCGA-A2-A1G6-01A-11D-A13K-05	0.100098
BRCA	TCGA-A2-A259-01A-11D-A16G-05	0.251977
BRCA	TCGA-A2-A25A-01A-12D-A16G-05	0.202199
BRCA	TCGA-A2-A25B-01A-11D-A16A-05	0.158619
BRCA	TCGA-A2-A25C-01A-11D-A16A-05	0.196623
BRCA	TCGA-A2-A25D-01A-12D-A16G-05	0.346153
BRCA	TCGA-A2-A25E-01A-11D-A16A-05	0.196136
BRCA	TCGA-A2-A25F-01A-11D-A16A-05	0.773683
BRCA	TCGA-A2-A3KC-01A-11D-A212-05	0.18306
BRCA	TCGA-A2-A3KD-01A-12D-A212-05	0.161009
BRCA	TCGA-A2-A3XS-01A-11D-A230-05	0.226381
BRCA	TCGA-A2-A3XT-01A-11D-A230-05	0.338931
BRCA	TCGA-A2-A3XU-01A-12D-A230-05	0.0525202
BRCA	TCGA-A2-A3XV-01A-21D-A23D-05	0.144274
BRCA	TCGA-A2-A3XW-01A-11D-A23D-05	0.16024
BRCA	TCGA-A2-A3XX-01A-21D-A23D-05	0.264543
BRCA	TCGA-A2-A3XY-01A-11D-A23D-05	0.4126
BRCA	TCGA-A2-A3XZ-01A-42D-A23D-05	0.546752
BRCA	TCGA-A2-A3Y0-01A-11D-A23D-05	0.37183
BRCA	TCGA-A2-A4RW-01A-21D-A268-05	0.290327
BRCA	TCGA-A2-A4RX-01A-11D-A268-05	0.337692
BRCA	TCGA-A2-A4RY-01A-31D-A268-05	0.244705
BRCA	TCGA-A2-A4S0-01A-21D-A268-05	0.134589
BRCA	TCGA-A2-A4S1-01A-21D-A268-05	0.429094
BRCA	TCGA-A2-A4S2-01A-12D-A268-05	0.27339
BRCA	TCGA-A2-A4S3-01A-21D-A268-05	0.334981
BRCA	TCGA-A7-A0CD-01A-11D-A00Y-05	0.0726292
BRCA	TCGA-A7-A0CE-01A-11D-A00Y-05	0.142401
BRCA	TCGA-A7-A0CG-01A-11D-A00Y-05	0.344307
BRCA	TCGA-A7-A0CH-01A-21D-A00Y-05	0.0904965
BRCA	TCGA-A7-A0CJ-01A-21D-A00Y-05	0.08545
BRCA	TCGA-A7-A0D9-01A-31D-A10P-05	0.0613193
BRCA	TCGA-A7-A0DA-01A-31D-A112-05	0.099594
BRCA	TCGA-A7-A0DB-01A-11D-A00Y-05	0.170462
BRCA	TCGA-A7-A0DC-01A-11D-A00Y-05	0.0485079
BRCA	TCGA-A7-A0DC-01B-04D-A22R-05	0.105297
BRCA	TCGA-A7-A13D-01A-13D-A12R-05	0.116386
BRCA	TCGA-A7-A13E-01A-11D-A12R-05	0.051142
BRCA	TCGA-A7-A13F-01A-11D-A12R-05	0.0917196
BRCA	TCGA-A7-A13G-01A-11D-A13K-05	0.0448916
BRCA	TCGA-A7-A13G-01B-04D-A22R-05	0.121941
BRCA	TCGA-A7-A13H-01A-11D-A22B-05	0.302867
BRCA	TCGA-A7-A26E-01A-11D-A16A-05	0.1213
BRCA	TCGA-A7-A26E-01A-11D-A27B-05	0.152006
BRCA	TCGA-A7-A26E-01B-06D-A27B-05	0.194184
BRCA	TCGA-A7-A26F-01A-21D-A16A-05	0.356897
BRCA	TCGA-A7-A26F-01B-04D-A22R-05	0.27558
BRCA	TCGA-A7-A26G-01A-21D-A16A-05	0.393396
BRCA	TCGA-A7-A26H-01A-11D-A16A-05	0.230258
BRCA	TCGA-A7-A26I-01A-11D-A16A-05	0.169243
BRCA	TCGA-A7-A26J-01A-11D-A16A-05	0.0941936
BRCA	TCGA-A7-A26J-01A-11D-A27B-05	0.115856
BRCA	TCGA-A7-A26J-01B-02D-A27B-05	0.266391
BRCA	TCGA-A7-A2KD-01A-31D-A21R-05	0.239375
BRCA	TCGA-A7-A3IY-01A-21D-A21R-05	0.315006
BRCA	TCGA-A7-A3IZ-01A-11D-A212-05	0.0618143
BRCA	TCGA-A7-A3J0-01A-11D-A212-05	0.0578258
BRCA	TCGA-A7-A3J1-01A-11D-A212-05	0.315287
BRCA	TCGA-A7-A3RF-01A-11D-A22B-05	0.08141
BRCA	TCGA-A7-A425-01A-11D-A244-05	0.225304
BRCA	TCGA-A7-A426-01A-22D-A244-05	0.191732
BRCA	TCGA-A7-A4SA-01A-11D-A268-05	0.322224
BRCA	TCGA-A7-A4SB-01A-21D-A268-05	0.0925435
BRCA	TCGA-A7-A4SC-01A-12D-A268-05	0.24982
BRCA	TCGA-A7-A4SD-01A-11D-A268-05	0.385123
BRCA	TCGA-A7-A4SE-01A-11D-A268-05	0.206808
BRCA	TCGA-A7-A4SF-01A-11D-A268-05	0.169057
BRCA	TCGA-A7-A5ZV-01A-11D-A28C-05	0.180859
BRCA	TCGA-A7-A5ZW-01A-12D-A29O-05	0.204123
BRCA	TCGA-A7-A5ZX-01A-12D-A29O-05	0.0692035
BRCA	TCGA-A7-A6VV-01A-22D-A33F-05	0.224365
BRCA	TCGA-A7-A6VW-01A-21D-A33F-05	0.219844
BRCA	TCGA-A7-A6VX-01A-12D-A33F-05	0.0663539
BRCA	TCGA-A7-A6VY-01A-12D-A33F-05	0.353043
BRCA	TCGA-A8-A06N-01A-11D-A00Y-05	0.101587
BRCA	TCGA-A8-A06O-01A-11D-A00Y-05	0.16469
BRCA	TCGA-A8-A06P-01A-11D-A00Y-05	0.143448
BRCA	TCGA-A8-A06Q-01A-11D-A032-05	0.10621
BRCA	TCGA-A8-A06R-01A-11D-A00Y-05	0.147098
BRCA	TCGA-A8-A06T-01A-11D-A00Y-05	0.141193
BRCA	TCGA-A8-A06U-01A-11D-A00Y-05	0.136076
BRCA	TCGA-A8-A06X-01A-21D-A00Y-05	0.195629
BRCA	TCGA-A8-A06Y-01A-21D-A00Y-05	0.0280421
BRCA	TCGA-A8-A06Z-01A-11D-A00Y-05	0.117072
BRCA	TCGA-A8-A075-01A-11D-A10P-05	0.254629
BRCA	TCGA-A8-A076-01A-21D-A00Y-05	0.156405
BRCA	TCGA-A8-A079-01A-21D-A00Y-05	0.100756
BRCA	TCGA-A8-A07B-01A-11D-A00Y-05	0.0815412
BRCA	TCGA-A8-A07C-01A-11D-A032-05	0.240848
BRCA	TCGA-A8-A07E-01A-11D-A032-05	0.252573
BRCA	TCGA-A8-A07F-01A-11D-A00Y-05	0.120499
BRCA	TCGA-A8-A07G-01A-11D-A032-05	0.190835
BRCA	TCGA-A8-A07I-01A-11D-A00Y-05	0.171013
BRCA	TCGA-A8-A07J-01A-11D-A00Y-05	0.217595
BRCA	TCGA-A8-A07L-01A-11D-A00Y-05	0.104267
BRCA	TCGA-A8-A07O-01A-11D-A00Y-05	0.355729
BRCA	TCGA-A8-A07P-01A-11D-A00Y-05	0.179248
BRCA	TCGA-A8-A07R-01A-21D-A032-05	0.132227
BRCA	TCGA-A8-A07S-01A-11D-A032-05	0.0892351
BRCA	TCGA-A8-A07U-01A-11D-A032-05	0.616481
BRCA	TCGA-A8-A07W-01A-11D-A00Y-05	0.162302
BRCA	TCGA-A8-A07Z-01A-11D-A00Y-05	0.144197
BRCA	TCGA-A8-A081-01A-11D-A00Y-05	0.260801
BRCA	TCGA-A8-A082-01A-11D-A00Y-05	0.116798
BRCA	TCGA-A8-A083-01A-21D-A00Y-05	0.16059
BRCA	TCGA-A8-A084-01A-21D-A00Y-05	0.0428398
BRCA	TCGA-A8-A085-01A-11D-A00Y-05	0.063676
BRCA	TCGA-A8-A086-01A-11D-A00Y-05	0.108497
BRCA	TCGA-A8-A08A-01A-11D-A00Y-05	0.195322
BRCA	TCGA-A8-A08B-01A-11D-A00Y-05	0.185218
BRCA	TCGA-A8-A08C-01A-11D-A00Y-05	0.0478868
BRCA	TCGA-A8-A08F-01A-11D-A00Y-05	0.233542
BRCA	TCGA-A8-A08G-01A-11D-A00Y-05	0.143148
BRCA	TCGA-A8-A08H-01A-21D-A00Y-05	0.600114
BRCA	TCGA-A8-A08I-01A-11D-A00Y-05	0.245031
BRCA	TCGA-A8-A08J-01A-11D-A00Y-05	0.155798
BRCA	TCGA-A8-A08L-01A-11D-A00Y-05	0.210411
BRCA	TCGA-A8-A08O-01A-21D-A10P-05	0.082664
BRCA	TCGA-A8-A08P-01A-11D-A00Y-05	0.367829
BRCA	TCGA-A8-A08R-01A-11D-A032-05	0.367813
BRCA	TCGA-A8-A08S-01A-11D-A032-05	0.0913175
BRCA	TCGA-A8-A08T-01A-21D-A00Y-05	0.105163
BRCA	TCGA-A8-A08X-01A-21D-A00Y-05	0.446117
BRCA	TCGA-A8-A08Z-01A-21D-A00Y-05	0.184649
BRCA	TCGA-A8-A090-01A-11D-A00Y-05	0.195755
BRCA	TCGA-A8-A091-01A-11D-A00Y-05	0.124673
BRCA	TCGA-A8-A092-01A-11D-A00Y-05	0.125693
BRCA	TCGA-A8-A093-01A-11D-A00Y-05	0.0629364
BRCA	TCGA-A8-A094-01A-11D-A00Y-05	0.33166
BRCA	TCGA-A8-A095-01A-11D-A00Y-05	0.182144
BRCA	TCGA-A8-A096-01A-11D-A00Y-05	0.252701
BRCA	TCGA-A8-A097-01A-11D-A032-05	0.178316
BRCA	TCGA-A8-A099-01A-11D-A00Y-05	0.0777622
BRCA	TCGA-A8-A09A-01A-11D-A00Y-05	0.245599
BRCA	TCGA-A8-A09B-01A-11D-A00Y-05	0.124927
BRCA	TCGA-A8-A09C-01A-11D-A00Y-05	0.0575277
BRCA	TCGA-A8-A09D-01A-11D-A00Y-05	0.244529
BRCA	TCGA-A8-A09E-01A-11D-A00Y-05	0.0679757
BRCA	TCGA-A8-A09G-01A-21D-A00Y-05	0.300535
BRCA	TCGA-A8-A09I-01A-22D-A032-05	0.175808
BRCA	TCGA-A8-A09K-01A-11D-A00Y-05	0.221498
BRCA	TCGA-A8-A09M-01A-11D-A00Y-05	0.203942
BRCA	TCGA-A8-A09N-01A-11D-A00Y-05	0.128835
BRCA	TCGA-A8-A09Q-01A-11D-A00Y-05	0.242393
BRCA	TCGA-A8-A09R-01A-11D-A00Y-05	0.237724
BRCA	TCGA-A8-A09T-01A-11D-A00Y-05	0.115898
BRCA	TCGA-A8-A09V-01A-11D-A032-05	0.0783956
BRCA	TCGA-A8-A09W-01A-11D-A00Y-05	0.147108
BRCA	TCGA-A8-A09X-01A-11D-A00Y-05	0.415114
BRCA	TCGA-A8-A09Z-01A-11D-A00Y-05	0.1335
BRCA	TCGA-A8-A0A1-01A-11D-A00Y-05	0.225439
BRCA	TCGA-A8-A0A2-01A-11D-A032-05	0.130924
BRCA	TCGA-A8-A0A4-01A-11D-A00Y-05	0.0826324
BRCA	TCGA-A8-A0A6-01A-12D-A10P-05	0.252816
BRCA	TCGA-A8-A0A7-01A-11D-A00Y-05	0.655341
BRCA	TCGA-A8-A0A9-01A-11D-A00Y-05	0.0760798
BRCA	TCGA-A8-A0AB-01A-11D-A032-05	0.0302086
BRCA	TCGA-A8-A0AD-01A-11D-A10P-05	0.176644
BRCA	TCGA-AC-A23C-01A-12D-A16A-05	0.33475
BRCA	TCGA-AC-A23E-01A-11D-A161-05	0.153825
BRCA	TCGA-AC-A23G-01A-11D-A212-05	0.282247
BRCA	TCGA-AC-A23H-01A-11D-A161-05	0.0570073
BRCA	TCGA-AC-A2B8-01A-11D-A17F-05	0.291165
BRCA	TCGA-AC-A2BK-01A-11D-A21R-05	0.0533086
BRCA	TCGA-AC-A2BM-01A-11D-A21R-05	0.244658
BRCA	TCGA-AC-A2FB-01A-11D-A17F-05	0.477305
BRCA	TCGA-AC-A2FE-01A-11D-A19Z-05	0.44216
BRCA	TCGA-AC-A2FF-01A-11D-A17F-05	0.332366
BRCA	TCGA-AC-A2FG-01A-11D-A17F-05	0.100431
BRCA	TCGA-AC-A2FK-01A-12D-A17Z-05	0.249457
BRCA	TCGA-AC-A2FM-01A-11D-A19Z-05	0.0680969
BRCA	TCGA-AC-A2FO-01A-11D-A17Z-05	0.377758
BRCA	TCGA-AC-A2QH-01A-11D-A18O-05	0.151026
BRCA	TCGA-AC-A2QH-01B-04D-A22R-05	0.0526268
BRCA	TCGA-AC-A2QI-01A-12D-A19Z-05	0.247209
BRCA	TCGA-AC-A2QJ-01A-12D-A19Z-05	0.416416
BRCA	TCGA-AC-A3BB-01A-21D-A19Z-05	0.392257
BRCA	TCGA-AC-A3EH-01A-22D-A22B-05	0.0990285
BRCA	TCGA-AC-A3HN-01A-11D-A212-05	0.271159
BRCA	TCGA-AC-A3OD-01A-11D-A21R-05	0.347858
BRCA	TCGA-AC-A3OD-01B-06D-A22R-05	0.35774
BRCA	TCGA-AC-A3QP-01A-11D-A230-05	0.285499
BRCA	TCGA-AC-A3QQ-01A-11D-A22B-05	0.163095
BRCA	TCGA-AC-A3TM-01A-11D-A22B-05	0.223515
BRCA	TCGA-AC-A3TN-01A-11D-A22B-05	0.0784569
BRCA	TCGA-AC-A3W5-01A-11D-A22B-05	0.253575
BRCA	TCGA-AC-A3W6-01A-12D-A22B-05	0.382678
BRCA	TCGA-AC-A3W7-01A-11D-A22B-05	0.14593
BRCA	TCGA-AC-A3YI-01A-21D-A23D-05	0.348133
BRCA	TCGA-AC-A3YJ-01A-11D-A230-05	0.184555
BRCA	TCGA-AC-A4ZE-01A-11D-A41Q-05	0.0858714
BRCA	TCGA-AC-A5EH-01A-11D-A28C-05	0.227954
BRCA	TCGA-AC-A5XS-01A-11D-A29O-05	0.36183
BRCA	TCGA-AC-A5XU-01A-11D-A28C-05	0.118243
BRCA	TCGA-AC-A62V-01A-11D-A31V-05	0.108472
BRCA	TCGA-AC-A62X-01A-11D-A29O-05	0.0399397
BRCA	TCGA-AC-A62Y-01A-11D-A29O-05	0.232617
BRCA	TCGA-AC-A6IV-01A-12D-A33F-05	0.412268
BRCA	TCGA-AC-A6IW-01A-12D-A33F-05	0.501145
BRCA	TCGA-AC-A6IX-01A-12D-A32T-05	0.22017
BRCA	TCGA-AC-A6IX-06A-11D-A32T-05	0.508243
BRCA	TCGA-AC-A6NO-01A-12D-A33F-05	0.116109
BRCA	TCGA-AC-A7VB-01A-11D-A357-05	0.0614431
BRCA	TCGA-AC-A7VC-01A-11D-A357-05	0.110442
BRCA	TCGA-AC-A8OP-01A-11D-A36K-05	0.227973
BRCA	TCGA-AC-A8OQ-01A-11D-A41Q-05	0.469419
BRCA	TCGA-AC-A8OR-01A-21D-A41Q-05	0.10474
BRCA	TCGA-AC-A8OS-01A-12D-A41Q-05	0.26575
BRCA	TCGA-AN-A03X-01A-21D-A00Y-05	0.169775
BRCA	TCGA-AN-A03Y-01A-21D-A00Y-05	0.149549
BRCA	TCGA-AN-A041-01A-11D-A032-05	0.116011
BRCA	TCGA-AN-A046-01A-21D-A032-05	0.318569
BRCA	TCGA-AN-A049-01A-21D-A00Y-05	0.172007
BRCA	TCGA-AN-A04A-01A-21D-A032-05	0.115856
BRCA	TCGA-AN-A04C-01A-21D-A032-05	0.18599
BRCA	TCGA-AN-A04D-01A-21D-A032-05	0.0377482
BRCA	TCGA-AN-A0AJ-01A-11D-A00Y-05	0.190279
BRCA	TCGA-AN-A0AK-01A-21D-A00Y-05	0.167705
BRCA	TCGA-AN-A0AL-01A-11D-A00Y-05	0.192378
BRCA	TCGA-AN-A0AM-01A-11D-A032-05	0.26661
BRCA	TCGA-AN-A0AR-01A-11D-A00Y-05	0.120587
BRCA	TCGA-AN-A0AS-01A-11D-A00Y-05	0.116549
BRCA	TCGA-AN-A0AT-01A-11D-A032-05	0.334098
BRCA	TCGA-AN-A0FD-01A-11D-A032-05	0.1098
BRCA	TCGA-AN-A0FE-01A-11D-A00Y-05	0.432043
BRCA	TCGA-AN-A0FF-01A-11D-A032-05	0.183308
BRCA	TCGA-AN-A0FG-01A-11D-A00Y-05	0.417676
BRCA	TCGA-AN-A0FJ-01A-11D-A00Y-05	0.122604
BRCA	TCGA-AN-A0FK-01A-11D-A032-05	0.117183
BRCA	TCGA-AN-A0FL-01A-11D-A032-05	0.0348339
BRCA	TCGA-AN-A0FN-01A-11D-A032-05	0.531944
BRCA	TCGA-AN-A0FS-01A-11D-A032-05	0.0904668
BRCA	TCGA-AN-A0FT-01A-11D-A032-05	0.0921252
BRCA	TCGA-AN-A0FV-01A-11D-A00Y-05	0.123011
BRCA	TCGA-AN-A0FW-01A-11D-A032-05	0.125137
BRCA	TCGA-AN-A0FX-01A-11D-A032-05	0.122848
BRCA	TCGA-AN-A0FY-01A-11D-A032-05	0.0822923
BRCA	TCGA-AN-A0FZ-01A-11D-A032-05	0.0673241
BRCA	TCGA-AN-A0G0-01A-11D-A032-05	0.168836
BRCA	TCGA-AN-A0XL-01A-11D-A10N-05	0.147554
BRCA	TCGA-AN-A0XN-01A-21D-A10A-05	0.150794
BRCA	TCGA-AN-A0XO-01A-11D-A10A-05	0.0618911
BRCA	TCGA-AN-A0XP-01A-11D-A10A-05	0.085892
BRCA	TCGA-AN-A0XR-01A-11D-A10A-05	0.0424645
BRCA	TCGA-AN-A0XS-01A-22D-A10A-05	0.215172
BRCA	TCGA-AN-A0XT-01A-11D-A10A-05	0.0938736
BRCA	TCGA-AN-A0XU-01A-11D-A10A-05	0.166928
BRCA	TCGA-AN-A0XV-01A-11D-A10A-05	0.174524
BRCA	TCGA-AN-A0XW-01A-11D-A10A-05	0.27195
BRCA	TCGA-AO-A03L-01A-41D-A10P-05	0.224624
BRCA	TCGA-AO-A03M-01B-11D-A10N-05	0.340167
BRCA	TCGA-AO-A03N-01B-11D-A10N-05	0.0812297
BRCA	TCGA-AO-A03O-01A-11D-A00Y-05	0.184395
BRCA	TCGA-AO-A03P-01A-11D-A00Y-05	0.0810354
BRCA	TCGA-AO-A03R-01A-21D-A032-05	0.239826
BRCA	TCGA-AO-A03T-01A-21D-A032-05	0.249996
BRCA	TCGA-AO-A03U-01B-21D-A10N-05	0.339404
BRCA	TCGA-AO-A03V-01A-11D-A112-05	0.0952678
BRCA	TCGA-AO-A0J2-01A-11D-A032-05	0.175586
BRCA	TCGA-AO-A0J3-01A-11D-A032-05	0.072289
BRCA	TCGA-AO-A0J4-01A-11D-A032-05	0.381471
BRCA	TCGA-AO-A0J5-01A-11D-A032-05	0.14746
BRCA	TCGA-AO-A0J6-01A-11D-A032-05	0.291437
BRCA	TCGA-AO-A0J7-01A-11D-A032-05	0.085589
BRCA	TCGA-AO-A0J8-01A-21D-A032-05	0.168687
BRCA	TCGA-AO-A0J9-01A-11D-A032-05	0.319722
BRCA	TCGA-AO-A0JA-01A-11D-A10P-05	0.14364
BRCA	TCGA-AO-A0JB-01A-11D-A10P-05	0.0644009
BRCA	TCGA-AO-A0JC-01A-11D-A10P-05	0.879216
BRCA	TCGA-AO-A0JD-01A-11D-A10P-05	0.286474
BRCA	TCGA-AO-A0JE-01A-11D-A10P-05	0.339864
BRCA	TCGA-AO-A0JF-01A-11D-A10P-05	0.262503
BRCA	TCGA-AO-A0JG-01A-31D-A10P-05	0.235885
BRCA	TCGA-AO-A0JI-01A-21D-A10P-05	0.097669
BRCA	TCGA-AO-A0JJ-01A-11D-A10P-05	0.239506
BRCA	TCGA-AO-A0JL-01A-11D-A10P-05	0.0654579
BRCA	TCGA-AO-A0JM-01A-21D-A10P-05	0.141429
BRCA	TCGA-AO-A124-01A-11D-A10N-05	0.10551
BRCA	TCGA-AO-A125-01A-11D-A10N-05	0.0192018
BRCA	TCGA-AO-A126-01A-11D-A10N-05	0.0764572
BRCA	TCGA-AO-A128-01A-11D-A10N-05	0.603079
BRCA	TCGA-AO-A129-01A-21D-A10N-05	0.448563
BRCA	TCGA-AO-A12A-01A-21D-A112-05	0.138761
BRCA	TCGA-AO-A12B-01A-11D-A10N-05	0.0534408
BRCA	TCGA-AO-A12C-01A-11D-A10N-05	0.0559419
BRCA	TCGA-AO-A12D-01A-11D-A112-05	0.387799
BRCA	TCGA-AO-A12E-01A-11D-A10N-05	0.127325
BRCA	TCGA-AO-A12F-01A-11D-A112-05	0.0360643
BRCA	TCGA-AO-A12G-01A-11D-A10N-05	0.125001
BRCA	TCGA-AO-A12H-01A-11D-A112-05	0.113926
BRCA	TCGA-AO-A1KO-01A-31D-A13K-05	0.14195
BRCA	TCGA-AO-A1KP-01A-11D-A13K-05	0.0433258
BRCA	TCGA-AO-A1KQ-01A-11D-A13K-05	0.261264
BRCA	TCGA-AO-A1KR-01A-12D-A145-05	0.34031
BRCA	TCGA-AO-A1KS-01A-11D-A13K-05	0.13051
BRCA	TCGA-AO-A1KT-01A-11D-A13K-05	0.145359
BRCA	TCGA-AQ-A04H-01B-11D-A10N-05	0.0866933
BRCA	TCGA-AQ-A04J-01A-02D-A032-05	0.460003
BRCA	TCGA-AQ-A04L-01B-21D-A10N-05	0.0606161
BRCA	TCGA-AQ-A0Y5-01A-11D-A14N-05	0.0868746
BRCA	TCGA-AQ-A1H2-01A-11D-A13K-05	0.0851619
BRCA	TCGA-AQ-A1H3-01A-31D-A13K-05	0.237712
BRCA	TCGA-AQ-A54N-01A-11D-A268-05	0.0714633
BRCA	TCGA-AQ-A54O-01A-11D-A268-05	0.154085
BRCA	TCGA-AQ-A7U7-01A-22D-A357-05	0.495475
BRCA	TCGA-AR-A0TP-01A-11D-A10P-05	0.0302292
BRCA	TCGA-AR-A0TQ-01A-11D-A10P-05	0.294747
BRCA	TCGA-AR-A0TR-01A-11D-A10P-05	0.0996774
BRCA	TCGA-AR-A0TS-01A-11D-A112-05	0.665903
BRCA	TCGA-AR-A0TT-01A-31D-A10P-05	0.502155
BRCA	TCGA-AR-A0TU-01A-31D-A10A-05	0.246029
BRCA	TCGA-AR-A0TV-01A-21D-A10P-05	0.153847
BRCA	TCGA-AR-A0TW-01A-11D-A10P-05	0.32327
BRCA	TCGA-AR-A0TX-01A-11D-A10P-05	0.417922
BRCA	TCGA-AR-A0TY-01A-12D-A112-05	0.121883
BRCA	TCGA-AR-A0TZ-01A-12D-A10P-05	0.0693861
BRCA	TCGA-AR-A0U0-01A-11D-A10A-05	0.409016
BRCA	TCGA-AR-A0U1-01A-11D-A112-05	0.340755
BRCA	TCGA-AR-A0U2-01A-11D-A10A-05	0.195155
BRCA	TCGA-AR-A0U3-01A-11D-A10A-05	0.0943668
BRCA	TCGA-AR-A0U4-01A-11D-A10A-05	0.53285
BRCA	TCGA-AR-A1AH-01A-11D-A12E-05	0.0878291
BRCA	TCGA-AR-A1AI-01A-11D-A12R-05	0.472731
BRCA	TCGA-AR-A1AJ-01A-21D-A12R-05	0.613631
BRCA	TCGA-AR-A1AK-01A-21D-A12R-05	0.200853
BRCA	TCGA-AR-A1AL-01A-21D-A12R-05	0.165684
BRCA	TCGA-AR-A1AM-01A-41D-A22B-05	0.251176
BRCA	TCGA-AR-A1AN-01A-11D-A12R-05	0.183131
BRCA	TCGA-AR-A1AO-01A-11D-A12R-05	0.541283
BRCA	TCGA-AR-A1AP-01A-11D-A12R-05	0.159172
BRCA	TCGA-AR-A1AQ-01A-11D-A12R-05	0.458265
BRCA	TCGA-AR-A1AR-01A-31D-A138-05	0.397777
BRCA	TCGA-AR-A1AS-01A-11D-A12R-05	0.0685402
BRCA	TCGA-AR-A1AT-01A-11D-A12R-05	0.385063
BRCA	TCGA-AR-A1AU-01A-11D-A12R-05	0.0894158
BRCA	TCGA-AR-A1AV-01A-21D-A12R-05	0.0741002
BRCA	TCGA-AR-A1AW-01A-21D-A12R-05	0.619751
BRCA	TCGA-AR-A1AX-01A-11D-A12R-05	0.516085
BRCA	TCGA-AR-A1AY-01A-21D-A12R-05	0.0812092
BRCA	TCGA-AR-A24H-01A-11D-A16A-05	0.133352
BRCA	TCGA-AR-A24K-01A-11D-A16A-05	0.0465453
BRCA	TCGA-AR-A24L-01A-11D-A16A-05	0.147688
BRCA	TCGA-AR-A24M-01A-11D-A16A-05	0.0902799
BRCA	TCGA-AR-A24N-01A-11D-A16A-05	0.102569
BRCA	TCGA-AR-A24O-01A-11D-A16A-05	0.289818
BRCA	TCGA-AR-A24P-01A-11D-A16A-05	0.18027
BRCA	TCGA-AR-A24Q-01A-12D-A16A-05	0.263168
BRCA	TCGA-AR-A24R-01A-11D-A16A-05	0.192499
BRCA	TCGA-AR-A24S-01A-11D-A16A-05	0.309774
BRCA	TCGA-AR-A24T-01A-11D-A16A-05	0.151455
BRCA	TCGA-AR-A24U-01A-11D-A16A-05	0.554675
BRCA	TCGA-AR-A24V-01A-21D-A16A-05	0.132516
BRCA	TCGA-AR-A24W-01A-11D-A16A-05	0.109986
BRCA	TCGA-AR-A24X-01A-11D-A16A-05	0.186278
BRCA	TCGA-AR-A24Z-01A-11D-A16A-05	0.0867883
BRCA	TCGA-AR-A250-01A-31D-A16A-05	0.172004
BRCA	TCGA-AR-A251-01A-12D-A16A-05	0.189947
BRCA	TCGA-AR-A252-01A-11D-A16A-05	0.544078
BRCA	TCGA-AR-A254-01A-21D-A16A-05	0.294218
BRCA	TCGA-AR-A255-01A-11D-A16A-05	0.225381
BRCA	TCGA-AR-A256-01A-11D-A16A-05	0.147404
BRCA	TCGA-AR-A2LE-01A-11D-A17Z-05	0.159729
BRCA	TCGA-AR-A2LH-01A-31D-A18O-05	0.535847
BRCA	TCGA-AR-A2LJ-01A-12D-A19Z-05	0.28673
BRCA	TCGA-AR-A2LK-01A-11D-A17Z-05	0.120207
BRCA	TCGA-AR-A2LL-01A-11D-A17Z-05	0.211677
BRCA	TCGA-AR-A2LM-01A-11D-A17Z-05	0.206921
BRCA	TCGA-AR-A2LN-01A-21D-A18O-05	0.254972
BRCA	TCGA-AR-A2LO-01A-31D-A18O-05	0.33234
BRCA	TCGA-AR-A2LQ-01A-22D-A18O-05	0.270373
BRCA	TCGA-AR-A2LR-01A-12D-A18O-05	0.112144
BRCA	TCGA-AR-A5QN-01A-12D-A28C-05	0.186579
BRCA	TCGA-AR-A5QP-01A-11D-A28C-05	0.15945
BRCA	TCGA-AR-A5QQ-01A-11D-A28C-05	0.58043
BRCA	TCGA-B6-A0I1-01A-11D-A21R-05	0.149929
BRCA	TCGA-B6-A0I2-01A-11D-A032-05	0.454664
BRCA	TCGA-B6-A0I5-01A-11D-A032-05	0.150272
BRCA	TCGA-B6-A0I6-01A-11D-A032-05	0.114669
BRCA	TCGA-B6-A0I8-01A-11D-A032-05	0.107172
BRCA	TCGA-B6-A0I9-01A-11D-A032-05	0.188072
BRCA	TCGA-B6-A0IA-01A-11D-A032-05	0.0441377
BRCA	TCGA-B6-A0IB-01A-11D-A032-05	0.107644
BRCA	TCGA-B6-A0IC-01A-11D-A032-05	0.0430075
BRCA	TCGA-B6-A0IE-01A-11D-A032-05	0.127906
BRCA	TCGA-B6-A0IG-01A-11D-A032-05	0.120886
BRCA	TCGA-B6-A0IH-01A-11D-A112-05	0.226372
BRCA	TCGA-B6-A0IJ-01A-11D-A032-05	0.455939
BRCA	TCGA-B6-A0IK-01A-12D-A10P-05	0.232191
BRCA	TCGA-B6-A0IM-01A-11D-A032-05	0.119536
BRCA	TCGA-B6-A0IN-01A-11D-A032-05	0.263631
BRCA	TCGA-B6-A0IO-01A-11D-A032-05	0.148262
BRCA	TCGA-B6-A0IP-01A-11D-A032-05	0.210282
BRCA	TCGA-B6-A0IQ-01A-11D-A032-05	0.315829
BRCA	TCGA-B6-A0RE-01A-11D-A10P-05	0.149229
BRCA	TCGA-B6-A0RG-01A-11D-A10P-05	0.047396
BRCA	TCGA-B6-A0RH-01A-21D-A112-05	0.0739905
BRCA	TCGA-B6-A0RI-01A-11D-A10P-05	0.0921501
BRCA	TCGA-B6-A0RL-01A-11D-A10P-05	0.0702784
BRCA	TCGA-B6-A0RM-01A-11D-A10P-05	0.0578176
BRCA	TCGA-B6-A0RN-01A-12D-A10P-05	0.0699836
BRCA	TCGA-B6-A0RO-01A-22D-A10P-05	0.116809
BRCA	TCGA-B6-A0RP-01A-21D-A10P-05	0.139236
BRCA	TCGA-B6-A0RQ-01A-11D-A112-05	0.0955301
BRCA	TCGA-B6-A0RS-01A-11D-A10P-05	0.255363
BRCA	TCGA-B6-A0RT-01A-21D-A10P-05	0.766304
BRCA	TCGA-B6-A0RU-01A-11D-A10P-05	0.164606
BRCA	TCGA-B6-A0RV-01A-11D-A10P-05	0.242551
BRCA	TCGA-B6-A0WS-01A-11D-A112-05	0.316903
BRCA	TCGA-B6-A0WT-01A-11D-A10A-05	0.142054
BRCA	TCGA-B6-A0WV-01A-11D-A10A-05	0.0749625
BRCA	TCGA-B6-A0WW-01A-11D-A10A-05	0.114832
BRCA	TCGA-B6-A0WX-01A-11D-A10A-05	0.242962
BRCA	TCGA-B6-A0WY-01A-11D-A10A-05	0.155176
BRCA	TCGA-B6-A0WZ-01A-11D-A10A-05	0.112949
BRCA	TCGA-B6-A0X0-01A-21D-A112-05	0.088343
BRCA	TCGA-B6-A0X1-01A-11D-A10A-05	0.258354
BRCA	TCGA-B6-A0X4-01A-11D-A10A-05	0.0531618
BRCA	TCGA-B6-A0X5-01A-21D-A10A-05	0.0706577
BRCA	TCGA-B6-A0X7-01A-11D-A10N-05	0.0797759
BRCA	TCGA-B6-A1KC-01A-11D-A13K-05	0.142075
BRCA	TCGA-B6-A1KC-01B-11D-A161-05	0.0472388
BRCA	TCGA-B6-A1KF-01A-11D-A13K-05	0.042625
BRCA	TCGA-B6-A1KI-01A-11D-A14N-05	0.16426
BRCA	TCGA-B6-A1KN-01A-11D-A13K-05	0.166336
BRCA	TCGA-B6-A2IU-01A-32D-A18O-05	0.148964
BRCA	TCGA-B6-A3ZX-01A-11D-A23D-05	0.704527
BRCA	TCGA-B6-A400-01A-11D-A23D-05	0.313101
BRCA	TCGA-B6-A401-01A-11D-A23D-05	0.357283
BRCA	TCGA-B6-A402-01A-11D-A23D-05	0.10348
BRCA	TCGA-B6-A408-01A-12D-A244-05	0.219689
BRCA	TCGA-B6-A409-01A-11D-A244-05	0.257753
BRCA	TCGA-B6-A40B-01A-11D-A23D-05	0.190089
BRCA	TCGA-B6-A40C-01A-11D-A23D-05	0.15548
BRCA	TCGA-BH-A0AU-01A-11D-A12R-05	0.19298
BRCA	TCGA-BH-A0AV-01A-31D-A112-05	0.143795
BRCA	TCGA-BH-A0AW-01A-11D-A10P-05	0.302127
BRCA	TCGA-BH-A0AY-01A-21D-A00Y-05	0.287255
BRCA	TCGA-BH-A0AZ-01A-21D-A12R-05	0.137001
BRCA	TCGA-BH-A0B0-01A-21D-A112-05	0.229052
BRCA	TCGA-BH-A0B2-01A-11D-A10N-05	0.227686
BRCA	TCGA-BH-A0B3-01A-11D-A10P-05	0.3056
BRCA	TCGA-BH-A0B4-01A-11D-A00Y-05	0.213102
BRCA	TCGA-BH-A0B5-01A-11D-A12R-05	0.140136
BRCA	TCGA-BH-A0B6-01A-11D-A19Z-05	0.476275
BRCA	TCGA-BH-A0B7-01A-12D-A112-05	0.514403
BRCA	TCGA-BH-A0B8-01A-21D-A10P-05	0.0733802
BRCA	TCGA-BH-A0B9-01A-11D-A10P-05	0.366534
BRCA	TCGA-BH-A0BA-01A-11D-A10P-05	0.115138
BRCA	TCGA-BH-A0BC-01A-22D-A10P-05	0.212677
BRCA	TCGA-BH-A0BD-01A-11D-A032-05	0.197578
BRCA	TCGA-BH-A0BF-01A-21D-A12R-05	0.420278
BRCA	TCGA-BH-A0BG-01A-11D-A112-05	0.223072
BRCA	TCGA-BH-A0BJ-01A-11D-A10P-05	0.22164
BRCA	TCGA-BH-A0BL-01A-11D-A112-05	0.35649
BRCA	TCGA-BH-A0BM-01A-11D-A10P-05	0.101749
BRCA	TCGA-BH-A0BO-01A-23D-A12E-05	0.319577
BRCA	TCGA-BH-A0BP-01A-11D-A112-05	0.132493
BRCA	TCGA-BH-A0BQ-01A-21D-A112-05	0.280128
BRCA	TCGA-BH-A0BR-01A-21D-A112-05	0.213484
BRCA	TCGA-BH-A0BS-01A-11D-A12R-05	0.0784799
BRCA	TCGA-BH-A0BT-01A-11D-A12R-05	0.0999031
BRCA	TCGA-BH-A0BV-01A-11D-A00Y-05	0.203278
BRCA	TCGA-BH-A0BW-01A-11D-A112-05	0.424352
BRCA	TCGA-BH-A0BZ-01A-31D-A12R-05	0.299398
BRCA	TCGA-BH-A0C0-01A-21D-A10P-05	0.540262
BRCA	TCGA-BH-A0C1-01B-11D-A12E-05	0.25054
BRCA	TCGA-BH-A0C3-01A-21D-A12R-05	0.267355
BRCA	TCGA-BH-A0C7-01B-11D-A112-05	0.115444
BRCA	TCGA-BH-A0DD-01A-31D-A12R-05	0.0839275
BRCA	TCGA-BH-A0DE-01A-11D-A112-05	0.241724
BRCA	TCGA-BH-A0DG-01A-21D-A12R-05	0.277741
BRCA	TCGA-BH-A0DH-01A-11D-A10P-05	0.132489
BRCA	TCGA-BH-A0DI-01A-21D-A12R-05	0.284705
BRCA	TCGA-BH-A0DK-01A-21D-A10P-05	0.314561
BRCA	TCGA-BH-A0DL-01A-11D-A112-05	0.396078
BRCA	TCGA-BH-A0DO-01B-11D-A12E-05	0.128489
BRCA	TCGA-BH-A0DP-01A-21D-A10P-05	0.195826
BRCA	TCGA-BH-A0DQ-01A-11D-A10P-05	0.129171
BRCA	TCGA-BH-A0DS-01A-11D-A10P-05	0.133657
BRCA	TCGA-BH-A0DT-01A-21D-A12E-05	0.220689
BRCA	TCGA-BH-A0DV-01A-21D-A12R-05	0.252806
BRCA	TCGA-BH-A0DX-01A-11D-A112-05	0.305632
BRCA	TCGA-BH-A0DZ-01A-11D-A00Y-05	0.139734
BRCA	TCGA-BH-A0E0-01A-11D-A10P-05	0.265884
BRCA	TCGA-BH-A0E1-01A-11D-A10P-05	0.0532063
BRCA	TCGA-BH-A0E2-01A-11D-A10P-05	0.11662
BRCA	TCGA-BH-A0E6-01A-11D-A032-05	0.378351
BRCA	TCGA-BH-A0E7-01A-11D-A032-05	0.087156
BRCA	TCGA-BH-A0E9-01B-11D-A112-05	0.171893
BRCA	TCGA-BH-A0EA-01A-11D-A112-05	0.148722
BRCA	TCGA-BH-A0EB-01A-11D-A032-05	0.272022
BRCA	TCGA-BH-A0EE-01A-11D-A032-05	0.315654
BRCA	TCGA-BH-A0EI-01A-11D-A112-05	0.085728
BRCA	TCGA-BH-A0GY-01A-11D-A10P-05	0.19403
BRCA	TCGA-BH-A0GZ-01A-11D-A10P-05	0.0897525
BRCA	TCGA-BH-A0H0-01A-11D-A10P-05	0.082856
BRCA	TCGA-BH-A0H3-01A-11D-A12R-05	0.20186
BRCA	TCGA-BH-A0H5-01A-21D-A112-05	0.755671
BRCA	TCGA-BH-A0H6-01A-21D-A10P-05	0.0644885
BRCA	TCGA-BH-A0H7-01A-13D-A10P-05	0.0877734
BRCA	TCGA-BH-A0H9-01A-11D-A10P-05	0.172828
BRCA	TCGA-BH-A0HA-01A-11D-A12R-05	0.110796
BRCA	TCGA-BH-A0HB-01A-11D-A10P-05	0.218926
BRCA	TCGA-BH-A0HF-01A-11D-A10P-05	0.169895
BRCA	TCGA-BH-A0HI-01A-11D-A10P-05	0.128442
BRCA	TCGA-BH-A0HK-01A-11D-A10P-05	0.0923076
BRCA	TCGA-BH-A0HL-01A-11D-A032-05	0.031664
BRCA	TCGA-BH-A0HN-01A-11D-A10P-05	0.0725909
BRCA	TCGA-BH-A0HO-01A-11D-A032-05	0.1938
BRCA	TCGA-BH-A0HP-01A-12D-A10P-05	0.137455
BRCA	TCGA-BH-A0HQ-01A-11D-A032-05	0.0986937
BRCA	TCGA-BH-A0HU-01A-11D-A032-05	0.106065
BRCA	TCGA-BH-A0HW-01A-11D-A032-05	0.0463362
BRCA	TCGA-BH-A0HX-01A-21D-A10P-05	0.147625
BRCA	TCGA-BH-A0HY-01A-11D-A10P-05	0.0796093
BRCA	TCGA-BH-A0RX-01A-21D-A10P-05	0.63711
BRCA	TCGA-BH-A0W3-01A-11D-A10A-05	0.095022
BRCA	TCGA-BH-A0W4-01A-11D-A10A-05	0.10519
BRCA	TCGA-BH-A0W5-01A-11D-A10A-05	0.466832
BRCA	TCGA-BH-A0W7-01A-11D-A112-05	0.238731
BRCA	TCGA-BH-A0WA-01A-11D-A10A-05	0.161095
BRCA	TCGA-BH-A18F-01A-11D-A12E-05	0.243668
BRCA	TCGA-BH-A18G-01A-11D-A12E-05	0.0995688
BRCA	TCGA-BH-A18H-01A-11D-A12E-05	0.514068
BRCA	TCGA-BH-A18I-01A-11D-A12E-05	0.172034
BRCA	TCGA-BH-A18J-01A-11D-A12E-05	0.201795
BRCA	TCGA-BH-A18K-01A-11D-A12E-05	0.101779
BRCA	TCGA-BH-A18L-01A-32D-A12E-05	0.0819996
BRCA	TCGA-BH-A18M-01A-11D-A12E-05	0.175533
BRCA	TCGA-BH-A18N-01A-11D-A12E-05	0.0659555
BRCA	TCGA-BH-A18P-01A-11D-A12E-05	0.069722
BRCA	TCGA-BH-A18Q-01A-12D-A12E-05	0.136121
BRCA	TCGA-BH-A18R-01A-11D-A12E-05	0.181583
BRCA	TCGA-BH-A18S-01A-11D-A12E-05	0.0800426
BRCA	TCGA-BH-A18T-01A-11D-A12E-05	0.132042
BRCA	TCGA-BH-A18U-01A-21D-A12E-05	0.0927152
BRCA	TCGA-BH-A18V-01A-11D-A12E-05	0.227398
BRCA	TCGA-BH-A18V-06A-11D-A212-05	0.463371
BRCA	TCGA-BH-A1EN-01A-11D-A13K-05	0.0779598
BRCA	TCGA-BH-A1EO-01A-11D-A138-05	0.143023
BRCA	TCGA-BH-A1ES-01A-11D-A138-05	0.0541968
BRCA	TCGA-BH-A1ES-06A-12D-A244-05	0.0815779
BRCA	TCGA-BH-A1ET-01A-11D-A138-05	0.139253
BRCA	TCGA-BH-A1EU-01A-11D-A138-05	0.334934
BRCA	TCGA-BH-A1EV-01A-11D-A138-05	0.0698604
BRCA	TCGA-BH-A1EW-01A-11D-A138-05	0.273515
BRCA	TCGA-BH-A1EX-01A-11D-A13K-05	0.23915
BRCA	TCGA-BH-A1EY-01A-11D-A13K-05	0.368799
BRCA	TCGA-BH-A1F0-01A-11D-A138-05	0.616828
BRCA	TCGA-BH-A1F2-01A-31D-A13K-05	0.139885
BRCA	TCGA-BH-A1F5-01A-12D-A13K-05	0.0799558
BRCA	TCGA-BH-A1F6-01A-11D-A13K-05	0.35808
BRCA	TCGA-BH-A1F8-01A-11D-A13K-05	0.166301
BRCA	TCGA-BH-A1FB-01A-11D-A13K-05	0.387958
BRCA	TCGA-BH-A1FC-01A-11D-A13K-05	0.300034
BRCA	TCGA-BH-A1FD-01A-11D-A13K-05	0.134285
BRCA	TCGA-BH-A1FE-01A-11D-A13K-05	0.419871
BRCA	TCGA-BH-A1FE-06A-11D-A212-05	0.183006
BRCA	TCGA-BH-A1FG-01A-11D-A13K-05	0.0884556
BRCA	TCGA-BH-A1FH-01A-12D-A13K-05	0.184156
BRCA	TCGA-BH-A1FJ-01A-11D-A13K-05	0.0428768
BRCA	TCGA-BH-A1FL-01A-11D-A13K-05	0.0851478
BRCA	TCGA-BH-A1FM-01A-11D-A13K-05	0.0810176
BRCA	TCGA-BH-A1FN-01A-11D-A13K-05	0.113602
BRCA	TCGA-BH-A1FR-01A-11D-A13K-05	0.204443
BRCA	TCGA-BH-A1FU-01A-11D-A14H-05	0.417163
BRCA	TCGA-BH-A201-01A-11D-A14N-05	0.114136
BRCA	TCGA-BH-A202-01A-11D-A14N-05	0.283706
BRCA	TCGA-BH-A203-01A-12D-A16A-05	0.335553
BRCA	TCGA-BH-A204-01A-11D-A161-05	0.0667233
BRCA	TCGA-BH-A208-01A-11D-A161-05	0.184675
BRCA	TCGA-BH-A209-01A-11D-A161-05	0.398872
BRCA	TCGA-BH-A28O-01A-11D-A22B-05	0.191024
BRCA	TCGA-BH-A28Q-01A-11D-A16G-05	0.109855
BRCA	TCGA-BH-A2L8-01A-11D-A18O-05	0.463837
BRCA	TCGA-BH-A42T-01A-11D-A244-05	0.171551
BRCA	TCGA-BH-A42U-01A-12D-A244-05	0.344231
BRCA	TCGA-BH-A42V-01A-11D-A244-05	0.251115
BRCA	TCGA-BH-A6R8-01A-21D-A33F-05	0.204399
BRCA	TCGA-BH-A6R9-01A-21D-A32T-05	0.337328
BRCA	TCGA-BH-A8FY-01A-11D-A36K-05	0.0850247
BRCA	TCGA-BH-A8FZ-01A-11D-A357-05	0.311207
BRCA	TCGA-BH-A8G0-01A-11D-A357-05	0.381137
BRCA	TCGA-BH-AB28-01A-31D-A41Q-05	0.233645
BRCA	TCGA-C8-A12K-01A-21D-A112-05	0.377063
BRCA	TCGA-C8-A12L-01A-11D-A112-05	0.231728
BRCA	TCGA-C8-A12M-01A-11D-A112-05	0.115149
BRCA	TCGA-C8-A12N-01A-11D-A112-05	0.086904
BRCA	TCGA-C8-A12O-01A-11D-A112-05	0.226021
BRCA	TCGA-C8-A12P-01A-11D-A112-05	0.233637
BRCA	TCGA-C8-A12Q-01A-11D-A112-05	0.220563
BRCA	TCGA-C8-A12T-01A-11D-A112-05	0.100476
BRCA	TCGA-C8-A12U-01A-11D-A112-05	0.218956
BRCA	TCGA-C8-A12V-01A-11D-A112-05	0.786615
BRCA	TCGA-C8-A12W-01A-11D-A112-05	0.178166
BRCA	TCGA-C8-A12X-01A-11D-A112-05	0.0788986
BRCA	TCGA-C8-A12Y-01A-11D-A12E-05	0.0861965
BRCA	TCGA-C8-A12Z-01A-11D-A112-05	0.0805938
BRCA	TCGA-C8-A130-01A-31D-A112-05	0.143928
BRCA	TCGA-C8-A131-01A-11D-A112-05	0.44507
BRCA	TCGA-C8-A132-01A-31D-A112-05	0.317466
BRCA	TCGA-C8-A133-01A-32D-A12E-05	0.0556955
BRCA	TCGA-C8-A134-01A-11D-A112-05	0.181099
BRCA	TCGA-C8-A135-01A-11D-A112-05	0.265913
BRCA	TCGA-C8-A137-01A-11D-A112-05	0.0670468
BRCA	TCGA-C8-A138-01A-11D-A112-05	0.266222
BRCA	TCGA-C8-A1HE-01A-11D-A13K-05	0.092453
BRCA	TCGA-C8-A1HF-01A-11D-A138-05	0.230423
BRCA	TCGA-C8-A1HG-01A-11D-A138-05	0.336323
BRCA	TCGA-C8-A1HI-01A-11D-A138-05	0.101253
BRCA	TCGA-C8-A1HJ-01A-11D-A13K-05	0.182804
BRCA	TCGA-C8-A1HK-01A-21D-A13K-05	0.120838
BRCA	TCGA-C8-A1HL-01A-11D-A138-05	0.0983176
BRCA	TCGA-C8-A1HM-01A-12D-A138-05	0.286437
BRCA	TCGA-C8-A1HN-01A-11D-A138-05	0.122818
BRCA	TCGA-C8-A1HO-01A-11D-A13K-05	0.0872693
BRCA	TCGA-C8-A26V-01A-11D-A16G-05	0.135837
BRCA	TCGA-C8-A26W-01A-11D-A16G-05	0.22777
BRCA	TCGA-C8-A26X-01A-31D-A16G-05	0.432304
BRCA	TCGA-C8-A26Y-01A-11D-A16G-05	0.329603
BRCA	TCGA-C8-A26Z-01A-11D-A16G-05	0.0826183
BRCA	TCGA-C8-A273-01A-11D-A16G-05	0.125975
BRCA	TCGA-C8-A274-01A-11D-A16G-05	0.0817499
BRCA	TCGA-C8-A275-01A-21D-A16G-05	0.369118
BRCA	TCGA-C8-A278-01A-11D-A16A-05	0.45299
BRCA	TCGA-C8-A27A-01A-11D-A16A-05	0.0936086
BRCA	TCGA-C8-A27B-01A-11D-A16A-05	0.267183
BRCA	TCGA-C8-A3M7-01A-12D-A21R-05	0.292924
BRCA	TCGA-C8-A3M8-01A-11D-A212-05	0.189536
BRCA	TCGA-C8-A8HP-01A-11D-A36K-05	0.583626
BRCA	TCGA-C8-A8HQ-01A-11D-A36K-05	0.260646
BRCA	TCGA-C8-A8HR-01A-11D-A36K-05	0.344103
BRCA	TCGA-C8-A9FZ-01A-11D-A41Q-05	0.091642
BRCA	TCGA-D8-A13Y-01A-11D-A112-05	0.0329323
BRCA	TCGA-D8-A13Z-01A-11D-A112-05	0.266369
BRCA	TCGA-D8-A140-01A-11D-A112-05	0.157917
BRCA	TCGA-D8-A141-01A-11D-A112-05	0.42494
BRCA	TCGA-D8-A142-01A-11D-A112-05	0.199341
BRCA	TCGA-D8-A143-01A-11D-A112-05	0.158032
BRCA	TCGA-D8-A145-01A-11D-A112-05	0.171879
BRCA	TCGA-D8-A146-01A-31D-A112-05	0.160818
BRCA	TCGA-D8-A147-01A-11D-A112-05	0.223832
BRCA	TCGA-D8-A1J8-01A-11D-A13K-05	0.273252
BRCA	TCGA-D8-A1J9-01A-11D-A13K-05	0.149427
BRCA	TCGA-D8-A1JA-01A-11D-A13K-05	0.104109
BRCA	TCGA-D8-A1JB-01A-11D-A13K-05	0.358718
BRCA	TCGA-D8-A1JC-01A-11D-A13K-05	0.154892
BRCA	TCGA-D8-A1JD-01A-11D-A13K-05	0.20082
BRCA	TCGA-D8-A1JE-01A-11D-A13K-05	0.22039
BRCA	TCGA-D8-A1JF-01A-11D-A13K-05	0.255721
BRCA	TCGA-D8-A1JG-01B-11D-A13K-05	0.385071
BRCA	TCGA-D8-A1JH-01A-11D-A13K-05	0.253298
BRCA	TCGA-D8-A1JI-01A-11D-A13K-05	0.0963008
BRCA	TCGA-D8-A1JJ-01A-31D-A14N-05	0.180924
BRCA	TCGA-D8-A1JK-01A-11D-A13K-05	0.286196
BRCA	TCGA-D8-A1JL-01A-11D-A13K-05	0.441123
BRCA	TCGA-D8-A1JM-01A-11D-A13K-05	0.155843
BRCA	TCGA-D8-A1JN-01A-11D-A13K-05	0.0610034
BRCA	TCGA-D8-A1JP-01A-11D-A13K-05	0.170344
BRCA	TCGA-D8-A1JS-01A-11D-A13K-05	0.0284598
BRCA	TCGA-D8-A1JT-01A-31D-A13K-05	0.0804118
BRCA	TCGA-D8-A1JU-01A-11D-A13K-05	0.212715
BRCA	TCGA-D8-A1X5-01A-11D-A14H-05	0.189867
BRCA	TCGA-D8-A1X6-01A-11D-A14N-05	0.156271
BRCA	TCGA-D8-A1X7-01A-11D-A14N-05	0.128068
BRCA	TCGA-D8-A1X8-01A-11D-A14N-05	0.212849
BRCA	TCGA-D8-A1X9-01A-12D-A161-05	0.149083
BRCA	TCGA-D8-A1XA-01A-11D-A14H-05	0.105669
BRCA	TCGA-D8-A1XB-01A-11D-A14H-05	0.116586
BRCA	TCGA-D8-A1XC-01A-11D-A14H-05	0.0590011
BRCA	TCGA-D8-A1XD-01A-11D-A14H-05	0.0557849
BRCA	TCGA-D8-A1XF-01A-11D-A14H-05	0.074649
BRCA	TCGA-D8-A1XG-01A-11D-A14H-05	0.0456466
BRCA	TCGA-D8-A1XJ-01A-11D-A14N-05	0.0947168
BRCA	TCGA-D8-A1XK-01A-21D-A14N-05	0.439609
BRCA	TCGA-D8-A1XL-01A-11D-A14N-05	0.250896
BRCA	TCGA-D8-A1XM-01A-21D-A14N-05	0.316984
BRCA	TCGA-D8-A1XO-01A-11D-A14N-05	0.232676
BRCA	TCGA-D8-A1XQ-01A-11D-A14N-05	0.277015
BRCA	TCGA-D8-A1XR-01A-11D-A14N-05	0.0822432
BRCA	TCGA-D8-A1XS-01A-11D-A14N-05	0.15421
BRCA	TCGA-D8-A1XT-01A-11D-A14N-05	0.26142
BRCA	TCGA-D8-A1XU-01A-11D-A14N-05	0.19384
BRCA	TCGA-D8-A1XV-01A-11D-A14N-05	0.0583874
BRCA	TCGA-D8-A1XW-01A-11D-A14N-05	0.26755
BRCA	TCGA-D8-A1XY-01A-11D-A14N-05	0.130244
BRCA	TCGA-D8-A1XZ-01A-11D-A14N-05	0.184078
BRCA	TCGA-D8-A1Y0-01A-11D-A14N-05	0.262139
BRCA	TCGA-D8-A1Y1-01A-21D-A14N-05	0.158788
BRCA	TCGA-D8-A1Y2-01A-11D-A161-05	0.389033
BRCA	TCGA-D8-A1Y3-01A-11D-A161-05	0.09865
BRCA	TCGA-D8-A27E-01A-11D-A16G-05	0.20593
BRCA	TCGA-D8-A27F-01A-11D-A16G-05	0.163268
BRCA	TCGA-D8-A27G-01A-11D-A16G-05	0.285222
BRCA	TCGA-D8-A27H-01A-11D-A16G-05	0.100596
BRCA	TCGA-D8-A27I-01A-11D-A16G-05	0.31841
BRCA	TCGA-D8-A27K-01A-11D-A16G-05	0.24104
BRCA	TCGA-D8-A27L-01A-11D-A16G-05	0.282461
BRCA	TCGA-D8-A27M-01A-11D-A16G-05	0.47223
BRCA	TCGA-D8-A27N-01A-11D-A16G-05	0.218427
BRCA	TCGA-D8-A27P-01A-11D-A16G-05	0.120098
BRCA	TCGA-D8-A27R-01A-11D-A16G-05	0.31012
BRCA	TCGA-D8-A27T-01A-11D-A16G-05	0.202167
BRCA	TCGA-D8-A27V-01A-12D-A17F-05	0.122132
BRCA	TCGA-D8-A27W-01A-11D-A16G-05	0.227788
BRCA	TCGA-D8-A3Z5-01A-41D-A244-05	0.126655
BRCA	TCGA-D8-A3Z6-01A-11D-A23D-05	0.125684
BRCA	TCGA-D8-A4Z1-01A-21D-A268-05	0.201737
BRCA	TCGA-D8-A73U-01A-11D-A33F-05	0.557687
BRCA	TCGA-D8-A73W-01A-22D-A357-05	0.191768
BRCA	TCGA-D8-A73X-01A-11D-A32T-05	0.0954877
BRCA	TCGA-E2-A105-01A-11D-A10N-05	0.0617749
BRCA	TCGA-E2-A106-01A-11D-A10N-05	0.08051
BRCA	TCGA-E2-A107-01A-11D-A10N-05	0.155742
BRCA	TCGA-E2-A108-01A-13D-A10N-05	0.526361
BRCA	TCGA-E2-A109-01A-11D-A10N-05	0.108875
BRCA	TCGA-E2-A10A-01A-21D-A112-05	0.0741982
BRCA	TCGA-E2-A10B-01A-11D-A10N-05	0.14461
BRCA	TCGA-E2-A10C-01A-21D-A10N-05	0.245714
BRCA	TCGA-E2-A10E-01A-21D-A10N-05	0.0848298
BRCA	TCGA-E2-A10F-01A-11D-A10N-05	0.196203
BRCA	TCGA-E2-A14N-01A-31D-A138-05	0.420068
BRCA	TCGA-E2-A14O-01A-31D-A112-05	0.129257
BRCA	TCGA-E2-A14P-01A-31D-A12E-05	0.34536
BRCA	TCGA-E2-A14Q-01A-11D-A12E-05	0.135963
BRCA	TCGA-E2-A14R-01A-11D-A112-05	0.0931509
BRCA	TCGA-E2-A14S-01A-11D-A12E-05	0.146939
BRCA	TCGA-E2-A14T-01A-11D-A112-05	0.164437
BRCA	TCGA-E2-A14U-01A-11D-A22B-05	0.214588
BRCA	TCGA-E2-A14V-01A-11D-A12E-05	0.159104
BRCA	TCGA-E2-A14W-01A-11D-A12E-05	0.13859
BRCA	TCGA-E2-A14X-01A-11D-A112-05	0.275995
BRCA	TCGA-E2-A14Y-01A-21D-A12E-05	0.181061
BRCA	TCGA-E2-A14Z-01A-11D-A112-05	0.281934
BRCA	TCGA-E2-A150-01A-11D-A12E-05	0.266194
BRCA	TCGA-E2-A152-01A-11D-A12E-05	0.123822
BRCA	TCGA-E2-A153-01A-12D-A12E-05	0.212439
BRCA	TCGA-E2-A154-01A-11D-A112-05	0.0482662
BRCA	TCGA-E2-A155-01A-11D-A12E-05	0.10395
BRCA	TCGA-E2-A156-01A-11D-A12E-05	0.0530447
BRCA	TCGA-E2-A158-01A-11D-A12E-05	0.0367278
BRCA	TCGA-E2-A159-01A-11D-A112-05	0.430844
BRCA	TCGA-E2-A15A-01A-11D-A12E-05	0.220051
BRCA	TCGA-E2-A15A-06A-11D-A12E-05	0.480779
BRCA	TCGA-E2-A15C-01A-31D-A12E-05	0.114199
BRCA	TCGA-E2-A15D-01A-11D-A112-05	0.157443
BRCA	TCGA-E2-A15E-01A-11D-A12E-05	0.0719726
BRCA	TCGA-E2-A15E-06A-11D-A12E-05	0.171517
BRCA	TCGA-E2-A15F-01A-11D-A112-05	0.175666
BRCA	TCGA-E2-A15G-01A-11D-A12E-05	0.0744543
BRCA	TCGA-E2-A15H-01A-11D-A12E-05	0.11489
BRCA	TCGA-E2-A15I-01A-21D-A138-05	0.23805
BRCA	TCGA-E2-A15J-01A-11D-A12R-05	0.052935
BRCA	TCGA-E2-A15K-01A-11D-A12R-05	0.236842
BRCA	TCGA-E2-A15K-06A-11D-A12R-05	0.0670308
BRCA	TCGA-E2-A15L-01A-11D-A12E-05	0.100184
BRCA	TCGA-E2-A15M-01A-11D-A12E-05	0.440149
BRCA	TCGA-E2-A15O-01A-11D-A112-05	0.111154
BRCA	TCGA-E2-A15P-01A-11D-A112-05	0.123859
BRCA	TCGA-E2-A15R-01A-11D-A112-05	0.0531189
BRCA	TCGA-E2-A15S-01A-11D-A112-05	0.0482832
BRCA	TCGA-E2-A15T-01A-11D-A112-05	0.053536
BRCA	TCGA-E2-A1AZ-01A-11D-A12R-05	0.308469
BRCA	TCGA-E2-A1B0-01A-11D-A12R-05	0.309973
BRCA	TCGA-E2-A1B1-01A-21D-A12R-05	0.330589
BRCA	TCGA-E2-A1B4-01A-11D-A12R-05	0.066947
BRCA	TCGA-E2-A1B5-01A-21D-A12R-05	0.635513
BRCA	TCGA-E2-A1B6-01A-31D-A12R-05	0.762822
BRCA	TCGA-E2-A1BC-01A-11D-A12R-05	0.151716
BRCA	TCGA-E2-A1BD-01A-11D-A12R-05	0.0637016
BRCA	TCGA-E2-A1IE-01A-11D-A13K-05	0.108939
BRCA	TCGA-E2-A1IF-01A-11D-A145-05	0.237347
BRCA	TCGA-E2-A1IG-01A-11D-A145-05	0.122409
BRCA	TCGA-E2-A1IH-01A-11D-A13K-05	0.265178
BRCA	TCGA-E2-A1II-01A-11D-A145-05	0.543947
BRCA	TCGA-E2-A1IJ-01A-11D-A145-05	0.363841
BRCA	TCGA-E2-A1IK-01A-11D-A145-05	0.316025
BRCA	TCGA-E2-A1IL-01A-11D-A14H-05	0.0822925
BRCA	TCGA-E2-A1IN-01A-11D-A13K-05	0.0870111
BRCA	TCGA-E2-A1IO-01A-11D-A145-05	0.263174
BRCA	TCGA-E2-A1IP-01A-11D-A14H-05	0.540604
BRCA	TCGA-E2-A1IU-01A-11D-A14H-05	0.216197
BRCA	TCGA-E2-A1L6-01A-11D-A13K-05	0.183369
BRCA	TCGA-E2-A1L7-01A-11D-A145-05	0.225574
BRCA	TCGA-E2-A1L8-01A-11D-A13K-05	0.177878
BRCA	TCGA-E2-A1L9-01A-11D-A13K-05	0.166744
BRCA	TCGA-E2-A1LA-01A-11D-A145-05	0.351199
BRCA	TCGA-E2-A1LB-01A-11D-A145-05	0.186729
BRCA	TCGA-E2-A1LE-01A-12D-A19Z-05	0.321983
BRCA	TCGA-E2-A1LG-01A-21D-A14N-05	0.168731
BRCA	TCGA-E2-A1LH-01A-11D-A14H-05	0.482242
BRCA	TCGA-E2-A1LI-01A-12D-A161-05	0.427166
BRCA	TCGA-E2-A1LK-01A-21D-A14H-05	0.0906312
BRCA	TCGA-E2-A1LL-01A-11D-A145-05	0.270082
BRCA	TCGA-E2-A1LS-01A-12D-A161-05	0.0276648
BRCA	TCGA-E2-A2P5-01A-11D-A19Z-05	0.198822
BRCA	TCGA-E2-A2P6-01A-11D-A19Z-05	0.0815397
BRCA	TCGA-E2-A3DX-01A-21D-A212-05	0.442541
BRCA	TCGA-E2-A56Z-01A-12D-A29O-05	0.0796682
BRCA	TCGA-E2-A570-01A-11D-A29O-05	0.109011
BRCA	TCGA-E2-A572-01A-13D-A31V-05	0.122425
BRCA	TCGA-E2-A573-01A-11D-A29O-05	0.447501
BRCA	TCGA-E2-A574-01A-11D-A29O-05	0.0601687
BRCA	TCGA-E2-A576-01A-11D-A31V-05	0.0985974
BRCA	TCGA-E2-A9RU-01A-11D-A41Q-05	0.0770498
BRCA	TCGA-E9-A1N3-01A-12D-A161-05	0.0474451
BRCA	TCGA-E9-A1N4-01A-11D-A14N-05	0.259224
BRCA	TCGA-E9-A1N5-01A-11D-A14H-05	0.237079
BRCA	TCGA-E9-A1N6-01A-11D-A145-05	0.207341
BRCA	TCGA-E9-A1N8-01A-11D-A145-05	0.0425588
BRCA	TCGA-E9-A1N9-01A-11D-A14H-05	0.177369
BRCA	TCGA-E9-A1NA-01A-11D-A145-05	0.156121
BRCA	TCGA-E9-A1NC-01A-12D-A161-05	0.44366
BRCA	TCGA-E9-A1ND-01A-11D-A145-05	0.459384
BRCA	TCGA-E9-A1NE-01A-21D-A14N-05	0.501604
BRCA	TCGA-E9-A1NF-01A-11D-A14H-05	0.169234
BRCA	TCGA-E9-A1NG-01A-21D-A14N-05	0.323704
BRCA	TCGA-E9-A1NH-01A-11D-A14H-05	0.165381
BRCA	TCGA-E9-A1NI-01A-11D-A14H-05	0.0919215
BRCA	TCGA-E9-A1QZ-01A-21D-A16A-05	0.458541
BRCA	TCGA-E9-A1R0-01A-22D-A16G-05	0.310055
BRCA	TCGA-E9-A1R2-01A-11D-A14H-05	0.197555
BRCA	TCGA-E9-A1R3-01A-31D-A14N-05	0.218653
BRCA	TCGA-E9-A1R4-01A-21D-A14H-05	0.400719
BRCA	TCGA-E9-A1R5-01A-11D-A14N-05	0.0950772
BRCA	TCGA-E9-A1R6-01A-11D-A14H-05	0.11411
BRCA	TCGA-E9-A1R7-01A-11D-A14N-05	0.155331
BRCA	TCGA-E9-A1RA-01A-11D-A14H-05	0.377081
BRCA	TCGA-E9-A1RB-01A-11D-A161-05	0.178089
BRCA	TCGA-E9-A1RC-01A-11D-A161-05	0.0303633
BRCA	TCGA-E9-A1RD-01A-11D-A161-05	0.0689156
BRCA	TCGA-E9-A1RE-01A-11D-A161-05	0.106616
BRCA	TCGA-E9-A1RF-01A-11D-A161-05	0.132978
BRCA	TCGA-E9-A1RG-01A-11D-A14H-05	0.167017
BRCA	TCGA-E9-A1RH-01A-21D-A16A-05	0.161323
BRCA	TCGA-E9-A1RI-01A-11D-A16A-05	0.181684
BRCA	TCGA-E9-A226-01A-21D-A161-05	0.0735995
BRCA	TCGA-E9-A227-01A-11D-A161-05	0.328942
BRCA	TCGA-E9-A228-01A-31D-A161-05	0.0973516
BRCA	TCGA-E9-A229-01A-31D-A161-05	0.224742
BRCA	TCGA-E9-A22A-01A-11D-A161-05	0.272405
BRCA	TCGA-E9-A22B-01A-11D-A161-05	0.103539
BRCA	TCGA-E9-A22D-01A-11D-A161-05	0.273946
BRCA	TCGA-E9-A22E-01A-11D-A161-05	0.120219
BRCA	TCGA-E9-A22G-01A-11D-A161-05	0.0629271
BRCA	TCGA-E9-A22H-01A-11D-A161-05	0.236276
BRCA	TCGA-E9-A243-01A-21D-A16A-05	0.612426
BRCA	TCGA-E9-A244-01A-11D-A16A-05	0.238752
BRCA	TCGA-E9-A245-01A-22D-A16G-05	0.107042
BRCA	TCGA-E9-A247-01A-11D-A16A-05	0.0675778
BRCA	TCGA-E9-A248-01A-11D-A16A-05	0.558088
BRCA	TCGA-E9-A249-01A-11D-A16A-05	0.131757
BRCA	TCGA-E9-A24A-01A-11D-A16A-05	0.28447
BRCA	TCGA-E9-A295-01A-11D-A16G-05	0.136975
BRCA	TCGA-E9-A2JS-01A-11D-A17Z-05	0.159685
BRCA	TCGA-E9-A2JT-01A-22D-A18O-05	0.758551
BRCA	TCGA-E9-A3HO-01A-11D-A212-05	0.0999519
BRCA	TCGA-E9-A3Q9-01A-11D-A21R-05	0.194901
BRCA	TCGA-E9-A3QA-01A-61D-A22B-05	0.610176
BRCA	TCGA-E9-A3X8-01A-31D-A230-05	0.285717
BRCA	TCGA-E9-A54X-01A-11D-A268-05	0.100749
BRCA	TCGA-E9-A54Y-01A-11D-A268-05	0.120228
BRCA	TCGA-E9-A5UO-01A-11D-A28C-05	0.064867
BRCA	TCGA-E9-A5UP-01A-11D-A28C-05	0.107916
BRCA	TCGA-E9-A6HE-01A-11D-A31V-05	0.150258
BRCA	TCGA-EW-A1IW-01A-11D-A13K-05	0.222132
BRCA	TCGA-EW-A1IX-01A-12D-A145-05	0.274701
BRCA	TCGA-EW-A1IY-01A-11D-A13K-05	0.378181
BRCA	TCGA-EW-A1IZ-01A-11D-A13K-05	0.574536
BRCA	TCGA-EW-A1J1-01A-11D-A13K-05	0.175896
BRCA	TCGA-EW-A1J2-01A-21D-A13K-05	0.242363
BRCA	TCGA-EW-A1J3-01A-11D-A13K-05	0.147465
BRCA	TCGA-EW-A1J5-01A-11D-A13K-05	0.269705
BRCA	TCGA-EW-A1J6-01A-11D-A13K-05	0.191256
BRCA	TCGA-EW-A1OV-01A-11D-A145-05	0.469618
BRCA	TCGA-EW-A1OW-01A-21D-A145-05	0.180448
BRCA	TCGA-EW-A1OX-01A-11D-A145-05	0.0379729
BRCA	TCGA-EW-A1OY-01A-11D-A145-05	0.107348
BRCA	TCGA-EW-A1OZ-01A-11D-A145-05	0.151793
BRCA	TCGA-EW-A1P0-01A-11D-A145-05	0.133373
BRCA	TCGA-EW-A1P1-01A-31D-A14H-05	0.390055
BRCA	TCGA-EW-A1P3-01A-11D-A145-05	0.198771
BRCA	TCGA-EW-A1P4-01A-21D-A145-05	0.421523
BRCA	TCGA-EW-A1P5-01A-11D-A145-05	0.183796
BRCA	TCGA-EW-A1P6-01A-11D-A145-05	0.165754
BRCA	TCGA-EW-A1P7-01A-21D-A145-05	0.727513
BRCA	TCGA-EW-A1P8-01A-11D-A145-05	0.31868
BRCA	TCGA-EW-A1PA-01A-11D-A145-05	0.251531
BRCA	TCGA-EW-A1PB-01A-11D-A145-05	0.472779
BRCA	TCGA-EW-A1PC-01B-11D-A21R-05	0.064014
BRCA	TCGA-EW-A1PD-01A-11D-A145-05	0.132479
BRCA	TCGA-EW-A1PE-01A-11D-A145-05	0.266822
BRCA	TCGA-EW-A1PF-01A-11D-A145-05	0.296412
BRCA	TCGA-EW-A1PG-01A-11D-A145-05	0.316381
BRCA	TCGA-EW-A1PH-01A-11D-A14N-05	0.144774
BRCA	TCGA-EW-A2FR-01A-11D-A21R-05	0.279181
BRCA	TCGA-EW-A2FS-01A-11D-A17F-05	0.307654
BRCA	TCGA-EW-A2FV-01A-11D-A17F-05	0.270171
BRCA	TCGA-EW-A2FW-01A-11D-A17F-05	0.0680545
BRCA	TCGA-EW-A3E8-01B-11D-A244-05	0.370701
BRCA	TCGA-EW-A3U0-01A-11D-A22B-05	0.524347
BRCA	TCGA-EW-A423-01A-11D-A244-05	0.140897
BRCA	TCGA-EW-A424-01A-11D-A244-05	0.0833078
BRCA	TCGA-EW-A6S9-01A-22D-A33F-05	0.137042
BRCA	TCGA-EW-A6SA-01A-21D-A32T-05	0.0569066
BRCA	TCGA-EW-A6SB-01A-12D-A32T-05	0.610905
BRCA	TCGA-EW-A6SC-01A-12D-A32T-05	0.183962
BRCA	TCGA-EW-A6SD-01A-12D-A33F-05	0.251894
BRCA	TCGA-GI-A2C8-01A-11D-A16G-05	0.231894
BRCA	TCGA-GI-A2C9-01A-11D-A21R-05	0.143612
BRCA	TCGA-GM-A2D9-01A-11D-A18O-05	0.160934
BRCA	TCGA-GM-A2DA-01A-11D-A18O-05	0.323284
BRCA	TCGA-GM-A2DB-01A-31D-A18O-05	0.422126
BRCA	TCGA-GM-A2DC-01A-11D-A18O-05	0.128037
BRCA	TCGA-GM-A2DD-01A-11D-A17Z-05	0.376634
BRCA	TCGA-GM-A2DF-01A-11D-A17Z-05	0.488342
BRCA	TCGA-GM-A2DH-01A-11D-A17Z-05	0.409781
BRCA	TCGA-GM-A2DI-01A-31D-A18O-05	0.576135
BRCA	TCGA-GM-A2DK-01A-21D-A17Z-05	0.278284
BRCA	TCGA-GM-A2DL-01A-11D-A18O-05	0.289583
BRCA	TCGA-GM-A2DM-01A-11D-A17Z-05	0.25533
BRCA	TCGA-GM-A2DN-01A-11D-A17Z-05	0.457337
BRCA	TCGA-GM-A2DO-01A-11D-A18O-05	0.689056
BRCA	TCGA-GM-A3NW-01A-21D-A22B-05	0.144766
BRCA	TCGA-GM-A3NY-01A-11D-A21R-05	0.110478
BRCA	TCGA-GM-A3XG-01A-31D-A244-05	0.140384
BRCA	TCGA-GM-A3XL-01A-11D-A230-05	0.294987
BRCA	TCGA-GM-A3XN-01A-12D-A230-05	0.314337
BRCA	TCGA-GM-A4E0-01A-12D-A268-05	0.393096
BRCA	TCGA-GM-A5PV-01A-11D-A28C-05	0.201109
BRCA	TCGA-GM-A5PX-01A-12D-A28C-05	0.212201
BRCA	TCGA-HN-A2NL-01A-11D-A18O-05	0.127049
BRCA	TCGA-JL-A3YW-01A-12D-A23D-05	0.284954
BRCA	TCGA-JL-A3YX-01A-11D-A230-05	0.108103
BRCA	TCGA-LD-A66U-01A-11D-A31V-05	0.25347
BRCA	TCGA-LD-A74U-01A-13D-A33F-05	0.211124
BRCA	TCGA-LD-A7W5-01A-22D-A357-05	0.424329
BRCA	TCGA-LD-A7W6-01A-81D-A357-05	0.146368
BRCA	TCGA-LD-A9QF-01A-32D-A41Q-05	0.560483
BRCA	TCGA-LL-A440-01A-11D-A244-05	0.376651
BRCA	TCGA-LL-A441-01A-11D-A244-05	0.562408
BRCA	TCGA-LL-A442-01A-11D-A244-05	0.206536
BRCA	TCGA-LL-A50Y-01A-11D-A268-05	0.171542
BRCA	TCGA-LL-A5YL-01A-12D-A29O-05	0.201689
BRCA	TCGA-LL-A5YM-01A-11D-A28C-05	0.129035
BRCA	TCGA-LL-A5YN-01A-11D-A28C-05	0.504432
BRCA	TCGA-LL-A5YO-01A-21D-A28C-05	0.662515
BRCA	TCGA-LL-A5YP-01A-21D-A28C-05	0.289957
BRCA	TCGA-LL-A6FP-01A-11D-A31V-05	0.0403799
BRCA	TCGA-LL-A6FQ-01A-11D-A31V-05	0.0734715
BRCA	TCGA-LL-A6FR-01A-12D-A31V-05	0.0733392
BRCA	TCGA-LL-A73Y-01A-11D-A33F-05	0.353749
BRCA	TCGA-LL-A73Z-01A-11D-A32T-05	0.251417
BRCA	TCGA-LL-A740-01A-21D-A32T-05	0.216958
BRCA	TCGA-LL-A7SZ-01A-32D-A357-05	0.479454
BRCA	TCGA-LL-A7T0-01A-31D-A357-05	0.181619
BRCA	TCGA-LL-A8F5-01A-11D-A36K-05	0.280856
BRCA	TCGA-LL-A9Q3-01A-11D-A41Q-05	0.193223
BRCA	TCGA-LQ-A4E4-01A-11D-A268-05	0.0954076
BRCA	TCGA-MS-A51U-01A-31D-A268-05	0.271573
BRCA	TCGA-OL-A5RU-01A-11D-A28C-05	0.435891
BRCA	TCGA-OL-A5RV-01A-12D-A28C-05	0.21866
BRCA	TCGA-OL-A5RW-01A-11D-A28C-05	0.0838764
BRCA	TCGA-OL-A5RX-01A-11D-A28C-05	0.230466
BRCA	TCGA-OL-A5RY-01A-21D-A28C-05	0.6286
BRCA	TCGA-OL-A5RZ-01A-11D-A28C-05	0.065756
BRCA	TCGA-OL-A5S0-01A-11D-A28C-05	0.31771
BRCA	TCGA-OL-A66H-01A-11D-A29O-05	0.266341
BRCA	TCGA-OL-A66I-01A-21D-A29O-05	0.487551
BRCA	TCGA-OL-A66J-01A-11D-A29O-05	0.175865
BRCA	TCGA-OL-A66K-01A-11D-A29O-05	0.0823208
BRCA	TCGA-OL-A66L-01A-12D-A31V-05	0.206028
BRCA	TCGA-OL-A66N-01A-12D-A31V-05	0.200441
BRCA	TCGA-OL-A66O-01A-11D-A31V-05	0.0666192
BRCA	TCGA-OL-A66P-01A-11D-A31V-05	0.581688
BRCA	TCGA-OL-A6VO-01A-12D-A33F-05	0.244504
BRCA	TCGA-OL-A6VQ-01A-12D-A41Q-05	0.272343
BRCA	TCGA-OL-A6VR-01A-32D-A33F-05	0.0924889
BRCA	TCGA-OL-A97C-01A-32D-A41Q-05	0.150375
BRCA	TCGA-PL-A8LV-01A-21D-A41Q-05	0.313905
BRCA	TCGA-PL-A8LX-01A-11D-A41Q-05	0.251146
BRCA	TCGA-PL-A8LY-01A-11D-A41Q-05	0.226319
BRCA	TCGA-PL-A8LZ-01A-31D-A36K-05	0.440655
BRCA	TCGA-S3-A6ZF-01A-32D-A32T-05	0.264498
BRCA	TCGA-S3-A6ZG-01A-22D-A32T-05	0.153744
BRCA	TCGA-S3-A6ZH-01A-22D-A32T-05	0.0924678
BRCA	TCGA-S3-AA0Z-01A-11D-A41Q-05	0.168811
BRCA	TCGA-S3-AA10-01A-21D-A41Q-05	0.473587
BRCA	TCGA-S3-AA11-01A-31D-A41Q-05	0.110781
BRCA	TCGA-S3-AA12-01A-11D-A41Q-05	0.0559327
BRCA	TCGA-S3-AA14-01A-11D-A41Q-05	0.11328
BRCA	TCGA-S3-AA15-01A-11D-A41Q-05	0.632759
BRCA	TCGA-S3-AA17-01A-11D-A41Q-05	0.442729
BRCA	TCGA-UL-AAZ6-01A-11D-A41Q-05	0.0608372
BRCA	TCGA-UU-A93S-01A-21D-A41Q-05	0.207496
BRCA	TCGA-V7-A7HQ-01A-11D-A33F-05	0.128745
BRCA	TCGA-W8-A86G-01A-21D-A36K-05	0.0814518
BRCA	TCGA-WT-AB41-01A-11D-A41Q-05	0.415471
BRCA	TCGA-WT-AB44-01A-11D-A41Q-05	0.108711
BRCA	TCGA-XX-A899-01A-11D-A36K-05	0.402192
BRCA	TCGA-XX-A89A-01A-11D-A36K-05	0.347947
BRCA	TCGA-Z7-A8R5-01A-42D-A41Q-05	0.301324
BRCA	TCGA-Z7-A8R6-01A-11D-A41Q-05	0.0854503
CESC	TCGA-2W-A8YY-01A-11D-A37Q-05	0.159198
CESC	TCGA-4J-AA1J-01A-21D-A388-05	0.131411
CESC	TCGA-BI-A0VR-01A-11D-A10W-05	0.359338
CESC	TCGA-BI-A0VS-01A-11D-A10W-05	0.307898
CESC	TCGA-BI-A20A-01A-11D-A14Z-05	0.242008
CESC	TCGA-C5-A0TN-01A-21D-A14Z-05	0.103855
CESC	TCGA-C5-A1BE-01B-11D-A13Z-05	0.29566
CESC	TCGA-C5-A1BF-01B-11D-A13Z-05	0.249873
CESC	TCGA-C5-A1BI-01B-11D-A13Z-05	0.532793
CESC	TCGA-C5-A1BJ-01A-11D-A13Z-05	0.452063
CESC	TCGA-C5-A1BK-01B-11D-A13Z-05	0.459834
CESC	TCGA-C5-A1BL-01A-11D-A13Z-05	0.364978
CESC	TCGA-C5-A1BM-01A-11D-A13Z-05	0.341766
CESC	TCGA-C5-A1BN-01B-11D-A14Z-05	0.181423
CESC	TCGA-C5-A1BQ-01C-11D-A212-05	0.266807
CESC	TCGA-C5-A1M5-01A-11D-A13Z-05	0.245099
CESC	TCGA-C5-A1M6-01A-11D-A13Z-05	0.136271
CESC	TCGA-C5-A1M7-01A-11D-A13Z-05	0.567608
CESC	TCGA-C5-A1M8-01A-21D-A13Z-05	0.0460313
CESC	TCGA-C5-A1M9-01A-11D-A13Z-05	0.113641
CESC	TCGA-C5-A1ME-01A-11D-A13Z-05	0.124118
CESC	TCGA-C5-A1MF-01A-11D-A13Z-05	0.173635
CESC	TCGA-C5-A1MH-01A-11D-A14Z-05	0.528169
CESC	TCGA-C5-A1MI-01A-11D-A14Z-05	0.185897
CESC	TCGA-C5-A1MJ-01A-11D-A14Z-05	0.188313
CESC	TCGA-C5-A1MK-01A-11D-A14Z-05	0.354854
CESC	TCGA-C5-A1ML-01A-11D-A14Z-05	0.0877785
CESC	TCGA-C5-A1MN-01A-11D-A14Z-05	0.204331
CESC	TCGA-C5-A1MP-01A-11D-A14Z-05	0.35252
CESC	TCGA-C5-A1MQ-01A-11D-A14Z-05	0.295247
CESC	TCGA-C5-A2LS-01A-22D-A230-05	0.186498
CESC	TCGA-C5-A2LT-01A-11D-A18K-05	0.28898
CESC	TCGA-C5-A2LV-01A-11D-A18K-05	0.121988
CESC	TCGA-C5-A2LX-01A-11D-A18K-05	0.299283
CESC	TCGA-C5-A2LY-01A-31D-A18K-05	0.328949
CESC	TCGA-C5-A2LZ-01A-11D-A212-05	0.266521
CESC	TCGA-C5-A2M1-01A-11D-A18K-05	0.233612
CESC	TCGA-C5-A2M2-01A-21D-A18K-05	0.0635862
CESC	TCGA-C5-A3HD-01B-11D-A212-05	0.0682822
CESC	TCGA-C5-A3HE-01A-21D-A230-05	0.389415
CESC	TCGA-C5-A3HF-01A-11D-A212-05	0.302955
CESC	TCGA-C5-A3HL-01A-11D-A212-05	0.2088
CESC	TCGA-C5-A7CG-01A-11D-A32T-05	0.387505
CESC	TCGA-C5-A7CH-01A-11D-A340-05	0.163314
CESC	TCGA-C5-A7CJ-01A-11D-A32T-05	0.385781
CESC	TCGA-C5-A7CK-01A-11D-A32T-05	0.177343
CESC	TCGA-C5-A7CL-01A-11D-A32T-05	0.246153
CESC	TCGA-C5-A7CM-01A-11D-A340-05	0.206941
CESC	TCGA-C5-A7CO-01A-11D-A357-05	0.139087
CESC	TCGA-C5-A7UC-01A-11D-A357-05	0.183577
CESC	TCGA-C5-A7UE-01A-11D-A340-05	0.309928
CESC	TCGA-C5-A7UH-01A-11D-A357-05	0.220911
CESC	TCGA-C5-A7UI-01A-11D-A36K-05	0.388756
CESC	TCGA-C5-A7X3-01A-11D-A357-05	0.518385
CESC	TCGA-C5-A7X5-01A-11D-A36K-05	0.0488353
CESC	TCGA-C5-A7X8-01A-11D-A36K-05	0.0697283
CESC	TCGA-C5-A7XC-01A-11D-A388-05	0.214004
CESC	TCGA-C5-A8XH-01A-11D-A37Q-05	0.281346
CESC	TCGA-C5-A8XI-01A-11D-A37Q-05	0.212606
CESC	TCGA-C5-A8XJ-01A-11D-A37Q-05	0.150062
CESC	TCGA-C5-A8XK-01A-11D-A37Q-05	0.250487
CESC	TCGA-C5-A8YQ-01A-11D-A37Q-05	0.115896
CESC	TCGA-C5-A8YR-01A-12D-A37Q-05	0.150054
CESC	TCGA-C5-A8YT-01A-11D-A37Q-05	0.14044
CESC	TCGA-C5-A8ZZ-01A-11D-A37Q-05	0.131225
CESC	TCGA-C5-A901-01A-11D-A37Q-05	0.231354
CESC	TCGA-C5-A902-01A-11D-A37Q-05	0.203731
CESC	TCGA-C5-A905-01A-11D-A37Q-05	0.0538181
CESC	TCGA-C5-A907-01A-11D-A37Q-05	0.328867
CESC	TCGA-DG-A2KH-01A-21D-A230-05	0.130585
CESC	TCGA-DG-A2KJ-01A-11D-A18K-05	0.336846
CESC	TCGA-DG-A2KK-01A-11D-A17Z-05	0.14099
CESC	TCGA-DG-A2KL-01A-11D-A17Z-05	0.195559
CESC	TCGA-DG-A2KM-01A-11D-A17Z-05	0.75431
CESC	TCGA-DR-A0ZL-01A-11D-A10W-05	0.415448
CESC	TCGA-DR-A0ZM-01A-12D-A10W-05	0.401867
CESC	TCGA-DS-A0VK-01A-21D-A10W-05	0.15715
CESC	TCGA-DS-A0VL-01A-21D-A10W-05	0.194731
CESC	TCGA-DS-A0VM-01A-11D-A10W-05	0.143251
CESC	TCGA-DS-A0VN-01A-21D-A10W-05	0.321561
CESC	TCGA-DS-A1O9-01A-11D-A14Z-05	0.401448
CESC	TCGA-DS-A1OA-01A-11D-A14Z-05	0.224211
CESC	TCGA-DS-A1OB-01A-11D-A14Z-05	0.293874
CESC	TCGA-DS-A1OC-01A-11D-A14Z-05	0.275221
CESC	TCGA-DS-A1OD-01A-11D-A14Z-05	0.414781
CESC	TCGA-DS-A3LQ-01A-21D-A21R-05	0.173084
CESC	TCGA-DS-A5RQ-01A-11D-A28C-05	0.195715
CESC	TCGA-DS-A7WF-01A-11D-A357-05	0.0586795
CESC	TCGA-DS-A7WH-01A-22D-A357-05	0.202372
CESC	TCGA-DS-A7WI-01A-12D-A357-05	0.123101
CESC	TCGA-EA-A1QS-01A-61D-A230-05	0.221447
CESC	TCGA-EA-A1QT-01A-11D-A14Z-05	0.13734
CESC	TCGA-EA-A3HQ-01A-11D-A212-05	0.139287
CESC	TCGA-EA-A3HR-01A-11D-A212-05	0.153637
CESC	TCGA-EA-A3HS-01A-11D-A212-05	0.103136
CESC	TCGA-EA-A3HT-01A-61D-A21R-05	0.261995
CESC	TCGA-EA-A3HU-01A-11D-A212-05	0.44219
CESC	TCGA-EA-A3QD-01A-32D-A230-05	0.355938
CESC	TCGA-EA-A3QE-01A-21D-A21R-05	0.469152
CESC	TCGA-EA-A3Y4-01A-51D-A244-05	0.38111
CESC	TCGA-EA-A410-01A-11D-A244-05	0.137306
CESC	TCGA-EA-A411-01A-11D-A244-05	0.286173
CESC	TCGA-EA-A439-01A-11D-A244-05	0.150339
CESC	TCGA-EA-A43B-01A-81D-A244-05	0.378826
CESC	TCGA-EA-A44S-01A-12D-A26S-05	0.262377
CESC	TCGA-EA-A4BA-01A-21D-A26S-05	0.0709512
CESC	TCGA-EA-A50E-01A-21D-A26S-05	0.36492
CESC	TCGA-EA-A556-01A-11D-A26S-05	0.125605
CESC	TCGA-EA-A5FO-01A-21D-A28C-05	0.0515981
CESC	TCGA-EA-A5O9-01A-11D-A28C-05	0.105623
CESC	TCGA-EA-A5ZD-01A-11D-A28C-05	0.49139
CESC	TCGA-EA-A5ZE-01A-11D-A28C-05	0.173679
CESC	TCGA-EA-A5ZF-01A-11D-A28C-05	0.115898
CESC	TCGA-EA-A6QX-01A-12D-A340-05	0.172191
CESC	TCGA-EA-A78R-01A-11D-A32T-05	0.435158
CESC	TCGA-EA-A97N-01A-11D-A388-05	0.205988
CESC	TCGA-EK-A2GZ-01A-11D-A17Z-05	0.42246
CESC	TCGA-EK-A2H0-01A-11D-A17Z-05	0.205998
CESC	TCGA-EK-A2H1-01A-11D-A17Z-05	0.375851
CESC	TCGA-EK-A2IP-01A-11D-A17Z-05	0.106522
CESC	TCGA-EK-A2IR-01A-11D-A17Z-05	0.0285963
CESC	TCGA-EK-A2PG-01A-11D-A18K-05	0.128294
CESC	TCGA-EK-A2PI-01A-11D-A18K-05	0.0679459
CESC	TCGA-EK-A2PK-01A-11D-A18K-05	0.335358
CESC	TCGA-EK-A2PL-01A-11D-A18K-05	0.212072
CESC	TCGA-EK-A2PM-01A-11D-A18K-05	0.11684
CESC	TCGA-EK-A2R7-01A-11D-A18K-05	0.234169
CESC	TCGA-EK-A2R8-01A-21D-A18K-05	0.336443
CESC	TCGA-EK-A2R9-01A-11D-A18K-05	0.129613
CESC	TCGA-EK-A2RA-01A-11D-A18K-05	0.25722
CESC	TCGA-EK-A2RB-01A-11D-A18K-05	0.137688
CESC	TCGA-EK-A2RC-01A-11D-A18K-05	0.24642
CESC	TCGA-EK-A2RD-01A-12D-A212-05	0.34751
CESC	TCGA-EK-A2RE-01A-11D-A18K-05	0.0752312
CESC	TCGA-EK-A2RJ-01A-11D-A18K-05	0.398588
CESC	TCGA-EK-A2RK-01A-11D-A18K-05	0.163127
CESC	TCGA-EK-A2RL-01A-11D-A18K-05	0.0513172
CESC	TCGA-EK-A2RM-01A-21D-A18K-05	0.0860806
CESC	TCGA-EK-A2RN-01A-12D-A212-05	0.241593
CESC	TCGA-EK-A2RO-01A-11D-A18K-05	0.115044
CESC	TCGA-EK-A3GJ-01A-21D-A212-05	0.151626
CESC	TCGA-EK-A3GK-01A-11D-A212-05	0.141681
CESC	TCGA-EK-A3GM-01A-11D-A212-05	0.0964271
CESC	TCGA-EK-A3GN-01A-11D-A212-05	0.190928
CESC	TCGA-EX-A1H5-01A-31D-A13Z-05	0.123072
CESC	TCGA-EX-A1H6-01B-11D-A230-05	0.0960895
CESC	TCGA-EX-A3L1-01A-11D-A21R-05	0.532197
CESC	TCGA-EX-A449-01A-11D-A244-05	0.106433
CESC	TCGA-EX-A69L-01A-11D-A32T-05	0.371828
CESC	TCGA-EX-A69M-01A-11D-A32T-05	0.254634
CESC	TCGA-EX-A8YF-01A-11D-A37Q-05	0.346425
CESC	TCGA-FU-A23K-01A-11D-A16P-05	0.273062
CESC	TCGA-FU-A23L-01A-11D-A16P-05	0.261543
CESC	TCGA-FU-A2QG-01A-11D-A18K-05	0.174731
CESC	TCGA-FU-A3EO-01A-11D-A212-05	0.06538
CESC	TCGA-FU-A3HY-01A-11D-A21R-05	0.228004
CESC	TCGA-FU-A3HZ-01A-11D-A212-05	0.189293
CESC	TCGA-FU-A3NI-01A-11D-A21R-05	0.14022
CESC	TCGA-FU-A3TQ-01A-11D-A230-05	0.301619
CESC	TCGA-FU-A3TX-01A-11D-A230-05	0.114873
CESC	TCGA-FU-A3WB-01A-11D-A230-05	0.0625169
CESC	TCGA-FU-A3YQ-01A-11D-A230-05	0.496299
CESC	TCGA-FU-A40J-01A-11D-A244-05	0.164416
CESC	TCGA-FU-A57G-01A-11D-A26S-05	0.148248
CESC	TCGA-FU-A5XV-01A-11D-A28C-05	0.248102
CESC	TCGA-FU-A770-01A-11D-A340-05	0.360551
CESC	TCGA-GH-A9DA-01A-21D-A37Q-05	0.185969
CESC	TCGA-HG-A2PA-01A-11D-A212-05	0.252788
CESC	TCGA-HG-A9SC-01A-21D-A42P-05	0.15242
CESC	TCGA-HM-A3JJ-01A-21D-A21R-05	0.319176
CESC	TCGA-HM-A3JK-01A-11D-A21R-05	0.209843
CESC	TCGA-HM-A4S6-01A-11D-A26S-05	0.412645
CESC	TCGA-HM-A6W2-01A-21D-A340-05	0.123742
CESC	TCGA-HM-A6W2-06A-22D-A340-05	0.0925597
CESC	TCGA-IR-A3L7-01A-21D-A212-05	0.0559279
CESC	TCGA-IR-A3LA-01A-11D-A230-05	0.0733007
CESC	TCGA-IR-A3LB-01A-11D-A244-05	0.0791627
CESC	TCGA-IR-A3LC-01A-11D-A212-05	0.164727
CESC	TCGA-IR-A3LF-01A-21D-A230-05	0.0892958
CESC	TCGA-IR-A3LH-01A-21D-A212-05	0.425377
CESC	TCGA-IR-A3LI-01A-11D-A212-05	0.0381967
CESC	TCGA-IR-A3LK-01A-12D-A212-05	0.130144
CESC	TCGA-IR-A3LL-01A-11D-A212-05	0.391937
CESC	TCGA-JW-A5VG-01A-11D-A28C-05	0.203257
CESC	TCGA-JW-A5VH-01A-11D-A28C-05	0.113723
CESC	TCGA-JW-A5VI-01A-11D-A28C-05	0.271792
CESC	TCGA-JW-A5VJ-01A-11D-A28C-05	0.26715
CESC	TCGA-JW-A5VK-01A-11D-A28C-05	0.0484476
CESC	TCGA-JW-A5VL-01A-11D-A28C-05	0.130331
CESC	TCGA-JW-A69B-01A-11D-A32T-05	0.126879
CESC	TCGA-JW-A852-01A-11D-A357-05	0.161663
CESC	TCGA-JW-AAVH-01A-11D-A388-05	0.0505666
CESC	TCGA-JX-A3PZ-01A-11D-A21R-05	0.139714
CESC	TCGA-JX-A3Q0-01A-11D-A21R-05	0.202121
CESC	TCGA-JX-A3Q8-01A-11D-A21R-05	0.0771162
CESC	TCGA-JX-A5QV-01A-22D-A28C-05	0.267966
CESC	TCGA-LP-A4AU-01A-32D-A244-05	0.502517
CESC	TCGA-LP-A4AV-01A-11D-A244-05	0.233927
CESC	TCGA-LP-A4AW-01A-11D-A244-05	0.319271
CESC	TCGA-LP-A4AX-01A-12D-A244-05	0.453777
CESC	TCGA-LP-A5U2-01A-11D-A28C-05	0.109908
CESC	TCGA-LP-A5U3-01A-11D-A28C-05	0.121844
CESC	TCGA-LP-A7HU-01A-11D-A340-05	0.119606
CESC	TCGA-MA-AA3W-01A-11D-A388-05	0.468949
CESC	TCGA-MA-AA3X-01A-22D-A42P-05	0.244843
CESC	TCGA-MA-AA3Y-01A-11D-A388-05	0.450812
CESC	TCGA-MA-AA3Z-01A-11D-A388-05	0.265263
CESC	TCGA-MA-AA41-01A-11D-A388-05	0.247507
CESC	TCGA-MA-AA42-01A-12D-A388-05	0.380819
CESC	TCGA-MA-AA43-01A-11D-A42P-05	0.159961
CESC	TCGA-MU-A51Y-01A-11D-A26S-05	0.352075
CESC	TCGA-MU-A5YI-01A-11D-A32T-05	0.110189
CESC	TCGA-MU-A8JM-01A-11D-A36K-05	0.291627
CESC	TCGA-MY-A5BD-01A-11D-A26S-05	0.0569415
CESC	TCGA-MY-A5BE-01A-21D-A26S-05	0.639353
CESC	TCGA-MY-A5BF-01A-11D-A26S-05	0.16512
CESC	TCGA-MY-A913-01A-11D-A37Q-05	0.27692
CESC	TCGA-PN-A8MA-01A-11D-A36K-05	0.0995877
CESC	TCGA-Q1-A5R1-01A-11D-A28C-05	0.178986
CESC	TCGA-Q1-A5R2-01A-11D-A28C-05	0.274912
CESC	TCGA-Q1-A5R3-01A-11D-A28C-05	0.233064
CESC	TCGA-Q1-A6DT-01A-11D-A32T-05	0.25483
CESC	TCGA-Q1-A6DV-01A-11D-A32T-05	0.231054
CESC	TCGA-Q1-A6DW-01A-11D-A32T-05	0.180432
CESC	TCGA-Q1-A73O-01A-11D-A32T-05	0.366891
CESC	TCGA-Q1-A73P-01A-11D-A32T-05	0.181296
CESC	TCGA-Q1-A73Q-01A-21D-A32T-05	0.146169
CESC	TCGA-Q1-A73R-01A-11D-A340-05	0.0921207
CESC	TCGA-Q1-A73S-01A-11D-A340-05	0.0646887
CESC	TCGA-R2-A69V-01A-11D-A32T-05	0.673232
CESC	TCGA-RA-A741-01A-11D-A340-05	0.34119
CESC	TCGA-UC-A7PD-01A-11D-A357-05	0.287796
CESC	TCGA-UC-A7PF-01A-11D-A357-05	0.371599
CESC	TCGA-UC-A7PG-01A-11D-A42P-05	0.250706
CESC	TCGA-UC-A7PG-06A-11D-A42P-05	0.252351
CESC	TCGA-UC-A7PI-01A-11D-A42P-05	0.0653572
CESC	TCGA-VS-A8EB-01A-11D-A36K-05	0.0867547
CESC	TCGA-VS-A8EC-01A-11D-A36K-05	0.0950242
CESC	TCGA-VS-A8EG-01A-11D-A36K-05	0.116885
CESC	TCGA-VS-A8EH-01A-11D-A36K-05	0.125251
CESC	TCGA-VS-A8EI-01A-11D-A37Q-05	0.444381
CESC	TCGA-VS-A8EJ-01A-11D-A37Q-05	0.0449196
CESC	TCGA-VS-A8EK-01A-12D-A37Q-05	0.257042
CESC	TCGA-VS-A8EL-01A-11D-A37Q-05	0.958712
CESC	TCGA-VS-A8Q8-01A-11D-A37Q-05	0.265354
CESC	TCGA-VS-A8Q9-01A-12D-A37Q-05	0.239052
CESC	TCGA-VS-A8QA-01A-11D-A37Q-05	0.115039
CESC	TCGA-VS-A8QC-01A-11D-A37Q-05	0.145098
CESC	TCGA-VS-A8QF-01A-21D-A37Q-05	0.256778
CESC	TCGA-VS-A8QH-01A-11D-A37Q-05	0.368252
CESC	TCGA-VS-A8QM-01A-11D-A37Q-05	0.483858
CESC	TCGA-VS-A94W-01A-12D-A37Q-05	0.349402
CESC	TCGA-VS-A94X-01A-11D-A388-05	0.277673
CESC	TCGA-VS-A94Y-01A-11D-A388-05	0.191253
CESC	TCGA-VS-A94Z-01A-11D-A388-05	0.510875
CESC	TCGA-VS-A950-01A-11D-A42P-05	0.329087
CESC	TCGA-VS-A952-01A-11D-A388-05	0.0791219
CESC	TCGA-VS-A953-01A-11D-A388-05	0.0542695
CESC	TCGA-VS-A954-01A-11D-A388-05	0.12834
CESC	TCGA-VS-A957-01A-11D-A42P-05	0.0413486
CESC	TCGA-VS-A958-01A-11D-A42P-05	0.471299
CESC	TCGA-VS-A959-01A-11D-A42P-05	0.451137
CESC	TCGA-VS-A9U5-01A-11D-A42P-05	0.244884
CESC	TCGA-VS-A9U6-01A-11D-A42P-05	0.27586
CESC	TCGA-VS-A9U7-01A-11D-A42P-05	0.141879
CESC	TCGA-VS-A9UA-01A-11D-A42P-05	0.326853
CESC	TCGA-VS-A9UB-01A-22D-A42P-05	0.384215
CESC	TCGA-VS-A9UC-01A-11D-A42P-05	0.21471
CESC	TCGA-VS-A9UD-01A-11D-A42P-05	0.268081
CESC	TCGA-VS-A9UH-01A-11D-A42P-05	0.505502
CESC	TCGA-VS-A9UI-01A-11D-A42P-05	0.276456
CESC	TCGA-VS-A9UJ-01A-11D-A42P-05	0.182689
CESC	TCGA-VS-A9UL-01A-11D-A42P-05	0.0703406
CESC	TCGA-VS-A9UM-01A-11D-A42P-05	0.175599
CESC	TCGA-VS-A9UO-01A-11D-A42P-05	0.174265
CESC	TCGA-VS-A9UP-01A-11D-A42P-05	0.271316
CESC	TCGA-VS-A9UQ-01A-21D-A42P-05	0.150722
CESC	TCGA-VS-A9UR-01A-11D-A42P-05	0.162536
CESC	TCGA-VS-A9UT-01A-11D-A42P-05	0.495275
CESC	TCGA-VS-A9UU-01A-11D-A42P-05	0.450697
CESC	TCGA-VS-A9UV-01A-11D-A42P-05	0.085468
CESC	TCGA-VS-A9UY-01A-11D-A42P-05	0.13067
CESC	TCGA-VS-A9UZ-01A-11D-A42P-05	0.18753
CESC	TCGA-VS-A9V0-01A-11D-A42P-05	0.179712
CESC	TCGA-VS-A9V1-01A-11D-A42P-05	0.306876
CESC	TCGA-VS-A9V2-01A-11D-A42P-05	0.366691
CESC	TCGA-VS-A9V3-01A-11D-A42P-05	0.189395
CESC	TCGA-VS-A9V4-01A-12D-A42P-05	0.956598
CESC	TCGA-VS-A9V5-01A-11D-A42P-05	0.129936
CESC	TCGA-VS-AA62-01A-11D-A42P-05	0.548507
CESC	TCGA-WL-A834-01A-11D-A357-05	0.151133
CESC	TCGA-XS-A8TJ-01A-11D-A36K-05	0.437155
CESC	TCGA-ZJ-A8QO-01A-11D-A37Q-05	0.313287
CESC	TCGA-ZJ-A8QQ-01A-11D-A37Q-05	0.197995
CESC	TCGA-ZJ-A8QR-01A-11D-A37Q-05	0.201517
CESC	TCGA-ZJ-AAX4-01A-11D-A42P-05	0.184022
CESC	TCGA-ZJ-AAX8-01A-11D-A42P-05	0.471522
CESC	TCGA-ZJ-AAXA-01A-11D-A42P-05	0.0345773
CESC	TCGA-ZJ-AAXB-01A-11D-A42P-05	0.0659162
CESC	TCGA-ZJ-AAXD-01A-21D-A42P-05	0.141661
CESC	TCGA-ZJ-AAXF-01A-31D-A42P-05	0.47107
CESC	TCGA-ZJ-AAXI-01A-11D-A42P-05	0.120276
CESC	TCGA-ZJ-AAXJ-01A-11D-A42P-05	0.19052
CESC	TCGA-ZJ-AAXN-01A-11D-A42P-05	0.16463
CESC	TCGA-ZJ-AAXT-01A-11D-A42P-05	0.367619
CESC	TCGA-ZJ-AAXU-01A-11D-A42P-05	0.402212
CESC	TCGA-ZJ-AB0H-01A-11D-A42P-05	0.420185
CESC	TCGA-ZJ-AB0I-01A-11D-A42P-05	0.0599101
CESC	TCGA-ZX-AA5X-01A-11D-A42P-05	0.365432
CHOL	TCGA-3X-AAV9-01A-72D-A418-05	0.562111
CHOL	TCGA-3X-AAVA-01A-11D-A418-05	0.110863
CHOL	TCGA-3X-AAVB-01A-31D-A418-05	0.228326
CHOL	TCGA-3X-AAVC-01A-21D-A418-05	0.22993
CHOL	TCGA-3X-AAVE-01A-11D-A418-05	0.379316
CHOL	TCGA-4G-AAZO-01A-12D-A418-05	0.0586465
CHOL	TCGA-4G-AAZT-01A-11D-A418-05	0.0985321
CHOL	TCGA-W5-AA2G-01A-11D-A418-05	0.18882
CHOL	TCGA-W5-AA2H-01A-31D-A418-05	0.907944
CHOL	TCGA-W5-AA2I-01A-32D-A418-05	0.0687306
CHOL	TCGA-W5-AA2O-01A-11D-A418-05	0.105758
CHOL	TCGA-W5-AA2Q-01A-11D-A418-05	0.0224362
CHOL	TCGA-W5-AA2R-01A-11D-A418-05	0.269842
CHOL	TCGA-W5-AA2T-01A-12D-A418-05	0.0281606
CHOL	TCGA-W5-AA2U-01A-11D-A418-05	0.119248
CHOL	TCGA-W5-AA2W-01A-11D-A418-05	0.0745381
CHOL	TCGA-W5-AA2X-01A-11D-A418-05	0.193242
CHOL	TCGA-W5-AA2Z-01A-11D-A418-05	0.115335
CHOL	TCGA-W5-AA30-01A-31D-A418-05	0.289455
CHOL	TCGA-W5-AA31-01A-11D-A418-05	0.234524
CHOL	TCGA-W5-AA33-01A-11D-A418-05	0.311768
CHOL	TCGA-W5-AA34-01A-11D-A418-05	0.0867428
CHOL	TCGA-W5-AA36-01A-11D-A418-05	0.0511217
CHOL	TCGA-W5-AA38-01A-11D-A418-05	0.21483
CHOL	TCGA-W5-AA39-01A-11D-A418-05	0.0596893
CHOL	TCGA-W6-AA0S-01A-11D-A418-05	0.132368
CHOL	TCGA-WD-A7RX-01A-12D-A418-05	0.241112
CHOL	TCGA-YR-A95A-01A-12D-A418-05	0.0897141
CHOL	TCGA-ZD-A8I3-01A-11D-A418-05	0.157499
CHOL	TCGA-ZH-A8Y1-01A-11D-A418-05	0.115537
CHOL	TCGA-ZH-A8Y2-01A-11D-A418-05	0.0977035
CHOL	TCGA-ZH-A8Y4-01A-11D-A418-05	0.115086
CHOL	TCGA-ZH-A8Y5-01A-11D-A418-05	0.00669155
CHOL	TCGA-ZH-A8Y6-01A-11D-A418-05	0.0232743
CHOL	TCGA-ZH-A8Y8-01A-51D-A418-05	0.374644
CHOL	TCGA-ZU-A8S4-01A-11D-A418-05	0.465039
COAD	TCGA-3L-AA1B-01A-11D-A36Y-05	0.294204
COAD	TCGA-4N-A93T-01A-11D-A36Y-05	0.0750184
COAD	TCGA-4T-AA8H-01A-11D-A40X-05	0.0826498
COAD	TCGA-5M-AAT4-01A-11D-A40X-05	0.184263
COAD	TCGA-5M-AAT5-01A-21D-A40X-05	0.0841576
COAD	TCGA-5M-AAT6-01A-11D-A40X-05	0.510823
COAD	TCGA-5M-AATA-01A-31D-A40X-05	0.2145
COAD	TCGA-5M-AATE-01A-11D-A40X-05	0.0801523
COAD	TCGA-A6-2670-01A-02D-0820-05	0.126267
COAD	TCGA-A6-2671-01A-01D-1407-05	0.0907804
COAD	TCGA-A6-2672-01A-01D-0825-05	0.342181
COAD	TCGA-A6-2672-01B-03D-2299-05	0.326881
COAD	TCGA-A6-2674-01A-02D-0820-05	0.508222
COAD	TCGA-A6-2675-01A-02D-1721-05	0.20139
COAD	TCGA-A6-2676-01A-01D-0825-05	0.254637
COAD	TCGA-A6-2677-01A-01D-0820-05	0.0278978
COAD	TCGA-A6-2677-01A-01D-A27A-05	0.0571666
COAD	TCGA-A6-2677-01B-02D-A27A-05	0.168731
COAD	TCGA-A6-2678-01A-01D-0820-05	0.087808
COAD	TCGA-A6-2679-01A-02D-1407-05	0.263464
COAD	TCGA-A6-2680-01A-01D-1407-05	0.120523
COAD	TCGA-A6-2681-01A-01D-1407-05	0.158554
COAD	TCGA-A6-2682-01A-01D-1407-05	0.342627
COAD	TCGA-A6-2683-01A-01D-0820-05	0.012109
COAD	TCGA-A6-2684-01A-01D-1407-05	0.178574
COAD	TCGA-A6-2684-01A-01D-A27A-05	0.194363
COAD	TCGA-A6-2684-01C-08D-A27A-05	0.230077
COAD	TCGA-A6-2685-01A-01D-1407-05	0.285133
COAD	TCGA-A6-2686-01A-01D-1407-05	0.227172
COAD	TCGA-A6-3807-01A-01D-1020-05	0.227826
COAD	TCGA-A6-3808-01A-01D-1020-05	0.291841
COAD	TCGA-A6-3809-01A-01D-1020-05	0.269124
COAD	TCGA-A6-3809-01A-01D-A27A-05	0.329221
COAD	TCGA-A6-3809-01B-04D-A27A-05	0.292947
COAD	TCGA-A6-3810-01A-01D-1020-05	0.181205
COAD	TCGA-A6-3810-01A-01D-A27A-05	0.208889
COAD	TCGA-A6-3810-01B-04D-A27A-05	0.249372
COAD	TCGA-A6-4105-01A-02D-1772-05	0.168238
COAD	TCGA-A6-4107-01A-02D-1407-05	0.103726
COAD	TCGA-A6-5656-01A-21D-1837-05	0.103826
COAD	TCGA-A6-5656-01A-21D-A27A-05	0.112275
COAD	TCGA-A6-5656-01B-02D-A27A-05	0.235052
COAD	TCGA-A6-5657-01A-01D-1651-05	0.488478
COAD	TCGA-A6-5659-01A-01D-1651-05	0.0909948
COAD	TCGA-A6-5659-01A-01D-A27A-05	0.0784496
COAD	TCGA-A6-5659-01B-04D-A27A-05	0.0552981
COAD	TCGA-A6-5660-01A-01D-1651-05	0.117227
COAD	TCGA-A6-5661-01A-01D-1651-05	0.175299
COAD	TCGA-A6-5661-01B-05D-2299-05	0.253761
COAD	TCGA-A6-5662-01A-01D-1651-05	0.0311695
COAD	TCGA-A6-5664-01A-21D-1837-05	0.380682
COAD	TCGA-A6-5665-01A-01D-1651-05	0.183201
COAD	TCGA-A6-5665-01B-03D-2299-05	0.21389
[truncated: 8,864 more rows]
