# Supplementary material for: Integrated molecular characterization reveals potential therapeutic strategies for pulmonary sarcomatoid carcinoma
Source: Nat Commun. 2020 Sep 28;11:4878. doi: 10.1038/s41467-020-18702-3 (PMC7522294; doi:10.1038/s41467-020-18702-3)
Supplement: Supplementary file 9 — Supplementary Data 7 [file 41467_2020_18702_MOESM9_ESM.xlsx]

## Sheet: Sheet1
Supplementary Data 7. Molecular Characteristics Related to the Molecular Classification of PSC
Sample	DNAmeth_Cluster	Leukocyte_Fraction	LIexpression_score	Immune_score	EMT_score	VIM.expr.	CDH1.expr.	TP63.expr.	CTLA4.expr.	PD-L2.expr.	PD-L1	CD8_status
P01	C3	0.169782	0.0652657	0.178604	-0.339141	131.015	13.8148	1.05694	0.736523	2.02574	Negative	High cell density of CD8+ lymphocyte
P02	C1	0.565	0.349653	0.538898	-6.05051	213.961	30.8917	1.49419	3.54542	9.58042	Positive	High cell density of CD8+ lymphocyte
P03	C3	0.140532	0.056912	0.25079	-2.90521	134.63	13.6606	7.24563	0.109916	5.13262	Negative	Low cell density of CD8+ lymphocyte
P04	C1	0.357315	0.0862445	0.419239	4.90586	388.537	2.96292	0.318455	0.704519	13.1458	Positive	High cell density of CD8+ lymphocyte
P05	C2	0.374806	0.0178094	0.299629	5.42404	683.488	0.312019	0.121336	0.639334	17.9636	Positive	Low cell density of CD8+ lymphocyte
P06	C1	0.264161	0.121669	0.361031	1.74498	203.158	3.39032	0.356804	1.5845	9.8287	Positive	Low cell density of CD8+ lymphocyte
P07	C1	0.781778	-0.152247	0.230811	5.55238	403.383	0.0420888	1.13754	0.570945	3.57955	Negative	Low cell density of CD8+ lymphocyte
P08	C2	0.337789	0.129083	0.428883	4.77827	361.179	0.0612719	0.12528	1.86378	7.96812	Negative	Low cell density of CD8+ lymphocyte
P09	C2	0.413718	0.25701	0.570612	-0.482656	410.091	13.5054	0.832411	2.08066	21.9669	Positive	High cell density of CD8+ lymphocyte
P10	C1	0.283152	0.0234431	0.185576	-6.49902	232.737	109.148	0.849496	0.272841	2.91711	Negative	Low cell density of CD8+ lymphocyte
P11	C1	0.475425	0.270411	0.573815	4.74745	223.724	0.075062	0.0376931	3.23906	19.2542	Negative	High cell density of CD8+ lymphocyte
P12	C1	0.683539	0.493491	0.644123	4.61709	238.295	1.45734	0.765797	8.73087	25.995	Positive	High cell density of CD8+ lymphocyte
P13	C1	0.447307	0.468616	0.63632	4.93317	242.523	7.48122	8.03855	6.20001	12.9173	Negative	High cell density of CD8+ lymphocyte
P14	C2	0.0611393	-0.0425652	0.112066	4.25475	298.834	10.0231	0.775671	0.458011	1.08151	Negative	Low cell density of CD8+ lymphocyte
P15	C1	0.274005	0.192011	0.522291	-5.38362	123.184	32.084	1.54849	2.86752	24.7633	Negative	Low cell density of CD8+ lymphocyte
P16	C3	0.0124832	-0.355877	-0.0883997	5.9526	636.533	0.0260338	0.277306	0.323068	0.114739	Negative	Low cell density of CD8+ lymphocyte
P17	C1	0.525294	0.1065	0.449395	0.291572	202.688	24.1134	0.402907	1.65607	13.2914	Positive	High cell density of CD8+ lymphocyte
P18	C1	0.49056	0.21485	0.345228	4.20587	94.9267	0.902451	1.00347	1.79351	2.67824	Positive	High cell density of CD8+ lymphocyte
P19	C3	0.205734	0.194968	0.323004	-6.25342	65.5714	21.2978	50.7875	2.64331	3.56456	Negative	Low cell density of CD8+ lymphocyte
P20	C3	0.359194	0.101012	0.417009	-0.00436734	286.771	12.7366	0.512084	1.33342	10.2924	Negative	Low cell density of CD8+ lymphocyte
P21	C3	0.123437	0.031079	0.221392	-6.21465	190.853	53.1955	2.24342	0.846382	1.7932	Negative	Low cell density of CD8+ lymphocyte
P22	C2	0.157859	0.201859	0.525005	2.72173	295.145	4.4515	0.170853	2.93429	11.4042	Positive	High cell density of CD8+ lymphocyte
P23	C2	0.416105	0.179616	0.343341	-15.0796	73.7488	36.6818	4.72058	1.56396	2.64137	Positive	High cell density of CD8+ lymphocyte
P24	C1	0.638284	0.337916	0.618368	0.233668	120.459	35.1436	0.483919	11.1896	19.0866	Positive	High cell density of CD8+ lymphocyte
P25	C2	0.238495	-0.0217034	0.388728	5.99086	601.81	0.039284	0.0486723	2.73728	12.8025	Negative	High cell density of CD8+ lymphocyte
P26	C1	0.836852	0.159138	0.526077	4.84159	287.636	0.112642	1.74402	4.01185	22.6428	Positive	Low cell density of CD8+ lymphocyte
P27	C1	0.408118	0.147978	0.458414	5.8533	753.141	0.142545	0.264664	1.48545	13.787	Negative	High cell density of CD8+ lymphocyte
P28	C3	0.158994	-0.0321547	0.126481	-7.77282	116.477	18.4554	2.59878	0.750675	1.83928	Negative	Low cell density of CD8+ lymphocyte
P29	C3	0.0417629	-0.105678	0.0367018	-5.56099	61.4111	18.7272	52.3172	0.327699	0.818657	Negative	Low cell density of CD8+ lymphocyte
P30	C1	0.394811	0.22256	0.410568	-0.859848	244.263	15.8726	0.786029	6.60396	6.551	Positive	Low cell density of CD8+ lymphocyte
P31	C1	0.496784	0.258161	0.616483	3.48494	258.815	0.145363	0.282274	2.90529	31.909	Negative	High cell density of CD8+ lymphocyte
P32	C2	0.335493	0.159035	0.455671	4.19508	243.698	0.400114	0.123025	3.01508	9.63471	Positive	High cell density of CD8+ lymphocyte
P33	C1	0.643173	0.281625	0.562488	-10.6037	110.129	29.1687	0.670116	3.73757	20.9097	Positive	High cell density of CD8+ lymphocyte
P34	C1	0.718333									Negative	Low cell density of CD8+ lymphocyte
P35	C1	0.708283									Negative	High cell density of CD8+ lymphocyte
P36	C1	0.743544									Negative	High cell density of CD8+ lymphocyte
P37	C1	0.32052									Negative	High cell density of CD8+ lymphocyte
P38	C2	0.547301									Negative	High cell density of CD8+ lymphocyte
P39	C2	0.193469									Negative	High cell density of CD8+ lymphocyte
P40	C1	0.0366798									Negative	Low cell density of CD8+ lymphocyte
P41	C1	0.316643									Negative	Low cell density of CD8+ lymphocyte
P42	C2	0.388732									Positive	Low cell density of CD8+ lymphocyte
P43	C3	0.268126	0.108019	0.291528	-0.919405	172.525	31.4299	31.5686	2.95236	3.01482	Negative	Low cell density of CD8+ lymphocyte
P44	C1	0.0779895	-0.163942	0.238672	-5.81352	298.26	11.7936	0.405338	0.737393	2.36104	Positive	High cell density of CD8+ lymphocyte
P45	C1	0.347566	-0.151806	0.16085	2.01323	205.791	0.424311	0.464205	0.336429	1.78139	Positive	Low cell density of CD8+ lymphocyte
