# Supplementary material for: Integrated molecular characterization reveals potential therapeutic strategies for pulmonary sarcomatoid carcinoma
Source: Nat Commun. 2020 Sep 28;11:4878. doi: 10.1038/s41467-020-18702-3 (PMC7522294; doi:10.1038/s41467-020-18702-3)
Supplement: Supplementary file 11 — Source Data [file 41467_2020_18702_MOESM11_ESM.xlsx]

## Sheet: Fig. 1B
sample_names	Signature.1	Signature.2	Signature.3	Signature.4	Signature.5	Signature.6	Signature.7	Signature.8	Signature.9	Signature.10	Signature.11	Signature.12	Signature.13	Signature.14	Signature.15	Signature.16	Signature.17	Signature.18	Signature.19	Signature.20	Signature.21	Signature.22	Signature.23	Signature.24	Signature.25	Signature.26	Signature.27	Signature.28	Signature.29	Signature.30	mixed	error
P01T	0	0.0750004	0	0.120688	0.10587	0.138998	0	0	0	0	0	0	0	0	0	0	0	0.13254	0	0	0.139213	0	0	0	0	0.191497	0	0	0	0	0.0961937	0.0702592
P02T	0.195293	0.0836083	0	0.294101	0	0	0	0	0	0	0	0	0	0	0.0822559	0	0	0	0	0	0	0	0	0	0.0638572	0	0	0	0	0	0.280885	0.091855
P03T	0	0.0797055	0.0966588	0	0	0.278593	0	0	0	0.0670656	0	0	0.154989	0	0	0	0	0	0	0	0	0	0	0.117648	0	0.0609001	0	0	0	0	0.144441	0.0662112
P29T	0	0	0.159496	0.417029	0	0.137496	0	0	0	0	0	0	0	0	0	0	0	0	0	0.088818	0	0	0	0	0	0	0	0	0	0	0.197161	0.0661355
P04T	0	0	0.0629435	0.525176	0	0.0977281	0	0	0	0	0	0	0	0	0	0	0	0	0	0.106343	0	0	0	0	0	0	0	0	0	0	0.20781	0.0669045
P05T	0.121057	0	0.0763693	0.472766	0	0.0717239	0	0	0	0	0	0.0857835	0	0	0	0	0	0	0	0	0	0	0	0	0	0	0	0	0	0	0.1723	0.070624
P18T	0	0	0	0	0	0.611924	0.133257	0	0	0	0	0	0	0	0	0	0.0819533	0	0	0	0.0724875	0	0	0	0	0	0	0	0	0	0.100378	0.156299
P19T	0	0	0.0899872	0.109014	0.0614275	0.280471	0	0	0	0	0.0690051	0	0	0	0	0	0	0.0749672	0	0	0	0	0	0	0	0	0	0	0	0.152122	0.163006	0.053077
P06T	0.49358	0	0	0.255546	0	0	0	0	0	0	0	0	0.0901853	0	0	0	0	0.105437	0	0	0	0	0	0	0	0	0	0	0	0	0.0552511	0.112078
P07T	0.187142	0.123098	0.104362	0	0	0	0	0	0	0	0	0	0.124258	0	0.117922	0	0	0	0	0	0	0.0730637	0	0.196241	0	0	0	0	0	0	0.0739131	0.0808422
P30T	0.455747	0.218555	0	0	0	0	0	0	0	0	0	0	0.175558	0	0	0	0	0	0	0.115357	0	0	0	0	0	0	0	0	0	0	0.0347839	0.117298
P34T	0.095959	0.168644	0	0.473509	0	0	0	0	0	0	0	0	0.0600815	0	0	0	0	0	0	0	0	0	0	0.116954	0	0	0	0	0	0	0.0848521	0.0710607
P08T	0.135996	0	0	0.66743	0	0	0	0	0	0	0	0	0	0	0	0	0	0.0978792	0	0	0	0	0	0	0	0	0	0	0	0	0.0986947	0.0599592
P35T	0.323313	0	0.111951	0	0	0	0	0	0	0	0	0	0	0	0	0	0	0	0	0.127467	0.104132	0	0	0.0852657	0	0	0	0	0	0	0.247871	0.124956
P09T	0	0.175108	0.122987	0.120402	0	0.194491	0	0	0	0	0	0	0.118511	0	0	0	0	0	0	0	0	0	0	0.0738068	0	0	0	0	0	0	0.194694	0.0805536
P10T	0.133231	0	0	0	0.143275	0.29792	0.0805951	0	0	0	0	0	0.0801296	0	0	0	0	0	0	0	0.0640381	0	0	0	0	0	0	0	0	0	0.200811	0.100891
P11T	0	0	0.146528	0.347891	0	0.11666	0	0	0	0	0	0	0	0	0	0	0	0	0	0	0	0	0	0.18114	0	0	0	0	0	0	0.207782	0.0631726
P31T	0	0	0.235218	0.309201	0	0.156403	0.0820408	0	0	0	0	0	0	0	0	0	0	0	0	0	0	0	0	0.114368	0	0	0	0	0	0	0.10277	0.0600987
P43T	0.103829	0.0813323	0	0.158581	0	0	0.0856625	0	0	0.0723777	0	0	0.130568	0	0	0	0	0	0	0.114586	0	0	0	0.164424	0	0	0	0	0	0	0.0886389	0.0761161
P36T	0.168895	0	0	0.185114	0	0.155603	0.197437	0	0	0	0	0	0.105314	0	0	0	0	0	0	0	0	0	0	0.12134	0	0	0	0	0	0	0.0662966	0.0833774
P32T	0	0	0	0.706432	0	0.0703418	0	0	0	0	0	0	0	0	0	0	0	0	0	0	0	0	0	0.12009	0	0	0	0	0	0	0.103136	0.0613275
P37T	0.335136	0.156064	0	0	0	0	0	0	0	0.108007	0	0	0.165206	0	0	0	0	0	0	0	0	0	0.0621111	0	0	0	0	0	0	0	0.173475	0.12099
P38T	0	0	0	0.764668	0	0.102712	0	0	0	0	0	0	0	0	0	0	0	0	0	0	0	0	0	0.0739005	0	0	0	0	0	0	0.0587197	0.0478589
P39T	0.154418	0.115239	0.183654	0.117151	0	0	0.0669653	0	0	0	0	0	0.162424	0	0	0	0	0	0	0	0	0	0	0.102844	0	0	0	0	0	0	0.0973047	0.0640056
P12T	0.0767078	0	0	0	0	0	0.147566	0.0604634	0	0	0	0.0810222	0	0	0.0774791	0	0	0.14241	0.111665	0	0.0809854	0	0	0.075228	0.084795	0	0	0	0	0	0.0616774	0.0991088
P13T	0.243092	0.139694	0.258188	0	0	0	0	0	0	0	0	0	0.257437	0	0	0	0	0	0	0	0	0	0	0	0	0	0	0	0	0	0.10159	0.0899551
P14T	0.407494	0	0.0834245	0	0	0	0	0	0	0	0	0	0	0	0.2982	0	0	0	0	0	0.0601304	0	0	0	0	0	0	0	0	0	0.150751	0.0976672
P15T	0.139843	0	0	0	0	0.413802	0	0	0	0.0681555	0	0	0.1087	0	0	0.108969	0	0	0	0	0	0	0	0	0	0	0	0	0	0	0.16053	0.0911066
P16T	0.49272	0	0	0	0	0	0	0	0	0	0	0	0	0	0.20173	0.120432	0	0	0.144914	0	0	0	0	0	0	0	0	0	0	0	0.0402038	0.185566
P44T	0.273244	0	0	0	0	0	0	0	0	0	0	0	0	0	0.295915	0	0	0	0	0	0	0.153583	0	0.170453	0	0	0	0	0	0	0.106805	0.115556
P17T	0	0	0.357754	0	0	0.194259	0	0	0	0	0	0	0.0983064	0	0.112714	0	0	0	0	0	0	0	0	0.0640233	0	0	0	0	0	0	0.172943	0.0917977
P40T	0.245046	0	0	0	0.22412	0	0.194907	0	0	0.0760353	0	0	0	0	0	0	0	0	0	0.132991	0	0	0	0	0	0	0	0	0	0	0.1269	0.141425
P20T	0.161505	0.0984411	0	0	0.262583	0	0.0814822	0	0	0	0	0	0.080949	0	0	0	0	0	0	0.0614479	0	0	0	0.120812	0	0	0	0	0	0	0.13278	0.0801592
P41T	0.0866415	0.258608	0.149907	0	0	0	0	0	0	0	0	0	0.317065	0	0.0650033	0	0	0	0	0	0	0	0	0	0	0	0	0	0	0	0.122776	0.0805787
P21T	0	0	0.19537	0.264101	0	0.129805	0	0	0	0	0	0	0	0	0	0.0661099	0	0	0	0	0	0	0	0.161743	0	0	0	0	0	0	0.18287	0.0662981
P22T	0.0957453	0	0.452388	0	0	0	0.104816	0	0	0	0	0	0.0637383	0	0	0	0	0.0924121	0	0	0	0	0	0	0	0	0	0	0	0	0.1909	0.0725076
P23T	0	0	0.0865669	0.436136	0	0.156811	0	0	0	0	0	0	0	0	0	0.100161	0	0	0	0	0	0	0	0	0	0	0	0	0.107572	0	0.112753	0.0632268
P24T	0	0	0	0.67437	0	0.0947654	0	0	0	0	0	0	0	0	0	0	0	0	0	0	0	0	0	0.104292	0	0	0	0	0	0	0.126572	0.0570902
P25T	0	0	0	0.713787	0	0	0.0627222	0	0	0	0	0	0	0	0	0	0	0	0	0	0	0	0	0.107404	0	0	0	0	0	0	0.116086	0.0496905
P26T	0	0.100314	0	0.445547	0	0.074552	0	0	0	0	0	0	0.0994023	0	0	0	0	0	0	0	0	0	0	0.145697	0	0	0	0	0	0	0.134488	0.0688568
P42T	0.313343	0	0	0.072033	0	0	0	0	0	0	0	0	0	0	0.14343	0	0	0.0740003	0.14499	0	0	0	0	0	0	0	0	0	0	0	0.252204	0.108696
P27T	0.303264	0.13858	0	0	0	0	0	0	0	0	0	0	0.11306	0	0.094508	0.14756	0.0665299	0	0	0.064008	0	0	0	0	0	0	0	0	0	0	0.0724916	0.0907913
P28T	0.470451	0.114964	0	0.299839	0	0	0	0	0	0	0	0	0	0	0	0	0	0	0	0	0	0	0	0	0	0	0	0	0	0	0.114746	0.0928999
P33T	0	0	0	0.738122	0	0.0839611	0	0	0	0	0	0	0	0	0	0	0	0	0	0	0	0	0	0	0	0	0	0	0	0	0.177917	0.0570153
P45T	0.313899	0.0601039	0	0	0	0	0	0	0	0	0	0	0	0	0.348854	0.161293	0	0	0	0	0	0	0	0	0	0	0	0	0	0	0.11585	0.125874
P56	0.440729	0	0	0.100719	0.0969968	0	0	0	0	0	0	0	0.103512	0	0	0	0	0.141259	0	0	0	0	0	0	0	0	0	0	0	0	0.116783	0.0748197
P49	0.115355	0	0.0973891	0.386906	0	0.0769589	0.0682037	0	0	0	0	0	0	0	0	0	0	0	0	0	0	0	0	0.116252	0	0	0	0	0	0	0.138936	0.0451638
P51	0.145494	0	0	0.277949	0	0	0	0	0	0	0	0	0	0	0	0	0	0	0.0847278	0	0	0.0799815	0	0	0.139933	0	0	0	0	0	0.271914	0.0678185
P46	0.234795	0.20907	0.0808926	0	0	0	0	0	0	0	0	0	0.338455	0	0	0	0	0	0	0	0	0	0	0	0	0	0	0	0	0	0.136787	0.0595077
P55	0.662687	0	0.128823	0	0	0	0	0	0	0	0	0	0	0	0	0	0	0	0	0	0	0	0	0	0	0	0	0	0	0	0.20849	0.0854097
P48	0.253788	0	0.113445	0.252883	0	0	0.0729917	0	0	0	0	0	0.130268	0	0	0	0	0	0	0	0	0	0	0	0	0	0	0	0	0	0.176624	0.065649
P47	0	0	0.104384	0.337027	0	0.268384	0.0734243	0	0	0	0	0	0	0	0	0	0	0	0	0	0	0	0	0.083148	0	0	0	0	0	0	0.133633	0.0578441
P54	0.155511	0.0839964	0.0759162	0	0	0.302281	0.147059	0	0	0	0	0	0.135865	0	0	0	0	0	0	0	0	0	0	0	0	0	0	0	0	0	0.0993718	0.0846413
P53	0	0	0.0729957	0.459497	0	0.239354	0.0838671	0	0	0	0	0	0	0	0	0	0	0	0	0	0	0	0	0	0	0	0	0	0	0	0.144286	0.083752
P52	0.260687	0	0	0.418888	0	0	0	0	0	0	0	0	0	0	0	0	0	0	0	0	0	0.0635066	0	0.0982246	0	0	0	0	0	0	0.158694	0.100634
P50	0	0.110374	0.137357	0.171265	0	0.0810866	0	0	0	0	0	0	0.220421	0	0	0	0	0	0	0	0	0	0	0.0765926	0	0	0	0	0	0	0.202905	0.0456813

## Sheet: Fig. 2C
Sample	Chr	Start	End	ProbeNum	Segmean
P44AT	1	65831	762275	7	0
P44AT	1	762280	7737801	1187	0
P44AT	1	7792452	55523838	6924	0
P44AT	1	55525084	109735454	2935	0
P44AT	1	109737080	152060628	2314	0
P44AT	1	152079783	152383441	91	0.584963
P44AT	1	152384597	156377727	1149	0
P44AT	1	156384452	156498476	23	0
P44AT	1	156498662	156813035	140	0
P44AT	1	156813126	156849220	29	0.584963
P44AT	1	156849787	168278065	1406	0
P44AT	1	168278068	174976452	594	0
P44AT	1	174978964	182778373	614	0
P44AT	1	182781248	200942805	991	0
P44AT	1	200943817	200944755	2	1
P44AT	1	200945802	202288340	329	0
P44AT	1	202300945	204943904	433	0
P44AT	1	204944429	214837078	953	0
P44AT	1	215179144	226590122	876	0
P44AT	1	226595527	227173118	40	0.584963
P44AT	1	227174150	227843566	51	0
P44AT	1	227920140	229568892	257	0
P44AT	1	229577094	249152754	1532	0
P44AT	1	249208026	249211061	3	0
P44AT	10	225904	1232522	139	0
P44AT	10	1233752	13633934	671	0
P44AT	10	13639473	13735852	21	0
P44AT	10	13735856	16949569	206	0
P44AT	10	16955902	22680816	421	0
P44AT	10	22690105	31610559	574	0
P44AT	10	31749995	35858202	236	0
P44AT	10	35894484	43325885	154	0
P44AT	10	43326308	43697468	45	0
P44AT	10	43698068	43725195	4	0.584963
P44AT	10	43869167	49643076	236	0
P44AT	10	49654407	50960307	204	0
P44AT	10	50960628	56424049	209	0
P44AT	10	58117776	58121135	8	0.584963
P44AT	10	59064116	73958510	1011	0
P44AT	10	73963084	75410757	242	0
P44AT	10	75412827	129347859	4628	0
P44AT	10	129350740	135020329	353	0
P44AT	10	135020334	135084023	24	0
P44AT	10	135084227	135439129	129	0
P44AT	11	193051	1651817	598	0
P44AT	11	1718797	1775495	6	0
P44AT	11	1776096	1853191	8	0
P44AT	11	1855776	9164375	1133	0
P44AT	11	9164875	17496568	687	0
P44AT	11	17498140	17809840	101	0
P44AT	11	17809843	76814406	6112	0
P44AT	11	76823693	76940379	65	0
P44AT	11	76944022	122955421	3195	0
P44AT	11	122968487	123489517	27	0
P44AT	11	123489821	132527282	753	0
P44AT	11	132812715	134244168	146	0
P44AT	11	134244439	134257887	7	0
P44AT	12	176060	248147	7	0
P44AT	12	248148	1905033	216	0
P44AT	12	1906577	3789510	254	0
P44AT	12	3805932	48360570	3672	0
P44AT	12	48360894	48398077	52	0
P44AT	12	48413773	71139856	3505	0
P44AT	12	71147950	71155391	3	0
P44AT	12	71158367	80172513	381	0
P44AT	12	80172961	89853501	442	0
P44AT	12	89853641	112846496	2357	0
P44AT	12	112884171	133796073	2292	0
P44AT	12	133797705	133808210	5	0
P44AT	13	19600474	19761443	15	0
P44AT	13	19775730	25671841	447	0
P44AT	13	25671925	25823624	12	0
P44AT	13	25825804	52373897	1757	0
P44AT	13	52378147	52657604	62	0
P44AT	13	52660389	53262021	74	0
P44AT	13	53277794	66792436	88	0
P44AT	13	66792441	76196030	149	0
P44AT	13	76210763	111109978	1087	0
P44AT	13	111109981	115064547	461	0
P44AT	13	115067142	115070390	3	-1
P44AT	14	20201539	20216530	8	0
P44AT	14	20228045	23816492	863	0
P44AT	14	23816667	24579699	268	0
P44AT	14	24584838	28734198	309	0
P44AT	14	29236460	29237307	3	1
P44AT	14	29237309	32624136	255	0
P44AT	14	32740958	64688391	1955	0
P44AT	14	64689908	65269113	142	0
P44AT	14	65270327	93398097	2154	0
P44AT	14	93398653	93581565	19	0.584963
P44AT	14	93649537	101377664	669	0
P44AT	14	101391147	103933562	409	0
P44AT	14	103934333	103957491	4	0
P44AT	14	103958073	105233122	215	0
P44AT	14	105235895	107283035	405	0
P44AT	15	20433828	29060779	487	0
P44AT	15	29061858	29409359	22	0
P44AT	15	29415514	29561910	13	0
P44AT	15	29673958	30248624	38	0
P44AT	15	30260863	42455649	1354	0
P44AT	15	42455750	42858951	154	0
P44AT	15	42867891	45315578	694	0
P44AT	15	45328475	45413512	60	0
P44AT	15	45414368	66643859	2198	0
P44AT	15	66644346	74000896	717	0
P44AT	15	74001922	74494672	85	0
P44AT	15	74494689	85610404	1310	0
P44AT	15	85619072	89198742	150	0
P44AT	15	89379429	89455483	41	0
P44AT	15	89659582	102312396	928	0
P44AT	15	102312397	102389745	15	0
P44AT	16	97450	114382	32	0
P44AT	16	114692	825705	313	0
P44AT	16	828582	857692	32	0
P44AT	16	863283	32001859	4375	0
P44AT	16	32013404	33965677	72	0
P44AT	16	34256797	69942770	2260	0
P44AT	16	69951545	90048352	2218	0
P44AT	16	90050864	90142246	39	0
P44AT	17	6003	97053	12	0
P44AT	17	131558	3857046	713	0
P44AT	17	3910112	9923327	1592	0
P44AT	17	9939623	25639414	1517	0
P44AT	17	25877500	25972418	31	0
P44AT	17	25972905	25985834	8	0
P44AT	17	26079784	30791631	964	0
P44AT	17	30795988	47874318	3372	0
P44AT	17	47875675	81051005	4700	0
P44AT	18	116990	202986	14	0
P44AT	18	203028	5145812	292	0
P44AT	18	5196941	12014299	445	0
P44AT	18	12027959	12360133	52	0
P44AT	18	12363675	19283684	318	0
P44AT	18	19284459	34853210	917	0
P44AT	18	34854260	43843003	200	0
P44AT	18	43914226	44301415	61	0
P44AT	18	44336303	74680335	1231	0
P44AT	18	74691805	77918454	135	0
P44AT	18	77920380	77960806	5	0
P44AT	19	107415	306803	10	0
P44AT	19	307111	11686005	3404	0
P44AT	19	11686006	12878949	357	0
P44AT	19	12880741	20414233	2043	0
P44AT	19	20415406	36611785	1224	0
P44AT	19	36612389	38264423	295	0
P44AT	19	38314683	53370029	4287	0
P44AT	19	53383807	54177471	184	0.584963
P44AT	19	54177474	54579468	107	0.584963
P44AT	19	54584468	54723904	86	0.584963
P44AT	19	54724503	55740230	416	0.584963
P44AT	19	55741885	56284553	212	0.584963
P44AT	19	56288888	56303797	7	0.584963
P44AT	19	56307429	56758886	93	0.584963
P44AT	19	56884494	56969655	31	0
P44AT	19	56972076	58850703	433	0
P44AT	19	58858235	58868473	9	0.584963
P44AT	19	58868531	59059905	73	0.584963
P44AT	19	59060126	59082792	12	0.584963
P44AT	2	41459	234297	10	0
P44AT	2	242751	73152662	4969	0
P44AT	2	73160912	86276340	833	0
P44AT	2	86279932	86362188	40	0
P44AT	2	86363017	128284041	2554	0
P44AT	2	128284176	132266198	382	0
P44AT	2	132273793	132290649	20	0.584963
P44AT	2	132491367	137639924	260	0
P44AT	2	137748364	139537877	59	0
P44AT	2	140990730	176945501	2239	0
P44AT	2	176946877	177134497	30	0
P44AT	2	177135039	219252735	3199	0
P44AT	2	219254538	242836544	2732	0
P44AT	2	242839368	242946660	4	0
P44AT	20	68259	126320	4	0
P44AT	20	138095	10019295	918	0
P44AT	20	10023749	10389405	21	0
P44AT	20	10393224	11009987	42	0
P44AT	20	11790927	20340999	440	0
P44AT	20	20349096	23669596	169	0
P44AT	20	23728386	29630748	174	0
P44AT	20	29632595	54824841	2741	0
P44AT	20	54935128	56934752	177	0
P44AT	20	56964418	61341288	435	0
P44AT	20	61386005	62859412	447	0
P44AT	20	62863558	62904865	11	0
P44AT	21	9825763	9826312	3	0
P44AT	21	9907173	11098768	35	0
P44AT	21	14756483	20058402	182	0
P44AT	21	22370837	22644110	4	0
P44AT	21	22652790	36410831	760	0
P44AT	21	36411002	38390614	138	0
P44AT	21	38437844	40715100	206	0
P44AT	21	40717177	47337687	883	0
P44AT	21	47349727	47534011	43	0.584963
P44AT	21	47535732	48063497	215	0
P44AT	21	48064186	48083488	9	0
P44AT	22	17052932	17054051	2	0
P44AT	22	17054265	19950342	459	0
P44AT	22	19951105	23011114	537	0
P44AT	22	23011194	23917298	120	0.584963
P44AT	22	23950909	32790042	1334	0
P44AT	22	32791061	37164182	289	0
P44AT	22	37171579	39357694	546	0
P44AT	22	39358524	39498577	55	0.584963
P44AT	22	39499654	47882567	1267	0
P44AT	22	48021160	50637648	160	0
P44AT	22	50644788	51182614	268	0
P44AT	22	51183106	51219193	13	0
P44AT	3	239350	9495569	378	0
P44AT	3	9506065	15687001	894	0
P44AT	3	15711799	30903276	492	0
P44AT	3	30935928	38293031	553	0
P44AT	3	38293799	38802848	128	0
P44AT	3	38804890	71008512	3696	0
P44AT	3	71015075	97516985	384	0
P44AT	3	97541042	125702208	2009	0
P44AT	3	125725254	127429621	232	0
P44AT	3	127434533	171510589	2782	0
P44AT	3	171561155	179294135	215	0
P44AT	3	179294351	182698388	181	0
P44AT	3	182733223	197726252	1498	0
P44AT	3	197729838	197762856	5	0
P44AT	4	53238	514995	69	0
P44AT	4	515499	2949373	508	0
P44AT	4	2950004	3227590	95	0
P44AT	4	3230410	5021145	145	0
P44AT	4	5053530	13485834	466	0
P44AT	4	13529816	13543845	3	0.584963
P44AT	4	13543846	52758049	1527	0
P44AT	4	52765442	55524324	132	0
P44AT	4	55561632	99428898	2392	0
P44AT	4	99579234	109086408	557	0
P44AT	4	109087366	109478172	4	0.584963
P44AT	4	109541405	113378537	244	0
P44AT	4	113435781	113436625	3	0.584963
P44AT	4	113460728	128802404	686	0
P44AT	4	128802870	145059421	464	0
P44AT	4	145061652	156276335	607	0
P44AT	4	156276825	170675058	586	0
P44AT	4	170678881	185859653	426	0
P44AT	4	185940070	185942008	4	0.584963
P44AT	4	185999381	187075804	139	0
P44AT	4	187077111	190876254	125	0
P44AT	4	190878506	190883079	3	0
P44AT	4	190884191	190947568	6	0
P44AT	5	140384	162020	9	0
P44AT	5	162807	1077029	201	0
P44AT	5	1077953	1201989	18	0
P44AT	5	1208770	5146552	150	0
P44AT	5	5182120	37834975	1279	0
P44AT	5	37835683	74364495	1825	0
P44AT	5	74376383	80667646	573	0
P44AT	5	80681456	124036924	1491	0
P44AT	5	124044311	156788698	3110	0
P44AT	5	156803801	173425269	798	0
P44AT	5	173426666	177734031	525	0.584963
P44AT	5	177987672	178393025	54	0
P44AT	5	178395688	178949651	70	0.584963
P44AT	5	178949741	180486864	279	0
P44AT	5	180551555	180684497	45	0
P44AT	6	203388	304686	3	0.584963
P44AT	6	311829	5144510	284	0
P44AT	6	5148463	7387382	86	0.584963
P44AT	6	7389439	17463282	489	0
P44AT	6	17493573	19838900	150	0
P44AT	6	20102471	26384100	403	0
P44AT	6	26385159	30647216	634	0
P44AT	6	30652104	31803251	470	0
P44AT	6	31804823	31838511	13	0
P44AT	6	31838515	32427927	422	0
P44AT	6	32485399	32489940	9	1
P44AT	6	32497885	33385414	315	0
P44AT	6	33385598	34497480	160	0.584963
P44AT	6	34497973	38997960	685	0
P44AT	6	38997964	39873598	95	0.584963
P44AT	6	39874220	43333081	543	0.584963
P44AT	6	43333084	43655542	146	0.584963
P44AT	6	43738402	44344932	149	1
P44AT	6	44355460	44899517	20	0.584963
P44AT	6	44900348	53847689	569	0
P44AT	6	53883780	105607792	2014	0
P44AT	6	105609267	107811956	119	0
P44AT	6	107824886	161529018	3493	0
P44AT	6	161529796	170639934	455	0
P44AT	6	170657193	170892834	31	0
P44AT	7	193415	540125	19	0
P44AT	7	540592	7420486	984	0
P44AT	7	7421086	19813285	431	0
P44AT	7	20180512	22357673	189	0.584963
P44AT	7	22459335	57216610	2143	0
P44AT	7	57233492	76992044	1022	0
P44AT	7	77003320	96113252	1080	0
P44AT	7	96114011	102389617	1174	0
P44AT	7	102392135	116831080	899	0
P44AT	7	116838255	127031661	406	0
P44AT	7	127222040	128597469	269	0
P44AT	7	128607345	139107147	890	0
P44AT	7	139138317	141908166	400	0
P44AT	7	141908234	142021421	16	0
P44AT	7	142028190	142482005	81	0
P44AT	7	142494252	154767637	1153	0
P44AT	7	154767639	154782877	5	0
P44AT	7	154785332	158902600	303	0
P44AT	7	158909905	158937436	4	0
P44AT	8	182864	11188976	495	0
P44AT	8	11204101	11606528	32	0
P44AT	8	11607579	20077930	426	0
P44AT	8	20107178	22084603	173	0
P44AT	8	22085084	41476514	1514	0
P44AT	8	41503981	41754040	54	0
P44AT	8	41789679	74621467	1473	0
P44AT	8	74650404	74659078	4	1
P44AT	8	74659565	126369548	2351	0
P44AT	8	126369552	134276993	333	0
P44AT	8	134292378	141679992	215	0
P44AT	8	141682142	142146838	41	0
P44AT	8	142148083	143809271	152	0
P44AT	8	143816706	146228974	730	0
P44AT	9	154730	32633000	1277	0
P44AT	9	32633010	135106131	6416	0
P44AT	9	135106671	135116413	3	1
P44AT	9	135137166	138905157	712	0
P44AT	9	138905600	139113816	35	0
P44AT	9	139115608	139635420	208	0
P44AT	9	139635662	140130900	317	0
P44AT	9	140135704	140243602	38	0
P44AT	9	140243605	141069961	201	0
P44ST	1	65831	762275	7	0
P44ST	1	762280	7737801	1187	0
P44ST	1	7792452	17429654	1456	0
P44ST	1	17431417	39338703	3203	0
P44ST	1	39338927	55474259	2253	0
P44ST	1	55474262	89662972	1836	0
P44ST	1	89664414	109655327	1096	0
P44ST	1	109656136	144860000	1326	0
P44ST	1	144865760	152060628	1002	0
P44ST	1	152079783	152331395	88	0
P44ST	1	152382064	154924385	530	0
P44ST	1	154926009	160466264	1466	0
P44ST	1	160492847	160808906	50	0.584963
P44ST	1	160810985	161479654	196	0
P44ST	1	161479658	161599844	36	0.584963
P44ST	1	161600110	206646661	3682	0
P44ST	1	206647680	207196878	119	0
P44ST	1	207198178	228461219	1648	0
P44ST	1	228461428	228613110	120	0
P44ST	1	228645033	228652102	9	0.584963
P44ST	1	228676583	249152754	1567	0
P44ST	1	249208026	249211061	3	0
P44ST	10	225904	532576	60	0
P44ST	10	696068	13633934	749	0
P44ST	10	13639473	13735852	21	0
P44ST	10	13735856	43691746	1627	0
P44ST	10	43691874	43725195	13	0.584963
P44ST	10	43869167	49643076	236	0
P44ST	10	49654407	50535110	123	0
P44ST	10	50574150	129207677	6167	0
P44ST	10	129208987	135020329	365	0
P44ST	10	135020334	135089093	33	0
P44ST	10	135090180	135439129	120	0
P44ST	11	193051	1606025	588	0
P44ST	11	1618919	1858680	29	0
P44ST	11	1860925	1861890	3	0
P44ST	11	1862028	8985868	1080	0
P44ST	11	9001262	11974439	330	0
P44ST	11	11976432	45949203	1837	0
P44ST	11	45949264	46100856	22	0
P44ST	11	46105676	47336980	299	0
P44ST	11	47345261	47354530	9	0
P44ST	11	47354744	49813646	312	0
P44ST	11	49829152	49974571	5	0
P44ST	11	49974580	57102090	196	0
P44ST	11	57102443	57327902	70	0
P44ST	11	57334459	67050691	2473	0
P44ST	11	67051179	67275380	126	0
P44ST	11	67275383	68517912	196	0
P44ST	11	68517915	73882309	732	0
P44ST	11	73882462	76696882	321	0
P44ST	11	76701443	76980199	86	0
P44ST	11	76980804	108412546	1617	0
P44ST	11	108464119	109964019	30	0.584963
P44ST	11	109964111	118134881	851	0
P44ST	11	118175575	118220671	19	0
P44ST	11	118221218	132527282	1452	0
P44ST	11	132812715	134244168	146	0
P44ST	11	134244439	134257887	7	0
P44ST	12	176060	248147	7	0
P44ST	12	248148	7075218	1096	0
P44ST	12	7075579	18467008	1230	0
P44ST	12	18473798	19522778	82	0
P44ST	12	19592570	24048987	311	0
P44ST	12	24102451	25241155	30	0
P44ST	12	25242980	27919786	263	0
P44ST	12	27923938	75683583	4843	0
P44ST	12	75685506	75881519	32	0
P44ST	12	75884172	76424405	15	0
P44ST	12	76424624	76453585	16	0
P44ST	12	76453590	92387094	677	0
P44ST	12	92537872	133796073	4577	0
P44ST	12	133797705	133808210	5	0
P44ST	13	19600474	19752464	9	0
P44ST	13	19752477	20413067	67	0
P44ST	13	20425393	21721550	114	0
P44ST	13	21729143	21950924	12	0
P44ST	13	21952761	28537576	464	0
P44ST	13	28539035	41488313	797	0
P44ST	13	41495693	41705252	22	0
P44ST	13	41705427	41706611	5	0
P44ST	13	41766290	44734948	195	0
P44ST	13	44948097	45150166	17	0
P44ST	13	45515421	48615156	232	0
P44ST	13	48615234	49096449	58	0
P44ST	13	49107086	50466402	130	0
P44ST	13	50466415	50505268	6	0
P44ST	13	50510236	53277972	238	0
P44ST	13	53282633	61141831	77	0
P44ST	13	61773882	66540676	9	0
P44ST	13	66792316	75869154	113	0
P44ST	13	75873501	76143711	32	0
P44ST	13	76164046	76412535	27	0
P44ST	13	76414169	76448166	15	0
P44ST	13	76457130	99109507	499	0
P44ST	13	99109512	99340857	20	0
P44ST	13	99354672	107165185	383	0
P44ST	13	107187147	107863099	8	0
P44ST	13	108518017	108518951	3	0.584963
P44ST	13	108860822	111918106	230	0
P44ST	13	111919058	112324828	27	0
P44ST	13	113030703	115064547	335	0
P44ST	13	115067142	115070390	3	0
P44ST	14	20201539	20216530	8	0
P44ST	14	20228045	22466417	487	0
P44ST	14	22470687	22963094	97	0
P44ST	14	22963718	22989522	23	0
P44ST	14	22990895	23034023	33	0.584963
P44ST	14	23034027	23851367	244	0
P44ST	14	23855029	24551164	226	0
P44ST	14	24551733	33404305	602	0
P44ST	14	33408443	64735663	1949	0
P44ST	14	64746707	64947184	42	0
P44ST	14	64953649	67176200	158	0
P44ST	14	67243070	73359058	533	0
P44ST	14	73360692	93460425	1564	0
P44ST	14	93483040	93581565	4	0.584963
P44ST	14	93649537	102548250	859	0
P44ST	14	102548415	102664196	22	0
P44ST	14	102664727	106110473	658	0
P44ST	14	106173503	107283035	163	0
P44ST	15	20433828	25488783	272	0
P44ST	15	25490682	25492519	2	0
P44ST	15	25496087	25971276	40	0
P44ST	15	25972204	41750043	1293	0
P44ST	15	41756880	41794768	21	0
P44ST	15	41794942	43813295	720	0
P44ST	15	43813472	45402278	455	0
P44ST	15	45402627	45413512	18	0
P44ST	15	45414368	69319036	2474	0
P44ST	15	69320483	70389229	86	0
P44ST	15	70949287	74174051	362	0
P44ST	15	74176415	74494672	77	0
P44ST	15	74494689	85382356	1276	0
P44ST	15	85382921	89389070	192	0
P44ST	15	89390500	102312396	963	0
P44ST	15	102312397	102389745	15	0
P44ST	16	97450	314134	101	0
P44ST	16	314592	740118	186	0
P44ST	16	740340	784901	32	0
P44ST	16	786207	847031	54	0
P44ST	16	847653	857692	5	0
P44ST	16	863283	16349640	2132	0
P44ST	16	16349954	31340628	2097	0
P44ST	16	31341111	31437530	55	0.584963
P44ST	16	31439533	32013503	90	0
P44ST	16	32858994	33816091	65	0
P44ST	16	33816236	65397262	1431	0
P44ST	16	65830921	67354835	318	0
P44ST	16	67360517	67517276	47	0
P44ST	16	67517278	72205160	1093	0
P44ST	16	72821017	74366605	46	0
P44ST	16	74368729	74384648	16	0
P44ST	16	74385188	74394764	7	0
P44ST	16	74425418	90097874	1535	0
P44ST	16	90099092	90142246	26	0
P44ST	17	6003	1004018	123	0
P44ST	17	1012168	2324227	304	0
P44ST	17	2341382	3397755	124	0
P44ST	17	3402153	3687685	106	0
P44ST	17	3704285	9804417	1647	0
P44ST	17	9808132	12569661	396	0
P44ST	17	12606801	14673641	90	0
P44ST	17	14683152	16843130	240	0
P44ST	17	16843688	16891946	6	0
P44ST	17	16892213	25630637	792	0
P44ST	17	25631808	26349202	87	0
P44ST	17	26369827	26669465	38	0
P44ST	17	26671327	26727801	39	0
P44ST	17	26729251	26823688	15	0
P44ST	17	26824079	34190647	1162	0
P44ST	17	34191185	34848817	68	0.584963
P44ST	17	34849651	37317653	447	0
P44ST	17	37318884	40854724	1135	0
P44ST	17	40854876	41986999	322	0
P44ST	17	41987002	43013640	304	0
P44ST	17	43101752	46632241	552	0
P44ST	17	46632823	46703647	25	0.584963
P44ST	17	46709828	56403143	937	0
P44ST	17	56403666	56413442	6	0.584963
P44ST	17	56423595	81051005	3944	0
P44ST	18	116990	202986	14	0
P44ST	18	203028	3814296	284	0
P44ST	18	3845203	5419941	32	0
P44ST	18	5423321	6093562	27	0
P44ST	18	6138142	10773591	340	0
P44ST	18	10773896	43698365	1528	0
P44ST	18	43699964	44301415	76	0
P44ST	18	44336303	77918454	1366	0
P44ST	18	77920380	77960806	5	0
P44ST	19	282168	11257988	3225	0
P44ST	19	11258467	11260101	3	0.584963
P44ST	19	11266314	36605721	3804	0
P44ST	19	36606456	38126165	265	0
P44ST	19	38126223	39208055	326	0
P44ST	19	39208537	53345434	3991	0
P44ST	19	53351245	54416287	267	0
P44ST	19	54417731	54503004	12	0.584963
P44ST	19	54515209	55246825	297	0.584963
P44ST	19	55247487	55739869	221	0.584963
P44ST	19	55740039	56109255	141	0
P44ST	19	56113435	56284553	72	0.584963
P44ST	19	56288888	56303797	7	0.584963
P44ST	19	56307429	58024466	324	0
P44ST	19	58038889	58331274	106	0.584963
P44ST	19	58341821	58639634	97	0
P44ST	19	58639660	59059905	112	0
P44ST	19	59060126	59082792	12	0.584963
P44ST	2	41459	234297	10	0
P44ST	2	242751	71645853	4863	0
P44ST	2	71649970	86276340	939	0
P44ST	2	86279932	86352710	28	0
P44ST	2	86352797	98388871	871	0
P44ST	2	98392333	113420826	1071	0
P44ST	2	113478993	113736898	48	0.584963
P44ST	2	113737561	139537877	1301	0
P44ST	2	140990730	220110875	5811	0
P44ST	2	220111240	242842580	2392	0
P44ST	20	68259	126320	4	0
P44ST	20	138095	10633329	972	0
P44ST	20	10637006	11009987	9	0
P44ST	20	11790927	13514745	37	0
P44ST	20	13514749	19261704	311	0
P44ST	20	19496012	20350461	96	0
P44ST	20	20373668	20571886	32	0
P44ST	20	20571891	21695517	75	0
P44ST	20	22562526	23383716	32	0
P44ST	20	23401867	23807098	33	0.584963
P44ST	20	23856810	23966820	5	0
P44ST	20	24523741	24951033	13	0.584963
P44ST	20	24952055	25060248	30	0
P44ST	20	25061941	25300977	50	0.584963
P44ST	20	25303951	25745701	53	0
P44ST	20	25755824	31480135	301	0
P44ST	20	31480915	31505367	11	0
P44ST	20	31506150	49626249	2300	0
P44ST	20	49626253	56934752	321	0
P44ST	20	56964418	62859412	882	0
P44ST	20	62863558	62904865	11	0
P44ST	21	9825763	15753885	91	0
P44ST	21	15755271	20058402	130	0
P44ST	21	22370837	22644110	4	0
P44ST	21	22652790	42749075	1214	0
P44ST	21	42749669	46842446	713	0
P44ST	21	46875465	46895580	5	0
P44ST	21	46896285	48071978	318	0
P44ST	21	48072687	48083488	5	0
P44ST	22	17052932	17054051	2	-1
P44ST	22	17054265	19752642	418	0
P44ST	22	19753255	19754295	4	0.584963
P44ST	22	19766676	24200397	762	0
P44ST	22	24204257	32875174	1298	0
P44ST	22	32875179	37447988	304	0
P44ST	22	37448556	37678763	61	0
P44ST	22	37688638	37699511	9	0
P44ST	22	37700161	38151202	119	0
P44ST	22	38151558	39263273	305	0
P44ST	22	39267400	39545878	71	0
P44ST	22	39548329	42341441	535	0
P44ST	22	42341918	42343133	3	0.584963
P44ST	22	42354179	51183387	1153	0
P44ST	22	51206061	51219193	11	0
P44ST	3	239350	12224972	805	0
P44ST	3	12228804	30903276	959	0
P44ST	3	30935928	38287679	549	0
P44ST	3	38287681	38798422	129	0
P44ST	3	38798514	42687522	323	0
P44ST	3	42699880	42750624	26	0
P44ST	3	42751072	44795940	176	0
P44ST	3	44802997	44822553	6	0.584963
P44ST	3	44826308	45954706	164	0
P44ST	3	45956966	46415450	41	0
P44ST	3	46449090	48509062	453	0
P44ST	3	48510041	57136701	1762	0
P44ST	3	57137077	61911642	340	0
P44ST	3	61975224	62267356	27	0
P44ST	3	62268366	63431388	60	0
P44ST	3	63437667	71007487	320	0
P44ST	3	71008325	97664820	416	0
P44ST	3	97666154	113955915	1091	0
P44ST	3	114012649	114070301	10	0.584963
P44ST	3	114070304	180707386	4240	0
P44ST	3	180707388	181431090	5	0.584963
P44ST	3	182538010	195256798	1155	0
P44ST	3	195269634	196664019	225	0
P44ST	3	196664405	197726252	159	0
P44ST	3	197729838	197762856	5	0
P44ST	4	53238	524524	74	0
P44ST	4	527558	973305	122	0
P44ST	4	980531	1052287	27	0
P44ST	4	1066630	1093673	9	0
P44ST	4	1102015	17845132	1342	0
P44ST	4	17847353	84397916	3112	0
P44ST	4	84403189	84406304	3	1
P44ST	4	84457798	88303563	243	0
P44ST	4	88312041	88814740	51	0
P44ST	4	88814813	128802404	1847	0
P44ST	4	128802870	128957059	41	0
P44ST	4	128995984	170679001	1617	0
P44ST	4	170679006	190883079	696	0
P44ST	4	190884191	190947568	6	0
P44ST	5	140384	162020	9	0
P44ST	5	162807	1208980	220	0
P44ST	5	1210530	1279651	38	0
P44ST	5	1280207	1409967	31	0
P44ST	5	1411306	1879721	37	0
P44ST	5	1879882	37834975	1321	0
P44ST	5	37835683	74502336	1845	0
P44ST	5	74506583	81601384	586	0
P44ST	5	81605958	86682723	95	0
P44ST	5	86685177	93073682	189	0
P44ST	5	93076258	125696134	1180	0
P44ST	5	125707048	148521707	2307	0
P44ST	5	148562946	151055862	513	0
P44ST	5	151125900	175992764	1207	0
P44ST	5	175993936	176306493	63	0
P44ST	5	176306721	180486864	740	0
P44ST	5	180551555	180684497	45	0
P44ST	6	203388	304686	3	0.584963
P44ST	6	311829	5144510	284	0
P44ST	6	5148463	6222399	29	0
P44ST	6	6224903	31526413	1985	0
P44ST	6	31540474	32317698	624	0
P44ST	6	32317795	32374904	24	0
P44ST	6	32407649	32634488	41	0.584963
P44ST	6	32712974	33333994	269	0
P44ST	6	33359648	34496621	178	0.584963
P44ST	6	34497105	35105653	95	0
P44ST	6	35107755	39024377	596	0
P44ST	6	39025204	39196855	22	0.584963
P44ST	6	39267096	39895371	83	0.584963
P44ST	6	39901937	43413026	546	0
P44ST	6	43413323	43501855	63	0.584963
P44ST	6	43514288	43655542	66	0.584963
P44ST	6	43738402	44344932	149	1
P44ST	6	44355460	44899517	20	0.584963
P44ST	6	44900348	53160511	534	0
P44ST	6	53213608	53660174	18	0.584963
P44ST	6	53660176	105178336	1984	0
P44ST	6	105192027	106899737	87	0
P44ST	6	106959238	107519194	70	0
P44ST	6	107531620	161509052	3491	0
P44ST	6	161510350	170845546	475	0
P44ST	6	170846232	170892834	22	0
P44ST	7	193415	296799	8	0.584963
P44ST	7	296942	5942389	716	0.584963
P44ST	7	5944677	6068603	61	0.584963
P44ST	7	6070952	20180755	650	0.584963
P44ST	7	20193810	22194219	170	1
P44ST	7	22196404	31135379	644	0.584963
P44ST	7	31139641	32249171	58	0.584963
P44ST	7	32338177	57216610	1460	0.584963
P44ST	7	57233492	73520527	563	0
P44ST	7	73521388	73811587	61	0
P44ST	7	73814629	100615548	2361	0
P44ST	7	100616150	100685226	58	0.584963
P44ST	7	100685314	116831080	1135	0
P44ST	7	116838255	139107147	1565	0
P44ST	7	139138317	142460898	490	0.584963
P44ST	7	142470607	142568610	30	0.584963
P44ST	7	142569395	158902600	1439	0.584963
P44ST	7	158909905	158937436	4	0.584963
P44ST	8	182864	10465274	431	0
P44ST	8	10465357	11660085	114	0
P44ST	8	11660287	20077930	410	0
P44ST	8	20107178	29814926	977	0
P44ST	8	29921264	33247299	167	0
P44ST	8	33251721	37735097	164	0
P44ST	8	37756645	37968261	27	0
P44ST	8	37968266	41505799	355	0
P44ST	8	41507655	41754040	51	0
P44ST	8	41789679	74652241	1476	0
P44ST	8	74658957	94433117	621	0
P44ST	8	94713382	94713574	2	0.584963
P44ST	8	94713628	97247803	243	0
P44ST	8	97251732	121357755	1132	0
P44ST	8	121379390	124796760	185	0
P44ST	8	124798815	135602713	527	0
P44ST	8	135611924	135652071	8	0.584963
P44ST	8	135669828	141549613	154	0
P44ST	8	141551203	142490619	137	0
P44ST	8	142498592	143849566	89	0
P44ST	8	143856640	143958297	17	0
P44ST	8	143958310	144464107	89	0
P44ST	8	144464557	144997831	172	0
P44ST	8	144997835	145662473	291	0
P44ST	8	145663850	145689789	18	0
P44ST	8	145689794	146228974	132	0
P44ST	9	154730	4827146	263	0
P44ST	9	4833147	5335571	41	0
P44ST	9	5339626	6606587	146	0
P44ST	9	6606592	14619701	164	0
P44ST	9	14639889	21304954	416	0
P44ST	9	21305165	21334886	6	0
P44ST	9	21350226	32573013	228	0
P44ST	9	32630094	33255951	72	0
P44ST	9	33256730	39178215	890	0
P44ST	9	40501738	86592055	874	0
P44ST	9	86592667	87317308	25	0
P44ST	9	87322744	90499009	186	0
P44ST	9	90499493	90747134	43	0
P44ST	9	90748526	101547244	962	0
P44ST	9	101552416	101594293	8	-1
P44ST	9	101597436	101891028	52	0
P44ST	9	101891123	135106131	3312	0
P44ST	9	135106671	135116413	3	1
P44ST	9	135137166	136406128	336	0
P44ST	9	136409548	136599274	50	0
P44ST	9	136629136	138556745	240	0
P44ST	9	138557067	138660534	27	0
P44ST	9	138661703	138905157	58	0
P44ST	9	138905600	139361597	169	0
P44ST	9	139362832	139694581	105	0
P44ST	9	139694829	140053163	225	0
P44ST	9	140055495	141069961	300	0
P43SCCT	1	65831	909914	64	0
P43SCCT	1	911555	1026436	49	0
P43SCCT	1	1026670	6614615	995	0
P43SCCT	1	6615466	32256945	3772	0
P43SCCT	1	32257701	54534552	3073	0
P43SCCT	1	54561919	55538078	173	0
P43SCCT	1	55538412	109633554	2906	0
P43SCCT	1	109635439	150902622	1966	0
P43SCCT	1	150912350	157068993	1882	0
P43SCCT	1	157069081	185106949	2809	0
P43SCCT	1	185108459	200544821	652	0
P43SCCT	1	200549374	207252329	1217	0
P43SCCT	1	207252333	225705673	1300	0
P43SCCT	1	225706908	227182170	186	0
P43SCCT	1	227182549	227843566	49	0
P43SCCT	1	227920140	229407171	237	0
P43SCCT	1	229422158	236972157	737	0
P43SCCT	1	236973747	249208228	816	0
P43SCCT	1	249208629	249211061	2	0
P43SCCT	10	95122	298391	17	0
P43SCCT	10	323200	14879927	844	0
P43SCCT	10	14880343	21188391	510	0
P43SCCT	10	21250519	24810832	165	0
P43SCCT	10	24813242	38242729	787	0
P43SCCT	10	38245871	47756145	310	0
P43SCCT	10	48370522	48438718	15	0
P43SCCT	10	49367163	56345460	444	0
P43SCCT	10	56367682	70951543	593	0
P43SCCT	10	70954939	73964319	432	0
P43SCCT	10	73970379	79396253	513	0
P43SCCT	10	79396257	81850259	184	0
P43SCCT	10	81850618	88768255	263	0
P43SCCT	10	88768570	94818188	497	0
P43SCCT	10	94820826	94835040	10	0
P43SCCT	10	94835499	98743741	536	0
P43SCCT	10	98743746	105834021	1238	0
P43SCCT	10	105835986	123721147	1116	0
P43SCCT	10	123722655	133784390	655	0
P43SCCT	10	133786417	135093294	242	0
P43SCCT	10	135093298	135381757	116	0
P43SCCT	11	193051	3115132	851	0
P43SCCT	11	3115406	17394117	1539	0
P43SCCT	11	17408419	17801071	140	0
P43SCCT	11	17801074	44265892	1230	0
P43SCCT	11	44286391	48510403	674	0
P43SCCT	11	48510418	60482711	743	0
P43SCCT	11	60482791	68855424	2479	0
P43SCCT	11	69062832	69514386	19	0.584963
P43SCCT	11	69518016	69588295	3	1
P43SCCT	11	69588714	70034065	37	1
P43SCCT	11	70049550	70222750	42	0.584963
P43SCCT	11	70224141	71280040	122	1
P43SCCT	11	71290699	73067901	283	0.584963
P43SCCT	11	73068096	73499151	55	0.584963
P43SCCT	11	73515955	73528848	5	0.584963
P43SCCT	11	73536674	79113271	683	0
P43SCCT	11	81601744	85419306	142	0
P43SCCT	11	85420321	85431995	7	-1
P43SCCT	11	85435067	110561866	1363	0
P43SCCT	11	110582856	134238700	2404	0
P43SCCT	11	134239695	134257887	14	0
P43SCCT	12	176060	247892	6	0.584963
P43SCCT	12	247897	332488	33	0.584963
P43SCCT	12	333141	3788254	437	0
P43SCCT	12	3789318	4881739	126	0
P43SCCT	12	4919148	7355047	599	0
P43SCCT	12	7355160	9354030	368	0
P43SCCT	12	9354873	9450516	10	0
P43SCCT	12	9451353	9590154	45	0
P43SCCT	12	9590569	9717935	29	0.584963
P43SCCT	12	9747807	14923735	509	0
P43SCCT	12	14923823	26733096	687	0
P43SCCT	12	26748305	34175659	565	0
P43SCCT	12	34176798	40742346	150	0
P43SCCT	12	40745354	40821288	28	0
P43SCCT	12	40821769	47168990	433	0
P43SCCT	12	47170610	52681559	1146	0
P43SCCT	12	52681767	53400435	276	0
P43SCCT	12	53412715	59313292	1588	0
P43SCCT	12	59313722	69263147	500	0
P43SCCT	12	69263152	69265752	3	0
P43SCCT	12	69279486	69966116	32	0
P43SCCT	12	69967755	77458435	439	0
P43SCCT	12	77965869	93322914	643	0
P43SCCT	12	93397430	96396928	271	0
P43SCCT	12	96397587	103988372	646	0
P43SCCT	12	104015716	109623536	620	0
P43SCCT	12	109625804	110354522	188	0.584963
P43SCCT	12	110370842	110946049	138	0
P43SCCT	12	110949272	113313564	398	0
P43SCCT	12	113314485	114377947	206	0.584963
P43SCCT	12	114380023	120222057	382	0
P43SCCT	12	120222753	133796073	1675	0.584963
P43SCCT	12	133797705	133808210	5	0.584963
P43SCCT	13	19600474	19999165	27	0
P43SCCT	13	20000535	32808966	920	0
P43SCCT	13	32810159	40301727	487	0
P43SCCT	13	40325093	41185356	7	0
P43SCCT	13	41239779	41367449	14	0
P43SCCT	13	41373232	53419128	921	0
P43SCCT	13	53419525	53608660	10	0
P43SCCT	13	53616108	72147176	97	0
P43SCCT	13	72147506	95275580	436	0
P43SCCT	13	95278153	111938582	877	0
P43SCCT	13	111940688	114793000	323	0
P43SCCT	13	114793191	115008859	13	0
P43SCCT	13	115009336	115070390	24	0
P43SCCT	14	20201539	20815094	73	0
P43SCCT	14	20818663	23794512	796	0
P43SCCT	14	23815799	24429248	185	0
P43SCCT	14	24434951	24507037	18	0
P43SCCT	14	24507148	25326459	357	0
P43SCCT	14	25347855	31204192	102	0
P43SCCT	14	31204711	36960504	431	0
P43SCCT	14	36982175	37145634	17	0.584963
P43SCCT	14	37147566	47687452	308	0
P43SCCT	14	47770622	55518521	633	0
P43SCCT	14	55529259	64556416	681	0
P43SCCT	14	64557584	77580620	1472	0.584963
P43SCCT	14	77599952	77771231	48	0.584963
P43SCCT	14	77772643	77984482	72	0.584963
P43SCCT	14	77987743	90432674	378	0
P43SCCT	14	90433663	100995729	1039	0.584963
P43SCCT	14	100996195	101350318	28	0.584963
P43SCCT	14	101350319	101459679	53	0
P43SCCT	14	101488369	104498431	484	0.584963
P43SCCT	14	104500300	106369516	397	0.584963
P43SCCT	14	106370322	107283035	104	0
P43SCCT	15	20433828	25457054	258	0
P43SCCT	15	25460614	34649864	690	0
P43SCCT	15	34651370	34659302	14	0
P43SCCT	15	34673679	43250315	1200	0
P43SCCT	15	43252802	58001036	1820	0
P43SCCT	15	58001050	58247509	8	0
P43SCCT	15	58252909	58306143	10	0
P43SCCT	15	58306147	62147197	249	0
P43SCCT	15	62148500	74335548	1539	0
P43SCCT	15	74336024	75137533	182	0
P43SCCT	15	75137781	85334084	1115	0
P43SCCT	15	85341040	85679846	65	0.584963
P43SCCT	15	85680922	89198742	131	0
P43SCCT	15	89379429	90805399	287	0.584963
P43SCCT	15	90805730	102312396	683	0
P43SCCT	15	102312397	102389745	15	0
P43SCCT	16	81703	817017	335	0
P43SCCT	16	818380	3022846	886	0
P43SCCT	16	3022986	28603031	2575	0
P43SCCT	16	28603471	34682380	1053	0
P43SCCT	16	46508168	50765736	399	0
P43SCCT	16	50776193	53907847	178	0
P43SCCT	16	53913711	65005624	812	0.584963
P43SCCT	16	65005741	66851392	114	1
P43SCCT	16	66852410	67517016	264	1
P43SCCT	16	67517156	70161298	512	1
P43SCCT	16	70162671	71748672	408	0.584963
P43SCCT	16	71757678	73521306	205	0
P43SCCT	16	74320988	74452124	44	0.584963
P43SCCT	16	74485831	76311749	228	0
P43SCCT	16	76343728	83733398	350	0
P43SCCT	16	83753736	88071652	417	0.584963
P43SCCT	16	88098862	90141463	559	0
P43SCCT	16	90141734	90142246	3	0
P43SCCT	17	6003	2930455	494	0
P43SCCT	17	2934148	4356447	339	-1
P43SCCT	17	4381741	4927393	275	0.584963
P43SCCT	17	4936271	7517852	614	0
P43SCCT	17	7529750	7536730	12	-1
P43SCCT	17	7554786	8480056	429	0
P43SCCT	17	8480540	9154069	66	-1
P43SCCT	17	9281813	11661033	403	0
P43SCCT	17	11666762	12569661	68	1
P43SCCT	17	12606801	12921307	61	0.584963
P43SCCT	17	13399487	15645336	106	-1
P43SCCT	17	15668149	16120792	79	0.584963
P43SCCT	17	16137230	16321177	14	0.584963
P43SCCT	17	16322583	16395305	28	1.32193
P43SCCT	17	16455127	16594078	22	1
P43SCCT	17	16623462	16675369	12	0
P43SCCT	17	16675885	17326737	96	0.584963
P43SCCT	17	17380424	18544735	313	0
P43SCCT	17	18565232	19533057	171	-1
P43SCCT	17	19533971	20640441	150	0
P43SCCT	17	20641238	20907738	7	0.584963
P43SCCT	17	20908132	21191422	31	0.584963
P43SCCT	17	21194678	21438824	20	0.584963
P43SCCT	17	21454281	26945941	270	0
P43SCCT	17	26946676	27946297	306	0
P43SCCT	17	27946664	39412184	1880	0
P43SCCT	17	39432215	48757275	2252	0
P43SCCT	17	48761001	66891064	1879	0
P43SCCT	17	66891069	68172512	202	0
P43SCCT	17	69334533	77984626	1409	0
P43SCCT	17	77987137	78014016	4	0
P43SCCT	17	78020989	81009754	891	0
P43SCCT	17	81042819	81052364	4	0
P43SCCT	18	116844	203206	16	0
P43SCCT	18	204582	8371006	490	0
P43SCCT	18	8375970	14752999	485	0
P43SCCT	18	14754888	19119975	111	0
P43SCCT	18	19120546	19379952	32	0
P43SCCT	18	19383811	30353396	620	0
P43SCCT	18	30517880	33723016	193	0
P43SCCT	18	33724879	48604848	662	0
P43SCCT	18	48702711	61156775	543	0
P43SCCT	18	61160153	61463715	55	0
P43SCCT	18	61465807	72006113	213	0
P43SCCT	18	72009244	77921411	251	0
P43SCCT	18	77926632	77960806	3	0
P43SCCT	19	107415	326614	17	0
P43SCCT	19	327106	6002945	1710	0
P43SCCT	19	6004215	18576728	3617	0
P43SCCT	19	18581704	18699924	26	0
P43SCCT	19	18699929	19049749	125	0
P43SCCT	19	19105087	19268016	53	1
P43SCCT	19	19291509	19766950	169	0.584963
P43SCCT	19	19767461	20415535	98	0.584963
P43SCCT	19	20727364	29699104	285	0
P43SCCT	19	29703920	31048184	48	0.584963
P43SCCT	19	31767432	36853844	919	0
P43SCCT	19	36858743	38315830	262	0
P43SCCT	19	38375538	42893110	1415	0
P43SCCT	19	42893596	42906155	2	1
P43SCCT	19	42906717	45262822	453	0
P43SCCT	19	45281187	52085105	2125	0
P43SCCT	19	52085109	54080404	456	0
P43SCCT	19	54080451	56735184	936	0
P43SCCT	19	56736245	58774153	457	0
P43SCCT	19	58790415	58858466	11	0
P43SCCT	19	58858666	59028078	73	0
P43SCCT	19	59028125	59082792	20	0
P43SCCT	2	41459	219056	4	0
P43SCCT	2	224840	31637602	2286	0
P43SCCT	2	31751206	70015277	2341	0
P43SCCT	2	70031549	89544490	1484	0
P43SCCT	2	89544533	90260036	58	-1
P43SCCT	2	91766518	122519130	2105	0
P43SCCT	2	122520565	130987731	365	0
P43SCCT	2	130987852	139537877	488	0
P43SCCT	2	140990730	142356758	96	-1
P43SCCT	2	142567784	170441063	1557	0
P43SCCT	2	170460538	170606413	27	0.584963
P43SCCT	2	170629796	170728904	29	0
P43SCCT	2	170732292	171056829	45	0
P43SCCT	2	171070787	174228701	332	0
P43SCCT	2	174229577	175112517	30	0
P43SCCT	2	175199787	175263208	22	1
P43SCCT	2	175264632	176805744	88	1
P43SCCT	2	176812233	179309291	168	1
P43SCCT	2	179310214	179315118	3	1
P43SCCT	2	179315672	179770191	330	1
P43SCCT	2	179783459	209436863	2094	0
P43SCCT	2	210517831	211179697	146	1
P43SCCT	2	211299090	213403339	84	0.584963
P43SCCT	2	213790866	232572580	1743	0
P43SCCT	2	232573426	242836544	1404	0
P43SCCT	2	242839368	242946660	4	0
P43SCCT	20	68259	4880320	664	0
P43SCCT	20	4883018	21370026	856	0
P43SCCT	20	21376484	22563561	20	0
P43SCCT	20	22563563	31455428	509	0
P43SCCT	20	31463687	31948184	139	0
P43SCCT	20	31948189	53267141	2315	0
P43SCCT	20	54573579	55213067	59	0
P43SCCT	20	55746041	58422336	260	0.584963
P43SCCT	20	58425361	58569379	56	0
P43SCCT	20	58569383	61588919	327	0.584963
P43SCCT	20	61591745	62275316	178	0.584963
P43SCCT	20	62275570	62378531	62	0.584963
P43SCCT	20	62384071	62475282	4	0.584963
P43SCCT	20	62488938	62871781	123	0.584963
P43SCCT	20	62891291	62959183	9	0
P43SCCT	21	9825763	10944820	24	0
P43SCCT	21	10959722	15481405	39	0
P43SCCT	21	15516927	15956136	42	0
P43SCCT	21	15964797	15981920	4	-1
P43SCCT	21	15984841	19670142	92	-1
P43SCCT	21	19685240	19770391	17	-1
P43SCCT	21	19770451	22910378	26	-1
P43SCCT	21	26946246	32537374	302	0
P43SCCT	21	32554807	39947722	713	0
P43SCCT	21	40177201	42080764	152	0
P43SCCT	21	42218499	44478419	318	0
P43SCCT	21	44478898	44480651	3	0.584963
P43SCCT	21	44482377	45565520	175	0
P43SCCT	21	45642838	46067028	156	0
P43SCCT	21	46067186	46604964	69	0
P43SCCT	21	46624505	47581413	161	0
P43SCCT	21	47581417	47978468	164	0
P43SCCT	21	47980558	48083488	23	0
P43SCCT	22	17052932	17054051	2	0
P43SCCT	22	17054265	17395802	41	0
P43SCCT	22	17443646	19506463	357	0
P43SCCT	22	19511121	19864802	36	0
P43SCCT	22	19865523	22049318	434	0
P43SCCT	22	22049610	32650226	1571	0
P43SCCT	22	32651120	36657748	218	0
P43SCCT	22	36661215	39928875	762	0
P43SCCT	22	39966815	40077077	46	0
P43SCCT	22	40078536	41617448	206	0
P43SCCT	22	41620008	42611286	294	0
P43SCCT	22	42781153	42981396	52	0.584963
P43SCCT	22	42981927	43036042	19	0.584963
P43SCCT	22	43036133	43193670	5	0
P43SCCT	22	43194942	43435884	32	0
P43SCCT	22	43442411	45718404	260	0
P43SCCT	22	45718989	45822062	39	0
P43SCCT	22	45826703	45960884	23	0.584963
P43SCCT	22	45960986	51182614	646	0
P43SCCT	22	51183106	51219193	13	0
P43SCCT	3	239350	1189762	30	-1
P43SCCT	3	1214895	44843029	2951	0
P43SCCT	3	44843313	53905556	2243	0
P43SCCT	3	53906340	88205740	1201	0
P43SCCT	3	89156803	93593246	25	0
P43SCCT	3	93595792	97356868	60	0
P43SCCT	3	97364970	121097751	1410	0
P43SCCT	3	121100131	121555619	112	0
P43SCCT	3	121563264	131198026	1209	0
P43SCCT	3	131198031	141932447	806	0
P43SCCT	3	141934431	142066193	11	1.32193
P43SCCT	3	142074207	146318162	257	1.32193
P43SCCT	3	146322950	151073887	289	1.32193
P43SCCT	3	151074976	160956563	533	1
P43SCCT	3	160960384	168269796	160	1
P43SCCT	3	168530116	182683410	642	1
P43SCCT	3	182698258	184700502	467	1
P43SCCT	3	184700738	184742239	5	1.58496
P43SCCT	3	184766145	195476016	677	1.32193
P43SCCT	3	195477780	195609177	38	1.58496
P43SCCT	3	195609316	197362136	222	1.32193
P43SCCT	3	197401264	197762856	95	1.32193
P43SCCT	4	53238	60172	3	-1
P43SCCT	4	60226	502798	64	0
P43SCCT	4	509708	2097770	351	0
P43SCCT	4	2129837	3230756	255	0
P43SCCT	4	3231561	4204222	83	0
P43SCCT	4	4207668	5785488	117	0
P43SCCT	4	5795226	9889390	335	0
P43SCCT	4	9892152	46967291	1333	0
P43SCCT	4	46973105	57832822	667	0
P43SCCT	4	57834531	69796343	287	0
P43SCCT	4	69796423	71255865	138	0
P43SCCT	4	71264925	72338850	114	0
P43SCCT	4	72352626	74302066	126	0
P43SCCT	4	74302770	79747332	533	0
P43SCCT	4	79754662	82027090	84	0
P43SCCT	4	82031552	90874549	669	0
P43SCCT	4	91229419	91645764	11	-1
P43SCCT	4	91646029	152056310	2453	0
P43SCCT	4	152058826	154279787	124	0
P43SCCT	4	154282553	178911773	945	0
P43SCCT	4	183090347	190876254	487	0
P43SCCT	4	190878506	190883079	3	0
P43SCCT	4	190884191	190947568	6	0
P43SCCT	5	140384	162020	9	1
P43SCCT	5	162807	884192	148	1
P43SCCT	5	886644	1073961	49	1
P43SCCT	5	1074593	1076441	3	1
P43SCCT	5	1076805	1479871	105	1
P43SCCT	5	1480912	5200416	70	0.584963
P43SCCT	5	5209178	6377394	43	0.584963
P43SCCT	5	6378469	6828103	43	1
P43SCCT	5	7306564	14390527	311	0.584963
P43SCCT	5	14390981	14690277	57	1
P43SCCT	5	14690279	14756159	12	1.32193
P43SCCT	5	14758525	37438135	786	0.584963
P43SCCT	5	37443424	39341430	164	0.584963
P43SCCT	5	39341589	39390691	16	1
P43SCCT	5	39392352	41510711	117	0.584963
P43SCCT	5	41731777	42719569	47	1
P43SCCT	5	42759162	42769846	3	1
P43SCCT	5	42779549	45262905	107	1
P43SCCT	5	45267178	45696204	8	0.584963
P43SCCT	5	49695035	107356803	2789	0
P43SCCT	5	107521778	121330409	531	-1
P43SCCT	5	121354891	121487954	13	-1
P43SCCT	5	121487957	122335810	44	-1
P43SCCT	5	122337036	175819982	4071	0
P43SCCT	5	175823383	180651761	854	0
P43SCCT	5	180651930	180684497	28	0
P43SCCT	6	203388	312036	4	0
P43SCCT	6	335056	18258301	992	0
P43SCCT	6	18258462	29855972	859	0
P43SCCT	6	29856220	29858355	6	-1
P43SCCT	6	29910395	33399996	1424	0
P43SCCT	6	33400461	35747334	374	0
P43SCCT	6	35748874	35765085	8	0
P43SCCT	6	35773450	44397639	1405	0
P43SCCT	6	44413395	57013454	833	0
P43SCCT	6	57015448	57049027	9	0
P43SCCT	6	57055265	57512692	23	0
P43SCCT	6	58276180	62391037	6	0
P43SCCT	6	62407043	106899737	1757	0
P43SCCT	6	106959238	108071106	94	0
P43SCCT	6	108076671	119611950	844	0
P43SCCT	6	119623162	133844389	721	0
P43SCCT	6	133846154	139598061	424	0
P43SCCT	6	139609592	148861797	406	0
P43SCCT	6	148864770	150342353	141	0
P43SCCT	6	150343064	151144923	35	0
P43SCCT	6	151151647	155154600	363	0
P43SCCT	6	155448579	170887893	1022	0
P43SCCT	6	170887899	170892834	7	0
P43SCCT	7	193220	295947	8	0.584963
P43SCCT	7	296616	5756418	689	0
P43SCCT	7	5760670	6485801	171	0
P43SCCT	7	6487369	6851735	109	0
P43SCCT	7	6854353	20685754	486	0
P43SCCT	7	20687125	31622865	807	0
P43SCCT	7	31681872	42976875	587	0
P43SCCT	7	42976915	47988155	516	0
P43SCCT	7	48004942	55605251	285	0
P43SCCT	7	55606165	55775065	12	0.584963
P43SCCT	7	55779022	56085106	41	0
P43SCCT	7	56087264	63529439	85	0
P43SCCT	7	63529891	65233260	116	0.584963
P43SCCT	7	65305144	65580009	33	1
P43SCCT	7	65591471	66785201	79	0.584963
P43SCCT	7	69064697	76723425	714	0
P43SCCT	7	76739216	97614284	1175	0
P43SCCT	7	97614290	101961863	1064	0
P43SCCT	7	101961916	127026264	1372	0
P43SCCT	7	127031420	130042677	485	0
P43SCCT	7	130044340	148873752	1636	0
P43SCCT	7	148875727	158937436	1005	0
P43SCCT	8	182713	267825	16	0
P43SCCT	8	280235	12580813	562	0
P43SCCT	8	12583172	19822866	343	0
P43SCCT	8	20003232	20075829	34	0.584963
P43SCCT	8	20077753	38006369	1357	0
P43SCCT	8	38008141	38068016	15	0
P43SCCT	8	38090489	38095252	3	0
P43SCCT	8	38095551	41591605	364	0
P43SCCT	8	41615457	42729186	152	0.584963
P43SCCT	8	42742827	43197442	76	0
P43SCCT	8	47753899	47843153	7	1.32193
P43SCCT	8	48102449	52233556	182	0.584963
P43SCCT	8	52252142	54163625	97	1
P43SCCT	8	54628411	123683703	3017	0
P43SCCT	8	123963718	142185615	905	0
P43SCCT	8	142185618	145618276	674	0.584963
P43SCCT	8	145618508	145639553	23	0.584963
P43SCCT	8	145639642	146228974	169	0.584963
P43SCCT	9	154730	340284	17	0
P43SCCT	9	365557	21350620	1022	0
P43SCCT	9	21350686	21512274	19	0
P43SCCT	9	21802699	22447631	27	-1
P43SCCT	9	22447635	23762291	10	-1
P43SCCT	9	23764904	26861244	18	-1
P43SCCT	9	26884751	28889000	97	0
P43SCCT	9	32384647	34622573	385	0
P43SCCT	9	34623361	34657594	21	0.584963
P43SCCT	9	34658435	34724651	21	0.584963
P43SCCT	9	34724656	34729329	7	0.584963
P43SCCT	9	34832854	38578148	561	0.584963
P43SCCT	9	38586208	90345935	1099	0.584963
P43SCCT	9	90387724	100843319	943	0.584963
P43SCCT	9	100843321	101784475	102	0.584963
P43SCCT	9	101785523	107380517	253	0.584963
P43SCCT	9	107456671	126028680	1542	0.584963
P43SCCT	9	126118537	137801218	2096	0.584963
P43SCCT	9	137801223	141069961	968	0.584963
P43ST	1	65831	865787	16	0
P43ST	1	866331	1459697	327	0
P43ST	1	1460668	6593437	757	0
P43ST	1	6593439	32128267	3706	0
P43ST	1	32130728	65352071	3880	0
P43ST	1	65523340	109446893	2310	0
P43ST	1	109456868	114680644	789	0
P43ST	1	114682213	114973522	18	0
P43ST	1	114976179	145414887	636	0
P43ST	1	145415225	146317827	145	0
P43ST	1	146514438	185956767	5164	0
P43ST	1	185958618	198828267	558	0
P43ST	1	199996851	201379551	254	0
P43ST	1	201380434	237058792	3531	0
P43ST	1	237060269	245180697	430	0
P43ST	1	245222672	246930612	81	0
P43ST	1	246939500	249208228	276	0
P43ST	1	249208629	249211061	2	0.584963
P43ST	10	95122	298391	17	0
P43ST	10	323200	34666941	2192	0
P43ST	10	34666942	35305358	17	0
P43ST	10	35313935	38353202	118	0
P43ST	10	38353231	70519221	1280	0
P43ST	10	70520708	127459160	5235	0
P43ST	10	127460753	135439129	657	0
P43ST	11	193051	3141800	862	0
P43ST	11	3143128	16776718	1443	0
P43ST	11	16800474	16892768	26	-1
P43ST	11	17035506	51411598	2192	0
P43ST	11	51411613	60482711	654	0
P43ST	11	60482791	61110348	172	0
P43ST	11	61110714	61111817	3	0
P43ST	11	61112700	61553697	120	0
P43ST	11	61557287	68855424	2184	0
P43ST	11	69062832	69466019	8	0.584963
P43ST	11	69467991	70034065	51	0.584963
P43ST	11	70049550	70222750	42	0.584963
P43ST	11	70224141	71280040	122	0.584963
P43ST	11	71290699	71821155	82	0.584963
P43ST	11	71821158	73122650	227	0.584963
P43ST	11	73130839	73471602	28	0.584963
P43ST	11	73498983	76893185	463	0
P43ST	11	76893492	76928085	28	0.584963
P43ST	11	76928089	79113271	198	0
P43ST	11	81601744	110494941	1508	0
P43ST	11	110501317	134238700	2409	0
P43ST	11	134239695	134257887	14	0
P43ST	12	176060	247892	6	0
P43ST	12	247897	9354030	1563	0
P43ST	12	9354873	9450516	10	0
P43ST	12	9451353	9586720	42	0
P43ST	12	9590054	9748026	32	0.584963
P43ST	12	9750635	33030995	1746	0
P43ST	12	33031115	34175659	14	0
P43ST	12	34176798	34182671	7	0
P43ST	12	38710666	69265752	4118	0
P43ST	12	69279486	69966116	32	0
P43ST	12	69967755	75741523	304	0
P43ST	12	75756803	104129375	1746	0
P43ST	12	104131373	112587576	1165	0
P43ST	12	112587577	133796073	2392	0
P43ST	12	133797705	133808210	5	0
P43ST	13	19600474	19999165	27	0
P43ST	13	20000535	35923425	1117	0
P43ST	13	35926292	39608462	256	0
P43ST	13	39611313	40175316	12	0
P43ST	13	40229696	48833072	540	0
P43ST	13	48835253	111102848	1738	0
P43ST	13	111109637	114793000	428	0
P43ST	13	114793191	115070390	37	0
P43ST	14	20201539	20813723	72	0
P43ST	14	20814896	23892894	887	0
P43ST	14	23893091	23899190	14	0
P43ST	14	23899777	24631598	216	0
P43ST	14	24632162	31191208	340	0
P43ST	14	31191607	36960504	433	0
P43ST	14	36982175	37145634	17	0.584963
P43ST	14	37147566	60921885	1396	0
P43ST	14	60923620	77572218	1695	0
P43ST	14	77576192	77771231	52	0.584963
P43ST	14	77772643	94155161	948	0
P43ST	14	94156434	94469766	35	0.584963
P43ST	14	94471214	104645121	1109	0
P43ST	14	104645971	106369516	359	0
P43ST	14	106370322	106379135	8	0
P43ST	14	106382578	107282850	94	0
P43ST	15	20169986	20434048	6	0
P43ST	15	20434063	22567047	61	0
P43ST	15	22833441	23932415	116	0
P43ST	15	24920992	26108123	142	0
P43ST	15	26147541	30012223	213	0
P43ST	15	30012576	35046816	469	0
P43ST	15	35082705	58001036	2978	0
P43ST	15	58001050	58247509	8	0
P43ST	15	58252909	58306143	10	0
P43ST	15	58306147	78873383	2476	0
P43ST	15	78878964	85661102	670	0
P43ST	15	85664003	86064855	10	0.584963
P43ST	15	86076745	87099587	72	0
P43ST	15	87217423	102192064	993	0
P43ST	15	102192407	102244207	17	0
P43ST	15	102245773	102312396	15	0
P43ST	15	102312397	102389745	15	0
P43ST	16	81703	817017	335	0
P43ST	16	818380	3024660	889	0
P43ST	16	3025321	34682380	3625	0
P43ST	16	46508168	54145816	584	0
P43ST	16	54273697	57778524	540	0
P43ST	16	57784626	58018730	76	0.584963
P43ST	16	58019095	64982751	187	0
P43ST	16	64984700	67516675	379	0.584963
P43ST	16	67516845	70405922	604	0.584963
P43ST	16	70415549	70508774	23	0.584963
P43ST	16	70508777	71748672	294	0.584963
P43ST	16	71757678	74321109	206	0
P43ST	16	74330696	78312629	369	0.584963
P43ST	16	78420703	78725209	4	0
P43ST	16	78790746	83378643	241	0
P43ST	16	83520116	85954943	302	0.584963
P43ST	16	86369372	88071652	122	0.584963
P43ST	16	88098862	88134416	10	0
P43ST	16	88493912	90141463	549	0
P43ST	16	90141734	90142246	3	0
P43ST	17	6003	12068	4	0
P43ST	17	13811	2148102	353	0
P43ST	17	2185967	2224977	14	0.584963
P43ST	17	2226391	2930455	123	0
P43ST	17	2934148	4356447	339	-1
P43ST	17	4381741	4927393	275	0.584963
P43ST	17	4936271	7517852	614	0
P43ST	17	7529750	7536730	12	-1
P43ST	17	7554786	8526634	433	0
P43ST	17	8633399	9154069	62	-1
P43ST	17	9281813	11661033	403	0
P43ST	17	11666762	12569661	68	1
P43ST	17	12606801	12921307	61	0.584963
P43ST	17	13399487	15645336	106	-1
P43ST	17	15668149	16321177	93	0.584963
P43ST	17	16322583	16471032	36	1
P43ST	17	16520151	16594078	14	0.584963
P43ST	17	16623462	17326737	108	0
P43ST	17	17380424	17740133	45	0
P43ST	17	17750978	18544633	267	0
P43ST	17	18544635	19533057	172	-1
P43ST	17	19533971	20641328	151	0
P43ST	17	20768704	20907738	5	0.584963
P43ST	17	20908132	21081646	17	0.584963
P43ST	17	21086959	21191422	14	0
P43ST	17	21194678	26490719	128	0
P43ST	17	26495473	27011918	211	0
P43ST	17	27013324	66890447	6271	0
P43ST	17	66890944	67287526	175	0
P43ST	17	67290701	77987332	1438	0
P43ST	17	78010431	78014016	3	0
P43ST	17	78020989	81009754	891	0
P43ST	17	81042819	81052364	4	0
P43ST	18	116844	203206	16	0
P43ST	18	204582	14752999	975	0
P43ST	18	14754888	19345860	135	0
P43ST	18	19348569	21136617	134	0
P43ST	18	21136996	21402371	46	0
P43ST	18	21404331	21533078	57	0
P43ST	18	21534398	21694637	12	0
P43ST	18	21697990	29972905	359	0
P43ST	18	30050241	31803214	76	0
P43ST	18	32335880	32621646	32	0.584963
P43ST	18	32650061	74649367	1682	0
P43ST	18	74659419	77921411	145	0
P43ST	18	77926632	77960806	3	0
P43ST	19	107415	326614	17	0
P43ST	19	327106	3963752	1174	0
P43ST	19	3963849	11686005	2223	0
P43ST	19	11686006	12721937	262	0
P43ST	19	12734447	18557664	1661	0
P43ST	19	18561316	18699924	33	0
P43ST	19	18699929	19049749	125	0
P43ST	19	19105087	19260292	51	1
P43ST	19	19261447	19651305	125	0.584963
P43ST	19	19651932	19766950	46	0.584963
P43ST	19	19767461	20415535	98	0.584963
P43ST	19	20727364	29699104	285	0
P43ST	19	29703920	31048184	48	0.584963
P43ST	19	31767432	36642660	897	0
P43ST	19	36642769	38315330	283	0
P43ST	19	38315648	40364294	618	0
P43ST	19	40368277	48973970	2196	0
P43ST	19	48975584	51447021	977	0
P43ST	19	51451868	51462527	5	0
P43ST	19	51464939	54103742	656	0
P43ST	19	54104423	56530782	889	0
P43ST	19	56531691	58774153	500	0
P43ST	19	58790415	59082792	104	0
P43ST	2	41459	219056	4	0
P43ST	2	224840	86509482	5891	0
P43ST	2	86565124	86737700	28	0
P43ST	2	86756305	89890737	203	0
P43ST	2	89923957	90260036	40	-1
P43ST	2	91766518	125175175	2113	0
P43ST	2	125192003	139537877	845	0
P43ST	2	140990730	142356758	96	-1
P43ST	2	142567784	170411801	1548	0
P43ST	2	170413647	170428539	8	0
P43ST	2	170440895	170606413	28	1
P43ST	2	170629796	175112517	436	0
P43ST	2	175199787	176802261	107	0.584963
P43ST	2	176803022	179753362	502	0.584963
P43ST	2	179753363	179826176	5	0
P43ST	2	179839645	209436863	2091	0
P43ST	2	210517831	210894674	116	1
P43ST	2	210896104	211179697	30	1
P43ST	2	211299090	211306142	7	0
P43ST	2	211319791	211507380	33	1
P43ST	2	211512561	213403339	44	0.584963
P43ST	2	213790866	231359275	1608	0
P43ST	2	231363128	242836544	1539	0
P43ST	2	242839368	242946660	4	0
P43ST	20	68259	3183978	417	0
P43ST	20	3183979	3193992	4	0
P43ST	20	3194609	21376866	1101	0
P43ST	20	21377022	21687782	12	0
P43ST	20	21689223	31897585	654	0
P43ST	20	31946846	36946910	870	0
P43ST	20	36948488	49621039	1306	0
P43ST	20	49621044	54956694	155	0
P43ST	20	54958138	55208646	42	0
P43ST	20	55209154	57465243	185	0
P43ST	20	57466779	59053247	149	0
P43ST	20	59091648	62378531	552	0
P43ST	20	62384071	62475282	4	0
P43ST	20	62488938	62871781	123	0
P43ST	20	62891291	62959183	9	0
P43ST	21	9825763	10922011	18	-1
P43ST	21	10934927	15954786	86	0
P43ST	21	15955963	19770648	115	-1
P43ST	21	19775720	22696798	11	-1
P43ST	21	22696803	22910378	14	-1
P43ST	21	26946246	33727398	396	0
P43ST	21	33727725	42769696	806	0
P43ST	21	42770755	47978468	1011	0
P43ST	21	47980558	48083488	23	0
P43ST	22	17052932	17054051	2	0.584963
P43ST	22	17054265	22049318	868	0.584963
P43ST	22	22049610	42084777	2939	0
P43ST	22	42084781	42128655	15	0
P43ST	22	42139059	43308160	250	0.584963
P43ST	22	43414528	50942358	868	0.584963
P43ST	22	50942782	51182614	102	0.584963
P43ST	22	51183106	51219193	13	0
P43ST	3	239350	419695	16	0
P43ST	3	423821	112190285	7358	0
P43ST	3	112198271	112710216	51	0
P43ST	3	112710219	120833976	478	0
P43ST	3	120840430	121547466	126	0
P43ST	3	121547714	130903663	1198	0
P43ST	3	130947367	138176583	551	0
P43ST	3	138177955	138189035	12	0
P43ST	3	138189635	141944306	259	0
P43ST	3	142030414	142682121	138	1.58496
P43ST	3	142720446	151073030	417	1.32193
P43ST	3	151073671	160956563	534	1
P43ST	3	160960384	167542370	140	1
P43ST	3	167542988	179605661	543	1
P43ST	3	179605849	181430258	76	1
P43ST	3	181430415	184700502	511	1
P43ST	3	184700738	195480133	686	1.32193
P43ST	3	195481000	197362136	256	1.32193
P43ST	3	197401264	197762856	95	1.32193
P43ST	4	53238	60172	3	-1
P43ST	4	60226	10094803	1230	0
P43ST	4	10099336	44295919	1255	0
P43ST	4	44449554	57865907	732	0
P43ST	4	57871399	74270754	638	0
P43ST	4	74270770	86749249	942	0
P43ST	4	86844753	190876254	4382	0
P43ST	4	190878506	190883079	3	0
P43ST	4	190884191	190947568	6	0
P43ST	5	140384	162020	9	0.584963
P43ST	5	162807	6491438	421	0.584963
P43ST	5	6600106	7396625	42	1
P43ST	5	7414671	14531922	353	1
P43ST	5	14601139	14756159	24	1.32193
P43ST	5	14758525	37816080	805	0.584963
P43ST	5	37816082	41510711	278	0.584963
P43ST	5	41731777	43388474	92	1
P43ST	5	43388476	43503866	15	1
P43ST	5	43505847	45696204	58	1
P43ST	5	49695035	107356803	2789	0
P43ST	5	107521778	121330409	531	-1
P43ST	5	121354891	121487954	13	-1
P43ST	5	121487957	122267641	40	-1
P43ST	5	122272418	140228531	1602	0
P43ST	5	140229092	140238136	11	0
P43ST	5	140242428	180660485	3320	0
P43ST	5	180660633	180684497	23	0
P43ST	6	203388	312036	4	0
P43ST	6	335056	24502915	1120	0
P43ST	6	24503449	29855972	731	0
P43ST	6	29856220	29910516	7	-1
P43ST	6	29910653	30878727	261	0
P43ST	6	30878835	33391402	1160	0
P43ST	6	33393513	45480060	1815	0
P43ST	6	45480064	106764139	2601	0
P43ST	6	106808768	109772976	280	0
P43ST	6	109773424	110778236	127	0
P43ST	6	110796084	110991815	15	0
P43ST	6	110991840	157511300	2691	0
P43ST	6	157517252	170887893	940	0
P43ST	6	170887899	170892834	7	0
P43ST	7	193220	295947	8	0.584963
P43ST	7	296616	6851735	969	0.584963
P43ST	7	6854353	17370512	368	0.584963
P43ST	7	17373546	40174819	1455	0
P43ST	7	40220408	57529355	979	0.584963
P43ST	7	57529547	64439552	95	0.584963
P43ST	7	64439582	66785201	151	0.584963
P43ST	7	69064697	76723425	714	0
P43ST	7	76739216	97820207	1190	0
P43ST	7	97820899	102136677	1086	0
P43ST	7	102180430	127026264	1327	0
P43ST	7	127031420	142008892	1572	0
P43ST	7	142013065	142028311	6	0
P43ST	7	142028389	142651649	154	0
P43ST	7	142654917	142962440	30	0
P43ST	7	142964628	158937436	1364	0
P43ST	8	182713	267825	16	0
P43ST	8	280235	19822866	905	0
P43ST	8	20003232	20075829	34	0.584963
P43ST	8	20077753	27634717	788	0
P43ST	8	27637654	27685735	15	0
P43ST	8	27690552	35650856	402	0
P43ST	8	36641898	38006369	152	0
P43ST	8	38008141	38068016	15	0
P43ST	8	38090489	38095252	3	0.584963
P43ST	8	38095551	41591605	364	0.584963
P43ST	8	41615457	42729186	152	0.584963
P43ST	8	42742827	43197442	76	0.584963
P43ST	8	47753899	47843153	7	1
P43ST	8	48102449	51664773	178	0.584963
P43ST	8	51705242	54163625	101	1
P43ST	8	54628411	122641528	3014	0
P43ST	8	122916278	141856508	882	0
P43ST	8	141856641	146228974	892	0
P43ST	9	154730	21512274	1058	0
P43ST	9	21802699	23765144	38	-1
P43ST	9	24543234	32418507	119	0
P43ST	9	32418950	32448946	15	0
P43ST	9	32449965	34622573	364	0
P43ST	9	34623361	35820040	353	0
P43ST	9	35821381	40774580	288	0
P43ST	9	40784041	90345345	1067	0
P43ST	9	90345814	136597700	4779	0
P43ST	9	136598882	138516204	234	0
P43ST	9	138516209	138650354	30	0
P43ST	9	138651501	141069961	862	0
P56AT	1	65831	721942	5	0
P56AT	1	762095	1666308	453	0
P56AT	1	1684312	24859780	3370	0
P56AT	1	24861560	59132925	4456	0
P56AT	1	59133511	121310662	4067	0
P56AT	1	144013834	144922641	47	0
P56AT	1	144923660	149877621	306	0
P56AT	1	149878193	161559527	3010	0
P56AT	1	161560888	185144247	1986	0
P56AT	1	185149389	200860771	690	0
P56AT	1	200867367	207268711	1171	0
P56AT	1	207269821	223165553	994	0
P56AT	1	223168214	234510217	1184	0
P56AT	1	234519449	249208804	1141	0
P56AT	10	225904	298391	16	0
P56AT	10	323200	11784960	607	0
P56AT	10	11789365	11797619	3	0
P56AT	10	11805142	13481461	171	0
P56AT	10	13483595	31001532	1228	0
P56AT	10	31133880	32101771	25	-1
P56AT	10	32103134	32912869	67	-1
P56AT	10	32974832	37422982	173	0
P56AT	10	37425469	43326520	133	0
P56AT	10	43492989	51050086	496	0
P56AT	10	51051504	70980373	800	0
P56AT	10	70986971	73337846	296	0
P56AT	10	73375202	88971973	1111	0
P56AT	10	88973907	93773787	369	0
P56AT	10	93776066	124214595	3077	0
P56AT	10	124216392	133795244	586	0
P56AT	10	133918306	135439129	356	0
P56AT	11	193051	2592636	761	0
P56AT	11	2593165	2683299	7	0
P56AT	11	2789950	3078743	75	0
P56AT	11	3108555	21594894	2071	0
P56AT	11	21596486	43947007	798	0
P56AT	11	43947955	48388748	718	0
P56AT	11	48453746	56044050	199	0
P56AT	11	56057437	60310143	541	0
P56AT	11	60468283	76981008	3547	0
P56AT	11	76982124	111747651	1811	0
P56AT	11	111749208	134147369	2265	0
P56AT	11	134147538	134244168	37	0
P56AT	11	134244439	134257887	7	0
P56AT	12	176060	208504	4	0
P56AT	12	234782	9027210	1447	0
P56AT	12	9027544	22025711	1177	0
P56AT	12	22028542	25241155	128	0
P56AT	12	25242980	25314161	26	0
P56AT	12	25343487	34176888	635	0
P56AT	12	34176894	34182671	6	0
P56AT	12	38710666	42745872	359	0
P56AT	12	42748906	48075597	267	0
P56AT	12	48080519	52885581	1229	0
P56AT	12	52886439	53298682	159	0.584963
P56AT	12	53300409	58339564	1572	0
P56AT	12	58340714	72314613	802	0
P56AT	12	72315145	75737720	64	0
P56AT	12	75741347	75881519	18	0
P56AT	12	75884172	85261024	457	0
P56AT	12	85264260	94645349	364	0
P56AT	12	94648188	109535603	1460	0
P56AT	12	109536122	133796073	3005	0
P56AT	12	133797705	133808210	5	0
P56AT	13	19600998	19761443	14	0
P56AT	13	19775730	25356154	392	0
P56AT	13	25362132	25671841	55	0
P56AT	13	25671925	25745726	7	0
P56AT	13	25802571	73336252	2041	0
P56AT	13	73337578	95847222	440	0
P56AT	13	95858746	109706806	645	0
P56AT	13	109707766	114502853	482	0
P56AT	13	114503768	114795382	43	0
P56AT	13	114806475	115064547	32	0
P56AT	13	115067142	115070390	3	0
P56AT	14	20201539	23300230	687	0
P56AT	14	23302521	24564433	442	0
P56AT	14	24566060	26918069	305	0
P56AT	14	26918072	64556416	2168	0
P56AT	14	64557584	80997256	1693	0
P56AT	14	81025531	90421045	275	0
P56AT	14	90429453	104465091	1590	0
P56AT	14	104470502	105410214	169	0.584963
P56AT	14	105410418	106387115	258	0
P56AT	14	106388051	107283035	91	0
P56AT	15	20433828	20876566	28	0
P56AT	15	21145574	22319035	7	0
P56AT	15	22319118	27222264	314	0
P56AT	15	27271774	40492651	919	0
P56AT	15	40493053	43027940	862	0
P56AT	15	43028035	45120690	616	0
P56AT	15	45123759	45654340	135	0
P56AT	15	45656085	62457185	1455	0
P56AT	15	62534785	85214073	2735	0
P56AT	15	85222409	102312396	1178	0
P56AT	15	102312397	102389745	15	0
P56AT	16	81703	113873	31	0
P56AT	16	113876	6533579	1762	0
P56AT	16	6704512	12897743	390	0
P56AT	16	12995842	14024756	12	0
P56AT	16	14025969	18812872	372	0
P56AT	16	18820825	33380080	2216	0
P56AT	16	33390342	46509809	68	0
P56AT	16	46512238	51177370	431	0
P56AT	16	52060871	53690501	121	0
P56AT	16	53691350	84211511	3054	0
P56AT	16	84211875	89849524	754	0
P56AT	16	89851246	89862458	5	0
P56AT	16	89865407	90103161	100	0
P56AT	16	90103680	90142246	23	0
P56AT	17	6003	21536133	3817	0
P56AT	17	21730690	25639414	17	0
P56AT	17	25877500	39525714	2461	0
P56AT	17	39525956	48216943	1993	0
P56AT	17	48217380	48245127	9	0
P56AT	17	48245181	48761200	226	0
P56AT	17	48761339	53077176	174	0
P56AT	17	53084779	57050347	389	0
P56AT	17	57057277	60493546	454	0
P56AT	17	60493555	62132277	351	0
P56AT	17	62132967	67310627	693	0
P56AT	17	67411053	73914412	732	0
P56AT	17	73915771	79571800	1133	0
P56AT	17	79573655	81009754	457	0.584963
P56AT	17	81042819	81052364	4	0
P56AT	18	116990	202986	14	0
P56AT	18	203028	13826709	952	0
P56AT	18	13884687	14511916	20	0
P56AT	18	14543012	18535057	48	0
P56AT	18	18535069	18540259	3	0
P56AT	18	18546870	19034437	39	0
P56AT	18	19034441	20837331	119	0
P56AT	18	20877854	21059488	28	0
P56AT	18	21061146	33557610	693	0
P56AT	18	33558752	43684539	307	0
P56AT	18	43699964	47489491	279	0
P56AT	18	47500714	77927001	1167	0
P56AT	18	77940975	77960806	2	0
P56AT	19	107415	362446	23	0
P56AT	19	367057	507547	37	0
P56AT	19	507551	578168	15	0
P56AT	19	579027	5286191	1489	0
P56AT	19	5455515	6734306	354	0
P56AT	19	6735574	8987188	588	0
P56AT	19	8987193	8993473	4	0
P56AT	19	8993500	9021225	52	0
P56AT	19	9024196	9048712	18	0
P56AT	19	9048925	19823129	3158	0
P56AT	19	19823246	23869828	327	0
P56AT	19	23869841	24345121	36	0
P56AT	19	29567062	30106376	17	0.584963
P56AT	19	30156462	31040417	35	0
P56AT	19	31047993	33471189	152	0.584963
P56AT	19	33481410	33666447	55	0.584963
P56AT	19	33687610	36245425	492	0.584963
P56AT	19	36246207	36398772	101	0.584963
P56AT	19	36399045	37488713	230	0.584963
P56AT	19	37579886	38886788	272	0.584963
P56AT	19	38893777	59082431	5828	0
P56AT	2	41459	25044512	1200	0
P56AT	2	25045370	31628853	1089	0
P56AT	2	31637400	71681234	2593	0
P56AT	2	71693962	87013110	1064	0
P56AT	2	87015624	95542363	252	0
P56AT	2	95542392	97559840	408	0
P56AT	2	97560708	97790332	34	0
P56AT	2	97792765	97851249	13	0
P56AT	2	97867998	120997709	1511	0
P56AT	2	120997714	136407657	822	0
P56AT	2	136409248	171034880	1897	0
P56AT	2	171036580	176857095	480	0
P56AT	2	176857779	177161676	39	0
P56AT	2	177162555	201448228	1646	0
P56AT	2	201450773	217364206	1390	0
P56AT	2	217364501	220500578	730	0
P56AT	2	220500947	232757023	783	0
P56AT	2	232790134	242815258	1378	0
P56AT	2	242815260	242946660	6	0
P56AT	20	68259	422396	50	0
P56AT	20	422482	1285982	89	0
P56AT	20	1285987	1426525	17	0
P56AT	20	1426613	1559302	33	0
P56AT	20	1592228	2291139	32	0
P56AT	20	2291593	3760065	347	0
P56AT	20	3760298	20582540	887	0
P56AT	20	20585824	21362749	54	0
P56AT	20	21367457	25204810	147	0
P56AT	20	25205825	25271296	20	0
P56AT	20	25273096	29652219	86	0
P56AT	20	29845415	29896405	4	0
P56AT	20	29948568	30729725	157	0
P56AT	20	30730718	31388731	101	0
P56AT	20	31389012	32328780	223	0
P56AT	20	32328783	45358172	1701	0
P56AT	20	45362377	45771866	12	0
P56AT	20	45795578	58578055	916	0
P56AT	20	58581734	61457729	270	0
P56AT	20	61458013	62871781	419	0
P56AT	20	62891291	62959183	9	0
P56AT	21	9825763	9826312	3	0
P56AT	21	9907173	15481405	60	0
P56AT	21	15516927	31989980	448	0
P56AT	21	31992901	35773389	440	0
P56AT	21	35774367	36079682	18	0
P56AT	21	36080237	41725735	438	0
P56AT	21	41740959	48063497	1063	0
P56AT	21	48064186	48083488	9	0
P56AT	22	17052932	17175547	23	0
P56AT	22	17178445	17325902	13	0
P56AT	22	17326840	29965356	1815	0
P56AT	22	29966013	31654534	355	0
P56AT	22	31655052	37319344	552	0
P56AT	22	37319787	37524902	60	0
P56AT	22	37528416	37532469	3	0.584963
P56AT	22	37533617	38374172	241	0
P56AT	22	38379451	38516980	49	0
P56AT	22	38519123	40037243	316	0
P56AT	22	40038803	40080498	37	0
P56AT	22	40081956	42306644	406	0
P56AT	22	42307227	42310528	2	0.584963
P56AT	22	42319197	51183387	1166	0
P56AT	22	51206061	51219193	11	0
P56AT	3	239350	9495569	378	0
P56AT	3	9506065	15602453	873	0
P56AT	3	15604883	37783307	947	0
P56AT	3	37785319	48514992	1441	0
P56AT	3	48518426	53892850	1579	0
P56AT	3	53894087	71823690	956	0
P56AT	3	71830596	75786862	95	0
P56AT	3	75788051	86996242	109	0
P56AT	3	87012231	122591395	1803	0
P56AT	3	122598065	129285482	851	0
P56AT	3	129286313	137796460	665	0
P56AT	3	137799273	182559976	2208	0
P56AT	3	182563163	193174937	976	0
P56AT	3	193175050	194313844	98	0
P56AT	3	194325018	194344502	9	0
P56AT	3	194346551	195488469	108	0
P56AT	3	195488958	195490570	3	0
P56AT	3	195490910	197653096	315	0
P56AT	3	197659037	197762856	28	0
P56AT	4	53238	60172	3	0
P56AT	4	60226	10542221	1251	0
P56AT	4	10543550	52714520	1550	0
P56AT	4	52729555	68370959	519	0
P56AT	4	68376648	71007340	275	0
P56AT	4	71008163	190876254	5579	0
P56AT	4	190878506	190947568	9	0
P56AT	5	140384	2755291	352	0.584963
P56AT	5	2755296	16481207	527	0.584963
P56AT	5	16483441	25190804	115	0.584963
P56AT	5	26881228	98129123	3730	0
P56AT	5	98129124	131298453	1181	0
P56AT	5	131302123	161113089	2999	0
P56AT	5	161113159	162945385	72	0
P56AT	5	166711893	178771113	1125	0
P56AT	5	178949525	180661514	306	0
P56AT	5	180661519	180684497	21	0
P56AT	6	203388	312036	4	0
P56AT	6	335056	29694686	1829	0
P56AT	6	29694869	32427927	1122	0
P56AT	6	32485399	32486549	4	0
P56AT	6	32487070	35210947	595	0
P56AT	6	35211356	38312954	465	0
P56AT	6	38455456	43188315	677	0
P56AT	6	43188519	43475776	111	0
P56AT	6	43475943	53372391	811	0
P56AT	6	53373299	150690317	4724	0
P56AT	6	150691035	170627698	1381	0
P56AT	6	170627896	170892834	35	0
P56AT	7	193220	228854	5	0.584963
P56AT	7	286324	5270586	595	0
P56AT	7	5330264	5540867	67	0.584963
P56AT	7	5540868	6836393	301	0
P56AT	7	6838828	27194656	963	0
P56AT	7	27194795	32919280	414	0
P56AT	7	32997220	42977087	511	0
P56AT	7	43153886	44147335	114	0
P56AT	7	44147339	44363512	84	0.584963
P56AT	7	44425621	48450357	402	0
P56AT	7	48451942	63506153	335	0
P56AT	7	63529244	72613768	341	0
P56AT	7	72657704	76633638	593	0
P56AT	7	76713176	97833464	1200	0
P56AT	7	97834662	102136677	1078	0
P56AT	7	102180430	127228678	1333	0
P56AT	7	127229065	158930822	3118	0
P56AT	7	158935083	158937436	2	0
P56AT	8	182864	10583646	450	0
P56AT	8	10583649	11157646	36	0
P56AT	8	11162333	42620336	2349	0
P56AT	8	42623442	64122413	759	0
P56AT	8	65285915	68421907	267	0
P56AT	8	68423782	68658405	4	0.584963
P56AT	8	68864625	124153217	2392	0
P56AT	8	124154517	142154376	862	0
P56AT	8	142160333	143572276	113	0
P56AT	8	143591463	146228974	765	0
P56AT	9	214455	21818239	1063	0
P56AT	9	21837915	24545638	38	-1
P56AT	9	24545819	27180381	61	0
P56AT	9	27183435	27560351	39	-1
P56AT	9	27561490	32477013	36	0
P56AT	9	32477017	33395184	147	0
P56AT	9	33441775	33462835	9	0
P56AT	9	33462992	35381708	359	0
P56AT	9	35382361	35403889	19	0
P56AT	9	35546489	35561392	8	-1
P56AT	9	35562319	39178215	445	0
P56AT	9	40501738	90273037	1054	0
P56AT	9	90283413	101749670	1054	0
P56AT	9	101751435	108061682	335	0
P56AT	9	108072010	109734587	73	0
P56AT	9	109736400	111693470	72	0
P56AT	9	111696757	111745595	19	0
P56AT	9	111746598	126028680	1307	0
P56AT	9	126118537	131505078	891	0
P56AT	9	131512910	141070334	2174	0
P56ST	1	65831	721942	5	0
P56ST	1	762095	55561076	8137	0
P56ST	1	55562185	90309269	1845	0
P56ST	1	90398664	93163553	212	-1
P56ST	1	93167688	93580682	25	-1
P56ST	1	93580999	109617735	805	0
P56ST	1	109618393	120539406	1302	0
P56ST	1	120539595	120548134	2	-1
P56ST	1	120611389	121307585	17	0
P56ST	1	121309923	145115887	75	0
P56ST	1	145139042	162381861	3396	0
P56ST	1	162467033	184677501	1816	0
P56ST	1	184679506	200881310	765	0
P56ST	1	200882541	211433030	1460	0
P56ST	1	211433428	248039857	2897	0
P56ST	1	248058844	249208804	122	0
P56ST	10	225904	298391	16	0
P56ST	10	323200	7242491	460	0
P56ST	10	7244350	43698929	1993	0
P56ST	10	43701331	46965885	130	0
P56ST	10	46966729	47087008	9	0
P56ST	10	47087011	51568470	342	0
P56ST	10	51579228	51592690	17	0
P56ST	10	51620294	51633060	10	0
P56ST	10	51827745	91344262	2344	0
P56ST	10	91348366	94733991	264	0
P56ST	10	94757198	119774640	2627	0
P56ST	10	119793455	120825081	47	0
P56ST	10	120828955	135439129	1247	0
P56ST	11	193051	865881	309	0
P56ST	11	865884	4148030	674	0
P56ST	11	4148233	8252044	625	0
P56ST	11	8284850	12235004	440	0
P56ST	11	12237709	12257843	10	0.584963
P56ST	11	12260983	18720551	650	0
P56ST	11	18722482	21594894	206	0
P56ST	11	21596486	34118915	503	0
P56ST	11	34119194	61121415	1945	0
P56ST	11	61124006	62572950	454	0
P56ST	11	62574955	65398093	890	0
P56ST	11	65401521	65404401	6	0
P56ST	11	65408411	68177581	806	0
P56ST	11	68178951	78282523	1348	0
P56ST	11	78285310	82444765	43	0.584963
P56ST	11	82535929	102464346	919	0
P56ST	11	102465320	102480716	4	0.584963
P56ST	11	102482457	111572327	642	0
P56ST	11	111573908	134153817	2324	0
P56ST	11	134158649	134212788	16	0
P56ST	11	134215014	134244168	15	0.584963
P56ST	11	134244439	134257887	7	0
P56ST	12	176060	248147	7	0
P56ST	12	248148	7293985	1174	0
P56ST	12	7294574	21716290	1408	0
P56ST	12	21721767	21795134	10	0
P56ST	12	21796806	22025711	29	0
P56ST	12	22028542	26275546	187	0
P56ST	12	26275596	26377314	8	0.584963
P56ST	12	26383698	34176888	596	0
P56ST	12	34176894	34182671	6	0.584963
P56ST	12	38710666	48096663	635	0
P56ST	12	48104507	48393873	140	0.584963
P56ST	12	48397851	58008510	2677	0
P56ST	12	58008685	59308130	162	0.584963
P56ST	12	59313111	81833851	1271	0
P56ST	12	81839305	81991874	5	0
P56ST	12	82070543	83526160	35	0
P56ST	12	85255404	102591579	1176	0
P56ST	12	102595298	133796073	3656	0
P56ST	12	133797705	133808210	5	0
P56ST	13	19600998	19999165	26	0
P56ST	13	20000535	25671841	435	0
P56ST	13	25671925	25745726	7	0
P56ST	13	25802571	80055680	2371	0
P56ST	13	80094916	95847222	110	0
P56ST	13	95858746	111147793	766	0
P56ST	13	111153948	113036784	105	0
P56ST	13	113036799	113223675	30	0
P56ST	13	113242144	115064547	302	0
P56ST	13	115067142	115070390	3	0
P56ST	14	20201539	21968010	415	0
P56ST	14	21968650	25103518	1008	0
P56ST	14	25281831	60908867	1951	0
P56ST	14	60921702	60951791	13	0
P56ST	14	60975968	105410839	3945	0
P56ST	14	105410879	107283035	346	0
P56ST	15	20433828	29561910	522	0
P56ST	15	29673958	33066581	215	0
P56ST	15	33068931	48414300	2224	0
P56ST	15	48426410	74181540	2792	0
P56ST	15	74219076	74536497	76	0
P56ST	15	74554724	85149845	1225	0
P56ST	15	85159470	85189631	11	-1
P56ST	15	85191099	89198742	217	0
P56ST	15	89379429	94304416	602	0
P56ST	15	94364177	94888457	12	0
P56ST	15	94899309	94945310	10	0
P56ST	15	94945673	102312189	345	0
P56ST	15	102312191	102389745	16	0
P56ST	16	81703	322471	110	0.584963
P56ST	16	322848	12897743	2073	0.584963
P56ST	16	12995842	14024756	12	0.584963
P56ST	16	14025969	18812872	372	0.584963
P56ST	16	18820825	32896600	2205	0
P56ST	16	32936848	33781459	35	0
P56ST	16	33781979	33786477	9	0
P56ST	16	33815805	34682380	30	0
P56ST	16	46508168	51177370	434	0.584963
P56ST	16	52060871	70211364	1871	0
P56ST	16	70237387	70301737	16	0
P56ST	16	70302184	90103847	2146	0
P56ST	16	90104071	90142246	22	0
P56ST	17	6003	21199156	3795	0
P56ST	17	21199303	25639414	40	0
P56ST	17	25877500	27455639	476	0
P56ST	17	27455987	40261504	2257	0
P56ST	17	40262793	56639049	2466	0
P56ST	17	56642204	59482829	382	0
P56ST	17	59482831	60493546	126	0
P56ST	17	60493555	66904041	865	0
P56ST	17	66913458	67501119	181	0
P56ST	17	67501831	81009754	2320	0
P56ST	17	81042819	81052364	4	0.584963
P56ST	18	116990	15006193	1031	0
[truncated: 9,415 more rows]

## Sheet: Fig. 3A
GeneName	P44AT	P44ST	P43SCCT	P43ST	P56AT	P56ST	P49SCCT	P49ST	P51SCCT	P51ST	P46SCCT	P46ST	P55AT	P55ST	P48SCCT	P48ST	P47SCCT	P47ST	P54AT	P54ST	P53AT	P53ST	P52AT	P52ST	P45AT	P45ST	P50SCCT	P50ST
PRSS22	0.866643	0.388361	2.58424	0.415211	4.51701	0.519368	4.19762	0.258495	3.83566	1.51707	2.84154	1.17972	8.32695	1.90403	0.478406	0	1.24496	0.0363779	2.61946	4.86049	2.53475	0.447368	2.18987	0.125776	3.65499	0.254129	8.45708	0.2042
VIM	352.796	539.082	220.177	616.953	255.134	457.955	191.813	791.62	98.969	466.474	159.632	421.507	304.259	465.492	117.63	807.124	66.9937	102.471	181.439	582.937	325.187	516.95	267.539	385.122	173.3	546.362	299.22	759.793
SH3YL1	1.45276	0.832427	1.2388	0.577385	1.06273	0.969893	1.99408	0.45307	2.04592	1.25836	0.801968	0.402191	1.72577	1.23446	3.21681	1.37746	2.6623	0.758002	2.09867	1.1378	1.19103	0.893668	2.07426	0.61854	1.78804	0.694543	1.44435	0.600177
CDH1	24.3904	22.5341	80.2442	24.3056	59.3386	1.98623	136.587	6.59391	44.9868	14.4774	110.457	17.1904	86.4738	15.9732	85.0587	3.78969	59.8955	4.80707	193.756	104.056	66.5547	7.40246	110.254	11.0284	140.043	5.62242	79.5546	2.1666
EPN3	0.236065	0	1.87754	0.861964	1.48646	0.128815	1.36039	0.295795	3.58994	1.01379	1.84682	0.175117	1.51589	0.23821	1.8382	0.0407109	1.9945	0.0212109	1.52907	1.78205	0.389252	0	2.38185	0.0659604	0.345291	0.0158736	0.621584	0.0470217
PRSS8	1.8237	0.166637	0.533037	0.132757	4.8086	0.40688	2.28735	0.236899	3.04802	0.979034	10.5396	3.23845	13.6256	3.41412	2.69078	0	1.1031	0.151274	25.7696	5.0752	10.2835	0.248129	10.61	0.684148	7.4923	0.6372	5.93627	0.224915
CDH3	7.66007	3.64375	143.18	76.1299	8.25018	0.734563	69.4686	41.1759	23.9973	13.495	84.7072	18.2271	13.4372	6.73695	58.8342	10.6847	17.0416	2.69519	20.6638	76.1183	5.11052	3.67814	23.3139	2.35812	11.9291	8.08533	82.0277	5.20201
ERBB3	8.35152	2.52575	4.83513	1.14718	64.3096	1.91529	14.5125	0.802153	23.2892	6.48014	11.8074	4.4643	47.7451	11.8922	11.682	1.1279	12.6227	0.820778	51.2482	21.2401	19.6477	2.3985	38.8391	3.95099	32.2856	2.43381	12.2058	0.282061
GRHL2	5.84316	0.383701	17.3358	3.17084	21.3091	2.6543	30.4235	1.47068	21.883	5.58329	33.211	6.47272	9.56575	2.89114	49.4994	0.366023	43.796	2.17987	29.9972	15.0874	10.4165	1.36503	20.6051	1.75754	15.688	0.51262	10.0048	0.433413
MMP2	211.312	26.2129	216.771	195.76	133.517	119.166	151.569	202.278	16.6058	32.1519	80.7893	65.4773	68.3037	109.137	67.328	107.862	29.7457	53.3644	75.9711	121.209	165.173	242.264	143.61	97.4013	147.696	34.0681	297.476	219.069
FXYD3	1.24224	0.0174297	19.3016	4.72824	2.7948	0.373275	27.871	1.46408	14.2003	4.11777	0.305245	0.0798803	10.9721	2.26537	7.32447	0.0257029	25.2096	0.405304	2.5119	3.09854	1.4377	0.2802	1.65839	0.51563	4.87367	0	10.2105	0.313749
DSP	13.7077	8.11177	218.226	151.399	24.6713	42.6929	353.66	68.9549	196.617	84.1186	156.609	86.8968	31.5326	8.0627	400.463	25.1195	380.738	26.9031	16.9173	37.9069	10.9369	5.49732	30.1539	9.39149	3.77707	2.58585	132.61	10.9992
NRP1	12.6948	22.9425	6.32681	6.70952	9.0404	16.7922	5.08839	22.849	3.25623	4.2916	4.64713	5.03817	10.1476	14.3825	3.66837	17.1003	5.64534	2.58931	11.9307	8.25712	11.127	21.5957	11.1113	15.6337	9.72104	24.7283	8.10144	28.17
ELMO3	1.71911	2.27515	12.2961	4.00672	2.14527	1.28551	7.48732	0.620326	3.12448	1.52739	8.75805	2.77627	6.91642	1.70111	1.33986	0.415469	3.26131	0.439886	8.55737	6.05926	3.97344	2.46155	4.54966	5.13	11.0535	2.86507	2.59955	0.560809
ESRP1	10.8131	0.289142	20.7834	6.09706	21.0603	0.508665	27.8103	1.83537	40.105	8.00829	25.5799	2.80683	16.3255	3.80296	30.8181	3.30601	55.3114	1.98173	26.5569	20.1452	12.1754	1.15541	19.9549	1.13817	13.3383	0.33019	15.837	0.962689
KLC3	0.0867747	0	1.74107	1.08156	0.065422	0.149708	0.738823	0.109321	6.15945	0.815597	0.982152	0.248247	0.0557062	0	1.04361	0.215225	1.16666	0.0315183	1.20749	1.49432	0.352461	0.024843	0.392237	0.0539515	0.33744	0	1.27439	0
TJP3	3.15901	0.368521	0.211208	0.0454899	8.48889	7.92256	0.512421	0	2.42241	0.728044	1.60335	0.329909	14.1416	1.92394	0.461877	0	2.75223	0	10.2329	2.80336	3.33112	0.7472	6.4445	1.3409	10.1653	1.3383	2.51118	0.0342737
SCNN1A	6.48209	5.73199	1.18375	0.253685	14.9772	7.32669	24.4539	0.520019	39.7046	8.20496	8.65934	2.17997	36.6247	13.4432	3.129	0.0779085	2.86764	0.318264	38.8527	9.70744	12.7727	15.8987	23.6087	15.5335	30.8166	3.3626	10.7835	0.304805
ENPP5	0.167443	0.148079	0.0913408	0	0.466444	1.32172	0.020195	0	0.199348	0.058179	1.04786	0.373009	0.486563	0.20967	0.970958	0.400519	0.201629	0.0468215	6.82833	1.27626	3.22002	1.03858	0.946646	0.316625	1.65948	0.0805561	0.983863	0.170991
EPB41L5	4.05056	2.9185	2.4807	2.17155	7.55851	5.49517	2.74545	1.07642	21.7034	16.8848	1.41055	2.48195	4.64723	2.84779	7.45362	6.0873	4.49557	2.08647	14.3281	2.4354	11.3439	4.1085	4.57618	1.77536	16.9456	2.0298	2.5215	1.29411
ITGB6	25.9861	1.23337	12.3083	4.98244	17.8285	0.535125	6.5753	0.919375	1.24454	1.28424	28.6848	10.0458	35.021	21.8291	1.64255	0.0235405	3.41519	0.674523	15.4739	22.1845	12.3258	2.04004	14.1977	1.23294	14.3281	1.24855	25.6936	1.94656
GALNT3	16.7961	3.77507	11.5387	6.37225	5.19715	6.97761	25.5058	1.67278	5.0385	2.58291	12.1252	3.05135	11.8292	5.31495	11.7583	0.389172	17.2048	1.40229	23.836	14.5739	10.0401	16.3237	7.35458	4.74033	12.1165	9.84651	14.615	1.51642
FN1	691.84	576.811	324.218	1782.19	228.474	372.931	306.156	1577.99	140.716	320.141	531.06	304.246	356.276	1158.93	112.997	300.94	48.1804	23.9031	170.212	408.831	387.974	585.238	410.327	323.408	244.502	537.01	736.375	869.854
BSPRY	3.73397	0.495342	0.635429	0.187454	3.28627	0.239424	1.09006	0.04058	5.23142	1.86617	0.578997	0.060224	2.56125	0.87847	0.636213	0	0.420016	0.259106	4.80998	2.2904	1.7445	0.151592	2.25978	0.436059	2.9039	0.200842	0.785298	0.13523
EPCAM	89.3309	8.79636	22.1102	2.39193	172.717	12.6434	246.834	7.3053	328.762	69.4023	77.6275	13.4597	66.6037	15.2815	130.664	21.1141	138.359	48.9067	304.373	306.282	193.434	31.6622	141.716	11.7316	64.3415	10.2972	16.1805	2.07951
TGFBI	21.2639	20.287	80.075	235.535	24.9676	58.7598	37.0403	167.239	9.06557	21.2191	28.2292	42.686	40.1775	63.921	23.4213	47.348	5.6764	17.9712	12.6496	68.3891	19.9183	50.4282	17.4575	23.0598	11.7	93.3885	38.0335	107.779
AP1M2	5.0993	0.0361143	4.08355	0.911429	5.61851	0.151504	5.07662	0.212928	11.075	2.38402	5.2719	1.03524	7.16693	1.31364	6.42821	0.0187874	6.71095	0.142812	7.00699	7.17364	12.0607	0.898088	10.0747	0.720793	10.3702	0.269031	6.42455	0.12664
CRB3	2.62594	0.585863	1.06537	0.19944	2.62749	0.865866	2.15943	0.0611489	1.93427	0.412246	0.678202	0.295829	2.8648	1.37291	0.927463	0	1.12075	0.16299	3.88768	2.4342	4.57204	1.15884	3.6325	0.510615	4.25762	0.269358	3.38923	0.193429
PPARG	3.2317	5.00355	1.27389	0.497741	2.34892	1.10457	2.38375	1.17592	6.57774	3.2436	3.2701	4.97965	17.0461	21.0093	1.33814	1.89926	8.04737	3.7015	2.60312	8.02387	9.97546	3.98167	10.8304	2.20896	2.71191	8.91815	1.74851	4.3095
CARD6	4.96516	4.65899	5.82419	4.61357	3.24839	3.69873	2.33666	6.86913	0.47721	1.6979	2.07731	2.34021	6.05152	6.14847	0.80217	0.470348	6.31643	1.38241	2.74698	3.8981	3.58793	5.65643	4.33059	4.64099	4.28876	6.72148	3.92131	3.99884
RAB25	8.02257	0.213289	1.47528	0.488311	20.8947	0.128547	14.5452	0.45657	25.6092	7.88972	7.58894	1.42468	15.2127	4.59209	15.2002	0.120785	22.0673	1.4466	23.5387	18.7272	17.81	1.11955	25.5587	0.850607	16.1997	0.278673	8.32159	0.148557
PATJ	13.9063	5.65827	17.4724	8.58955	24.1667	16.0512	14.7693	2.09528	25.311	7.17568	16.8947	5.48306	17.0294	7.74335	17.0228	2.58643	12.5129	6.91054	27.3482	15.9908	20.4058	6.67756	14.8628	5.62114	26.5565	7.99822	9.96258	0.861613
GRHL1	0.675436	0.561525	2.06081	0.711507	2.08176	0.827506	8.68717	0.319743	5.45232	2.56062	0.889563	0.485661	1.1851	0.575292	3.72163	1.00162	3.69395	0.460501	1.96317	0.867216	0.573378	0.252486	2.8148	0.254596	1.71195	0.483135	2.87368	0.330668
GALNT5	7.16982	9.13879	2.20031	10.1362	6.24676	10.9492	4.85784	8.59286	0.529526	0.710167	1.12468	0.312758	5.94549	3.64554	1.37343	3.13564	7.21749	2.31222	7.80473	9.31084	8.85816	34.2509	4.86198	6.68845	5.91822	18.1247	4.42638	5.78357
SHROOM3	4.87576	3.23018	1.79208	2.50101	4.86169	8.12285	1.79124	1.89439	19.4886	4.02998	8.11807	3.17556	13.4779	3.80805	4.83389	5.80751	2.6175	3.5993	8.01611	3.24285	3.35095	2.40986	10.7708	3.53899	9.14234	1.30547	1.80077	0.824177
TNFRSF21	17.8339	12.9843	14.6906	23.9883	30.3503	15.6817	17.9923	14.1942	13.1828	10.5183	30.5908	11.3681	36.2443	30.5147	8.81867	4.77514	36.2567	6.28324	12.2081	44.8897	18.9816	19.0118	35.9951	14.7107	16.0782	59.5373	35.948	74.9319
EPHA1	1.75817	0.504796	1.49289	0.45001	3.91819	0.253295	2.96891	0.430784	4.73328	1.5997	2.55816	0.407743	3.11977	1.27656	2.99654	0	3.63584	0.236136	3.48545	4.8068	1.96445	1.00953	4.03593	1.3695	3.04399	0.83626	1.41267	0.342504
MAL2	38.7382	31.3284	14.1786	3.98954	23.7783	1.15486	29.1774	1.99098	21.5884	4.87926	13.7748	1.60292	18.9862	5.19901	24.1407	0.707196	103.041	5.38545	62.1961	38.1459	26.425	14.34	71.6234	16.7918	30.7475	28.6617	23.1402	0.797499
ZEB1	17.9574	15.2932	6.4632	18.1841	8.56617	30.2798	5.7488	16.0854	4.04317	84.6551	5.91238	6.24909	7.69414	14.2615	2.99561	37.8763	3.63956	20.31	5.58321	8.52098	7.44262	9.42953	10.6931	14.7215	11.4254	5.30049	5.17007	36.1561
ST14	13.0312	4.53541	47.2175	16.7825	32.1838	2.26749	79.1681	7.31895	18.8985	8.92751	22.1127	6.28314	59.0477	18.5722	11.7588	0.824529	33.7776	2.75726	50.6467	92.2228	28.5918	19.0801	27.9519	5.3765	32.217	29.0117	38.1164	5.43677
MPZL2	7.76798	1.31033	5.34742	1.51015	4.45558	9.77992	5.34617	0.53146	1.27372	1.26739	2.7492	1.20808	4.34014	1.95924	2.51488	0.521758	6.22101	0.514945	17.3117	4.24312	4.31088	12.2272	4.8908	2.10058	4.83554	2.38455	9.43005	1.92064
MPP7	3.99419	9.34244	6.39812	7.265	3.38536	4.90041	4.65597	8.20137	0.183395	0.666785	2.00545	1.28468	3.74533	1.78759	8.19275	2.8269	22.2534	10.8628	8.80964	2.39019	11.8244	3.14727	7.2884	1.49485	8.79777	2.18616	6.16746	1.02707
HNMT	7.59824	5.44166	1.83208	2.54583	7.19696	5.43144	1.4253	6.67967	0.312874	1.23172	1.46967	1.45502	5.49132	5.72996	0.929985	0.831372	1.21857	0.942619	14.3447	2.77168	5.91532	7.21859	5.28598	4.30971	3.78961	8.45895	1.70814	4.08469
TMEM45B	1.35202	0.353809	0.0193842	0.0228647	2.4174	4.55932	1.51192	0	0.931105	0.475784	0	0	5.26183	0.745928	0	0	0.812891	0.0461096	6.70803	1.51695	2.58269	1.70782	1.37166	0.292301	3.077	3.02371	1.75937	0.122876
ANKRD22	6.01646	7.01004	1.95518	0.613069	3.34492	0.483285	2.3585	2.91664	0.346371	2.92202	3.90275	2.02044	5.66697	1.93778	2.16672	0.313882	2.36049	0.346839	2.719	5.08126	3.49982	6.90031	5.91502	6.67805	2.60677	4.08253	3.55059	1.36348
ADGRF1	0.896419	0.187888	0.0794104	0.0158665	8.03337	0.344438	0.671021	0.0204101	0.128351	0.221876	0	0.00662823	0.905117	0.29662	0.0502113	0.00334028	1.20124	0.0442972	3.87103	0.855413	1.38988	1.56042	11.3167	0.450813	5.73756	0.106037	0.650269	0
MAPK13	5.8555	3.48712	3.06365	1.75192	5.21377	1.75169	5.6565	1.87934	5.81507	3.2148	7.69329	5.2558	6.43228	6.11464	3.33535	0.751961	8.1738	1.70593	10.8477	7.30679	5.83518	3.44017	3.53487	4.04127	4.97075	8.22161	3.99068	1.77375
RBPMS	7.78372	5.21318	1.9653	2.28122	13.7839	10.3392	1.98974	6.88996	1.17859	1.45402	2.42624	1.90585	7.80951	6.63263	2.00177	0.882147	2.96759	0.530096	21.4318	3.66509	10.3927	5.14838	14.5517	4.50592	7.50542	1.33114	7.05884	3.4304
KRTCAP3	4.75385	1.1842	10.3851	2.67721	5.38456	1.37736	26.3955	2.04147	4.53934	3.18934	9.62545	2.89926	9.11447	2.2986	10.3253	0.321374	11.0333	3.26342	18.3851	5.47088	6.52044	1.55023	7.87066	2.27189	7.52968	2.47523	7.8423	0.777348
F11R	7.03352	4.03924	23.1145	8.20482	16.3333	3.41762	29.5909	3.3865	11.0122	4.19625	12.7712	7.15264	10.3446	6.05321	14.442	1.47961	21.9194	1.88965	21.449	17.3853	20.0398	8.7606	22.5791	7.57575	19.0242	8.4535	13.2015	3.47527
ANTXR2	2.97833	3.31795	2.01211	3.17936	4.66621	3.67286	1.46769	4.23902	0.519631	0.574983	1.79213	1.7743	3.60538	4.30328	1.57509	1.61978	1.20251	3.3195	2.96343	4.34728	2.81865	3.43864	8.74949	6.66053	2.50635	3.49176	4.76387	3.98417
CDS1	6.85085	2.4817	2.61861	1.37071	4.50031	2.46044	1.8605	0.204641	2.85527	0.719601	2.92309	0.588158	3.67937	1.48148	4.46397	0.84094	11.2001	0.74339	5.76842	5.11968	2.82843	1.22217	7.0331	1.82154	2.67308	1.25139	2.27742	0.167467
TC2N	16.4626	7.83513	6.13315	2.66059	12.2805	6.34244	2.73019	1.2575	2.27236	2.73727	2.03386	1.48571	13.6236	5.27758	9.95563	2.01774	12.6548	0.683652	13.6573	6.06495	10.7852	10.706	13.8835	8.34516	11.3415	5.24639	7.77893	1.67116
AXL	17.776	20.4516	9.41174	23.1192	11.7429	23.9545	7.86502	37.6415	4.36835	15.6727	76.2922	72.4598	11.2658	13.2846	7.57338	24.5728	3.56655	10.6431	9.03011	42.8021	15.0661	21.5463	17.2627	21.5671	9.62005	17.7309	7.88012	9.41919
TMC4	16.8126	0.697808	2.2889	0.25828	6.53648	0.621943	1.80483	0.580434	7.95117	0.730597	4.02073	0.811173	9.31572	2.58378	0.314633	0.138198	3.92736	0.257168	9.17902	3.61474	13.9724	0.868874	11.2178	1.76515	17.6123	1.24409	6.35585	0.966961
SPINT2	16.36	11.8357	35.4448	16.4523	38.6579	18.7849	23.7082	4.72638	44.3703	6.9054	52.7598	13.3821	25.9035	7.71683	29.4288	13.1796	22.0149	2.95402	38.6143	41.7382	28.2348	19.2331	19.2907	11.5537	32.7764	13.7769	40.1594	3.91235
EVPL	1.81749	0.938341	7.99285	1.33096	7.81597	3.51584	10.1541	0.760261	5.47395	2.04013	6.54852	1.64531	2.83616	1.79798	1.25187	0.0579654	1.69628	0.848095	8.35119	2.452	3.00072	1.19797	4.68816	2.36895	5.42206	1.58291	1.65566	0.19204
SERINC2	11.6487	7.39457	30.2542	23.9342	11.355	3.5015	14.3425	15.4654	4.19687	9.34855	18.9011	8.76657	14.9064	6.4863	6.5764	2.76071	6.35856	2.10753	19.5489	33.1254	13.5942	9.30802	13.4961	4.34601	10.7017	13.9087	21.6739	3.60937
KRT19	28.6799	18.1492	42.048	4.67961	67.6059	10.4838	315.429	7.01972	132.632	48.6942	250.33	60.7713	105.007	19.2419	134.266	7.2067	303.914	14.7051	35.878	229.144	89.9721	104.52	89.9213	27.8196	49.332	88.7967	160.533	8.70355
SSH3	2.91702	3.10574	4.92938	3.03974	5.08586	6.66553	4.30242	2.70302	4.42287	2.66389	4.80888	2.93488	7.04928	5.4343	2.82937	2.68369	4.71794	1.30284	7.25174	6.11696	4.35639	3.13458	4.07483	3.94109	5.02385	4.99484	3.36743	1.01365
XXYLT1	0.646368	0.482126	2.09321	1.1812	0.291456	0.509815	2.53328	1.45129	0.695758	1.52391	0.806536	0.883522	0.427457	0.738452	1.94154	1.57457	1.49139	1.44613	0.381667	0.57654	0.294589	0.733332	0.417558	0.64293	0.480583	0.934507	0.374894	1.72813
KDF1	0.790198	0.172044	1.7013	0.414188	1.27461	0	1.91563	0.047907	1.87523	1.09165	2.89872	0.517359	1.26885	1.01475	1.62341	0	1.39149	0.040839	1.76832	1.50639	2.62768	0.517596	1.84966	0	2.18263	0.412252	1.17454	0
STAP2	2.42813	3.05509	10.8574	3.73181	4.76481	7.61854	8.15235	1.67301	7.02507	2.34533	6.36168	2.30349	5.98277	3.17279	6.22359	0.128857	8.55117	1.73536	6.35533	8.42253	3.29979	2.45384	10.2721	3.79973	5.69606	5.69551	6.82522	0.750972
TMEM125	0.134592	0.162054	0.0305437	0	0.0208623	0.172942	0.138681	0	0.568427	0.180449	0.146153	0	2.4305	0.772905	0.124346	0	0.113678	0.151908	3.7681	0.0199656	0.0921286	0.329914	1.57242	0.232622	6.80541	0.234189	0.0443922	0
CLDN7	5.97268	0.560785	2.74079	0.857343	7.69251	0.929494	5.78242	0.971085	9.02606	2.43199	8.77534	4.74314	14.1479	2.39868	2.89053	0.235891	5.88449	0.39613	10.9753	11.2187	18.4689	2.62321	21.608	2.62632	13.0743	3.30487	18.4701	1.02378
TMEM30B	0.123957	0.076212	1.45474	0.383596	2.20527	0.244057	1.03786	0.126577	0.301668	0.561787	0.828575	0.12607	1.21154	0.237348	0.104439	0.451585	0.62723	0.034292	2.56863	1.04071	0.932511	0.093136	0.925841	0.158057	0.951171	0.02227	1.036	0.045012
TSKU	0.827194	1.245	7.09994	4.90108	3.10023	2.48659	8.99086	7.06504	2.62346	5.52134	6.34422	3.15928	2.53816	2.72928	2.37467	1.7846	4.43922	3.10363	2.5422	3.69516	1.21652	3.30492	2.26033	1.58985	0.868496	6.09775	3.58676	4.31212
C1orf116	3.64163	0.73437	0.568484	0.578474	0.82951	1.95995	2.32699	0.158415	0.0865222	0.346977	0.777736	0.0839594	3.6625	0.622435	0.292372	0.0103131	0.768561	0.0644324	4.68037	2.31038	2.98132	1.9952	3.68253	3.55331	28.6483	0.258011	0.768347	0.0624577
TACSTD2	7.55433	1.01455	53.9343	16.1089	8.00045	1.64971	27.2354	4.93	14.9963	8.0019	16.5668	5.04468	12.1334	4.57241	6.23689	0.048069	32.0082	1.01143	17.0837	36.7519	16.833	6.8693	20.8117	1.8404	15.1363	2.80495	55.053	1.37189
MUC1	49.8042	24.6237	2.38608	0.972589	8.42492	4.7096	3.54843	1.74742	3.28136	2.31073	6.32799	3.68245	62.3304	14.689	1.61174	0.697909	8.60391	1.82767	61.4571	27.1472	48.1531	20.4857	15.448	30.7317	76.0822	27.5852	13.3797	2.00818
PRR5	0.876762	0.39723	1.35676	1.31684	0.693868	0.763154	0.987849	0.888534	3.68259	2.30715	0.9884	0.999026	1.16897	0.772784	0.873581	0.917197	0.829648	0.392828	0.690521	0.482684	0.432733	0.656313	0.561398	0.559998	1.04606	0.643131	0.806717	1.68897
CLDN4	0.393086	0.426573	0.324779	0.0425885	0.166913	0.610958	0.766617	0.0681847	0.0777614	0.301455	1.15564	0.461531	0.086439	0.410424	0.535677	0.00603389	0.957142	0.0354043	2.64657	0.13378	0.17513	0.442749	0.168432	1.09314	0.31308	0.177732	0.158376	0.018995
S100A14	3.53634	0	2.84606	1.25298	12.5355	0	10.8004	0.821409	0.594547	3.43989	7.62869	2.38484	15.002	2.99809	21.7162	0	55.097	2.87805	19.2729	3.34456	16.1227	2.0689	29.0632	5.59273	9.8592	0.4408	16.5372	0.687911
ADGRG1	5.92152	7.27847	24.4089	10.8398	25.4467	1.70006	18.1121	3.88252	20.6352	6.88874	22.9613	5.74579	19.2283	6.25438	20.4994	1.11145	7.29728	0.97042	15.6003	30.905	11.2969	2.79423	8.80055	7.47141	10.2086	4.31992	14.0109	2.37084
EPPK1	0.158255	0.259523	17.7673	4.21248	0.966695	1.8339	5.55179	1.02784	13.9627	2.29565	2.41949	0.549921	5.9871	2.09133	7.97095	0.653416	20.5465	0.266689	4.75513	2.95348	2.14161	0.309105	4.34713	0.710848	3.02679	0.411196	7.68511	0.23729
LIX1L	7.56023	7.61792	3.71183	11.1713	6.2307	11.6366	2.76149	7.87527	1.64504	8.03903	2.27547	4.34395	4.67515	5.69671	2.47455	12.1445	2.10388	12.2206	5.88808	3.91797	6.74041	6.64766	3.772	7.20529	4.43925	9.20599	3.60302	6.76747

## Sheet: Fig. 3B
Sample	EMTscore
P52ST	3.98993
P53ST	3.7348
P54ST	-4.27348
P55ST	3.10287
P56ST	3.68091
P44ST	4.98267
P45ST	4.22958
P52AT	-5.82334
P53AT	-3.23931
P54AT	-11.1097
P55AT	-5.47465
P56AT	-4.08624
P44AT	0.279605
P45AT	-6.11783
P46ST	4.59656
P47ST	6.2202
P48ST	7.20104
P49ST	7.21327
P50ST	7.72063
P51ST	3.69239
P43ST	5.26145
P46SCCT	-2.78425
P47SCCT	-5.60581
P48SCCT	-1.92951
P49SCCT	-5.26316
P50SCCT	-2.36475
P51SCCT	-5.61384
P43SCCT	-2.22007

## Sheet: Fig. 3D
GeneName	Expression.S	Expression.E	Methylation.S	Methylation.E
VIM	532.846	215.292	0.163669	0.214087
TGFBI	72.715	26.4054	0.437057	0.534877
ZEB1	22.6659	7.38106	0.0441075	0.0607703
KDF1	0.409641	1.73873	0.0226311	0.0141637
CRB3	0.608766	2.55306	0.336614	0.234264
STAP2	3.34906	6.62825	0.505902	0.374946
EVPL	1.48063	4.9075	0.495737	0.404759
PRSS8	1.11397	7.18225	0.598471	0.449183
AP1M2	1.09962	7.31915	0.320024	0.220423
TMC4	1.08137	7.9507	0.0598101	0.0431551
KRTCAP3	2.27127	9.97894	0.567407	0.449651
CLDN7	2.45153	10.3935	0.287377	0.201932
FXYD3	1.26323	9.27953	0.61732	0.363999
ADGRG1	6.60951	16.0306	0.703837	0.501894
ITGB6	5.01286	15.3375	0.719059	0.524946
SCNN1A	5.91884	18.2083	0.77636	0.599823
RAB25	2.70608	15.8603	0.625141	0.378217
S100A14	1.85073	15.758	0.749762	0.559365
TACSTD2	6.57286	21.6846	0.233153	0.160266
GRHL2	3.16633	22.827	0.200186	0.0789313
ST14	15.6712	35.3371	0.360632	0.296613
ESRP1	3.74055	24.0335	0.0948399	0.0605037
ERBB3	4.39152	25.2415	0.563372	0.452392
CDH1	17.281	91.2567	0.345721	0.260299
KRT19	46.4239	128.968	0.295681	0.200921
EPCAM	40.0967	142.361	0.338551	0.248545

## Sheet: Fig. 4C
	%PD-L1(POS)		CD4(POS)(Cell Density)		CD8(POS)(Cell Density)		CD68(POS)(Cell Density)		FOXP3(POS)(Cell Density)
	S	E	S	E	S	E	S	E	S	E
P43	0.149	0.214	612.522	464.344	110.114	73.4095	315.195	272.081	522.023	125.845
P56	0	0.021	1052.98	452.983	16.3132	47.5802	0	102.443	139.245	1984.77
P49	2.763	0.19	488.231	218.675	288.006	171.677	771.188	115.94	100.792	60.9803
P51	0.215	0.047	502.02	201.585	1239.61	118.659	195.759	16.8958	266.838	50.1049
P46	27.949	49.629	1701.62	444.535	477.938	431.523	37.2873	166.045	502.02	264.313
P55	0	0	351.317	420.065	82.1487	99.6271	15.7306	0	114.192	79.8182
P48	0.115	0.419	302.765	929.076	164.297	287.617	47.1918	326.847	60.5919	188.573
P47	0.009	26.251	143.323	738.367	191.874	881.496	65.6413	424.144	57.8731	80.9835
P54	14.834	0.011	2556.06	1101.92	1501.2	402.004	104.547	81.3719	352.806	309.951
P53	0.041	0.612	3784.08	2453.03	140.993	580.598	0.971025	61.1746	197.118	447.717
P52	24.314	32.536	1169.7	987.532	1259.61	682.242	2252.97	776.043	347.627	163.132
P50	0.062	1.671	1693.27	1085.61	157.889	537.948	509.594	296.163	239.26	261.206
P44	19.717	15.095	44.2787	44.2787	2182.28	2869.96	696.419	504.35	187.99	79.4298
P45	1.841	2.795	436.767	436.767	168.764	191.68	303.931	303.931	54.96	30.6844
S, sarcomatoid components; E, epithelial components

## Sheet: Fig. 6B
Sample	LUSC_mRNA_subtype
P01T	classical
P02T	secretory
P03T	classical
P29T	classical
P04T	classical
P05T	basal
P18T	primitive
P19T	classical
P06T	primitive
P07T	primitive
P30T	basal
P08T	primitive
P09T	secretory
P10T	basal
P11T	secretory
P31T	secretory
P43T	classical
P32T	primitive
P12T	secretory
P13T	secretory
P14T	primitive
P15T	basal
P16T	primitive
P44T	primitive
P17T	secretory
P20T	secretory
P21T	classical
P22T	secretory
P23T	primitive
P24T	secretory
P25T	primitive
P26T	secretory
P27T	primitive
P28T	classical
P33T	basal
P45T	secretory

## Sheet: Fig. 6C
PSC_C1	PSC_sampleID	LUAD_T	LUAD_sampleID	Euclidean_distance
PSC_C1	P02T	high	TCGA.55.7914.01A	53.5762
PSC_C1	P02T	high	TCGA.78.7540.01A	50.7185
PSC_C1	P02T	high	TCGA.75.6207.01A	27.3342
PSC_C1	P02T	high	TCGA.50.5933.01A	62.4628
PSC_C1	P02T	high	TCGA.38.4632.01A	56.0308
PSC_C1	P02T	high	TCGA.44.7659.01A	54.7139
PSC_C1	P02T	high	TCGA.05.4396.01A	24.3216
PSC_C1	P02T	high	TCGA.78.7147.01A	34.6833
PSC_C1	P02T	high	TCGA.55.7727.01A	54.6358
PSC_C1	P02T	high	TCGA.95.7567.01A	36.6965
PSC_C1	P02T	high	TCGA.55.7283.01A	40.8847
PSC_C1	P02T	high	TCGA.73.4676.01A	44.3759
PSC_C1	P02T	high	TCGA.91.6828.01A	49.199
PSC_C1	P02T	high	TCGA.78.7154.01A	37.5512
PSC_C1	P02T	high	TCGA.50.5051.01A	47.6272
PSC_C1	P02T	high	TCGA.55.7576.01A	42.2955
PSC_C1	P02T	high	TCGA.05.5429.01A	43.3087
PSC_C1	P02T	high	TCGA.49.6745.01A	69.6273
PSC_C1	P02T	high	TCGA.49.6761.01A	63.4032
PSC_C1	P02T	high	TCGA.55.7903.01A	44.5067
PSC_C1	P02T	high	TCGA.05.4425.01A	46.7502
PSC_C1	P02T	high	TCGA.55.7911.01A	69.8069
PSC_C1	P02T	high	TCGA.50.6597.01A	49.7711
PSC_C1	P02T	high	TCGA.05.4405.01A	58.8431
PSC_C1	P02T	high	TCGA.73.4658.01A	76.4169
PSC_C1	P02T	high	TCGA.69.7765.01A	67.5305
PSC_C1	P02T	high	TCGA.95.7039.01A	33.4137
PSC_C1	P02T	high	TCGA.97.7937.01A	39.0201
PSC_C1	P02T	high	TCGA.05.5428.01A	34.7615
PSC_C1	P02T	high	TCGA.78.7158.01A	28.5265
PSC_C1	P02T	high	TCGA.78.7161.01A	16.9343
PSC_C1	P02T	high	TCGA.97.7554.01A	53.6666
PSC_C1	P02T	high	TCGA.55.7907.01A	43.742
PSC_C1	P02T	high	TCGA.78.7535.01A	43.4765
PSC_C1	P02T	high	TCGA.78.7153.01A	32.2494
PSC_C1	P02T	high	TCGA.64.5775.01A	27.1846
PSC_C1	P02T	high	TCGA.78.7152.01A	60.7385
PSC_C1	P02T	intermediate	TCGA.44.6775.01A	76.4043
PSC_C1	P02T	intermediate	TCGA.55.6978.01A	83.702
PSC_C1	P02T	intermediate	TCGA.44.6146.01B	74.9889
PSC_C1	P02T	intermediate	TCGA.49.4488.01A	45.3402
PSC_C1	P02T	intermediate	TCGA.44.6775.01C	92.8979
PSC_C1	P02T	intermediate	TCGA.78.7539.01A	43.8662
PSC_C1	P02T	intermediate	TCGA.91.7771.01A	62.4857
PSC_C1	P02T	intermediate	TCGA.55.7281.01A	61.6972
PSC_C1	P02T	intermediate	TCGA.78.7537.01A	59.5955
PSC_C1	P02T	intermediate	TCGA.86.6562.01A	53.7778
PSC_C1	P02T	intermediate	TCGA.67.6215.01A	55.2098
PSC_C1	P02T	intermediate	TCGA.44.6146.01A	57.8568
PSC_C1	P02T	intermediate	TCGA.38.6178.01A	68.7013
PSC_C1	P02T	intermediate	TCGA.44.6147.01A	69.1533
PSC_C1	P02T	intermediate	TCGA.75.6205.01A	91.9639
PSC_C1	P02T	intermediate	TCGA.73.7499.01A	61.8998
PSC_C1	P02T	intermediate	TCGA.05.4433.01A	59.5572
PSC_C1	P02T	intermediate	TCGA.44.6146.01A.1	55.2523
PSC_C1	P02T	intermediate	TCGA.05.5715.01A	46.0083
PSC_C1	P02T	intermediate	TCGA.99.7458.01A	85.1679
PSC_C1	P02T	intermediate	TCGA.50.5049.01A	85.8692
PSC_C1	P02T	intermediate	TCGA.55.6985.01A	80.0505
PSC_C1	P02T	intermediate	TCGA.75.6211.01A	55.472
PSC_C1	P02T	intermediate	TCGA.75.5126.01A	86.3538
PSC_C1	P02T	intermediate	TCGA.05.4417.01A	64.2553
PSC_C1	P02T	intermediate	TCGA.44.6147.01A.1	68.2912
PSC_C1	P02T	intermediate	TCGA.95.7043.01A	24.5596
PSC_C1	P02T	intermediate	TCGA.55.6971.01A	82.2136
PSC_C1	P02T	intermediate	TCGA.50.5044.01A	92.9676
PSC_C1	P02T	intermediate	TCGA.53.7626.01A	80.6647
PSC_C1	P02T	intermediate	TCGA.44.7662.01A	69.1466
PSC_C1	P02T	intermediate	TCGA.55.6986.01A	71.2693
PSC_C1	P02T	intermediate	TCGA.44.6777.01A	83.4541
PSC_C1	P02T	intermediate	TCGA.78.7542.01A	57.2774
PSC_C1	P02T	intermediate	TCGA.69.7980.01A	45.7252
PSC_C1	P02T	intermediate	TCGA.55.6642.01A	68.5086
PSC_C1	P02T	intermediate	TCGA.69.7763.01A	74.2258
PSC_C1	P02T	intermediate	TCGA.44.6145.01A	83.3781
PSC_C1	P02T	intermediate	TCGA.50.5068.01A	87.4522
PSC_C1	P02T	intermediate	TCGA.55.6981.01A	76.8422
PSC_C1	P02T	intermediate	TCGA.86.7714.01A	64.2063
PSC_C1	P02T	intermediate	TCGA.95.7948.01A	41.9065
PSC_C1	P02T	intermediate	TCGA.69.7761.01A	79.8876
PSC_C1	P02T	intermediate	TCGA.55.6982.01A	68.6256
PSC_C1	P02T	intermediate	TCGA.91.6829.01A	52.2522
PSC_C1	P02T	intermediate	TCGA.53.7813.01A	70.8022
PSC_C1	P02T	intermediate	TCGA.64.5781.01A	75.736
PSC_C1	P02T	intermediate	TCGA.78.7145.01A	43.9011
PSC_C1	P02T	intermediate	TCGA.91.6849.01A	66.4554
PSC_C1	P02T	intermediate	TCGA.50.7109.01A	58.999
PSC_C1	P02T	intermediate	TCGA.05.4390.01A	38.1978
PSC_C1	P02T	intermediate	TCGA.44.6775.01A.1	76.2557
PSC_C1	P02T	intermediate	TCGA.44.7672.01A	79.952
PSC_C1	P02T	intermediate	TCGA.55.7725.01A	67.6964
PSC_C1	P02T	intermediate	TCGA.78.7143.01A	52.7505
PSC_C1	P02T	intermediate	TCGA.50.5935.01A	61.4415
PSC_C1	P02T	intermediate	TCGA.91.6847.01A	25.119
PSC_C1	P02T	intermediate	TCGA.44.6147.01B	89.0512
PSC_C1	P02T	intermediate	TCGA.71.6725.01A	47.687
PSC_C1	P02T	intermediate	TCGA.67.6216.01A	70.803
PSC_C1	P02T	intermediate	TCGA.55.6712.01A	72.5717
PSC_C1	P02T	intermediate	TCGA.55.7815.01A	73.8901
PSC_C1	P02T	intermediate	TCGA.97.7552.01A	89.7661
PSC_C1	P02T	intermediate	TCGA.05.4410.01A	63.0743
PSC_C1	P02T	intermediate	TCGA.86.6851.01A	61.9464
PSC_C1	P02T	intermediate	TCGA.50.5941.01A	83.8964
PSC_C1	P02T	intermediate	TCGA.49.6767.01A	59.606
PSC_C1	P02T	intermediate	TCGA.80.5608.01A	55.9695
PSC_C1	P02T	intermediate	TCGA.78.7159.01A	49.1209
PSC_C1	P02T	intermediate	TCGA.50.6673.01A	67.7331
PSC_C1	P02T	intermediate	TCGA.55.6983.01A	78.4426
PSC_C1	P02T	intermediate	TCGA.50.6593.01A	74.8113
PSC_C1	P02T	intermediate	TCGA.75.5122.01A	83.8252
PSC_C1	P02T	intermediate	TCGA.55.7574.01A	88.947
PSC_C1	P02T	intermediate	TCGA.44.6779.01A	63.7179
PSC_C1	P02T	intermediate	TCGA.80.5607.01A	64.6175
PSC_C1	P02T	low	TCGA.44.6774.01A	78.2373
PSC_C1	P02T	low	TCGA.55.6970.01A	74.9169
PSC_C1	P02T	low	TCGA.55.6979.01A	89.0925
PSC_C1	P02T	low	TCGA.75.6212.01A	82.4823
PSC_C1	P02T	low	TCGA.55.6980.01A	79.9978
PSC_C1	P02T	low	TCGA.55.7728.01A	82.185
PSC_C1	P02T	low	TCGA.75.7030.01A	93.2769
PSC_C1	P02T	low	TCGA.75.6214.01A	50.3571
PSC_C1	P02T	low	TCGA.91.6840.01A	53.9122
PSC_C1	P02T	low	TCGA.75.6203.01A	77.4787
PSC_C1	P02T	low	TCGA.05.4384.01A	66.7966
PSC_C1	P02T	low	TCGA.55.7573.01A	87.0397
PSC_C1	P02T	low	TCGA.49.6744.01A	88.0133
PSC_C1	P02T	low	TCGA.78.7160.01A	88.3033
PSC_C1	P02T	low	TCGA.05.5420.01A	84.1787
PSC_C1	P02T	low	TCGA.05.5423.01A	63.7793
PSC_C1	P02T	low	TCGA.75.7031.01A	56.7971
PSC_C1	P02T	low	TCGA.69.7764.01A	54.8134
PSC_C1	P02T	low	TCGA.44.5645.01A	71.7683
PSC_C1	P02T	low	TCGA.44.5645.01B	83.7245
PSC_C1	P02T	low	TCGA.44.5645.01A.1	75.5104
PSC_C1	P02T	low	TCGA.50.5944.01A	58.8376
PSC_C1	P02T	low	TCGA.50.5936.01A	67.5021
PSC_C1	P02T	low	TCGA.97.7553.01A	86.1592
PSC_C1	P02T	low	TCGA.49.4490.01A	72.5804
PSC_C1	P02T	low	TCGA.97.7941.01A	78.1088
PSC_C1	P02T	low	TCGA.78.7150.01A	57.4164
PSC_C1	P02T	low	TCGA.64.5774.01A	36.7384
PSC_C1	P02T	low	TCGA.78.7162.01A	82.2388
PSC_C1	P02T	low	TCGA.44.7671.01A	54.5875
PSC_C1	P02T	low	TCGA.64.1679.01A	68.0643
PSC_C1	P02T	low	TCGA.50.5055.01A	99.7623
PSC_C1	P02T	low	TCGA.50.5942.01A	73.4996
PSC_C1	P02T	low	TCGA.75.7027.01A	46.9267
PSC_C1	P02T	low	TCGA.50.5939.01A	82.7385
PSC_C1	P02T	low	TCGA.55.7726.01A	73.4752
PSC_C1	P02T	low	TCGA.78.7163.01A	67.7596
PSC_C1	P02T	low	TCGA.78.7166.01A	63.5208
PSC_C1	P02T	low	TCGA.93.7348.01A	87.6242
PSC_C1	P02T	low	TCGA.95.7947.01A	49.7715
PSC_C1	P02T	low	TCGA.75.7025.01A	77.5552
PSC_C1	P02T	low	TCGA.50.6595.01A	92.9449
PSC_C1	P02T	low	TCGA.49.6742.01A	54.5058
PSC_C1	P02T	low	TCGA.78.7167.01A	27.1659
PSC_C1	P02T	low	TCGA.64.1681.01A	65.8206
PSC_C1	P02T	low	TCGA.55.7724.01A	90.0498
PSC_C1	P02T	low	TCGA.55.6543.01A	67.5789
PSC_C1	P02T	low	TCGA.97.7938.01A	72.9554
PSC_C1	P02T	low	TCGA.38.4631.01A	59.1934
PSC_C1	P02T	low	TCGA.75.5147.01A	62.6512
PSC_C1	P02T	low	TCGA.86.7713.01A	45.9747
PSC_C1	P02T	low	TCGA.05.4415.01A	55.2772
PSC_C1	P02T	low	TCGA.69.7760.01A	47.1338
PSC_C1	P02T	low	TCGA.44.6776.01A	59.8941
PSC_C1	P02T	low	TCGA.97.7546.01A	80.8379
PSC_C1	P02T	low	TCGA.05.4424.01A	73.4882
PSC_C1	P02T	low	TCGA.55.6972.01A	44.0711
PSC_C1	P02T	low	TCGA.75.5146.01A	68.1696
PSC_C1	P02T	low	TCGA.64.5778.01A	67.9111
PSC_C1	P02T	low	TCGA.50.5072.01A	75.2693
PSC_C1	P02T	low	TCGA.67.6217.01A	78.8341
PSC_C1	P02T	low	TCGA.73.7498.01A	66.4402
PSC_C1	P02T	low	TCGA.91.6835.01A	85.8788
PSC_C1	P02T	low	TCGA.78.7149.01A	47.3819
PSC_C1	P02T	low	TCGA.78.7155.01A	34.1553
PSC_C1	P02T	low	TCGA.44.7670.01A	46.4754
PSC_C1	P02T	low	TCGA.49.4514.01A	80.8804
PSC_C1	P02T	low	TCGA.49.4512.01A	80.0021
PSC_C1	P02T	low	TCGA.49.4487.01A	89.5663
PSC_C1	P02T	low	TCGA.50.5931.01A	47.1952
PSC_C1	P02T	low	TCGA.78.7148.01A	61.5344
PSC_C1	P02T	low	TCGA.78.7536.01A	29.5044
PSC_C1	P02T	low	TCGA.50.5932.01A	46.9908
PSC_C1	P02T	low	TCGA.78.7156.01A	46.4609
PSC_C1	P02T	low	TCGA.93.7347.01A	94.5767
PSC_C1	P02T	low	TCGA.78.7633.01A	44.9374
PSC_C1	P04T	high	TCGA.55.7914.01A	36.5017
PSC_C1	P04T	high	TCGA.78.7540.01A	40.468
PSC_C1	P04T	high	TCGA.75.6207.01A	26.0306
PSC_C1	P04T	high	TCGA.50.5933.01A	52.2793
PSC_C1	P04T	high	TCGA.38.4632.01A	47.0014
PSC_C1	P04T	high	TCGA.44.7659.01A	35.8805
PSC_C1	P04T	high	TCGA.05.4396.01A	22.581
PSC_C1	P04T	high	TCGA.78.7147.01A	33.3063
PSC_C1	P04T	high	TCGA.55.7727.01A	45.4619
PSC_C1	P04T	high	TCGA.95.7567.01A	22.3891
PSC_C1	P04T	high	TCGA.55.7283.01A	24.7707
PSC_C1	P04T	high	TCGA.73.4676.01A	39.2312
PSC_C1	P04T	high	TCGA.91.6828.01A	43.8644
PSC_C1	P04T	high	TCGA.78.7154.01A	27.2721
PSC_C1	P04T	high	TCGA.50.5051.01A	41.6153
PSC_C1	P04T	high	TCGA.55.7576.01A	31.3908
PSC_C1	P04T	high	TCGA.05.5429.01A	34.2797
PSC_C1	P04T	high	TCGA.49.6745.01A	48.0218
PSC_C1	P04T	high	TCGA.49.6761.01A	50.8267
PSC_C1	P04T	high	TCGA.55.7903.01A	27.781
PSC_C1	P04T	high	TCGA.05.4425.01A	27.0391
PSC_C1	P04T	high	TCGA.55.7911.01A	57.7725
PSC_C1	P04T	high	TCGA.50.6597.01A	38.8443
PSC_C1	P04T	high	TCGA.05.4405.01A	40.8707
PSC_C1	P04T	high	TCGA.73.4658.01A	59.5542
PSC_C1	P04T	high	TCGA.69.7765.01A	51.4086
PSC_C1	P04T	high	TCGA.95.7039.01A	28.6333
PSC_C1	P04T	high	TCGA.97.7937.01A	39.1152
PSC_C1	P04T	high	TCGA.05.5428.01A	30.2603
PSC_C1	P04T	high	TCGA.78.7158.01A	16.8345
PSC_C1	P04T	high	TCGA.78.7161.01A	12.2856
PSC_C1	P04T	high	TCGA.97.7554.01A	45.2688
PSC_C1	P04T	high	TCGA.55.7907.01A	35.1514
PSC_C1	P04T	high	TCGA.78.7535.01A	33.1616
PSC_C1	P04T	high	TCGA.78.7153.01A	15.9288
PSC_C1	P04T	high	TCGA.64.5775.01A	31.8655
PSC_C1	P04T	high	TCGA.78.7152.01A	52.4989
PSC_C1	P04T	intermediate	TCGA.44.6775.01A	63.0882
PSC_C1	P04T	intermediate	TCGA.55.6978.01A	73.4082
PSC_C1	P04T	intermediate	TCGA.44.6146.01B	64.3835
PSC_C1	P04T	intermediate	TCGA.49.4488.01A	45.4042
PSC_C1	P04T	intermediate	TCGA.44.6775.01C	83.5002
PSC_C1	P04T	intermediate	TCGA.78.7539.01A	39.7317
PSC_C1	P04T	intermediate	TCGA.91.7771.01A	49.6463
PSC_C1	P04T	intermediate	TCGA.55.7281.01A	55.213
PSC_C1	P04T	intermediate	TCGA.78.7537.01A	43.403
PSC_C1	P04T	intermediate	TCGA.86.6562.01A	55.3508
PSC_C1	P04T	intermediate	TCGA.67.6215.01A	41.077
PSC_C1	P04T	intermediate	TCGA.44.6146.01A	48.0556
PSC_C1	P04T	intermediate	TCGA.38.6178.01A	52.3984
PSC_C1	P04T	intermediate	TCGA.44.6147.01A	58.1344
PSC_C1	P04T	intermediate	TCGA.75.6205.01A	71.8744
PSC_C1	P04T	intermediate	TCGA.73.7499.01A	56.4307
PSC_C1	P04T	intermediate	TCGA.05.4433.01A	50.5575
PSC_C1	P04T	intermediate	TCGA.44.6146.01A.1	45.0505
PSC_C1	P04T	intermediate	TCGA.05.5715.01A	32.675
PSC_C1	P04T	intermediate	TCGA.99.7458.01A	65.8584
PSC_C1	P04T	intermediate	TCGA.50.5049.01A	81.1609
PSC_C1	P04T	intermediate	TCGA.55.6985.01A	67.6899
PSC_C1	P04T	intermediate	TCGA.75.6211.01A	51.5873
PSC_C1	P04T	intermediate	TCGA.75.5126.01A	67.096
PSC_C1	P04T	intermediate	TCGA.05.4417.01A	54.5134
PSC_C1	P04T	intermediate	TCGA.44.6147.01A.1	58.5344
PSC_C1	P04T	intermediate	TCGA.95.7043.01A	23.7957
PSC_C1	P04T	intermediate	TCGA.55.6971.01A	74.1709
PSC_C1	P04T	intermediate	TCGA.50.5044.01A	72.7753
PSC_C1	P04T	intermediate	TCGA.53.7626.01A	68.2874
PSC_C1	P04T	intermediate	TCGA.44.7662.01A	64.4708
PSC_C1	P04T	intermediate	TCGA.55.6986.01A	49.9097
PSC_C1	P04T	intermediate	TCGA.44.6777.01A	73.2158
PSC_C1	P04T	intermediate	TCGA.78.7542.01A	56.7464
PSC_C1	P04T	intermediate	TCGA.69.7980.01A	43.5764
PSC_C1	P04T	intermediate	TCGA.55.6642.01A	63.6373
PSC_C1	P04T	intermediate	TCGA.69.7763.01A	56.9137
PSC_C1	P04T	intermediate	TCGA.44.6145.01A	76.0718
PSC_C1	P04T	intermediate	TCGA.50.5068.01A	69.4405
PSC_C1	P04T	intermediate	TCGA.55.6981.01A	72.7612
PSC_C1	P04T	intermediate	TCGA.86.7714.01A	47.6424
PSC_C1	P04T	intermediate	TCGA.95.7948.01A	33.0685
PSC_C1	P04T	intermediate	TCGA.69.7761.01A	69.9201
PSC_C1	P04T	intermediate	TCGA.55.6982.01A	57.6244
PSC_C1	P04T	intermediate	TCGA.91.6829.01A	52.6718
PSC_C1	P04T	intermediate	TCGA.53.7813.01A	63.4627
PSC_C1	P04T	intermediate	TCGA.64.5781.01A	70.0546
PSC_C1	P04T	intermediate	TCGA.78.7145.01A	48.2877
PSC_C1	P04T	intermediate	TCGA.91.6849.01A	53.823
PSC_C1	P04T	intermediate	TCGA.50.7109.01A	57.2354
PSC_C1	P04T	intermediate	TCGA.05.4390.01A	35.5838
PSC_C1	P04T	intermediate	TCGA.44.6775.01A.1	63.6885
PSC_C1	P04T	intermediate	TCGA.44.7672.01A	66.5794
PSC_C1	P04T	intermediate	TCGA.55.7725.01A	52.2391
PSC_C1	P04T	intermediate	TCGA.78.7143.01A	42.4962
PSC_C1	P04T	intermediate	TCGA.50.5935.01A	45.1696
PSC_C1	P04T	intermediate	TCGA.91.6847.01A	21.3896
PSC_C1	P04T	intermediate	TCGA.44.6147.01B	76.5455
PSC_C1	P04T	intermediate	TCGA.71.6725.01A	51.4723
PSC_C1	P04T	intermediate	TCGA.67.6216.01A	50.7746
PSC_C1	P04T	intermediate	TCGA.55.6712.01A	63.4016
PSC_C1	P04T	intermediate	TCGA.55.7815.01A	68.3461
PSC_C1	P04T	intermediate	TCGA.97.7552.01A	71.952
PSC_C1	P04T	intermediate	TCGA.05.4410.01A	53.1882
PSC_C1	P04T	intermediate	TCGA.86.6851.01A	60.578
PSC_C1	P04T	intermediate	TCGA.50.5941.01A	67.6928
PSC_C1	P04T	intermediate	TCGA.49.6767.01A	56.8908
PSC_C1	P04T	intermediate	TCGA.80.5608.01A	48.9785
PSC_C1	P04T	intermediate	TCGA.78.7159.01A	46.9466
PSC_C1	P04T	intermediate	TCGA.50.6673.01A	67.9047
PSC_C1	P04T	intermediate	TCGA.55.6983.01A	63.6423
PSC_C1	P04T	intermediate	TCGA.50.6593.01A	63.1075
PSC_C1	P04T	intermediate	TCGA.75.5122.01A	71.8712
PSC_C1	P04T	intermediate	TCGA.55.7574.01A	72.1543
PSC_C1	P04T	intermediate	TCGA.44.6779.01A	59.1771
PSC_C1	P04T	intermediate	TCGA.80.5607.01A	45.853
PSC_C1	P04T	low	TCGA.44.6774.01A	78.0523
PSC_C1	P04T	low	TCGA.55.6970.01A	73.0723
PSC_C1	P04T	low	TCGA.55.6979.01A	82.5117
PSC_C1	P04T	low	TCGA.75.6212.01A	70.0182
PSC_C1	P04T	low	TCGA.55.6980.01A	82.8803
PSC_C1	P04T	low	TCGA.55.7728.01A	70.411
PSC_C1	P04T	low	TCGA.75.7030.01A	80.9453
PSC_C1	P04T	low	TCGA.75.6214.01A	60.9756
PSC_C1	P04T	low	TCGA.91.6840.01A	58.456
PSC_C1	P04T	low	TCGA.75.6203.01A	67.075
PSC_C1	P04T	low	TCGA.05.4384.01A	67.8698
PSC_C1	P04T	low	TCGA.55.7573.01A	69.9463
PSC_C1	P04T	low	TCGA.49.6744.01A	74.7204
PSC_C1	P04T	low	TCGA.78.7160.01A	84.219
PSC_C1	P04T	low	TCGA.05.5420.01A	84.5435
PSC_C1	P04T	low	TCGA.05.5423.01A	57.559
PSC_C1	P04T	low	TCGA.75.7031.01A	65.1374
PSC_C1	P04T	low	TCGA.69.7764.01A	57.99
PSC_C1	P04T	low	TCGA.44.5645.01A	62.5733
PSC_C1	P04T	low	TCGA.44.5645.01B	72.3051
PSC_C1	P04T	low	TCGA.44.5645.01A.1	65.0726
PSC_C1	P04T	low	TCGA.50.5944.01A	65.2177
PSC_C1	P04T	low	TCGA.50.5936.01A	68.8322
PSC_C1	P04T	low	TCGA.97.7553.01A	78.2689
PSC_C1	P04T	low	TCGA.49.4490.01A	79.9179
PSC_C1	P04T	low	TCGA.97.7941.01A	61.3843
PSC_C1	P04T	low	TCGA.78.7150.01A	64.8875
PSC_C1	P04T	low	TCGA.64.5774.01A	46.0345
PSC_C1	P04T	low	TCGA.78.7162.01A	71.8753
PSC_C1	P04T	low	TCGA.44.7671.01A	57.1506
PSC_C1	P04T	low	TCGA.64.1679.01A	78.4303
PSC_C1	P04T	low	TCGA.50.5055.01A	82.705
PSC_C1	P04T	low	TCGA.50.5942.01A	57.1957
PSC_C1	P04T	low	TCGA.75.7027.01A	52.4661
PSC_C1	P04T	low	TCGA.50.5939.01A	78.945
PSC_C1	P04T	low	TCGA.55.7726.01A	75.2944
PSC_C1	P04T	low	TCGA.78.7163.01A	61.8822
PSC_C1	P04T	low	TCGA.78.7166.01A	70.4901
PSC_C1	P04T	low	TCGA.93.7348.01A	72.3814
PSC_C1	P04T	low	TCGA.95.7947.01A	51.3445
PSC_C1	P04T	low	TCGA.75.7025.01A	66.4627
PSC_C1	P04T	low	TCGA.50.6595.01A	81.1241
PSC_C1	P04T	low	TCGA.49.6742.01A	66.8324
PSC_C1	P04T	low	TCGA.78.7167.01A	33.9072
PSC_C1	P04T	low	TCGA.64.1681.01A	73.5664
PSC_C1	P04T	low	TCGA.55.7724.01A	84.3314
PSC_C1	P04T	low	TCGA.55.6543.01A	57.726
PSC_C1	P04T	low	TCGA.97.7938.01A	60.959
PSC_C1	P04T	low	TCGA.38.4631.01A	58.538
PSC_C1	P04T	low	TCGA.75.5147.01A	67.6352
PSC_C1	P04T	low	TCGA.86.7713.01A	49.7162
PSC_C1	P04T	low	TCGA.05.4415.01A	56.4902
PSC_C1	P04T	low	TCGA.69.7760.01A	38.9845
PSC_C1	P04T	low	TCGA.44.6776.01A	59.3272
PSC_C1	P04T	low	TCGA.97.7546.01A	72.0632
PSC_C1	P04T	low	TCGA.05.4424.01A	73.6858
PSC_C1	P04T	low	TCGA.55.6972.01A	46.9593
PSC_C1	P04T	low	TCGA.75.5146.01A	70.8074
PSC_C1	P04T	low	TCGA.64.5778.01A	71.4035
PSC_C1	P04T	low	TCGA.50.5072.01A	76.7772
PSC_C1	P04T	low	TCGA.67.6217.01A	69.4525
PSC_C1	P04T	low	TCGA.73.7498.01A	67.8757
PSC_C1	P04T	low	TCGA.91.6835.01A	75.0646
PSC_C1	P04T	low	TCGA.78.7149.01A	48.7376
PSC_C1	P04T	low	TCGA.78.7155.01A	47.9012
PSC_C1	P04T	low	TCGA.44.7670.01A	43.8259
PSC_C1	P04T	low	TCGA.49.4514.01A	80.1467
PSC_C1	P04T	low	TCGA.49.4512.01A	66.3679
PSC_C1	P04T	low	TCGA.49.4487.01A	81.3925
PSC_C1	P04T	low	TCGA.50.5931.01A	50.6203
PSC_C1	P04T	low	TCGA.78.7148.01A	68.844
PSC_C1	P04T	low	TCGA.78.7536.01A	37.9131
PSC_C1	P04T	low	TCGA.50.5932.01A	48.6122
PSC_C1	P04T	low	TCGA.78.7156.01A	53.1509
PSC_C1	P04T	low	TCGA.93.7347.01A	73.8632
PSC_C1	P04T	low	TCGA.78.7633.01A	49.2014
PSC_C1	P18T	high	TCGA.55.7914.01A	46.3443
PSC_C1	P18T	high	TCGA.78.7540.01A	48.1414
PSC_C1	P18T	high	TCGA.75.6207.01A	23.2421
PSC_C1	P18T	high	TCGA.50.5933.01A	55.6614
PSC_C1	P18T	high	TCGA.38.4632.01A	51.0056
PSC_C1	P18T	high	TCGA.44.7659.01A	44.1207
PSC_C1	P18T	high	TCGA.05.4396.01A	22.1901
PSC_C1	P18T	high	TCGA.78.7147.01A	32.4478
PSC_C1	P18T	high	TCGA.55.7727.01A	49.5695
PSC_C1	P18T	high	TCGA.95.7567.01A	28.1439
PSC_C1	P18T	high	TCGA.55.7283.01A	31.7334
PSC_C1	P18T	high	TCGA.73.4676.01A	40.0958
PSC_C1	P18T	high	TCGA.91.6828.01A	46.5276
PSC_C1	P18T	high	TCGA.78.7154.01A	30.1355
PSC_C1	P18T	high	TCGA.50.5051.01A	44.8274
PSC_C1	P18T	high	TCGA.55.7576.01A	35.3066
PSC_C1	P18T	high	TCGA.05.5429.01A	40.2662
PSC_C1	P18T	high	TCGA.49.6745.01A	57.7793
PSC_C1	P18T	high	TCGA.49.6761.01A	56.0051
PSC_C1	P18T	high	TCGA.55.7903.01A	34.5575
PSC_C1	P18T	high	TCGA.05.4425.01A	37.6414
PSC_C1	P18T	high	TCGA.55.7911.01A	62.4577
PSC_C1	P18T	high	TCGA.50.6597.01A	45.2647
PSC_C1	P18T	high	TCGA.05.4405.01A	48.8694
PSC_C1	P18T	high	TCGA.73.4658.01A	67.1097
PSC_C1	P18T	high	TCGA.69.7765.01A	59.5723
PSC_C1	P18T	high	TCGA.95.7039.01A	29.5018
PSC_C1	P18T	high	TCGA.97.7937.01A	39.7076
PSC_C1	P18T	high	TCGA.05.5428.01A	30.5006
PSC_C1	P18T	high	TCGA.78.7158.01A	24.7299
PSC_C1	P18T	high	TCGA.78.7161.01A	15.7326
PSC_C1	P18T	high	TCGA.97.7554.01A	47.7454
PSC_C1	P18T	high	TCGA.55.7907.01A	37.8233
PSC_C1	P18T	high	TCGA.78.7535.01A	40.4351
PSC_C1	P18T	high	TCGA.78.7153.01A	23.9005
PSC_C1	P18T	high	TCGA.64.5775.01A	26.5633
PSC_C1	P18T	high	TCGA.78.7152.01A	57.6319
PSC_C1	P18T	intermediate	TCGA.44.6775.01A	72.4289
PSC_C1	P18T	intermediate	TCGA.55.6978.01A	79.1666
PSC_C1	P18T	intermediate	TCGA.44.6146.01B	75.9357
PSC_C1	P18T	intermediate	TCGA.49.4488.01A	44.3619
PSC_C1	P18T	intermediate	TCGA.44.6775.01C	92.8545
PSC_C1	P18T	intermediate	TCGA.78.7539.01A	42.3916
PSC_C1	P18T	intermediate	TCGA.91.7771.01A	57.7785
PSC_C1	P18T	intermediate	TCGA.55.7281.01A	59.5562
PSC_C1	P18T	intermediate	TCGA.78.7537.01A	55.7206
PSC_C1	P18T	intermediate	TCGA.86.6562.01A	53.6577
PSC_C1	P18T	intermediate	TCGA.67.6215.01A	50.7713
PSC_C1	P18T	intermediate	TCGA.44.6146.01A	58.4323
PSC_C1	P18T	intermediate	TCGA.38.6178.01A	62.9856
PSC_C1	P18T	intermediate	TCGA.44.6147.01A	65.4452
PSC_C1	P18T	intermediate	TCGA.75.6205.01A	82.402
PSC_C1	P18T	intermediate	TCGA.73.7499.01A	59.1898
PSC_C1	P18T	intermediate	TCGA.05.4433.01A	58.6582
PSC_C1	P18T	intermediate	TCGA.44.6146.01A.1	55.3112
PSC_C1	P18T	intermediate	TCGA.05.5715.01A	40.0472
PSC_C1	P18T	intermediate	TCGA.99.7458.01A	77.4505
PSC_C1	P18T	intermediate	TCGA.50.5049.01A	87.4704
PSC_C1	P18T	intermediate	TCGA.55.6985.01A	76.5755
PSC_C1	P18T	intermediate	TCGA.75.6211.01A	57.2354
PSC_C1	P18T	intermediate	TCGA.75.5126.01A	78.8436
PSC_C1	P18T	intermediate	TCGA.05.4417.01A	59.7983
PSC_C1	P18T	intermediate	TCGA.44.6147.01A.1	65.5201
PSC_C1	P18T	intermediate	TCGA.95.7043.01A	21.9685
PSC_C1	P18T	intermediate	TCGA.55.6971.01A	83.285
PSC_C1	P18T	intermediate	TCGA.50.5044.01A	85.9777
PSC_C1	P18T	intermediate	TCGA.53.7626.01A	78.3342
PSC_C1	P18T	intermediate	TCGA.44.7662.01A	68.1991
PSC_C1	P18T	intermediate	TCGA.55.6986.01A	61.9745
PSC_C1	P18T	intermediate	TCGA.44.6777.01A	79.9272
PSC_C1	P18T	intermediate	TCGA.78.7542.01A	57.0865
PSC_C1	P18T	intermediate	TCGA.69.7980.01A	42.2781
PSC_C1	P18T	intermediate	TCGA.55.6642.01A	70.1687
PSC_C1	P18T	intermediate	TCGA.69.7763.01A	68.0543
PSC_C1	P18T	intermediate	TCGA.44.6145.01A	82.8337
PSC_C1	P18T	intermediate	TCGA.50.5068.01A	83.3269
PSC_C1	P18T	intermediate	TCGA.55.6981.01A	75.968
PSC_C1	P18T	intermediate	TCGA.86.7714.01A	59.2576
PSC_C1	P18T	intermediate	TCGA.95.7948.01A	38.0813
PSC_C1	P18T	intermediate	TCGA.69.7761.01A	79.0752
PSC_C1	P18T	intermediate	TCGA.55.6982.01A	63.0702
PSC_C1	P18T	intermediate	TCGA.91.6829.01A	51.354
PSC_C1	P18T	intermediate	TCGA.53.7813.01A	73.9223
PSC_C1	P18T	intermediate	TCGA.64.5781.01A	72.6898
PSC_C1	P18T	intermediate	TCGA.78.7145.01A	44.3646
PSC_C1	P18T	intermediate	TCGA.91.6849.01A	62.4631
PSC_C1	P18T	intermediate	TCGA.50.7109.01A	60.7397
PSC_C1	P18T	intermediate	TCGA.05.4390.01A	37.5989
PSC_C1	P18T	intermediate	TCGA.44.6775.01A.1	72.9557
PSC_C1	P18T	intermediate	TCGA.44.7672.01A	74.1324
PSC_C1	P18T	intermediate	TCGA.55.7725.01A	63.0219
PSC_C1	P18T	intermediate	TCGA.78.7143.01A	48.2186
PSC_C1	P18T	intermediate	TCGA.50.5935.01A	54.503
PSC_C1	P18T	intermediate	TCGA.91.6847.01A	22.8399
PSC_C1	P18T	intermediate	TCGA.44.6147.01B	86.8938
PSC_C1	P18T	intermediate	TCGA.71.6725.01A	51.1628
PSC_C1	P18T	intermediate	TCGA.67.6216.01A	63.4317
PSC_C1	P18T	intermediate	TCGA.55.6712.01A	67.1049
PSC_C1	P18T	intermediate	TCGA.55.7815.01A	72.5935
PSC_C1	P18T	intermediate	TCGA.97.7552.01A	86.8654
PSC_C1	P18T	intermediate	TCGA.05.4410.01A	58.7156
PSC_C1	P18T	intermediate	TCGA.86.6851.01A	60.9834
PSC_C1	P18T	intermediate	TCGA.50.5941.01A	79.4442
PSC_C1	P18T	intermediate	TCGA.49.6767.01A	58.2205
PSC_C1	P18T	intermediate	TCGA.80.5608.01A	56.1661
PSC_C1	P18T	intermediate	TCGA.78.7159.01A	49.3773
PSC_C1	P18T	intermediate	TCGA.50.6673.01A	68.508
PSC_C1	P18T	intermediate	TCGA.55.6983.01A	74.8041
PSC_C1	P18T	intermediate	TCGA.50.6593.01A	71.5828
PSC_C1	P18T	intermediate	TCGA.75.5122.01A	76.6456
PSC_C1	P18T	intermediate	TCGA.55.7574.01A	82.8593
PSC_C1	P18T	intermediate	TCGA.44.6779.01A	59.3666
PSC_C1	P18T	intermediate	TCGA.80.5607.01A	55.9435
PSC_C1	P18T	low	TCGA.44.6774.01A	83.5376
PSC_C1	P18T	low	TCGA.55.6970.01A	76.0392
PSC_C1	P18T	low	TCGA.55.6979.01A	88.7749
PSC_C1	P18T	low	TCGA.75.6212.01A	84.7229
PSC_C1	P18T	low	TCGA.55.6980.01A	87.3545
PSC_C1	P18T	low	TCGA.55.7728.01A	82.3887
PSC_C1	P18T	low	TCGA.75.7030.01A	94.8852
PSC_C1	P18T	low	TCGA.75.6214.01A	55.2994
PSC_C1	P18T	low	TCGA.91.6840.01A	59.0059
PSC_C1	P18T	low	TCGA.75.6203.01A	80.4941
PSC_C1	P18T	low	TCGA.05.4384.01A	71.7489
PSC_C1	P18T	low	TCGA.55.7573.01A	84.6129
PSC_C1	P18T	low	TCGA.49.6744.01A	87.0438
PSC_C1	P18T	low	TCGA.78.7160.01A	91.7163
PSC_C1	P18T	low	TCGA.05.5420.01A	90.1808
PSC_C1	P18T	low	TCGA.05.5423.01A	64.7019
PSC_C1	P18T	low	TCGA.75.7031.01A	64.9908
PSC_C1	P18T	low	TCGA.69.7764.01A	59.2532
PSC_C1	P18T	low	TCGA.44.5645.01A	74.8052
PSC_C1	P18T	low	TCGA.44.5645.01B	86.3597
PSC_C1	P18T	low	TCGA.44.5645.01A.1	77.9779
PSC_C1	P18T	low	TCGA.50.5944.01A	67.3627
PSC_C1	P18T	low	TCGA.50.5936.01A	66.5979
PSC_C1	P18T	low	TCGA.97.7553.01A	88.6013
PSC_C1	P18T	low	TCGA.49.4490.01A	76.6448
PSC_C1	P18T	low	TCGA.97.7941.01A	75.0733
PSC_C1	P18T	low	TCGA.78.7150.01A	60.8389
PSC_C1	P18T	low	TCGA.64.5774.01A	44.5489
PSC_C1	P18T	low	TCGA.78.7162.01A	83.7251
PSC_C1	P18T	low	TCGA.44.7671.01A	58.5489
PSC_C1	P18T	low	TCGA.64.1679.01A	75.7799
PSC_C1	P18T	low	TCGA.50.5055.01A	98.9428
PSC_C1	P18T	low	TCGA.50.5942.01A	70.3989
PSC_C1	P18T	low	TCGA.75.7027.01A	51.1366
PSC_C1	P18T	low	TCGA.50.5939.01A	80.8804
PSC_C1	P18T	low	TCGA.55.7726.01A	77.639
PSC_C1	P18T	low	TCGA.78.7163.01A	72.1858
PSC_C1	P18T	low	TCGA.78.7166.01A	70.139
PSC_C1	P18T	low	TCGA.93.7348.01A	86.5086
PSC_C1	P18T	low	TCGA.95.7947.01A	51.3849
PSC_C1	P18T	low	TCGA.75.7025.01A	78.1656
PSC_C1	P18T	low	TCGA.50.6595.01A	88.8096
PSC_C1	P18T	low	TCGA.49.6742.01A	60.5314
PSC_C1	P18T	low	TCGA.78.7167.01A	32.3202
PSC_C1	P18T	low	TCGA.64.1681.01A	72.8882
PSC_C1	P18T	low	TCGA.55.7724.01A	91.1118
PSC_C1	P18T	low	TCGA.55.6543.01A	68.5656
PSC_C1	P18T	low	TCGA.97.7938.01A	71.3852
PSC_C1	P18T	low	TCGA.38.4631.01A	60.4489
PSC_C1	P18T	low	TCGA.75.5147.01A	66.6984
PSC_C1	P18T	low	TCGA.86.7713.01A	51.5725
PSC_C1	P18T	low	TCGA.05.4415.01A	55.4765
PSC_C1	P18T	low	TCGA.69.7760.01A	46.6723
PSC_C1	P18T	low	TCGA.44.6776.01A	62.6241
PSC_C1	P18T	low	TCGA.97.7546.01A	83.0291
PSC_C1	P18T	low	TCGA.05.4424.01A	76.1765
PSC_C1	P18T	low	TCGA.55.6972.01A	49.9203
PSC_C1	P18T	low	TCGA.75.5146.01A	73.6387
PSC_C1	P18T	low	TCGA.64.5778.01A	70.5479
PSC_C1	P18T	low	TCGA.50.5072.01A	77.4993
PSC_C1	P18T	low	TCGA.67.6217.01A	78.2308
PSC_C1	P18T	low	TCGA.73.7498.01A	72.6961
PSC_C1	P18T	low	TCGA.91.6835.01A	82.0515
PSC_C1	P18T	low	TCGA.78.7149.01A	49.3062
PSC_C1	P18T	low	TCGA.78.7155.01A	40.0252
PSC_C1	P18T	low	TCGA.44.7670.01A	44.1794
PSC_C1	P18T	low	TCGA.49.4514.01A	85.0438
PSC_C1	P18T	low	TCGA.49.4512.01A	77.5591
PSC_C1	P18T	low	TCGA.49.4487.01A	92.2598
PSC_C1	P18T	low	TCGA.50.5931.01A	51.3354
PSC_C1	P18T	low	TCGA.78.7148.01A	69.555
PSC_C1	P18T	low	TCGA.78.7536.01A	36.678
PSC_C1	P18T	low	TCGA.50.5932.01A	50.8598
PSC_C1	P18T	low	TCGA.78.7156.01A	53.5317
PSC_C1	P18T	low	TCGA.93.7347.01A	89.1332
PSC_C1	P18T	low	TCGA.78.7633.01A	48.7059
PSC_C1	P06T	high	TCGA.55.7914.01A	37.0223
PSC_C1	P06T	high	TCGA.78.7540.01A	43.3688
PSC_C1	P06T	high	TCGA.75.6207.01A	28.4363
PSC_C1	P06T	high	TCGA.50.5933.01A	53.4639
PSC_C1	P06T	high	TCGA.38.4632.01A	49.0553
PSC_C1	P06T	high	TCGA.44.7659.01A	32.4293
PSC_C1	P06T	high	TCGA.05.4396.01A	26.9133
PSC_C1	P06T	high	TCGA.78.7147.01A	34.1316
PSC_C1	P06T	high	TCGA.55.7727.01A	45.7853
PSC_C1	P06T	high	TCGA.95.7567.01A	23.9473
PSC_C1	P06T	high	TCGA.55.7283.01A	26.1999
PSC_C1	P06T	high	TCGA.73.4676.01A	41.3018
PSC_C1	P06T	high	TCGA.91.6828.01A	45.708
PSC_C1	P06T	high	TCGA.78.7154.01A	29.105
PSC_C1	P06T	high	TCGA.50.5051.01A	41.2881
PSC_C1	P06T	high	TCGA.55.7576.01A	34.1485
PSC_C1	P06T	high	TCGA.05.5429.01A	40.5378
PSC_C1	P06T	high	TCGA.49.6745.01A	46.5873
PSC_C1	P06T	high	TCGA.49.6761.01A	50.9403
PSC_C1	P06T	high	TCGA.55.7903.01A	29.172
PSC_C1	P06T	high	TCGA.05.4425.01A	28.4202
PSC_C1	P06T	high	TCGA.55.7911.01A	54.6428
PSC_C1	P06T	high	TCGA.50.6597.01A	39.5339
PSC_C1	P06T	high	TCGA.05.4405.01A	39.7003
PSC_C1	P06T	high	TCGA.73.4658.01A	55.9366
PSC_C1	P06T	high	TCGA.69.7765.01A	49.8188
PSC_C1	P06T	high	TCGA.95.7039.01A	33.2998
PSC_C1	P06T	high	TCGA.97.7937.01A	41.9032
PSC_C1	P06T	high	TCGA.05.5428.01A	33.5568
PSC_C1	P06T	high	TCGA.78.7158.01A	18.5268
PSC_C1	P06T	high	TCGA.78.7161.01A	18.7758
PSC_C1	P06T	high	TCGA.97.7554.01A	45.1286
PSC_C1	P06T	high	TCGA.55.7907.01A	37.1767
PSC_C1	P06T	high	TCGA.78.7535.01A	35.2068
PSC_C1	P06T	high	TCGA.78.7153.01A	17.3856
PSC_C1	P06T	high	TCGA.64.5775.01A	40.4818
PSC_C1	P06T	high	TCGA.78.7152.01A	52.5723
PSC_C1	P06T	intermediate	TCGA.44.6775.01A	61.5658
PSC_C1	P06T	intermediate	TCGA.55.6978.01A	70.1463
PSC_C1	P06T	intermediate	TCGA.44.6146.01B	59.2746
PSC_C1	P06T	intermediate	TCGA.49.4488.01A	45.5875
PSC_C1	P06T	intermediate	TCGA.44.6775.01C	74.3908
PSC_C1	P06T	intermediate	TCGA.78.7539.01A	44.3516
PSC_C1	P06T	intermediate	TCGA.91.7771.01A	47.3809
PSC_C1	P06T	intermediate	TCGA.55.7281.01A	57.7021
PSC_C1	P06T	intermediate	TCGA.78.7537.01A	39.9105
PSC_C1	P06T	intermediate	TCGA.86.6562.01A	52.6768
PSC_C1	P06T	intermediate	TCGA.67.6215.01A	40.8416
PSC_C1	P06T	intermediate	TCGA.44.6146.01A	47.6912
PSC_C1	P06T	intermediate	TCGA.38.6178.01A	51.588
PSC_C1	P06T	intermediate	TCGA.44.6147.01A	54.1204
PSC_C1	P06T	intermediate	TCGA.75.6205.01A	66.589
PSC_C1	P06T	intermediate	TCGA.73.7499.01A	51.5403
PSC_C1	P06T	intermediate	TCGA.05.4433.01A	52.963
PSC_C1	P06T	intermediate	TCGA.44.6146.01A.1	44.1515
PSC_C1	P06T	intermediate	TCGA.05.5715.01A	32.2889
PSC_C1	P06T	intermediate	TCGA.99.7458.01A	59.5883
PSC_C1	P06T	intermediate	TCGA.50.5049.01A	70.9153
PSC_C1	P06T	intermediate	TCGA.55.6985.01A	63.3514
PSC_C1	P06T	intermediate	TCGA.75.6211.01A	55.0398
PSC_C1	P06T	intermediate	TCGA.75.5126.01A	62.4685
PSC_C1	P06T	intermediate	TCGA.05.4417.01A	52.797
PSC_C1	P06T	intermediate	TCGA.44.6147.01A.1	55.0182
PSC_C1	P06T	intermediate	TCGA.95.7043.01A	22.9604
PSC_C1	P06T	intermediate	TCGA.55.6971.01A	68.1331
PSC_C1	P06T	intermediate	TCGA.50.5044.01A	65.2493
PSC_C1	P06T	intermediate	TCGA.53.7626.01A	62.032
PSC_C1	P06T	intermediate	TCGA.44.7662.01A	63.4333
PSC_C1	P06T	intermediate	TCGA.55.6986.01A	48.3048
PSC_C1	P06T	intermediate	TCGA.44.6777.01A	66.2099
PSC_C1	P06T	intermediate	TCGA.78.7542.01A	61.0656
PSC_C1	P06T	intermediate	TCGA.69.7980.01A	41.9805
PSC_C1	P06T	intermediate	TCGA.55.6642.01A	63.1148
PSC_C1	P06T	intermediate	TCGA.69.7763.01A	53.8022
PSC_C1	P06T	intermediate	TCGA.44.6145.01A	68.0078
PSC_C1	P06T	intermediate	TCGA.50.5068.01A	63.828
PSC_C1	P06T	intermediate	TCGA.55.6981.01A	68.4227
PSC_C1	P06T	intermediate	TCGA.86.7714.01A	42.264
PSC_C1	P06T	intermediate	TCGA.95.7948.01A	32.6585
PSC_C1	P06T	intermediate	TCGA.69.7761.01A	68.2758
PSC_C1	P06T	intermediate	TCGA.55.6982.01A	56.7116
PSC_C1	P06T	intermediate	TCGA.91.6829.01A	51.2676
PSC_C1	P06T	intermediate	TCGA.53.7813.01A	59.1702
PSC_C1	P06T	intermediate	TCGA.64.5781.01A	67.0074
PSC_C1	P06T	intermediate	TCGA.78.7145.01A	46.6236
PSC_C1	P06T	intermediate	TCGA.91.6849.01A	46.8854
PSC_C1	P06T	intermediate	TCGA.50.7109.01A	52.4815
PSC_C1	P06T	intermediate	TCGA.05.4390.01A	37.1172
PSC_C1	P06T	intermediate	TCGA.44.6775.01A.1	61.8342
PSC_C1	P06T	intermediate	TCGA.44.7672.01A	63.2266
PSC_C1	P06T	intermediate	TCGA.55.7725.01A	44.5754
PSC_C1	P06T	intermediate	TCGA.78.7143.01A	45.3948
PSC_C1	P06T	intermediate	TCGA.50.5935.01A	42.0946
PSC_C1	P06T	intermediate	TCGA.91.6847.01A	23.9973
PSC_C1	P06T	intermediate	TCGA.44.6147.01B	67.7582
PSC_C1	P06T	intermediate	TCGA.71.6725.01A	50.1817
PSC_C1	P06T	intermediate	TCGA.67.6216.01A	48.0532
PSC_C1	P06T	intermediate	TCGA.55.6712.01A	59.9467
PSC_C1	P06T	intermediate	TCGA.55.7815.01A	64.1422
PSC_C1	P06T	intermediate	TCGA.97.7552.01A	65.1688
PSC_C1	P06T	intermediate	TCGA.05.4410.01A	52.695
PSC_C1	P06T	intermediate	TCGA.86.6851.01A	59.438
PSC_C1	P06T	intermediate	TCGA.50.5941.01A	62.0059
PSC_C1	P06T	intermediate	TCGA.49.6767.01A	58.425
PSC_C1	P06T	intermediate	TCGA.80.5608.01A	51.5852
PSC_C1	P06T	intermediate	TCGA.78.7159.01A	49.7468
PSC_C1	P06T	intermediate	TCGA.50.6673.01A	64.2857
PSC_C1	P06T	intermediate	TCGA.55.6983.01A	60.1019
PSC_C1	P06T	intermediate	TCGA.50.6593.01A	61.9085
PSC_C1	P06T	intermediate	TCGA.75.5122.01A	66.7395
PSC_C1	P06T	intermediate	TCGA.55.7574.01A	66.2989
PSC_C1	P06T	intermediate	TCGA.44.6779.01A	57.879
PSC_C1	P06T	intermediate	TCGA.80.5607.01A	43.9995
PSC_C1	P06T	low	TCGA.44.6774.01A	69.6836
PSC_C1	P06T	low	TCGA.55.6970.01A	66.0383
PSC_C1	P06T	low	TCGA.55.6979.01A	69.7965
PSC_C1	P06T	low	TCGA.75.6212.01A	53.9288
PSC_C1	P06T	low	TCGA.55.6980.01A	66.5457
PSC_C1	P06T	low	TCGA.55.7728.01A	65.962
PSC_C1	P06T	low	TCGA.75.7030.01A	70.4319
PSC_C1	P06T	low	TCGA.75.6214.01A	61.0947
PSC_C1	P06T	low	TCGA.91.6840.01A	49.3284
PSC_C1	P06T	low	TCGA.75.6203.01A	51.1149
PSC_C1	P06T	low	TCGA.05.4384.01A	60.7213
PSC_C1	P06T	low	TCGA.55.7573.01A	56.1272
PSC_C1	P06T	low	TCGA.49.6744.01A	70.5237
PSC_C1	P06T	low	TCGA.78.7160.01A	70.7598
PSC_C1	P06T	low	TCGA.05.5420.01A	71.2331
PSC_C1	P06T	low	TCGA.05.5423.01A	51.5977
PSC_C1	P06T	low	TCGA.75.7031.01A	56.3001
PSC_C1	P06T	low	TCGA.69.7764.01A	50.8889
PSC_C1	P06T	low	TCGA.44.5645.01A	49.9074
PSC_C1	P06T	low	TCGA.44.5645.01B	57.7637
PSC_C1	P06T	low	TCGA.44.5645.01A.1	52.9627
PSC_C1	P06T	low	TCGA.50.5944.01A	51.8994
PSC_C1	P06T	low	TCGA.50.5936.01A	61.5662
PSC_C1	P06T	low	TCGA.97.7553.01A	65.2929
PSC_C1	P06T	low	TCGA.49.4490.01A	66.1638
PSC_C1	P06T	low	TCGA.97.7941.01A	56.5215
PSC_C1	P06T	low	TCGA.78.7150.01A	59.3279
PSC_C1	P06T	low	TCGA.64.5774.01A	46.6539
PSC_C1	P06T	low	TCGA.78.7162.01A	61.0356
PSC_C1	P06T	low	TCGA.44.7671.01A	52.703
PSC_C1	P06T	low	TCGA.64.1679.01A	66.0046
PSC_C1	P06T	low	TCGA.50.5055.01A	70.4511
PSC_C1	P06T	low	TCGA.50.5942.01A	49.2989
PSC_C1	P06T	low	TCGA.75.7027.01A	53.8393
PSC_C1	P06T	low	TCGA.50.5939.01A	70.6785
PSC_C1	P06T	low	TCGA.55.7726.01A	71.6086
PSC_C1	P06T	low	TCGA.78.7163.01A	53.2614
PSC_C1	P06T	low	TCGA.78.7166.01A	63.0221
PSC_C1	P06T	low	TCGA.93.7348.01A	63.7836
PSC_C1	P06T	low	TCGA.95.7947.01A	44.5058
PSC_C1	P06T	low	TCGA.75.7025.01A	59.2694
PSC_C1	P06T	low	TCGA.50.6595.01A	73.1939
PSC_C1	P06T	low	TCGA.49.6742.01A	58.9346
PSC_C1	P06T	low	TCGA.78.7167.01A	35.6258
PSC_C1	P06T	low	TCGA.64.1681.01A	60.8727
PSC_C1	P06T	low	TCGA.55.7724.01A	71.9953
PSC_C1	P06T	low	TCGA.55.6543.01A	49.9229
PSC_C1	P06T	low	TCGA.97.7938.01A	56.2761
PSC_C1	P06T	low	TCGA.38.4631.01A	54.2046
PSC_C1	P06T	low	TCGA.75.5147.01A	61.9635
PSC_C1	P06T	low	TCGA.86.7713.01A	47.1186
PSC_C1	P06T	low	TCGA.05.4415.01A	51.7387
PSC_C1	P06T	low	TCGA.69.7760.01A	40.6692
PSC_C1	P06T	low	TCGA.44.6776.01A	51.7674
PSC_C1	P06T	low	TCGA.97.7546.01A	58.9615
PSC_C1	P06T	low	TCGA.05.4424.01A	60.7989
PSC_C1	P06T	low	TCGA.55.6972.01A	39.2871
PSC_C1	P06T	low	TCGA.75.5146.01A	61.4326
PSC_C1	P06T	low	TCGA.64.5778.01A	64.4863
PSC_C1	P06T	low	TCGA.50.5072.01A	68.684
PSC_C1	P06T	low	TCGA.67.6217.01A	63.2723
PSC_C1	P06T	low	TCGA.73.7498.01A	57.4777
PSC_C1	P06T	low	TCGA.91.6835.01A	65.8391
PSC_C1	P06T	low	TCGA.78.7149.01A	46.9296
PSC_C1	P06T	low	TCGA.78.7155.01A	41.1394
PSC_C1	P06T	low	TCGA.44.7670.01A	39.0545
PSC_C1	P06T	low	TCGA.49.4514.01A	71.6991
PSC_C1	P06T	low	TCGA.49.4512.01A	56.4306
PSC_C1	P06T	low	TCGA.49.4487.01A	68.8637
PSC_C1	P06T	low	TCGA.50.5931.01A	43.1074
PSC_C1	P06T	low	TCGA.78.7148.01A	60.5005
PSC_C1	P06T	low	TCGA.78.7536.01A	38.5682
PSC_C1	P06T	low	TCGA.50.5932.01A	47.9011
PSC_C1	P06T	low	TCGA.78.7156.01A	44.064
PSC_C1	P06T	low	TCGA.93.7347.01A	62.8845
PSC_C1	P06T	low	TCGA.78.7633.01A	41.2769
PSC_C1	P07T	high	TCGA.55.7914.01A	36.074
PSC_C1	P07T	high	TCGA.78.7540.01A	36.7399
PSC_C1	P07T	high	TCGA.75.6207.01A	20.4733
PSC_C1	P07T	high	TCGA.50.5933.01A	49.0289
PSC_C1	P07T	high	TCGA.38.4632.01A	43.4567
PSC_C1	P07T	high	TCGA.44.7659.01A	35.8719
PSC_C1	P07T	high	TCGA.05.4396.01A	18.0041
PSC_C1	P07T	high	TCGA.78.7147.01A	28.7167
PSC_C1	P07T	high	TCGA.55.7727.01A	41.7629
PSC_C1	P07T	high	TCGA.95.7567.01A	20.4203
PSC_C1	P07T	high	TCGA.55.7283.01A	23.7501
PSC_C1	P07T	high	TCGA.73.4676.01A	35.6668
PSC_C1	P07T	high	TCGA.91.6828.01A	38.1125
PSC_C1	P07T	high	TCGA.78.7154.01A	26.1619
PSC_C1	P07T	high	TCGA.50.5051.01A	37.5788
PSC_C1	P07T	high	TCGA.55.7576.01A	29.2755
PSC_C1	P07T	high	TCGA.05.5429.01A	30.2265
PSC_C1	P07T	high	TCGA.49.6745.01A	47.766
PSC_C1	P07T	high	TCGA.49.6761.01A	48.1831
PSC_C1	P07T	high	TCGA.55.7903.01A	26.6603
PSC_C1	P07T	high	TCGA.05.4425.01A	27.9753
PSC_C1	P07T	high	TCGA.55.7911.01A	53.5812
PSC_C1	P07T	high	TCGA.50.6597.01A	35.3923
PSC_C1	P07T	high	TCGA.05.4405.01A	39.3256
PSC_C1	P07T	high	TCGA.73.4658.01A	56.6556
PSC_C1	P07T	high	TCGA.69.7765.01A	49.0471
PSC_C1	P07T	high	TCGA.95.7039.01A	23.7919
PSC_C1	P07T	high	TCGA.97.7937.01A	33.0879
PSC_C1	P07T	high	TCGA.05.5428.01A	25.6796
PSC_C1	P07T	high	TCGA.78.7158.01A	15.5782
PSC_C1	P07T	high	TCGA.78.7161.01A	8.72532
PSC_C1	P07T	high	TCGA.97.7554.01A	40.0323
PSC_C1	P07T	high	TCGA.55.7907.01A	32.3694
PSC_C1	P07T	high	TCGA.78.7535.01A	31.1312
PSC_C1	P07T	high	TCGA.78.7153.01A	15.962
PSC_C1	P07T	high	TCGA.64.5775.01A	26.6456
PSC_C1	P07T	high	TCGA.78.7152.01A	47.7206
PSC_C1	P07T	intermediate	TCGA.44.6775.01A	60.7556
PSC_C1	P07T	intermediate	TCGA.55.6978.01A	69.286
PSC_C1	P07T	intermediate	TCGA.44.6146.01B	58.9958
PSC_C1	P07T	intermediate	TCGA.49.4488.01A	38.1328
PSC_C1	P07T	intermediate	TCGA.44.6775.01C	78.5646
PSC_C1	P07T	intermediate	TCGA.78.7539.01A	37.2987
PSC_C1	P07T	intermediate	TCGA.91.7771.01A	48.3607
PSC_C1	P07T	intermediate	TCGA.55.7281.01A	51.4572
PSC_C1	P07T	intermediate	TCGA.78.7537.01A	43.4053
PSC_C1	P07T	intermediate	TCGA.86.6562.01A	48.8771
PSC_C1	P07T	intermediate	TCGA.67.6215.01A	37.6845
PSC_C1	P07T	intermediate	TCGA.44.6146.01A	43.4394
PSC_C1	P07T	intermediate	TCGA.38.6178.01A	52.4655
PSC_C1	P07T	intermediate	TCGA.44.6147.01A	54.1742
PSC_C1	P07T	intermediate	TCGA.75.6205.01A	70.0349
PSC_C1	P07T	intermediate	TCGA.73.7499.01A	52.9775
PSC_C1	P07T	intermediate	TCGA.05.4433.01A	47.5812
PSC_C1	P07T	intermediate	TCGA.44.6146.01A.1	40.8609
PSC_C1	P07T	intermediate	TCGA.05.5715.01A	33.6386
PSC_C1	P07T	intermediate	TCGA.99.7458.01A	63.9065
PSC_C1	P07T	intermediate	TCGA.50.5049.01A	74.1949
PSC_C1	P07T	intermediate	TCGA.55.6985.01A	64.8126
PSC_C1	P07T	intermediate	TCGA.75.6211.01A	46.7916
PSC_C1	P07T	intermediate	TCGA.75.5126.01A	68.313
PSC_C1	P07T	intermediate	TCGA.05.4417.01A	50.9876
PSC_C1	P07T	intermediate	TCGA.44.6147.01A.1	53.9702
PSC_C1	P07T	intermediate	TCGA.95.7043.01A	20.9013
PSC_C1	P07T	intermediate	TCGA.55.6971.01A	69.3774
PSC_C1	P07T	intermediate	TCGA.50.5044.01A	72.6659
PSC_C1	P07T	intermediate	TCGA.53.7626.01A	64.8817
PSC_C1	P07T	intermediate	TCGA.44.7662.01A	60.0051
PSC_C1	P07T	intermediate	TCGA.55.6986.01A	51.2395
PSC_C1	P07T	intermediate	TCGA.44.6777.01A	67.8454
PSC_C1	P07T	intermediate	TCGA.78.7542.01A	52.8931
PSC_C1	P07T	intermediate	TCGA.69.7980.01A	40.3574
PSC_C1	P07T	intermediate	TCGA.55.6642.01A	58.0233
PSC_C1	P07T	intermediate	TCGA.69.7763.01A	54.9301
PSC_C1	P07T	intermediate	TCGA.44.6145.01A	70.7334
PSC_C1	P07T	intermediate	TCGA.50.5068.01A	66.657
PSC_C1	P07T	intermediate	TCGA.55.6981.01A	67.5415
PSC_C1	P07T	intermediate	TCGA.86.7714.01A	47.6942
PSC_C1	P07T	intermediate	TCGA.95.7948.01A	32.8945
PSC_C1	P07T	intermediate	TCGA.69.7761.01A	64.359
PSC_C1	P07T	intermediate	TCGA.55.6982.01A	55.7054
PSC_C1	P07T	intermediate	TCGA.91.6829.01A	48.4777
PSC_C1	P07T	intermediate	TCGA.53.7813.01A	58.6185
PSC_C1	P07T	intermediate	TCGA.64.5781.01A	64.3133
PSC_C1	P07T	intermediate	TCGA.78.7145.01A	41.125
PSC_C1	P07T	intermediate	TCGA.91.6849.01A	51.7816
PSC_C1	P07T	intermediate	TCGA.50.7109.01A	50.122
PSC_C1	P07T	intermediate	TCGA.05.4390.01A	31.0092
PSC_C1	P07T	intermediate	TCGA.44.6775.01A.1	60.9951
PSC_C1	P07T	intermediate	TCGA.44.7672.01A	63.0566
PSC_C1	P07T	intermediate	TCGA.55.7725.01A	51.068
PSC_C1	P07T	intermediate	TCGA.78.7143.01A	39.8606
PSC_C1	P07T	intermediate	TCGA.50.5935.01A	44.9454
PSC_C1	P07T	intermediate	TCGA.91.6847.01A	20.554
PSC_C1	P07T	intermediate	TCGA.44.6147.01B	72.4628
PSC_C1	P07T	intermediate	TCGA.71.6725.01A	42.9008
PSC_C1	P07T	intermediate	TCGA.67.6216.01A	52.4098
PSC_C1	P07T	intermediate	TCGA.55.6712.01A	57.2107
PSC_C1	P07T	intermediate	TCGA.55.7815.01A	60.9631
PSC_C1	P07T	intermediate	TCGA.97.7552.01A	68.9133
PSC_C1	P07T	intermediate	TCGA.05.4410.01A	49.6555
PSC_C1	P07T	intermediate	TCGA.86.6851.01A	54.8935
PSC_C1	P07T	intermediate	TCGA.50.5941.01A	66.9226
PSC_C1	P07T	intermediate	TCGA.49.6767.01A	52.0406
PSC_C1	P07T	intermediate	TCGA.80.5608.01A	46.5036
PSC_C1	P07T	intermediate	TCGA.78.7159.01A	43.3939
PSC_C1	P07T	intermediate	TCGA.50.6673.01A	62.2822
PSC_C1	P07T	intermediate	TCGA.55.6983.01A	62.9477
PSC_C1	P07T	intermediate	TCGA.50.6593.01A	59.6665
PSC_C1	P07T	intermediate	TCGA.75.5122.01A	67.7726
PSC_C1	P07T	intermediate	TCGA.55.7574.01A	68.4125
PSC_C1	P07T	intermediate	TCGA.44.6779.01A	53.5089
PSC_C1	P07T	intermediate	TCGA.80.5607.01A	46.6505
PSC_C1	P07T	low	TCGA.44.6774.01A	73.9658
PSC_C1	P07T	low	TCGA.55.6970.01A	67.5582
PSC_C1	P07T	low	TCGA.55.6979.01A	76.9669
PSC_C1	P07T	low	TCGA.75.6212.01A	68.6257
PSC_C1	P07T	low	TCGA.55.6980.01A	75.3043
PSC_C1	P07T	low	TCGA.55.7728.01A	67.7483
PSC_C1	P07T	low	TCGA.75.7030.01A	76.4685
PSC_C1	P07T	low	TCGA.75.6214.01A	55.3706
PSC_C1	P07T	low	TCGA.91.6840.01A	51.1813
PSC_C1	P07T	low	TCGA.75.6203.01A	65.6667
PSC_C1	P07T	low	TCGA.05.4384.01A	62.7452
PSC_C1	P07T	low	TCGA.55.7573.01A	67.5176
PSC_C1	P07T	low	TCGA.49.6744.01A	74.2795
PSC_C1	P07T	low	TCGA.78.7160.01A	78.2864
PSC_C1	P07T	low	TCGA.05.5420.01A	78.0685
PSC_C1	P07T	low	TCGA.05.5423.01A	51.4796
PSC_C1	P07T	low	TCGA.75.7031.01A	57.972
PSC_C1	P07T	low	TCGA.69.7764.01A	51.423
PSC_C1	P07T	low	TCGA.44.5645.01A	60.0762
PSC_C1	P07T	low	TCGA.44.5645.01B	69.8166
PSC_C1	P07T	low	TCGA.44.5645.01A.1	62.35
PSC_C1	P07T	low	TCGA.50.5944.01A	56.308
PSC_C1	P07T	low	TCGA.50.5936.01A	61.2294
PSC_C1	P07T	low	TCGA.97.7553.01A	74.4739
PSC_C1	P07T	low	TCGA.49.4490.01A	72.6171
PSC_C1	P07T	low	TCGA.97.7941.01A	61.6553
PSC_C1	P07T	low	TCGA.78.7150.01A	60.1865
PSC_C1	P07T	low	TCGA.64.5774.01A	39.573
PSC_C1	P07T	low	TCGA.78.7162.01A	70.2887
PSC_C1	P07T	low	TCGA.44.7671.01A	50.9046
PSC_C1	P07T	low	TCGA.64.1679.01A	69.7262
PSC_C1	P07T	low	TCGA.50.5055.01A	79.7915
PSC_C1	P07T	low	TCGA.50.5942.01A	56.4029
PSC_C1	P07T	low	TCGA.75.7027.01A	48.2389
PSC_C1	P07T	low	TCGA.50.5939.01A	75.1978
PSC_C1	P07T	low	TCGA.55.7726.01A	69.8337
PSC_C1	P07T	low	TCGA.78.7163.01A	57.5921
PSC_C1	P07T	low	TCGA.78.7166.01A	63.9554
PSC_C1	P07T	low	TCGA.93.7348.01A	71.0098
PSC_C1	P07T	low	TCGA.95.7947.01A	44.8894
PSC_C1	P07T	low	TCGA.75.7025.01A	65.3536
PSC_C1	P07T	low	TCGA.50.6595.01A	80.587
PSC_C1	P07T	low	TCGA.49.6742.01A	60.6941
PSC_C1	P07T	low	TCGA.78.7167.01A	29.8338
PSC_C1	P07T	low	TCGA.64.1681.01A	65.0621
PSC_C1	P07T	low	TCGA.55.7724.01A	80.7908
PSC_C1	P07T	low	TCGA.55.6543.01A	56.5781
PSC_C1	P07T	low	TCGA.97.7938.01A	58.5628
PSC_C1	P07T	low	TCGA.38.4631.01A	57.8552
PSC_C1	P07T	low	TCGA.75.5147.01A	61.787
PSC_C1	P07T	low	TCGA.86.7713.01A	43.4201
PSC_C1	P07T	low	TCGA.05.4415.01A	53.3065
PSC_C1	P07T	low	TCGA.69.7760.01A	39.5374
PSC_C1	P07T	low	TCGA.44.6776.01A	55.1646
PSC_C1	P07T	low	TCGA.97.7546.01A	68.2706
PSC_C1	P07T	low	TCGA.05.4424.01A	69.6888
PSC_C1	P07T	low	TCGA.55.6972.01A	44.6381
PSC_C1	P07T	low	TCGA.75.5146.01A	63.6794
PSC_C1	P07T	low	TCGA.64.5778.01A	62.1828
PSC_C1	P07T	low	TCGA.50.5072.01A	73.5624
PSC_C1	P07T	low	TCGA.67.6217.01A	66.4042
PSC_C1	P07T	low	TCGA.73.7498.01A	61.4533
PSC_C1	P07T	low	TCGA.91.6835.01A	71.8981
PSC_C1	P07T	low	TCGA.78.7149.01A	45.1325
PSC_C1	P07T	low	TCGA.78.7155.01A	39.5647
PSC_C1	P07T	low	TCGA.44.7670.01A	41.8506
PSC_C1	P07T	low	TCGA.49.4514.01A	74.6535
PSC_C1	P07T	low	TCGA.49.4512.01A	62.945
PSC_C1	P07T	low	TCGA.49.4487.01A	77.1459
PSC_C1	P07T	low	TCGA.50.5931.01A	51.9235
PSC_C1	P07T	low	TCGA.78.7148.01A	61.185
PSC_C1	P07T	low	TCGA.78.7536.01A	32.8266
PSC_C1	P07T	low	TCGA.50.5932.01A	42.2372
PSC_C1	P07T	low	TCGA.78.7156.01A	48.046
PSC_C1	P07T	low	TCGA.93.7347.01A	71.485
PSC_C1	P07T	low	TCGA.78.7633.01A	45.2737
PSC_C1	P30T	high	TCGA.55.7914.01A	41.0959
PSC_C1	P30T	high	TCGA.78.7540.01A	43.2539
PSC_C1	P30T	high	TCGA.75.6207.01A	15.8202
PSC_C1	P30T	high	TCGA.50.5933.01A	49.8993
PSC_C1	P30T	high	TCGA.38.4632.01A	44.0627
PSC_C1	P30T	high	TCGA.44.7659.01A	41.2115
PSC_C1	P30T	high	TCGA.05.4396.01A	15.1824
PSC_C1	P30T	high	TCGA.78.7147.01A	24.9942
PSC_C1	P30T	high	TCGA.55.7727.01A	43.002
PSC_C1	P30T	high	TCGA.95.7567.01A	22.3987
PSC_C1	P30T	high	TCGA.55.7283.01A	27.1081
PSC_C1	P30T	high	TCGA.73.4676.01A	34.0781
PSC_C1	P30T	high	TCGA.91.6828.01A	39.9737
PSC_C1	P30T	high	TCGA.78.7154.01A	25.0861
PSC_C1	P30T	high	TCGA.50.5051.01A	38.3533
PSC_C1	P30T	high	TCGA.55.7576.01A	29.1856
PSC_C1	P30T	high	TCGA.05.5429.01A	35.3502
PSC_C1	P30T	high	TCGA.49.6745.01A	54.4697
PSC_C1	P30T	high	TCGA.49.6761.01A	50.3703
PSC_C1	P30T	high	TCGA.55.7903.01A	29.1206
PSC_C1	P30T	high	TCGA.05.4425.01A	34.4093
PSC_C1	P30T	high	TCGA.55.7911.01A	56.1812
PSC_C1	P30T	high	TCGA.50.6597.01A	39.0303
PSC_C1	P30T	high	TCGA.05.4405.01A	44.7225
PSC_C1	P30T	high	TCGA.73.4658.01A	62.9823
PSC_C1	P30T	high	TCGA.69.7765.01A	54.678
PSC_C1	P30T	high	TCGA.95.7039.01A	22.8573
PSC_C1	P30T	high	TCGA.97.7937.01A	32.4208
PSC_C1	P30T	high	TCGA.05.5428.01A	23.5084
PSC_C1	P30T	high	TCGA.78.7158.01A	18.8428
PSC_C1	P30T	high	TCGA.78.7161.01A	8.71999
PSC_C1	P30T	high	TCGA.97.7554.01A	41.6926
PSC_C1	P30T	high	TCGA.55.7907.01A	31.7836
PSC_C1	P30T	high	TCGA.78.7535.01A	34.9922
PSC_C1	P30T	high	TCGA.78.7153.01A	19.52
PSC_C1	P30T	high	TCGA.64.5775.01A	19.5758
PSC_C1	P30T	high	TCGA.78.7152.01A	52.2662
PSC_C1	P30T	intermediate	TCGA.44.6775.01A	69.1036
PSC_C1	P30T	intermediate	TCGA.55.6978.01A	74.6947
PSC_C1	P30T	intermediate	TCGA.44.6146.01B	76.2428
PSC_C1	P30T	intermediate	TCGA.49.4488.01A	36.5179
PSC_C1	P30T	intermediate	TCGA.44.6775.01C	91.8831
PSC_C1	P30T	intermediate	TCGA.78.7539.01A	36.7548
PSC_C1	P30T	intermediate	TCGA.91.7771.01A	53.8337
PSC_C1	P30T	intermediate	TCGA.55.7281.01A	54.2045
PSC_C1	P30T	intermediate	TCGA.78.7537.01A	54.0851
PSC_C1	P30T	intermediate	TCGA.86.6562.01A	49.6088
PSC_C1	P30T	intermediate	TCGA.67.6215.01A	45.5263
PSC_C1	P30T	intermediate	TCGA.44.6146.01A	56.2836
PSC_C1	P30T	intermediate	TCGA.38.6178.01A	59.5347
PSC_C1	P30T	intermediate	TCGA.44.6147.01A	60.4528
PSC_C1	P30T	intermediate	TCGA.75.6205.01A	78.4279
PSC_C1	P30T	intermediate	TCGA.73.7499.01A	53.6023
PSC_C1	P30T	intermediate	TCGA.05.4433.01A	53.807
PSC_C1	P30T	intermediate	TCGA.44.6146.01A.1	53.898
PSC_C1	P30T	intermediate	TCGA.05.5715.01A	37.0476
PSC_C1	P30T	intermediate	TCGA.99.7458.01A	75.1969
PSC_C1	P30T	intermediate	TCGA.50.5049.01A	83.446
PSC_C1	P30T	intermediate	TCGA.55.6985.01A	73.3769
PSC_C1	P30T	intermediate	TCGA.75.6211.01A	51.5823
PSC_C1	P30T	intermediate	TCGA.75.5126.01A	76.4634
PSC_C1	P30T	intermediate	TCGA.05.4417.01A	54.2419
PSC_C1	P30T	intermediate	TCGA.44.6147.01A.1	59.885
PSC_C1	P30T	intermediate	TCGA.95.7043.01A	16.9035
PSC_C1	P30T	intermediate	TCGA.55.6971.01A	79.0849
PSC_C1	P30T	intermediate	TCGA.50.5044.01A	84.716
PSC_C1	P30T	intermediate	TCGA.53.7626.01A	75.4809
PSC_C1	P30T	intermediate	TCGA.44.7662.01A	63.6536
PSC_C1	P30T	intermediate	TCGA.55.6986.01A	60.0349
PSC_C1	P30T	intermediate	TCGA.44.6777.01A	75.3735
PSC_C1	P30T	intermediate	TCGA.78.7542.01A	53.4527
PSC_C1	P30T	intermediate	TCGA.69.7980.01A	36.6335
PSC_C1	P30T	intermediate	TCGA.55.6642.01A	62.7221
PSC_C1	P30T	intermediate	TCGA.69.7763.01A	66.0606
PSC_C1	P30T	intermediate	TCGA.44.6145.01A	78.5288
PSC_C1	P30T	intermediate	TCGA.50.5068.01A	78.8777
PSC_C1	P30T	intermediate	TCGA.55.6981.01A	72.759
PSC_C1	P30T	intermediate	TCGA.86.7714.01A	57.191
PSC_C1	P30T	intermediate	TCGA.95.7948.01A	33.8788
PSC_C1	P30T	intermediate	TCGA.69.7761.01A	72.3018
PSC_C1	P30T	intermediate	TCGA.55.6982.01A	57.9058
PSC_C1	P30T	intermediate	TCGA.91.6829.01A	47.1701
PSC_C1	P30T	intermediate	TCGA.53.7813.01A	68.3051
PSC_C1	P30T	intermediate	TCGA.64.5781.01A	65.8767
PSC_C1	P30T	intermediate	TCGA.78.7145.01A	37.6458
PSC_C1	P30T	intermediate	TCGA.91.6849.01A	60.0674
PSC_C1	P30T	intermediate	TCGA.50.7109.01A	54.8656
PSC_C1	P30T	intermediate	TCGA.05.4390.01A	31.7926
PSC_C1	P30T	intermediate	TCGA.44.6775.01A.1	69.3979
PSC_C1	P30T	intermediate	TCGA.44.7672.01A	68.9332
PSC_C1	P30T	intermediate	TCGA.55.7725.01A	60.3623
PSC_C1	P30T	intermediate	TCGA.78.7143.01A	42.8645
PSC_C1	P30T	intermediate	TCGA.50.5935.01A	50.6591
PSC_C1	P30T	intermediate	TCGA.91.6847.01A	18.7587
PSC_C1	P30T	intermediate	TCGA.44.6147.01B	84.0019
PSC_C1	P30T	intermediate	TCGA.71.6725.01A	45.1545
PSC_C1	P30T	intermediate	TCGA.67.6216.01A	60.3603
PSC_C1	P30T	intermediate	TCGA.55.6712.01A	60.4157
PSC_C1	P30T	intermediate	TCGA.55.7815.01A	66.3186
PSC_C1	P30T	intermediate	TCGA.97.7552.01A	84.6497
PSC_C1	P30T	intermediate	TCGA.05.4410.01A	52.5364
PSC_C1	P30T	intermediate	TCGA.86.6851.01A	55.4665
PSC_C1	P30T	intermediate	TCGA.50.5941.01A	77.5858
PSC_C1	P30T	intermediate	TCGA.49.6767.01A	51.3183
PSC_C1	P30T	intermediate	TCGA.80.5608.01A	52.0432
PSC_C1	P30T	intermediate	TCGA.78.7159.01A	43.1606
PSC_C1	P30T	intermediate	TCGA.50.6673.01A	64.1056
PSC_C1	P30T	intermediate	TCGA.55.6983.01A	73.7052
PSC_C1	P30T	intermediate	TCGA.50.6593.01A	68.0691
PSC_C1	P30T	intermediate	TCGA.75.5122.01A	72.348
PSC_C1	P30T	intermediate	TCGA.55.7574.01A	78.565
PSC_C1	P30T	intermediate	TCGA.44.6779.01A	52.8752
PSC_C1	P30T	intermediate	TCGA.80.5607.01A	52.9025
PSC_C1	P30T	low	TCGA.44.6774.01A	83.54
PSC_C1	P30T	low	TCGA.55.6970.01A	72.0815
PSC_C1	P30T	low	TCGA.55.6979.01A	87.0192
PSC_C1	P30T	low	TCGA.75.6212.01A	88.3051
PSC_C1	P30T	low	TCGA.55.6980.01A	88.4748
PSC_C1	P30T	low	TCGA.55.7728.01A	80.5889
PSC_C1	P30T	low	TCGA.75.7030.01A	97.3758
PSC_C1	P30T	low	TCGA.75.6214.01A	52.1699
PSC_C1	P30T	low	TCGA.91.6840.01A	58.3003
PSC_C1	P30T	low	TCGA.75.6203.01A	89.6894
PSC_C1	P30T	low	TCGA.05.4384.01A	71.4232
PSC_C1	P30T	low	TCGA.55.7573.01A	86.812
PSC_C1	P30T	low	TCGA.49.6744.01A	85.2344
PSC_C1	P30T	low	TCGA.78.7160.01A	92.0501
PSC_C1	P30T	low	TCGA.05.5420.01A	89.0328
PSC_C1	P30T	low	TCGA.05.5423.01A	60.0542
PSC_C1	P30T	low	TCGA.75.7031.01A	63.8916
PSC_C1	P30T	low	TCGA.69.7764.01A	53.7219
PSC_C1	P30T	low	TCGA.44.5645.01A	79.7003
PSC_C1	P30T	low	TCGA.44.5645.01B	92.246
PSC_C1	P30T	low	TCGA.44.5645.01A.1	81.1688
PSC_C1	P30T	low	TCGA.50.5944.01A	65.6534
PSC_C1	P30T	low	TCGA.50.5936.01A	63.0073
PSC_C1	P30T	low	TCGA.97.7553.01A	91.0139
PSC_C1	P30T	low	TCGA.49.4490.01A	75.4664
PSC_C1	P30T	low	TCGA.97.7941.01A	75.2016
PSC_C1	P30T	low	TCGA.78.7150.01A	59.5438
PSC_C1	P30T	low	TCGA.64.5774.01A	41.6554
PSC_C1	P30T	low	TCGA.78.7162.01A	85.9048
PSC_C1	P30T	low	TCGA.44.7671.01A	56.5903
PSC_C1	P30T	low	TCGA.64.1679.01A	76.3247
PSC_C1	P30T	low	TCGA.50.5055.01A	99.2303
PSC_C1	P30T	low	TCGA.50.5942.01A	70.3751
PSC_C1	P30T	low	TCGA.75.7027.01A	47.362
PSC_C1	P30T	low	TCGA.50.5939.01A	76.8585
PSC_C1	P30T	low	TCGA.55.7726.01A	75.965
PSC_C1	P30T	low	TCGA.78.7163.01A	73.83
PSC_C1	P30T	low	TCGA.78.7166.01A	67.5306
PSC_C1	P30T	low	TCGA.93.7348.01A	84.6734
PSC_C1	P30T	low	TCGA.95.7947.01A	47.8953
PSC_C1	P30T	low	TCGA.75.7025.01A	77.107
PSC_C1	P30T	low	TCGA.50.6595.01A	89.0388
PSC_C1	P30T	low	TCGA.49.6742.01A	60.0296
PSC_C1	P30T	low	TCGA.78.7167.01A	28.996
PSC_C1	P30T	low	TCGA.64.1681.01A	71.4079
PSC_C1	P30T	low	TCGA.55.7724.01A	90.5562
PSC_C1	P30T	low	TCGA.55.6543.01A	72.5409
PSC_C1	P30T	low	TCGA.97.7938.01A	71.8607
PSC_C1	P30T	low	TCGA.38.4631.01A	58.2319
PSC_C1	P30T	low	TCGA.75.5147.01A	62.0597
PSC_C1	P30T	low	TCGA.86.7713.01A	47.8858
PSC_C1	P30T	low	TCGA.05.4415.01A	50.6445
PSC_C1	P30T	low	TCGA.69.7760.01A	42.0899
PSC_C1	P30T	low	TCGA.44.6776.01A	63.9452
PSC_C1	P30T	low	TCGA.97.7546.01A	85.2685
PSC_C1	P30T	low	TCGA.05.4424.01A	77.6656
PSC_C1	P30T	low	TCGA.55.6972.01A	51.5832
PSC_C1	P30T	low	TCGA.75.5146.01A	71.4436
PSC_C1	P30T	low	TCGA.64.5778.01A	64.9092
PSC_C1	P30T	low	TCGA.50.5072.01A	76.0842
PSC_C1	P30T	low	TCGA.67.6217.01A	75.0647
PSC_C1	P30T	low	TCGA.73.7498.01A	73.1457
PSC_C1	P30T	low	TCGA.91.6835.01A	77.3274
PSC_C1	P30T	low	TCGA.78.7149.01A	45.6025
PSC_C1	P30T	low	TCGA.78.7155.01A	38.1313
PSC_C1	P30T	low	TCGA.44.7670.01A	42.949
PSC_C1	P30T	low	TCGA.49.4514.01A	82.1833
PSC_C1	P30T	low	TCGA.49.4512.01A	75.097
PSC_C1	P30T	low	TCGA.49.4487.01A	89.3595
PSC_C1	P30T	low	TCGA.50.5931.01A	53.8332
PSC_C1	P30T	low	TCGA.78.7148.01A	70.1368
PSC_C1	P30T	low	TCGA.78.7536.01A	33.4418
PSC_C1	P30T	low	TCGA.50.5932.01A	47.7577
PSC_C1	P30T	low	TCGA.78.7156.01A	53.2085
PSC_C1	P30T	low	TCGA.93.7347.01A	88.961
PSC_C1	P30T	low	TCGA.78.7633.01A	48.2006
PSC_C1	P34T	high	TCGA.55.7914.01A	32.6403
PSC_C1	P34T	high	TCGA.78.7540.01A	33.5023
PSC_C1	P34T	high	TCGA.75.6207.01A	11.4402
PSC_C1	P34T	high	TCGA.50.5933.01A	43.7559
PSC_C1	P34T	high	TCGA.38.4632.01A	37.988
PSC_C1	P34T	high	TCGA.44.7659.01A	33.3812
PSC_C1	P34T	high	TCGA.05.4396.01A	12.7916
PSC_C1	P34T	high	TCGA.78.7147.01A	20.7247
PSC_C1	P34T	high	TCGA.55.7727.01A	35.9392
PSC_C1	P34T	high	TCGA.95.7567.01A	14.3054
PSC_C1	P34T	high	TCGA.55.7283.01A	18.884
PSC_C1	P34T	high	TCGA.73.4676.01A	29.615
PSC_C1	P34T	high	TCGA.91.6828.01A	33.9479
PSC_C1	P34T	high	TCGA.78.7154.01A	20.2858
PSC_C1	P34T	high	TCGA.50.5051.01A	32.9422
PSC_C1	P34T	high	TCGA.55.7576.01A	22.4101
PSC_C1	P34T	high	TCGA.05.5429.01A	26.7419
PSC_C1	P34T	high	TCGA.49.6745.01A	45.0134
PSC_C1	P34T	high	TCGA.49.6761.01A	43.7517
PSC_C1	P34T	high	TCGA.55.7903.01A	21.1743
PSC_C1	P34T	high	TCGA.05.4425.01A	24.7549
PSC_C1	P34T	high	TCGA.55.7911.01A	48.9645
PSC_C1	P34T	high	TCGA.50.6597.01A	31.177
PSC_C1	P34T	high	TCGA.05.4405.01A	35.8761
PSC_C1	P34T	high	TCGA.73.4658.01A	53.8009
PSC_C1	P34T	high	TCGA.69.7765.01A	45.706
PSC_C1	P34T	high	TCGA.95.7039.01A	16.2204
PSC_C1	P34T	high	TCGA.97.7937.01A	28.0098
PSC_C1	P34T	high	TCGA.05.5428.01A	18.5883
PSC_C1	P34T	high	TCGA.78.7158.01A	11.7932
PSC_C1	P34T	high	TCGA.78.7161.01A	4.26558
PSC_C1	P34T	high	TCGA.97.7554.01A	34.4398
PSC_C1	P34T	high	TCGA.55.7907.01A	25.8933
PSC_C1	P34T	high	TCGA.78.7535.01A	26.8291
PSC_C1	P34T	high	TCGA.78.7153.01A	11.125
PSC_C1	P34T	high	TCGA.64.5775.01A	18.5926
PSC_C1	P34T	high	TCGA.78.7152.01A	45.9424
PSC_C1	P34T	intermediate	TCGA.44.6775.01A	59.4607
PSC_C1	P34T	intermediate	TCGA.55.6978.01A	68.6872
PSC_C1	P34T	intermediate	TCGA.44.6146.01B	63.1332
PSC_C1	P34T	intermediate	TCGA.49.4488.01A	32.9136
PSC_C1	P34T	intermediate	TCGA.44.6775.01C	80.6907
PSC_C1	P34T	intermediate	TCGA.78.7539.01A	32.9243
PSC_C1	P34T	intermediate	TCGA.91.7771.01A	45.7984
PSC_C1	P34T	intermediate	TCGA.55.7281.01A	48.3681
PSC_C1	P34T	intermediate	TCGA.78.7537.01A	44.79
PSC_C1	P34T	intermediate	TCGA.86.6562.01A	45.849
PSC_C1	P34T	intermediate	TCGA.67.6215.01A	37.1149
PSC_C1	P34T	intermediate	TCGA.44.6146.01A	45.2829
PSC_C1	P34T	intermediate	TCGA.38.6178.01A	49.7497
PSC_C1	P34T	intermediate	TCGA.44.6147.01A	50.9336
PSC_C1	P34T	intermediate	TCGA.75.6205.01A	69.6884
PSC_C1	P34T	intermediate	TCGA.73.7499.01A	48.1288
PSC_C1	P34T	intermediate	TCGA.05.4433.01A	45.8529
PSC_C1	P34T	intermediate	TCGA.44.6146.01A.1	43.6219
PSC_C1	P34T	intermediate	TCGA.05.5715.01A	30.5628
PSC_C1	P34T	intermediate	TCGA.99.7458.01A	64.6686
PSC_C1	P34T	intermediate	TCGA.50.5049.01A	76.5721
PSC_C1	P34T	intermediate	TCGA.55.6985.01A	64.1538
PSC_C1	P34T	intermediate	TCGA.75.6211.01A	45.1915
PSC_C1	P34T	intermediate	TCGA.75.5126.01A	67.4529
PSC_C1	P34T	intermediate	TCGA.05.4417.01A	48.9363
PSC_C1	P34T	intermediate	TCGA.44.6147.01A.1	50.0512
PSC_C1	P34T	intermediate	TCGA.95.7043.01A	14.9677
PSC_C1	P34T	intermediate	TCGA.55.6971.01A	73.1592
PSC_C1	P34T	intermediate	TCGA.50.5044.01A	73.7526
PSC_C1	P34T	intermediate	TCGA.53.7626.01A	66.7379
PSC_C1	P34T	intermediate	TCGA.44.7662.01A	58.0457
PSC_C1	P34T	intermediate	TCGA.55.6986.01A	49.1465
PSC_C1	P34T	intermediate	TCGA.44.6777.01A	68.3167
PSC_C1	P34T	intermediate	TCGA.78.7542.01A	50.2434
PSC_C1	P34T	intermediate	TCGA.69.7980.01A	33.1501
PSC_C1	P34T	intermediate	TCGA.55.6642.01A	56.0858
PSC_C1	P34T	intermediate	TCGA.69.7763.01A	55.9141
PSC_C1	P34T	intermediate	TCGA.44.6145.01A	73.4457
PSC_C1	P34T	intermediate	TCGA.50.5068.01A	69.0205
PSC_C1	P34T	intermediate	TCGA.55.6981.01A	66.6232
PSC_C1	P34T	intermediate	TCGA.86.7714.01A	46.9379
PSC_C1	P34T	intermediate	TCGA.95.7948.01A	27.8897
PSC_C1	P34T	intermediate	TCGA.69.7761.01A	64.5005
PSC_C1	P34T	intermediate	TCGA.55.6982.01A	51.9067
PSC_C1	P34T	intermediate	TCGA.91.6829.01A	42.4718
PSC_C1	P34T	intermediate	TCGA.53.7813.01A	61.3221
PSC_C1	P34T	intermediate	TCGA.64.5781.01A	60.7772
PSC_C1	P34T	intermediate	TCGA.78.7145.01A	36.7042
PSC_C1	P34T	intermediate	TCGA.91.6849.01A	53.2354
PSC_C1	P34T	intermediate	TCGA.50.7109.01A	48.1956
PSC_C1	P34T	intermediate	TCGA.05.4390.01A	27.6671
PSC_C1	P34T	intermediate	TCGA.44.6775.01A.1	59.4784
PSC_C1	P34T	intermediate	TCGA.44.7672.01A	61.0562
PSC_C1	P34T	intermediate	TCGA.55.7725.01A	50.2275
PSC_C1	P34T	intermediate	TCGA.78.7143.01A	34.6847
PSC_C1	P34T	intermediate	TCGA.50.5935.01A	43.0634
PSC_C1	P34T	intermediate	TCGA.91.6847.01A	13.8064
PSC_C1	P34T	intermediate	TCGA.44.6147.01B	72.1504
PSC_C1	P34T	intermediate	TCGA.71.6725.01A	40.6197
PSC_C1	P34T	intermediate	TCGA.67.6216.01A	49.3196
PSC_C1	P34T	intermediate	TCGA.55.6712.01A	54.8331
PSC_C1	P34T	intermediate	TCGA.55.7815.01A	60.9801
PSC_C1	P34T	intermediate	TCGA.97.7552.01A	72.4178
PSC_C1	P34T	intermediate	TCGA.05.4410.01A	44.8325
PSC_C1	P34T	intermediate	TCGA.86.6851.01A	50.3476
PSC_C1	P34T	intermediate	TCGA.50.5941.01A	69.2682
PSC_C1	P34T	intermediate	TCGA.49.6767.01A	48.9315
PSC_C1	P34T	intermediate	TCGA.80.5608.01A	46.2455
PSC_C1	P34T	intermediate	TCGA.78.7159.01A	40.1334
PSC_C1	P34T	intermediate	TCGA.50.6673.01A	62.1396
PSC_C1	P34T	intermediate	TCGA.55.6983.01A	64.5131
PSC_C1	P34T	intermediate	TCGA.50.6593.01A	60.2034
PSC_C1	P34T	intermediate	TCGA.75.5122.01A	65.4485
PSC_C1	P34T	intermediate	TCGA.55.7574.01A	68.8816
PSC_C1	P34T	intermediate	TCGA.44.6779.01A	49.6386
PSC_C1	P34T	intermediate	TCGA.80.5607.01A	43.0097
PSC_C1	P34T	low	TCGA.44.6774.01A	78.9392
PSC_C1	P34T	low	TCGA.55.6970.01A	68.4608
PSC_C1	P34T	low	TCGA.55.6979.01A	81.7289
PSC_C1	P34T	low	TCGA.75.6212.01A	78.2408
PSC_C1	P34T	low	TCGA.55.6980.01A	84.7705
PSC_C1	P34T	low	TCGA.55.7728.01A	72.2904
PSC_C1	P34T	low	TCGA.75.7030.01A	84.6852
PSC_C1	P34T	low	TCGA.75.6214.01A	51.5521
PSC_C1	P34T	low	TCGA.91.6840.01A	56.0172
PSC_C1	P34T	low	TCGA.75.6203.01A	80.5156
PSC_C1	P34T	low	TCGA.05.4384.01A	66.8447
PSC_C1	P34T	low	TCGA.55.7573.01A	74.6715
PSC_C1	P34T	low	TCGA.49.6744.01A	77.1443
PSC_C1	P34T	low	TCGA.78.7160.01A	85.3434
PSC_C1	P34T	low	TCGA.05.5420.01A	89.5044
PSC_C1	P34T	low	TCGA.05.5423.01A	53.5078
PSC_C1	P34T	low	TCGA.75.7031.01A	63.3586
PSC_C1	P34T	low	TCGA.69.7764.01A	49.4962
PSC_C1	P34T	low	TCGA.44.5645.01A	69.3913
PSC_C1	P34T	low	TCGA.44.5645.01B	78.6536
PSC_C1	P34T	low	TCGA.44.5645.01A.1	68.8525
PSC_C1	P34T	low	TCGA.50.5944.01A	62.7786
PSC_C1	P34T	low	TCGA.50.5936.01A	61.8187
PSC_C1	P34T	low	TCGA.97.7553.01A	82.6808
PSC_C1	P34T	low	TCGA.49.4490.01A	73.5456
PSC_C1	P34T	low	TCGA.97.7941.01A	62.6846
PSC_C1	P34T	low	TCGA.78.7150.01A	64.1032
PSC_C1	P34T	low	TCGA.64.5774.01A	40.8466
PSC_C1	P34T	low	TCGA.78.7162.01A	78.5152
PSC_C1	P34T	low	TCGA.44.7671.01A	52.7516
PSC_C1	P34T	low	TCGA.64.1679.01A	76.448
PSC_C1	P34T	low	TCGA.50.5055.01A	87.9808
PSC_C1	P34T	low	TCGA.50.5942.01A	59.7486
PSC_C1	P34T	low	TCGA.75.7027.01A	46.8922
PSC_C1	P34T	low	TCGA.50.5939.01A	75.7686
PSC_C1	P34T	low	TCGA.55.7726.01A	69.8438
PSC_C1	P34T	low	TCGA.78.7163.01A	63.7819
PSC_C1	P34T	low	TCGA.78.7166.01A	68.3099
PSC_C1	P34T	low	TCGA.93.7348.01A	73.197
PSC_C1	P34T	low	TCGA.95.7947.01A	39.9056
PSC_C1	P34T	low	TCGA.75.7025.01A	66.588
PSC_C1	P34T	low	TCGA.50.6595.01A	83.3828
PSC_C1	P34T	low	TCGA.49.6742.01A	64.591
PSC_C1	P34T	low	TCGA.78.7167.01A	26.2521
PSC_C1	P34T	low	TCGA.64.1681.01A	69.7227
PSC_C1	P34T	low	TCGA.55.7724.01A	79.5734
PSC_C1	P34T	low	TCGA.55.6543.01A	62.1037
PSC_C1	P34T	low	TCGA.97.7938.01A	62.5202
PSC_C1	P34T	low	TCGA.38.4631.01A	59.2284
PSC_C1	P34T	low	TCGA.75.5147.01A	58.5692
PSC_C1	P34T	low	TCGA.86.7713.01A	46.257
PSC_C1	P34T	low	TCGA.05.4415.01A	53.262
PSC_C1	P34T	low	TCGA.69.7760.01A	35.3916
PSC_C1	P34T	low	TCGA.44.6776.01A	58.5702
PSC_C1	P34T	low	TCGA.97.7546.01A	74.772
PSC_C1	P34T	low	TCGA.05.4424.01A	75.741
PSC_C1	P34T	low	TCGA.55.6972.01A	50.414
PSC_C1	P34T	low	TCGA.75.5146.01A	67.073
PSC_C1	P34T	low	TCGA.64.5778.01A	60.4742
PSC_C1	P34T	low	TCGA.50.5072.01A	76.6053
PSC_C1	P34T	low	TCGA.67.6217.01A	66.8952
PSC_C1	P34T	low	TCGA.73.7498.01A	68.8204
PSC_C1	P34T	low	TCGA.91.6835.01A	71.3367
PSC_C1	P34T	low	TCGA.78.7149.01A	44.6184
PSC_C1	P34T	low	TCGA.78.7155.01A	39.3521
PSC_C1	P34T	low	TCGA.44.7670.01A	39.6799
PSC_C1	P34T	low	TCGA.49.4514.01A	78.7371
PSC_C1	P34T	low	TCGA.49.4512.01A	65.7432
PSC_C1	P34T	low	TCGA.49.4487.01A	81.9488
PSC_C1	P34T	low	TCGA.50.5931.01A	49.2259
PSC_C1	P34T	low	TCGA.78.7148.01A	69.2252
PSC_C1	P34T	low	TCGA.78.7536.01A	32.8111
PSC_C1	P34T	low	TCGA.50.5932.01A	44.0306
PSC_C1	P34T	low	TCGA.78.7156.01A	51.9226
PSC_C1	P34T	low	TCGA.93.7347.01A	77.8133
PSC_C1	P34T	low	TCGA.78.7633.01A	47.5016
PSC_C1	P35T	high	TCGA.55.7914.01A	38.2006
PSC_C1	P35T	high	TCGA.78.7540.01A	39.6473
PSC_C1	P35T	high	TCGA.75.6207.01A	15.1165
PSC_C1	P35T	high	TCGA.50.5933.01A	48.097
PSC_C1	P35T	high	TCGA.38.4632.01A	42.5917
PSC_C1	P35T	high	TCGA.44.7659.01A	37.2194
PSC_C1	P35T	high	TCGA.05.4396.01A	14.3085
PSC_C1	P35T	high	TCGA.78.7147.01A	25.6113
PSC_C1	P35T	high	TCGA.55.7727.01A	40.8622
PSC_C1	P35T	high	TCGA.95.7567.01A	19.8699
PSC_C1	P35T	high	TCGA.55.7283.01A	23.8402
PSC_C1	P35T	high	TCGA.73.4676.01A	33.0047
PSC_C1	P35T	high	TCGA.91.6828.01A	38.025
PSC_C1	P35T	high	TCGA.78.7154.01A	23.3003
PSC_C1	P35T	high	TCGA.50.5051.01A	35.2126
PSC_C1	P35T	high	TCGA.55.7576.01A	27.4706
PSC_C1	P35T	high	TCGA.05.5429.01A	32.336
PSC_C1	P35T	high	TCGA.49.6745.01A	51.2674
PSC_C1	P35T	high	TCGA.49.6761.01A	48.7549
PSC_C1	P35T	high	TCGA.55.7903.01A	26.873
PSC_C1	P35T	high	TCGA.05.4425.01A	31.3318
PSC_C1	P35T	high	TCGA.55.7911.01A	53.9532
PSC_C1	P35T	high	TCGA.50.6597.01A	38.6255
PSC_C1	P35T	high	TCGA.05.4405.01A	41.3925
PSC_C1	P35T	high	TCGA.73.4658.01A	59.0006
PSC_C1	P35T	high	TCGA.69.7765.01A	51.5915
PSC_C1	P35T	high	TCGA.95.7039.01A	20.86
PSC_C1	P35T	high	TCGA.97.7937.01A	30.9364
PSC_C1	P35T	high	TCGA.05.5428.01A	21.7944
PSC_C1	P35T	high	TCGA.78.7158.01A	16.5815
PSC_C1	P35T	high	TCGA.78.7161.01A	8.13387
PSC_C1	P35T	high	TCGA.97.7554.01A	38.655
PSC_C1	P35T	high	TCGA.55.7907.01A	30.2263
PSC_C1	P35T	high	TCGA.78.7535.01A	32.368
PSC_C1	P35T	high	TCGA.78.7153.01A	16.0807
PSC_C1	P35T	high	TCGA.64.5775.01A	21.5551
PSC_C1	P35T	high	TCGA.78.7152.01A	49.3284
PSC_C1	P35T	intermediate	TCGA.44.6775.01A	66.969
PSC_C1	P35T	intermediate	TCGA.55.6978.01A	72.6341
PSC_C1	P35T	intermediate	TCGA.44.6146.01B	68.3598
PSC_C1	P35T	intermediate	TCGA.49.4488.01A	34.6771
PSC_C1	P35T	intermediate	TCGA.44.6775.01C	86.2179
PSC_C1	P35T	intermediate	TCGA.78.7539.01A	36.814
PSC_C1	P35T	intermediate	TCGA.91.7771.01A	51.6792
PSC_C1	P35T	intermediate	TCGA.55.7281.01A	53.5532
PSC_C1	P35T	intermediate	TCGA.78.7537.01A	49.2083
PSC_C1	P35T	intermediate	TCGA.86.6562.01A	48.1713
PSC_C1	P35T	intermediate	TCGA.67.6215.01A	42.5072
PSC_C1	P35T	intermediate	TCGA.44.6146.01A	50.8172
PSC_C1	P35T	intermediate	TCGA.38.6178.01A	55.6052
PSC_C1	P35T	intermediate	TCGA.44.6147.01A	56.1447
PSC_C1	P35T	intermediate	TCGA.75.6205.01A	74.112
PSC_C1	P35T	intermediate	TCGA.73.7499.01A	52.2398
PSC_C1	P35T	intermediate	TCGA.05.4433.01A	51.16
PSC_C1	P35T	intermediate	TCGA.44.6146.01A.1	48.3721
PSC_C1	P35T	intermediate	TCGA.05.5715.01A	35.99
PSC_C1	P35T	intermediate	TCGA.99.7458.01A	69.462
PSC_C1	P35T	intermediate	TCGA.50.5049.01A	79.8403
PSC_C1	P35T	intermediate	TCGA.55.6985.01A	70.5375
PSC_C1	P35T	intermediate	TCGA.75.6211.01A	48.1859
PSC_C1	P35T	intermediate	TCGA.75.5126.01A	72.9552
PSC_C1	P35T	intermediate	TCGA.05.4417.01A	52.3658
PSC_C1	P35T	intermediate	TCGA.44.6147.01A.1	56.0792
PSC_C1	P35T	intermediate	TCGA.95.7043.01A	15.9225
PSC_C1	P35T	intermediate	TCGA.55.6971.01A	77.3451
PSC_C1	P35T	intermediate	TCGA.50.5044.01A	79.2889
PSC_C1	P35T	intermediate	TCGA.53.7626.01A	71.7757
PSC_C1	P35T	intermediate	TCGA.44.7662.01A	61.7401
PSC_C1	P35T	intermediate	TCGA.55.6986.01A	56.1906
PSC_C1	P35T	intermediate	TCGA.44.6777.01A	72.7166
PSC_C1	P35T	intermediate	TCGA.78.7542.01A	52.1476
PSC_C1	P35T	intermediate	TCGA.69.7980.01A	35.2651
PSC_C1	P35T	intermediate	TCGA.55.6642.01A	59.4633
PSC_C1	P35T	intermediate	TCGA.69.7763.01A	61.0546
PSC_C1	P35T	intermediate	TCGA.44.6145.01A	75.3309
PSC_C1	P35T	intermediate	TCGA.50.5068.01A	74.0459
PSC_C1	P35T	intermediate	TCGA.55.6981.01A	70.3703
PSC_C1	P35T	intermediate	TCGA.86.7714.01A	53.5315
PSC_C1	P35T	intermediate	TCGA.95.7948.01A	32.7494
PSC_C1	P35T	intermediate	TCGA.69.7761.01A	69.4732
PSC_C1	P35T	intermediate	TCGA.55.6982.01A	56.9694
PSC_C1	P35T	intermediate	TCGA.91.6829.01A	45.179
PSC_C1	P35T	intermediate	TCGA.53.7813.01A	64.3683
PSC_C1	P35T	intermediate	TCGA.64.5781.01A	63.625
PSC_C1	P35T	intermediate	TCGA.78.7145.01A	37.1193
PSC_C1	P35T	intermediate	TCGA.91.6849.01A	55.3286
PSC_C1	P35T	intermediate	TCGA.50.7109.01A	52.2388
PSC_C1	P35T	intermediate	TCGA.05.4390.01A	30.6394
PSC_C1	P35T	intermediate	TCGA.44.6775.01A.1	67.3468
PSC_C1	P35T	intermediate	TCGA.44.7672.01A	66.4845
PSC_C1	P35T	intermediate	TCGA.55.7725.01A	56.391
PSC_C1	P35T	intermediate	TCGA.78.7143.01A	41.3395
PSC_C1	P35T	intermediate	TCGA.50.5935.01A	49.2549
PSC_C1	P35T	intermediate	TCGA.91.6847.01A	18.8851
PSC_C1	P35T	intermediate	TCGA.44.6147.01B	77.0065
PSC_C1	P35T	intermediate	TCGA.71.6725.01A	43.5053
PSC_C1	P35T	intermediate	TCGA.67.6216.01A	57.2216
PSC_C1	P35T	intermediate	TCGA.55.6712.01A	57.7204
PSC_C1	P35T	intermediate	TCGA.55.7815.01A	64.5082
PSC_C1	P35T	intermediate	TCGA.97.7552.01A	78.7562
PSC_C1	P35T	intermediate	TCGA.05.4410.01A	49.9076
PSC_C1	P35T	intermediate	TCGA.86.6851.01A	54.5506
PSC_C1	P35T	intermediate	TCGA.50.5941.01A	73.0272
PSC_C1	P35T	intermediate	TCGA.49.6767.01A	51.4188
PSC_C1	P35T	intermediate	TCGA.80.5608.01A	50.3662
PSC_C1	P35T	intermediate	TCGA.78.7159.01A	42.7408
PSC_C1	P35T	intermediate	TCGA.50.6673.01A	63.7307
PSC_C1	P35T	intermediate	TCGA.55.6983.01A	68.2937
PSC_C1	P35T	intermediate	TCGA.50.6593.01A	64.5347
PSC_C1	P35T	intermediate	TCGA.75.5122.01A	69.8972
PSC_C1	P35T	intermediate	TCGA.55.7574.01A	74.4644
PSC_C1	P35T	intermediate	TCGA.44.6779.01A	52.0597
PSC_C1	P35T	intermediate	TCGA.80.5607.01A	49.4529
PSC_C1	P35T	low	TCGA.44.6774.01A	79.5907
PSC_C1	P35T	low	TCGA.55.6970.01A	68.8368
PSC_C1	P35T	low	TCGA.55.6979.01A	85.3974
PSC_C1	P35T	low	TCGA.75.6212.01A	80.8687
PSC_C1	P35T	low	TCGA.55.6980.01A	82.8085
PSC_C1	P35T	low	TCGA.55.7728.01A	75.8773
PSC_C1	P35T	low	TCGA.75.7030.01A	87.7597
PSC_C1	P35T	low	TCGA.75.6214.01A	53.2385
PSC_C1	P35T	low	TCGA.91.6840.01A	55.8414
PSC_C1	P35T	low	TCGA.75.6203.01A	80.0632
PSC_C1	P35T	low	TCGA.05.4384.01A	67.7656
PSC_C1	P35T	low	TCGA.55.7573.01A	78.1632
PSC_C1	P35T	low	TCGA.49.6744.01A	81.3471
PSC_C1	P35T	low	TCGA.78.7160.01A	85.9358
PSC_C1	P35T	low	TCGA.05.5420.01A	85.7927
PSC_C1	P35T	low	TCGA.05.5423.01A	56.4327
PSC_C1	P35T	low	TCGA.75.7031.01A	58.8743
PSC_C1	P35T	low	TCGA.69.7764.01A	51.9029
PSC_C1	P35T	low	TCGA.44.5645.01A	71.7387
PSC_C1	P35T	low	TCGA.44.5645.01B	82.4638
PSC_C1	P35T	low	TCGA.44.5645.01A.1	73.7335
PSC_C1	P35T	low	TCGA.50.5944.01A	61.3432
PSC_C1	P35T	low	TCGA.50.5936.01A	60.5051
PSC_C1	P35T	low	TCGA.97.7553.01A	84.7944
PSC_C1	P35T	low	TCGA.49.4490.01A	72.3825
PSC_C1	P35T	low	TCGA.97.7941.01A	69.176
PSC_C1	P35T	low	TCGA.78.7150.01A	58.8596
PSC_C1	P35T	low	TCGA.64.5774.01A	40.0319
PSC_C1	P35T	low	TCGA.78.7162.01A	77.8058
PSC_C1	P35T	low	TCGA.44.7671.01A	52.5303
PSC_C1	P35T	low	TCGA.64.1679.01A	74.7368
PSC_C1	P35T	low	TCGA.50.5055.01A	92.8832
PSC_C1	P35T	low	TCGA.50.5942.01A	63.9221
PSC_C1	P35T	low	TCGA.75.7027.01A	47.2154
PSC_C1	P35T	low	TCGA.50.5939.01A	75.1639
PSC_C1	P35T	low	TCGA.55.7726.01A	74.3556
PSC_C1	P35T	low	TCGA.78.7163.01A	67.6959
PSC_C1	P35T	low	TCGA.78.7166.01A	65.7248
PSC_C1	P35T	low	TCGA.93.7348.01A	80.0627
PSC_C1	P35T	low	TCGA.95.7947.01A	43.9292
PSC_C1	P35T	low	TCGA.75.7025.01A	72.4583
PSC_C1	P35T	low	TCGA.50.6595.01A	87.4974
PSC_C1	P35T	low	TCGA.49.6742.01A	58.8705
PSC_C1	P35T	low	TCGA.78.7167.01A	26.9438
PSC_C1	P35T	low	TCGA.64.1681.01A	68.6645
PSC_C1	P35T	low	TCGA.55.7724.01A	85.357
PSC_C1	P35T	low	TCGA.55.6543.01A	66.1526
PSC_C1	P35T	low	TCGA.97.7938.01A	67.077
PSC_C1	P35T	low	TCGA.38.4631.01A	55.5943
PSC_C1	P35T	low	TCGA.75.5147.01A	60.9402
PSC_C1	P35T	low	TCGA.86.7713.01A	45.7872
PSC_C1	P35T	low	TCGA.05.4415.01A	50.3309
PSC_C1	P35T	low	TCGA.69.7760.01A	41.0785
PSC_C1	P35T	low	TCGA.44.6776.01A	57.3921
PSC_C1	P35T	low	TCGA.97.7546.01A	77.2399
PSC_C1	P35T	low	TCGA.05.4424.01A	74.5343
PSC_C1	P35T	low	TCGA.55.6972.01A	46.866
PSC_C1	P35T	low	TCGA.75.5146.01A	67.3956
PSC_C1	P35T	low	TCGA.64.5778.01A	62.2751
PSC_C1	P35T	low	TCGA.50.5072.01A	74.5932
PSC_C1	P35T	low	TCGA.67.6217.01A	70.3021
PSC_C1	P35T	low	TCGA.73.7498.01A	66.6565
PSC_C1	P35T	low	TCGA.91.6835.01A	75.8555
PSC_C1	P35T	low	TCGA.78.7149.01A	43.2071
PSC_C1	P35T	low	TCGA.78.7155.01A	35.5676
PSC_C1	P35T	low	TCGA.44.7670.01A	40.5601
PSC_C1	P35T	low	TCGA.49.4514.01A	80.0551
PSC_C1	P35T	low	TCGA.49.4512.01A	70.1246
PSC_C1	P35T	low	TCGA.49.4487.01A	83.9183
PSC_C1	P35T	low	TCGA.50.5931.01A	50.3707
PSC_C1	P35T	low	TCGA.78.7148.01A	65.0941
PSC_C1	P35T	low	TCGA.78.7536.01A	32.2434
PSC_C1	P35T	low	TCGA.50.5932.01A	43.478
PSC_C1	P35T	low	TCGA.78.7156.01A	49.348
PSC_C1	P35T	low	TCGA.93.7347.01A	83.3087
PSC_C1	P35T	low	TCGA.78.7633.01A	45.7807
PSC_C1	P10T	high	TCGA.55.7914.01A	39.927
PSC_C1	P10T	high	TCGA.78.7540.01A	42.0946
PSC_C1	P10T	high	TCGA.75.6207.01A	19.0557
PSC_C1	P10T	high	TCGA.50.5933.01A	50.3118
PSC_C1	P10T	high	TCGA.38.4632.01A	44.9333
PSC_C1	P10T	high	TCGA.44.7659.01A	37.066
PSC_C1	P10T	high	TCGA.05.4396.01A	21.251
PSC_C1	P10T	high	TCGA.78.7147.01A	33.2432
PSC_C1	P10T	high	TCGA.55.7727.01A	44.123
PSC_C1	P10T	high	TCGA.95.7567.01A	22.2448
PSC_C1	P10T	high	TCGA.55.7283.01A	26.5263
PSC_C1	P10T	high	TCGA.73.4676.01A	36.387
PSC_C1	P10T	high	TCGA.91.6828.01A	42.2577
PSC_C1	P10T	high	TCGA.78.7154.01A	27.2518
PSC_C1	P10T	high	TCGA.50.5051.01A	42.1423
PSC_C1	P10T	high	TCGA.55.7576.01A	30.4932
PSC_C1	P10T	high	TCGA.05.5429.01A	36.2863
PSC_C1	P10T	high	TCGA.49.6745.01A	48.8247
PSC_C1	P10T	high	TCGA.49.6761.01A	50.4729
PSC_C1	P10T	high	TCGA.55.7903.01A	27.1514
PSC_C1	P10T	high	TCGA.05.4425.01A	31.1676
PSC_C1	P10T	high	TCGA.55.7911.01A	54.1403
PSC_C1	P10T	high	TCGA.50.6597.01A	39.6585
PSC_C1	P10T	high	TCGA.05.4405.01A	42.6804
PSC_C1	P10T	high	TCGA.73.4658.01A	58.359
PSC_C1	P10T	high	TCGA.69.7765.01A	52.1826
PSC_C1	P10T	high	TCGA.95.7039.01A	26.831
PSC_C1	P10T	high	TCGA.97.7937.01A	37.9642
PSC_C1	P10T	high	TCGA.05.5428.01A	26.9035
PSC_C1	P10T	high	TCGA.78.7158.01A	20.1873
PSC_C1	P10T	high	TCGA.78.7161.01A	15.4718
PSC_C1	P10T	high	TCGA.97.7554.01A	42.2351
PSC_C1	P10T	high	TCGA.55.7907.01A	33.5755
PSC_C1	P10T	high	TCGA.78.7535.01A	33.9957
PSC_C1	P10T	high	TCGA.78.7153.01A	18.193
PSC_C1	P10T	high	TCGA.64.5775.01A	24.5417
PSC_C1	P10T	high	TCGA.78.7152.01A	52.3458
PSC_C1	P10T	intermediate	TCGA.44.6775.01A	66.174
PSC_C1	P10T	intermediate	TCGA.55.6978.01A	71.3679
PSC_C1	P10T	intermediate	TCGA.44.6146.01B	70.0359
PSC_C1	P10T	intermediate	TCGA.49.4488.01A	40.7502
PSC_C1	P10T	intermediate	TCGA.44.6775.01C	86.6088
PSC_C1	P10T	intermediate	TCGA.78.7539.01A	41.7764
PSC_C1	P10T	intermediate	TCGA.91.7771.01A	53.8477
PSC_C1	P10T	intermediate	TCGA.55.7281.01A	55.8969
PSC_C1	P10T	intermediate	TCGA.78.7537.01A	49.3212
PSC_C1	P10T	intermediate	TCGA.86.6562.01A	53.3816
PSC_C1	P10T	intermediate	TCGA.67.6215.01A	43.7853
PSC_C1	P10T	intermediate	TCGA.44.6146.01A	52.649
PSC_C1	P10T	intermediate	TCGA.38.6178.01A	58.6793
PSC_C1	P10T	intermediate	TCGA.44.6147.01A	60.9781
PSC_C1	P10T	intermediate	TCGA.75.6205.01A	71.8219
PSC_C1	P10T	intermediate	TCGA.73.7499.01A	58.5959
PSC_C1	P10T	intermediate	TCGA.05.4433.01A	52.9546
PSC_C1	P10T	intermediate	TCGA.44.6146.01A.1	49.7866
PSC_C1	P10T	intermediate	TCGA.05.5715.01A	39.254
PSC_C1	P10T	intermediate	TCGA.99.7458.01A	68.6186
PSC_C1	P10T	intermediate	TCGA.50.5049.01A	81.7282
PSC_C1	P10T	intermediate	TCGA.55.6985.01A	70.8062
PSC_C1	P10T	intermediate	TCGA.75.6211.01A	54.0138
PSC_C1	P10T	intermediate	TCGA.75.5126.01A	69.8279
PSC_C1	P10T	intermediate	TCGA.05.4417.01A	55.1338
PSC_C1	P10T	intermediate	TCGA.44.6147.01A.1	60.8955
PSC_C1	P10T	intermediate	TCGA.95.7043.01A	23.4314
PSC_C1	P10T	intermediate	TCGA.55.6971.01A	75.8347
PSC_C1	P10T	intermediate	TCGA.50.5044.01A	76.7886
PSC_C1	P10T	intermediate	TCGA.53.7626.01A	72.7691
PSC_C1	P10T	intermediate	TCGA.44.7662.01A	63.4274
PSC_C1	P10T	intermediate	TCGA.55.6986.01A	54.8483
PSC_C1	P10T	intermediate	TCGA.44.6777.01A	71.7807
PSC_C1	P10T	intermediate	TCGA.78.7542.01A	53.3031
PSC_C1	P10T	intermediate	TCGA.69.7980.01A	42.8377
PSC_C1	P10T	intermediate	TCGA.55.6642.01A	65.8954
PSC_C1	P10T	intermediate	TCGA.69.7763.01A	61.9219
PSC_C1	P10T	intermediate	TCGA.44.6145.01A	75.2592
PSC_C1	P10T	intermediate	TCGA.50.5068.01A	72.6992
PSC_C1	P10T	intermediate	TCGA.55.6981.01A	72.296
PSC_C1	P10T	intermediate	TCGA.86.7714.01A	51.9861
PSC_C1	P10T	intermediate	TCGA.95.7948.01A	35.6925
PSC_C1	P10T	intermediate	TCGA.69.7761.01A	69.3463
PSC_C1	P10T	intermediate	TCGA.55.6982.01A	58.1119
PSC_C1	P10T	intermediate	TCGA.91.6829.01A	51.2271
PSC_C1	P10T	intermediate	TCGA.53.7813.01A	68.5611
PSC_C1	P10T	intermediate	TCGA.64.5781.01A	65.9961
PSC_C1	P10T	intermediate	TCGA.78.7145.01A	44.7085
PSC_C1	P10T	intermediate	TCGA.91.6849.01A	57.3809
PSC_C1	P10T	intermediate	TCGA.50.7109.01A	58.7293
PSC_C1	P10T	intermediate	TCGA.05.4390.01A	35.902
PSC_C1	P10T	intermediate	TCGA.44.6775.01A.1	66.5411
PSC_C1	P10T	intermediate	TCGA.44.7672.01A	65.3754
PSC_C1	P10T	intermediate	TCGA.55.7725.01A	57.9826
PSC_C1	P10T	intermediate	TCGA.78.7143.01A	44.2426
PSC_C1	P10T	intermediate	TCGA.50.5935.01A	50.4002
PSC_C1	P10T	intermediate	TCGA.91.6847.01A	24.3463
PSC_C1	P10T	intermediate	TCGA.44.6147.01B	81.8072
PSC_C1	P10T	intermediate	TCGA.71.6725.01A	49.6983
PSC_C1	P10T	intermediate	TCGA.67.6216.01A	55.4319
PSC_C1	P10T	intermediate	TCGA.55.6712.01A	59.6051
PSC_C1	P10T	intermediate	TCGA.55.7815.01A	65.279
PSC_C1	P10T	intermediate	TCGA.97.7552.01A	75.2611
PSC_C1	P10T	intermediate	TCGA.05.4410.01A	52.6965
PSC_C1	P10T	intermediate	TCGA.86.6851.01A	59.0444
PSC_C1	P10T	intermediate	TCGA.50.5941.01A	72.7007
PSC_C1	P10T	intermediate	TCGA.49.6767.01A	53.1142
PSC_C1	P10T	intermediate	TCGA.80.5608.01A	53.2656
PSC_C1	P10T	intermediate	TCGA.78.7159.01A	47.4087
PSC_C1	P10T	intermediate	TCGA.50.6673.01A	67.4334
PSC_C1	P10T	intermediate	TCGA.55.6983.01A	69.0567
PSC_C1	P10T	intermediate	TCGA.50.6593.01A	64.9136
PSC_C1	P10T	intermediate	TCGA.75.5122.01A	67.9851
PSC_C1	P10T	intermediate	TCGA.55.7574.01A	74.3948
PSC_C1	P10T	intermediate	TCGA.44.6779.01A	53.5565
PSC_C1	P10T	intermediate	TCGA.80.5607.01A	49.4689
PSC_C1	P10T	low	TCGA.44.6774.01A	82.9872
PSC_C1	P10T	low	TCGA.55.6970.01A	73.922
PSC_C1	P10T	low	TCGA.55.6979.01A	83.5809
PSC_C1	P10T	low	TCGA.75.6212.01A	77.3776
PSC_C1	P10T	low	TCGA.55.6980.01A	87.0374
PSC_C1	P10T	low	TCGA.55.7728.01A	75.645
PSC_C1	P10T	low	TCGA.75.7030.01A	86.88
PSC_C1	P10T	low	TCGA.75.6214.01A	59.1579
PSC_C1	P10T	low	TCGA.91.6840.01A	63.863
PSC_C1	P10T	low	TCGA.75.6203.01A	75.3993
PSC_C1	P10T	low	TCGA.05.4384.01A	71.3294
PSC_C1	P10T	low	TCGA.55.7573.01A	76.5158
PSC_C1	P10T	low	TCGA.49.6744.01A	82.1021
PSC_C1	P10T	low	TCGA.78.7160.01A	86.47
PSC_C1	P10T	low	TCGA.05.5420.01A	86.3398
PSC_C1	P10T	low	TCGA.05.5423.01A	61.4522
PSC_C1	P10T	low	TCGA.75.7031.01A	69.1141
PSC_C1	P10T	low	TCGA.69.7764.01A	61.2156
PSC_C1	P10T	low	TCGA.44.5645.01A	72.9519
PSC_C1	P10T	low	TCGA.44.5645.01B	82.2557
PSC_C1	P10T	low	TCGA.44.5645.01A.1	74.5596
PSC_C1	P10T	low	TCGA.50.5944.01A	68.6948
PSC_C1	P10T	low	TCGA.50.5936.01A	66.9615
PSC_C1	P10T	low	TCGA.97.7553.01A	82.1685
PSC_C1	P10T	low	TCGA.49.4490.01A	83.7978
PSC_C1	P10T	low	TCGA.97.7941.01A	69.8798
PSC_C1	P10T	low	TCGA.78.7150.01A	65.24
PSC_C1	P10T	low	TCGA.64.5774.01A	47.705
PSC_C1	P10T	low	TCGA.78.7162.01A	81.0886
PSC_C1	P10T	low	TCGA.44.7671.01A	59.3374
PSC_C1	P10T	low	TCGA.64.1679.01A	78.3425
PSC_C1	P10T	low	TCGA.50.5055.01A	86.8162
PSC_C1	P10T	low	TCGA.50.5942.01A	63.9228
PSC_C1	P10T	low	TCGA.75.7027.01A	53.5718
PSC_C1	P10T	low	TCGA.50.5939.01A	76.5704
PSC_C1	P10T	low	TCGA.55.7726.01A	77.7476
PSC_C1	P10T	low	TCGA.78.7163.01A	68.7852
PSC_C1	P10T	low	TCGA.78.7166.01A	72.0455
PSC_C1	P10T	low	TCGA.93.7348.01A	80.7055
PSC_C1	P10T	low	TCGA.95.7947.01A	51.0851
PSC_C1	P10T	low	TCGA.75.7025.01A	76.2786
PSC_C1	P10T	low	TCGA.50.6595.01A	80.9205
PSC_C1	P10T	low	TCGA.49.6742.01A	65.8397
PSC_C1	P10T	low	TCGA.78.7167.01A	36.5239
PSC_C1	P10T	low	TCGA.64.1681.01A	75.0211
PSC_C1	P10T	low	TCGA.55.7724.01A	86.1799
PSC_C1	P10T	low	TCGA.55.6543.01A	64.7714
PSC_C1	P10T	low	TCGA.97.7938.01A	69.0949
PSC_C1	P10T	low	TCGA.38.4631.01A	62.4869
PSC_C1	P10T	low	TCGA.75.5147.01A	69.787
PSC_C1	P10T	low	TCGA.86.7713.01A	51.8571
PSC_C1	P10T	low	TCGA.05.4415.01A	55.3185
PSC_C1	P10T	low	TCGA.69.7760.01A	45.391
PSC_C1	P10T	low	TCGA.44.6776.01A	66.2727
PSC_C1	P10T	low	TCGA.97.7546.01A	81.2289
PSC_C1	P10T	low	TCGA.05.4424.01A	79.8631
PSC_C1	P10T	low	TCGA.55.6972.01A	56.883
PSC_C1	P10T	low	TCGA.75.5146.01A	73.8872
PSC_C1	P10T	low	TCGA.64.5778.01A	68.5227
PSC_C1	P10T	low	TCGA.50.5072.01A	80.5327
PSC_C1	P10T	low	TCGA.67.6217.01A	73.5221
PSC_C1	P10T	low	TCGA.73.7498.01A	72.5517
PSC_C1	P10T	low	TCGA.91.6835.01A	76.6509
PSC_C1	P10T	low	TCGA.78.7149.01A	51.1084
PSC_C1	P10T	low	TCGA.78.7155.01A	43.728
PSC_C1	P10T	low	TCGA.44.7670.01A	48.5306
PSC_C1	P10T	low	TCGA.49.4514.01A	81.4152
PSC_C1	P10T	low	TCGA.49.4512.01A	71.7531
PSC_C1	P10T	low	TCGA.49.4487.01A	87.011
PSC_C1	P10T	low	TCGA.50.5931.01A	58.8695
PSC_C1	P10T	low	TCGA.78.7148.01A	72.918
PSC_C1	P10T	low	TCGA.78.7536.01A	39.5188
PSC_C1	P10T	low	TCGA.50.5932.01A	51.1731
PSC_C1	P10T	low	TCGA.78.7156.01A	56.859
PSC_C1	P10T	low	TCGA.93.7347.01A	78.0017
PSC_C1	P10T	low	TCGA.78.7633.01A	53.0978
PSC_C1	P11T	high	TCGA.55.7914.01A	35.1849
PSC_C1	P11T	high	TCGA.78.7540.01A	40.5578
PSC_C1	P11T	high	TCGA.75.6207.01A	23.3333
PSC_C1	P11T	high	TCGA.50.5933.01A	53.1619
PSC_C1	P11T	high	TCGA.38.4632.01A	48.5173
PSC_C1	P11T	high	TCGA.44.7659.01A	31.9416
PSC_C1	P11T	high	TCGA.05.4396.01A	21.3181
PSC_C1	P11T	high	TCGA.78.7147.01A	28.556
PSC_C1	P11T	high	TCGA.55.7727.01A	43.0106
PSC_C1	P11T	high	TCGA.95.7567.01A	20.2188
PSC_C1	P11T	high	TCGA.55.7283.01A	21.5816
PSC_C1	P11T	high	TCGA.73.4676.01A	39.3193
PSC_C1	P11T	high	TCGA.91.6828.01A	44.1674
PSC_C1	P11T	high	TCGA.78.7154.01A	25.2455
PSC_C1	P11T	high	TCGA.50.5051.01A	42.8019
PSC_C1	P11T	high	TCGA.55.7576.01A	29.0731
PSC_C1	P11T	high	TCGA.05.5429.01A	34.428
PSC_C1	P11T	high	TCGA.49.6745.01A	45.8104
PSC_C1	P11T	high	TCGA.49.6761.01A	50.1783
PSC_C1	P11T	high	TCGA.55.7903.01A	24.7968
PSC_C1	P11T	high	TCGA.05.4425.01A	24.84
PSC_C1	P11T	high	TCGA.55.7911.01A	56.5122
PSC_C1	P11T	high	TCGA.50.6597.01A	37.1793
PSC_C1	P11T	high	TCGA.05.4405.01A	38.2559
PSC_C1	P11T	high	TCGA.73.4658.01A	58.3367
PSC_C1	P11T	high	TCGA.69.7765.01A	50.2287
PSC_C1	P11T	high	TCGA.95.7039.01A	30.2947
PSC_C1	P11T	high	TCGA.97.7937.01A	42.3658
PSC_C1	P11T	high	TCGA.05.5428.01A	31.1429
PSC_C1	P11T	high	TCGA.78.7158.01A	14.7326
PSC_C1	P11T	high	TCGA.78.7161.01A	12.2603
PSC_C1	P11T	high	TCGA.97.7554.01A	43.6584
PSC_C1	P11T	high	TCGA.55.7907.01A	33.9486
PSC_C1	P11T	high	TCGA.78.7535.01A	33.637
PSC_C1	P11T	high	TCGA.78.7153.01A	12.6967
PSC_C1	P11T	high	TCGA.64.5775.01A	30.0057
PSC_C1	P11T	high	TCGA.78.7152.01A	53.3245
PSC_C1	P11T	intermediate	TCGA.44.6775.01A	63.6572
PSC_C1	P11T	intermediate	TCGA.55.6978.01A	74.192
PSC_C1	P11T	intermediate	TCGA.44.6146.01B	64.9445
PSC_C1	P11T	intermediate	TCGA.49.4488.01A	48.0951
PSC_C1	P11T	intermediate	TCGA.44.6775.01C	85.3689
PSC_C1	P11T	intermediate	TCGA.78.7539.01A	40.1679
PSC_C1	P11T	intermediate	TCGA.91.7771.01A	46.0923
PSC_C1	P11T	intermediate	TCGA.55.7281.01A	57.7636
PSC_C1	P11T	intermediate	TCGA.78.7537.01A	41.1986
PSC_C1	P11T	intermediate	TCGA.86.6562.01A	54.2519
PSC_C1	P11T	intermediate	TCGA.67.6215.01A	41.5509
PSC_C1	P11T	intermediate	TCGA.44.6146.01A	48.6352
PSC_C1	P11T	intermediate	TCGA.38.6178.01A	54.1062
PSC_C1	P11T	intermediate	TCGA.44.6147.01A	57.8759
PSC_C1	P11T	intermediate	TCGA.75.6205.01A	72.7539
PSC_C1	P11T	intermediate	TCGA.73.7499.01A	53.4757
PSC_C1	P11T	intermediate	TCGA.05.4433.01A	52.1005
PSC_C1	P11T	intermediate	TCGA.44.6146.01A.1	45.4068
PSC_C1	P11T	intermediate	TCGA.05.5715.01A	28.7619
PSC_C1	P11T	intermediate	TCGA.99.7458.01A	65.5125
PSC_C1	P11T	intermediate	TCGA.50.5049.01A	85.1706
PSC_C1	P11T	intermediate	TCGA.55.6985.01A	67.1155
PSC_C1	P11T	intermediate	TCGA.75.6211.01A	58.2009
PSC_C1	P11T	intermediate	TCGA.75.5126.01A	66.616
PSC_C1	P11T	intermediate	TCGA.05.4417.01A	56.0352
PSC_C1	P11T	intermediate	TCGA.44.6147.01A.1	58.3697
PSC_C1	P11T	intermediate	TCGA.95.7043.01A	19.4736
PSC_C1	P11T	intermediate	TCGA.55.6971.01A	75.6702
PSC_C1	P11T	intermediate	TCGA.50.5044.01A	70.6012
PSC_C1	P11T	intermediate	TCGA.53.7626.01A	70.8268
PSC_C1	P11T	intermediate	TCGA.44.7662.01A	70.2883
PSC_C1	P11T	intermediate	TCGA.55.6986.01A	46.2435
PSC_C1	P11T	intermediate	TCGA.44.6777.01A	75.2879
PSC_C1	P11T	intermediate	TCGA.78.7542.01A	62.7682
PSC_C1	P11T	intermediate	TCGA.69.7980.01A	39.6333
PSC_C1	P11T	intermediate	TCGA.55.6642.01A	68.2229
PSC_C1	P11T	intermediate	TCGA.69.7763.01A	56.4675
PSC_C1	P11T	intermediate	TCGA.44.6145.01A	80.2279
PSC_C1	P11T	intermediate	TCGA.50.5068.01A	71.6427
PSC_C1	P11T	intermediate	TCGA.55.6981.01A	75.0133
PSC_C1	P11T	intermediate	TCGA.86.7714.01A	43.5999
PSC_C1	P11T	intermediate	TCGA.95.7948.01A	28.2113
PSC_C1	P11T	intermediate	TCGA.69.7761.01A	73.7048
PSC_C1	P11T	intermediate	TCGA.55.6982.01A	56.2104
PSC_C1	P11T	intermediate	TCGA.91.6829.01A	50.9517
PSC_C1	P11T	intermediate	TCGA.53.7813.01A	70.3317
PSC_C1	P11T	intermediate	TCGA.64.5781.01A	70.0669
PSC_C1	P11T	intermediate	TCGA.78.7145.01A	47.2306
PSC_C1	P11T	intermediate	TCGA.91.6849.01A	53.3135
PSC_C1	P11T	intermediate	TCGA.50.7109.01A	59.8001
PSC_C1	P11T	intermediate	TCGA.05.4390.01A	38.3274
PSC_C1	P11T	intermediate	TCGA.44.6775.01A.1	64.36
PSC_C1	P11T	intermediate	TCGA.44.7672.01A	67.7971
PSC_C1	P11T	intermediate	TCGA.55.7725.01A	47.0268
PSC_C1	P11T	intermediate	TCGA.78.7143.01A	39.3987
PSC_C1	P11T	intermediate	TCGA.50.5935.01A	40.6162
PSC_C1	P11T	intermediate	TCGA.91.6847.01A	16.0563
PSC_C1	P11T	intermediate	TCGA.44.6147.01B	76.9475
PSC_C1	P11T	intermediate	TCGA.71.6725.01A	55.4849
PSC_C1	P11T	intermediate	TCGA.67.6216.01A	46.9811
PSC_C1	P11T	intermediate	TCGA.55.6712.01A	66.1423
PSC_C1	P11T	intermediate	TCGA.55.7815.01A	70.6832
PSC_C1	P11T	intermediate	TCGA.97.7552.01A	74.4358
PSC_C1	P11T	intermediate	TCGA.05.4410.01A	55.586
PSC_C1	P11T	intermediate	TCGA.86.6851.01A	62.9062
PSC_C1	P11T	intermediate	TCGA.50.5941.01A	71.1903
PSC_C1	P11T	intermediate	TCGA.49.6767.01A	59.5214
PSC_C1	P11T	intermediate	TCGA.80.5608.01A	54.1064
PSC_C1	P11T	intermediate	TCGA.78.7159.01A	49.8538
PSC_C1	P11T	intermediate	TCGA.50.6673.01A	68.0183
PSC_C1	P11T	intermediate	TCGA.55.6983.01A	62.8421
PSC_C1	P11T	intermediate	TCGA.50.6593.01A	67.9312
PSC_C1	P11T	intermediate	TCGA.75.5122.01A	71.5475
PSC_C1	P11T	intermediate	TCGA.55.7574.01A	73.3575
PSC_C1	P11T	intermediate	TCGA.44.6779.01A	59.5767
PSC_C1	P11T	intermediate	TCGA.80.5607.01A	41.5875
PSC_C1	P11T	low	TCGA.44.6774.01A	83.7794
PSC_C1	P11T	low	TCGA.55.6970.01A	74.2991
PSC_C1	P11T	low	TCGA.55.6979.01A	85.0997
PSC_C1	P11T	low	TCGA.75.6212.01A	71.7838
PSC_C1	P11T	low	TCGA.55.6980.01A	88.1652
PSC_C1	P11T	low	TCGA.55.7728.01A	73.6298
PSC_C1	P11T	low	TCGA.75.7030.01A	82.4428
PSC_C1	P11T	low	TCGA.75.6214.01A	61.3381
PSC_C1	P11T	low	TCGA.91.6840.01A	59.609
PSC_C1	P11T	low	TCGA.75.6203.01A	68.962
PSC_C1	P11T	low	TCGA.05.4384.01A	71.7414
PSC_C1	P11T	low	TCGA.55.7573.01A	68.6576
PSC_C1	P11T	low	TCGA.49.6744.01A	77.9651
PSC_C1	P11T	low	TCGA.78.7160.01A	87.7938
PSC_C1	P11T	low	TCGA.05.5420.01A	91.9873
PSC_C1	P11T	low	TCGA.05.5423.01A	60.3014
PSC_C1	P11T	low	TCGA.75.7031.01A	69.5983
PSC_C1	P11T	low	TCGA.69.7764.01A	53.9625
PSC_C1	P11T	low	TCGA.44.5645.01A	63.9363
PSC_C1	P11T	low	TCGA.44.5645.01B	73.0878
PSC_C1	P11T	low	TCGA.44.5645.01A.1	66.1214
PSC_C1	P11T	low	TCGA.50.5944.01A	63.7475
PSC_C1	P11T	low	TCGA.50.5936.01A	65.5599
PSC_C1	P11T	low	TCGA.97.7553.01A	81.8512
PSC_C1	P11T	low	TCGA.49.4490.01A	75.1288
PSC_C1	P11T	low	TCGA.97.7941.01A	58.0573
PSC_C1	P11T	low	TCGA.78.7150.01A	66.7181
PSC_C1	P11T	low	TCGA.64.5774.01A	51.3521
PSC_C1	P11T	low	TCGA.78.7162.01A	75.0442
PSC_C1	P11T	low	TCGA.44.7671.01A	59.9955
PSC_C1	P11T	low	TCGA.64.1679.01A	82.5151
PSC_C1	P11T	low	TCGA.50.5055.01A	86.4846
PSC_C1	P11T	low	TCGA.50.5942.01A	54.0177
PSC_C1	P11T	low	TCGA.75.7027.01A	55.0354
PSC_C1	P11T	low	TCGA.50.5939.01A	80.6629
PSC_C1	P11T	low	TCGA.55.7726.01A	78.3427
PSC_C1	P11T	low	TCGA.78.7163.01A	63.1085
PSC_C1	P11T	low	TCGA.78.7166.01A	77.5627
PSC_C1	P11T	low	TCGA.93.7348.01A	69.7147
PSC_C1	P11T	low	TCGA.95.7947.01A	43.6978
PSC_C1	P11T	low	TCGA.75.7025.01A	60.9173
PSC_C1	P11T	low	TCGA.50.6595.01A	82.1005
PSC_C1	P11T	low	TCGA.49.6742.01A	69.3419
PSC_C1	P11T	low	TCGA.78.7167.01A	35.8379
PSC_C1	P11T	low	TCGA.64.1681.01A	76.0938
PSC_C1	P11T	low	TCGA.55.7724.01A	79.7573
PSC_C1	P11T	low	TCGA.55.6543.01A	57.5546
PSC_C1	P11T	low	TCGA.97.7938.01A	61.1444
PSC_C1	P11T	low	TCGA.38.4631.01A	59.8968
PSC_C1	P11T	low	TCGA.75.5147.01A	62.2445
PSC_C1	P11T	low	TCGA.86.7713.01A	56.4224
PSC_C1	P11T	low	TCGA.05.4415.01A	57.6593
PSC_C1	P11T	low	TCGA.69.7760.01A	39.194
PSC_C1	P11T	low	TCGA.44.6776.01A	59.4816
PSC_C1	P11T	low	TCGA.97.7546.01A	70.7417
PSC_C1	P11T	low	TCGA.05.4424.01A	73.1325
PSC_C1	P11T	low	TCGA.55.6972.01A	49.5245
PSC_C1	P11T	low	TCGA.75.5146.01A	70.9216
PSC_C1	P11T	low	TCGA.64.5778.01A	71.2086
PSC_C1	P11T	low	TCGA.50.5072.01A	74.8184
PSC_C1	P11T	low	TCGA.67.6217.01A	71.5223
PSC_C1	P11T	low	TCGA.73.7498.01A	71.9966
PSC_C1	P11T	low	TCGA.91.6835.01A	72.6302
PSC_C1	P11T	low	TCGA.78.7149.01A	49.2767
PSC_C1	P11T	low	TCGA.78.7155.01A	47.564
PSC_C1	P11T	low	TCGA.44.7670.01A	35.445
PSC_C1	P11T	low	TCGA.49.4514.01A	86.1564
PSC_C1	P11T	low	TCGA.49.4512.01A	66.5508
PSC_C1	P11T	low	TCGA.49.4487.01A	83.0572
PSC_C1	P11T	low	TCGA.50.5931.01A	45.1144
PSC_C1	P11T	low	TCGA.78.7148.01A	73.7193
PSC_C1	P11T	low	TCGA.78.7536.01A	44.1205
PSC_C1	P11T	low	TCGA.50.5932.01A	53.47
PSC_C1	P11T	low	TCGA.78.7156.01A	54.8939
PSC_C1	P11T	low	TCGA.93.7347.01A	74.5587
PSC_C1	P11T	low	TCGA.78.7633.01A	50.3348
PSC_C1	P31T	high	TCGA.55.7914.01A	32.0984
PSC_C1	P31T	high	TCGA.78.7540.01A	32.5192
PSC_C1	P31T	high	TCGA.75.6207.01A	21.568
PSC_C1	P31T	high	TCGA.50.5933.01A	47.7563
PSC_C1	P31T	high	TCGA.38.4632.01A	42.8563
PSC_C1	P31T	high	TCGA.44.7659.01A	30.6103
PSC_C1	P31T	high	TCGA.05.4396.01A	20.6432
PSC_C1	P31T	high	TCGA.78.7147.01A	28.0281
PSC_C1	P31T	high	TCGA.55.7727.01A	38.9489
PSC_C1	P31T	high	TCGA.95.7567.01A	18.0855
PSC_C1	P31T	high	TCGA.55.7283.01A	20.5925
PSC_C1	P31T	high	TCGA.73.4676.01A	34.7469
PSC_C1	P31T	high	TCGA.91.6828.01A	39.5492
PSC_C1	P31T	high	TCGA.78.7154.01A	26.3455
PSC_C1	P31T	high	TCGA.50.5051.01A	38.9939
PSC_C1	P31T	high	TCGA.55.7576.01A	27.21
PSC_C1	P31T	high	TCGA.05.5429.01A	27.1336
PSC_C1	P31T	high	TCGA.49.6745.01A	42.1206
PSC_C1	P31T	high	TCGA.49.6761.01A	45.4572
PSC_C1	P31T	high	TCGA.55.7903.01A	23.4662
PSC_C1	P31T	high	TCGA.05.4425.01A	22.6911
PSC_C1	P31T	high	TCGA.55.7911.01A	51.3813
PSC_C1	P31T	high	TCGA.50.6597.01A	31.9222
PSC_C1	P31T	high	TCGA.05.4405.01A	35.5176
PSC_C1	P31T	high	TCGA.73.4658.01A	52.7227
PSC_C1	P31T	high	TCGA.69.7765.01A	44.9685
PSC_C1	P31T	high	TCGA.95.7039.01A	25.4758
PSC_C1	P31T	high	TCGA.97.7937.01A	34.0435
PSC_C1	P31T	high	TCGA.05.5428.01A	26.5307
PSC_C1	P31T	high	TCGA.78.7158.01A	11.659
PSC_C1	P31T	high	TCGA.78.7161.01A	12.089
PSC_C1	P31T	high	TCGA.97.7554.01A	40.1605
PSC_C1	P31T	high	TCGA.55.7907.01A	31.8336
PSC_C1	P31T	high	TCGA.78.7535.01A	25.1334
PSC_C1	P31T	high	TCGA.78.7153.01A	11.1832
PSC_C1	P31T	high	TCGA.64.5775.01A	26.1361
PSC_C1	P31T	high	TCGA.78.7152.01A	45.4322
PSC_C1	P31T	intermediate	TCGA.44.6775.01A	54.4378
PSC_C1	P31T	intermediate	TCGA.55.6978.01A	64.443
PSC_C1	P31T	intermediate	TCGA.44.6146.01B	50.8091
PSC_C1	P31T	intermediate	TCGA.49.4488.01A	41.2201
PSC_C1	P31T	intermediate	TCGA.44.6775.01C	71.1808
PSC_C1	P31T	intermediate	TCGA.78.7539.01A	35.2559
PSC_C1	P31T	intermediate	TCGA.91.7771.01A	44.6121
PSC_C1	P31T	intermediate	TCGA.55.7281.01A	47.7898
PSC_C1	P31T	intermediate	TCGA.78.7537.01A	34.9786
PSC_C1	P31T	intermediate	TCGA.86.6562.01A	46.8778
PSC_C1	P31T	intermediate	TCGA.67.6215.01A	32.9269
PSC_C1	P31T	intermediate	TCGA.44.6146.01A	36.9333
PSC_C1	P31T	intermediate	TCGA.38.6178.01A	46.6706
PSC_C1	P31T	intermediate	TCGA.44.6147.01A	52.8032
PSC_C1	P31T	intermediate	TCGA.75.6205.01A	64.7229
PSC_C1	P31T	intermediate	TCGA.73.7499.01A	51.4073
PSC_C1	P31T	intermediate	TCGA.05.4433.01A	42.3294
PSC_C1	P31T	intermediate	TCGA.44.6146.01A.1	33.9224
PSC_C1	P31T	intermediate	TCGA.05.5715.01A	28.9164
PSC_C1	P31T	intermediate	TCGA.99.7458.01A	56.3192
PSC_C1	P31T	intermediate	TCGA.50.5049.01A	72.199
PSC_C1	P31T	intermediate	TCGA.55.6985.01A	58.0926
PSC_C1	P31T	intermediate	TCGA.75.6211.01A	47.8261
PSC_C1	P31T	intermediate	TCGA.75.5126.01A	60.9995
PSC_C1	P31T	intermediate	TCGA.05.4417.01A	49.3527
PSC_C1	P31T	intermediate	TCGA.44.6147.01A.1	52.9692
PSC_C1	P31T	intermediate	TCGA.95.7043.01A	21.2376
PSC_C1	P31T	intermediate	TCGA.55.6971.01A	65.0485
PSC_C1	P31T	intermediate	TCGA.50.5044.01A	63.5605
PSC_C1	P31T	intermediate	TCGA.53.7626.01A	58.4611
PSC_C1	P31T	intermediate	TCGA.44.7662.01A	57.4733
PSC_C1	P31T	intermediate	TCGA.55.6986.01A	42.3187
PSC_C1	P31T	intermediate	TCGA.44.6777.01A	63.8097
PSC_C1	P31T	intermediate	TCGA.78.7542.01A	51.2221
PSC_C1	P31T	intermediate	TCGA.69.7980.01A	39.9314
PSC_C1	P31T	intermediate	TCGA.55.6642.01A	58.6992
PSC_C1	P31T	intermediate	TCGA.69.7763.01A	48.7487
PSC_C1	P31T	intermediate	TCGA.44.6145.01A	67.6096
PSC_C1	P31T	intermediate	TCGA.50.5068.01A	60.8566
PSC_C1	P31T	intermediate	TCGA.55.6981.01A	62.5465
PSC_C1	P31T	intermediate	TCGA.86.7714.01A	36.5287
PSC_C1	P31T	intermediate	TCGA.95.7948.01A	26.1698
PSC_C1	P31T	intermediate	TCGA.69.7761.01A	61.319
PSC_C1	P31T	intermediate	TCGA.55.6982.01A	52.1591
PSC_C1	P31T	intermediate	TCGA.91.6829.01A	45.8122
PSC_C1	P31T	intermediate	TCGA.53.7813.01A	57.6831
PSC_C1	P31T	intermediate	TCGA.64.5781.01A	64.0062
PSC_C1	P31T	intermediate	TCGA.78.7145.01A	44.6804
PSC_C1	P31T	intermediate	TCGA.91.6849.01A	45.9363
PSC_C1	P31T	intermediate	TCGA.50.7109.01A	50.1259
PSC_C1	P31T	intermediate	TCGA.05.4390.01A	33.1939
PSC_C1	P31T	intermediate	TCGA.44.6775.01A.1	54.9267
PSC_C1	P31T	intermediate	TCGA.44.7672.01A	58.7781
PSC_C1	P31T	intermediate	TCGA.55.7725.01A	43.2474
PSC_C1	P31T	intermediate	TCGA.78.7143.01A	34.3659
PSC_C1	P31T	intermediate	TCGA.50.5935.01A	39.8029
PSC_C1	P31T	intermediate	TCGA.91.6847.01A	16.9352
PSC_C1	P31T	intermediate	TCGA.44.6147.01B	67.1932
PSC_C1	P31T	intermediate	TCGA.71.6725.01A	43.7421
PSC_C1	P31T	intermediate	TCGA.67.6216.01A	41.527
PSC_C1	P31T	intermediate	TCGA.55.6712.01A	56.5265
PSC_C1	P31T	intermediate	TCGA.55.7815.01A	61.0006
PSC_C1	P31T	intermediate	TCGA.97.7552.01A	61.685
PSC_C1	P31T	intermediate	TCGA.05.4410.01A	48.15
PSC_C1	P31T	intermediate	TCGA.86.6851.01A	53.8757
PSC_C1	P31T	intermediate	TCGA.50.5941.01A	60.3762
PSC_C1	P31T	intermediate	TCGA.49.6767.01A	53.4458
PSC_C1	P31T	intermediate	TCGA.80.5608.01A	43.6506
PSC_C1	P31T	intermediate	TCGA.78.7159.01A	45.2884
PSC_C1	P31T	intermediate	TCGA.50.6673.01A	61.8378
PSC_C1	P31T	intermediate	TCGA.55.6983.01A	54.1842
PSC_C1	P31T	intermediate	TCGA.50.6593.01A	55.4449
[truncated: 2,726 more rows]

## Sheet: Fig. 6D
PSC_C2	PSC_sampleID	LUAD_T	LUAD_sampleID	Euclidean_distance
PSC_C2	P05T	high	TCGA.55.7914.01A	69.1315
PSC_C2	P05T	high	TCGA.78.7540.01A	55.936
PSC_C2	P05T	high	TCGA.75.6207.01A	45.0803
PSC_C2	P05T	high	TCGA.50.5933.01A	75.7249
PSC_C2	P05T	high	TCGA.38.4632.01A	69.8498
PSC_C2	P05T	high	TCGA.44.7659.01A	72.0784
PSC_C2	P05T	high	TCGA.05.4396.01A	36.9569
PSC_C2	P05T	high	TCGA.78.7147.01A	45.7427
PSC_C2	P05T	high	TCGA.55.7727.01A	69.0101
PSC_C2	P05T	high	TCGA.95.7567.01A	63.9339
PSC_C2	P05T	high	TCGA.55.7283.01A	67.8475
PSC_C2	P05T	high	TCGA.73.4676.01A	57.1501
PSC_C2	P05T	high	TCGA.91.6828.01A	56.1148
PSC_C2	P05T	high	TCGA.78.7154.01A	57.8482
PSC_C2	P05T	high	TCGA.50.5051.01A	54.0567
PSC_C2	P05T	high	TCGA.55.7576.01A	64.1285
PSC_C2	P05T	high	TCGA.05.5429.01A	52.2091
PSC_C2	P05T	high	TCGA.49.6745.01A	88.3794
PSC_C2	P05T	high	TCGA.49.6761.01A	75.5736
PSC_C2	P05T	high	TCGA.55.7903.01A	71.5944
PSC_C2	P05T	high	TCGA.05.4425.01A	64.5576
PSC_C2	P05T	high	TCGA.55.7911.01A	79.1351
PSC_C2	P05T	high	TCGA.50.6597.01A	58.3162
PSC_C2	P05T	high	TCGA.05.4405.01A	78.3647
PSC_C2	P05T	high	TCGA.73.4658.01A	86.1841
PSC_C2	P05T	high	TCGA.69.7765.01A	80.0342
PSC_C2	P05T	high	TCGA.95.7039.01A	48.75
PSC_C2	P05T	high	TCGA.97.7937.01A	42.6195
PSC_C2	P05T	high	TCGA.05.5428.01A	50.6384
PSC_C2	P05T	high	TCGA.78.7158.01A	39.9228
PSC_C2	P05T	high	TCGA.78.7161.01A	29.4115
PSC_C2	P05T	high	TCGA.97.7554.01A	68.8917
PSC_C2	P05T	high	TCGA.55.7907.01A	61.7214
PSC_C2	P05T	high	TCGA.78.7535.01A	53.7266
PSC_C2	P05T	high	TCGA.78.7153.01A	55.7447
PSC_C2	P05T	high	TCGA.64.5775.01A	35.9607
PSC_C2	P05T	high	TCGA.78.7152.01A	62.5997
PSC_C2	P05T	intermediate	TCGA.44.6775.01A	72.0469
PSC_C2	P05T	intermediate	TCGA.55.6978.01A	75.7299
PSC_C2	P05T	intermediate	TCGA.44.6146.01B	57.0291
PSC_C2	P05T	intermediate	TCGA.49.4488.01A	50.016
PSC_C2	P05T	intermediate	TCGA.44.6775.01C	71.8908
PSC_C2	P05T	intermediate	TCGA.78.7539.01A	47.2575
PSC_C2	P05T	intermediate	TCGA.91.7771.01A	68.2272
PSC_C2	P05T	intermediate	TCGA.55.7281.01A	60.2489
PSC_C2	P05T	intermediate	TCGA.78.7537.01A	54.4726
PSC_C2	P05T	intermediate	TCGA.86.6562.01A	52.2975
PSC_C2	P05T	intermediate	TCGA.67.6215.01A	56.9571
PSC_C2	P05T	intermediate	TCGA.44.6146.01A	49.0797
PSC_C2	P05T	intermediate	TCGA.38.6178.01A	69.3466
PSC_C2	P05T	intermediate	TCGA.44.6147.01A	72.9893
PSC_C2	P05T	intermediate	TCGA.75.6205.01A	88.6265
PSC_C2	P05T	intermediate	TCGA.73.7499.01A	63.6465
PSC_C2	P05T	intermediate	TCGA.05.4433.01A	58.7424
PSC_C2	P05T	intermediate	TCGA.44.6146.01A.1	46.1432
PSC_C2	P05T	intermediate	TCGA.05.5715.01A	57.1526
PSC_C2	P05T	intermediate	TCGA.99.7458.01A	78.2628
PSC_C2	P05T	intermediate	TCGA.50.5049.01A	65.0727
PSC_C2	P05T	intermediate	TCGA.55.6985.01A	74.2286
PSC_C2	P05T	intermediate	TCGA.75.6211.01A	49.5991
PSC_C2	P05T	intermediate	TCGA.75.5126.01A	81.0715
PSC_C2	P05T	intermediate	TCGA.05.4417.01A	66.0375
PSC_C2	P05T	intermediate	TCGA.44.6147.01A.1	71.7241
PSC_C2	P05T	intermediate	TCGA.95.7043.01A	34.8514
PSC_C2	P05T	intermediate	TCGA.55.6971.01A	61.9539
PSC_C2	P05T	intermediate	TCGA.50.5044.01A	82.0855
PSC_C2	P05T	intermediate	TCGA.53.7626.01A	66.4184
PSC_C2	P05T	intermediate	TCGA.44.7662.01A	62.1733
PSC_C2	P05T	intermediate	TCGA.55.6986.01A	80.9203
PSC_C2	P05T	intermediate	TCGA.44.6777.01A	70.5792
PSC_C2	P05T	intermediate	TCGA.78.7542.01A	49.1838
PSC_C2	P05T	intermediate	TCGA.69.7980.01A	53.6641
PSC_C2	P05T	intermediate	TCGA.55.6642.01A	62.6844
PSC_C2	P05T	intermediate	TCGA.69.7763.01A	72.5838
PSC_C2	P05T	intermediate	TCGA.44.6145.01A	66.0009
PSC_C2	P05T	intermediate	TCGA.50.5068.01A	76.1868
PSC_C2	P05T	intermediate	TCGA.55.6981.01A	62.8422
PSC_C2	P05T	intermediate	TCGA.86.7714.01A	64.1873
PSC_C2	P05T	intermediate	TCGA.95.7948.01A	52.5208
PSC_C2	P05T	intermediate	TCGA.69.7761.01A	69.1726
PSC_C2	P05T	intermediate	TCGA.55.6982.01A	75.0488
PSC_C2	P05T	intermediate	TCGA.91.6829.01A	54.1072
PSC_C2	P05T	intermediate	TCGA.53.7813.01A	54.6681
PSC_C2	P05T	intermediate	TCGA.64.5781.01A	73.1563
PSC_C2	P05T	intermediate	TCGA.78.7145.01A	42.5693
PSC_C2	P05T	intermediate	TCGA.91.6849.01A	61.7894
PSC_C2	P05T	intermediate	TCGA.50.7109.01A	52.284
PSC_C2	P05T	intermediate	TCGA.05.4390.01A	41.7185
PSC_C2	P05T	intermediate	TCGA.44.6775.01A.1	71.2377
PSC_C2	P05T	intermediate	TCGA.44.7672.01A	79.4534
PSC_C2	P05T	intermediate	TCGA.55.7725.01A	67.0378
PSC_C2	P05T	intermediate	TCGA.78.7143.01A	62.409
PSC_C2	P05T	intermediate	TCGA.50.5935.01A	69.9709
PSC_C2	P05T	intermediate	TCGA.91.6847.01A	38.855
PSC_C2	P05T	intermediate	TCGA.44.6147.01B	77.165
PSC_C2	P05T	intermediate	TCGA.71.6725.01A	39.1165
PSC_C2	P05T	intermediate	TCGA.67.6216.01A	77.0347
PSC_C2	P05T	intermediate	TCGA.55.6712.01A	71.4453
PSC_C2	P05T	intermediate	TCGA.55.7815.01A	64.9267
PSC_C2	P05T	intermediate	TCGA.97.7552.01A	71.4168
PSC_C2	P05T	intermediate	TCGA.05.4410.01A	70.825
PSC_C2	P05T	intermediate	TCGA.86.6851.01A	58.8137
PSC_C2	P05T	intermediate	TCGA.50.5941.01A	72.6141
PSC_C2	P05T	intermediate	TCGA.49.6767.01A	58.0555
PSC_C2	P05T	intermediate	TCGA.80.5608.01A	49.6457
PSC_C2	P05T	intermediate	TCGA.78.7159.01A	49.8445
PSC_C2	P05T	intermediate	TCGA.50.6673.01A	55.6168
PSC_C2	P05T	intermediate	TCGA.55.6983.01A	71.5177
PSC_C2	P05T	intermediate	TCGA.50.6593.01A	68.6963
PSC_C2	P05T	intermediate	TCGA.75.5122.01A	80.804
PSC_C2	P05T	intermediate	TCGA.55.7574.01A	81.1644
PSC_C2	P05T	intermediate	TCGA.44.6779.01A	67.6898
PSC_C2	P05T	intermediate	TCGA.80.5607.01A	77.1891
PSC_C2	P05T	low	TCGA.44.6774.01A	52.0357
PSC_C2	P05T	low	TCGA.55.6970.01A	61.1263
PSC_C2	P05T	low	TCGA.55.6979.01A	62.3902
PSC_C2	P05T	low	TCGA.75.6212.01A	50.4385
PSC_C2	P05T	low	TCGA.55.6980.01A	45.1617
PSC_C2	P05T	low	TCGA.55.7728.01A	62.685
PSC_C2	P05T	low	TCGA.75.7030.01A	64.1609
PSC_C2	P05T	low	TCGA.75.6214.01A	37.6589
PSC_C2	P05T	low	TCGA.91.6840.01A	30.8137
PSC_C2	P05T	low	TCGA.75.6203.01A	39.7672
PSC_C2	P05T	low	TCGA.05.4384.01A	42.4732
PSC_C2	P05T	low	TCGA.55.7573.01A	62.7136
PSC_C2	P05T	low	TCGA.49.6744.01A	70.4014
PSC_C2	P05T	low	TCGA.78.7160.01A	58.2158
PSC_C2	P05T	low	TCGA.05.5420.01A	51.1905
PSC_C2	P05T	low	TCGA.05.5423.01A	49.2706
PSC_C2	P05T	low	TCGA.75.7031.01A	32.8855
PSC_C2	P05T	low	TCGA.69.7764.01A	44.6212
PSC_C2	P05T	low	TCGA.44.5645.01A	42.5525
PSC_C2	P05T	low	TCGA.44.5645.01B	52.2277
PSC_C2	P05T	low	TCGA.44.5645.01A.1	48.8026
PSC_C2	P05T	low	TCGA.50.5944.01A	31.6506
PSC_C2	P05T	low	TCGA.50.5936.01A	60.0072
PSC_C2	P05T	low	TCGA.97.7553.01A	57.8064
PSC_C2	P05T	low	TCGA.49.4490.01A	52.0539
PSC_C2	P05T	low	TCGA.97.7941.01A	70.7984
PSC_C2	P05T	low	TCGA.78.7150.01A	40.1959
PSC_C2	P05T	low	TCGA.64.5774.01A	19.193
PSC_C2	P05T	low	TCGA.78.7162.01A	57.6004
PSC_C2	P05T	low	TCGA.44.7671.01A	38.496
PSC_C2	P05T	low	TCGA.64.1679.01A	38.329
PSC_C2	P05T	low	TCGA.50.5055.01A	68.2695
PSC_C2	P05T	low	TCGA.50.5942.01A	61.2952
PSC_C2	P05T	low	TCGA.75.7027.01A	34.9894
PSC_C2	P05T	low	TCGA.50.5939.01A	69.2647
PSC_C2	P05T	low	TCGA.55.7726.01A	54.7962
PSC_C2	P05T	low	TCGA.78.7163.01A	41.9393
PSC_C2	P05T	low	TCGA.78.7166.01A	38.8333
PSC_C2	P05T	low	TCGA.93.7348.01A	72.6569
PSC_C2	P05T	low	TCGA.95.7947.01A	51.5943
PSC_C2	P05T	low	TCGA.75.7025.01A	62.9941
PSC_C2	P05T	low	TCGA.50.6595.01A	72.8146
PSC_C2	P05T	low	TCGA.49.6742.01A	31.6166
PSC_C2	P05T	low	TCGA.78.7167.01A	19.5145
PSC_C2	P05T	low	TCGA.64.1681.01A	36.9421
PSC_C2	P05T	low	TCGA.55.7724.01A	69.5167
PSC_C2	P05T	low	TCGA.55.6543.01A	45.2142
PSC_C2	P05T	low	TCGA.97.7938.01A	58.588
PSC_C2	P05T	low	TCGA.38.4631.01A	48.324
PSC_C2	P05T	low	TCGA.75.5147.01A	52.0585
PSC_C2	P05T	low	TCGA.86.7713.01A	29.3019
PSC_C2	P05T	low	TCGA.05.4415.01A	46.9486
PSC_C2	P05T	low	TCGA.69.7760.01A	46.3638
PSC_C2	P05T	low	TCGA.44.6776.01A	41.8873
PSC_C2	P05T	low	TCGA.97.7546.01A	53.7122
PSC_C2	P05T	low	TCGA.05.4424.01A	48.3055
PSC_C2	P05T	low	TCGA.55.6972.01A	20.5295
PSC_C2	P05T	low	TCGA.75.5146.01A	46.1643
PSC_C2	P05T	low	TCGA.64.5778.01A	55.2647
PSC_C2	P05T	low	TCGA.50.5072.01A	56.9608
PSC_C2	P05T	low	TCGA.67.6217.01A	63.8077
PSC_C2	P05T	low	TCGA.73.7498.01A	38.8233
PSC_C2	P05T	low	TCGA.91.6835.01A	76.4145
PSC_C2	P05T	low	TCGA.78.7149.01A	41.0107
PSC_C2	P05T	low	TCGA.78.7155.01A	18.53
PSC_C2	P05T	low	TCGA.44.7670.01A	48.158
PSC_C2	P05T	low	TCGA.49.4514.01A	56.6146
PSC_C2	P05T	low	TCGA.49.4512.01A	64.7653
PSC_C2	P05T	low	TCGA.49.4487.01A	65.2849
PSC_C2	P05T	low	TCGA.50.5931.01A	33.3154
PSC_C2	P05T	low	TCGA.78.7148.01A	32.8401
PSC_C2	P05T	low	TCGA.78.7536.01A	15.1727
PSC_C2	P05T	low	TCGA.50.5932.01A	32.1964
PSC_C2	P05T	low	TCGA.78.7156.01A	23.9079
PSC_C2	P05T	low	TCGA.93.7347.01A	70.5924
PSC_C2	P05T	low	TCGA.78.7633.01A	28.2172
PSC_C2	P08T	high	TCGA.55.7914.01A	60.1514
PSC_C2	P08T	high	TCGA.78.7540.01A	56.783
PSC_C2	P08T	high	TCGA.75.6207.01A	52.3399
PSC_C2	P08T	high	TCGA.50.5933.01A	78.9095
PSC_C2	P08T	high	TCGA.38.4632.01A	76.2501
PSC_C2	P08T	high	TCGA.44.7659.01A	52.995
PSC_C2	P08T	high	TCGA.05.4396.01A	43.4128
PSC_C2	P08T	high	TCGA.78.7147.01A	51.5852
PSC_C2	P08T	high	TCGA.55.7727.01A	67.4705
PSC_C2	P08T	high	TCGA.95.7567.01A	56.7806
PSC_C2	P08T	high	TCGA.55.7283.01A	55.7242
PSC_C2	P08T	high	TCGA.73.4676.01A	59.3817
PSC_C2	P08T	high	TCGA.91.6828.01A	64.8354
PSC_C2	P08T	high	TCGA.78.7154.01A	51.0565
PSC_C2	P08T	high	TCGA.50.5051.01A	55.5632
PSC_C2	P08T	high	TCGA.55.7576.01A	62.86
PSC_C2	P08T	high	TCGA.05.5429.01A	56.3763
PSC_C2	P08T	high	TCGA.49.6745.01A	68.6854
PSC_C2	P08T	high	TCGA.49.6761.01A	72.8997
PSC_C2	P08T	high	TCGA.55.7903.01A	58.9952
PSC_C2	P08T	high	TCGA.05.4425.01A	50.3921
PSC_C2	P08T	high	TCGA.55.7911.01A	72.0345
PSC_C2	P08T	high	TCGA.50.6597.01A	55.8945
PSC_C2	P08T	high	TCGA.05.4405.01A	65.6374
PSC_C2	P08T	high	TCGA.73.4658.01A	72.9909
PSC_C2	P08T	high	TCGA.69.7765.01A	71.6565
PSC_C2	P08T	high	TCGA.95.7039.01A	62.9164
PSC_C2	P08T	high	TCGA.97.7937.01A	58.1147
PSC_C2	P08T	high	TCGA.05.5428.01A	63.5082
PSC_C2	P08T	high	TCGA.78.7158.01A	35.1403
PSC_C2	P08T	high	TCGA.78.7161.01A	37.9167
PSC_C2	P08T	high	TCGA.97.7554.01A	72.1211
PSC_C2	P08T	high	TCGA.55.7907.01A	66.4847
PSC_C2	P08T	high	TCGA.78.7535.01A	54.1362
PSC_C2	P08T	high	TCGA.78.7153.01A	42.9983
PSC_C2	P08T	high	TCGA.64.5775.01A	49.3195
PSC_C2	P08T	high	TCGA.78.7152.01A	63.4212
PSC_C2	P08T	intermediate	TCGA.44.6775.01A	66.7461
PSC_C2	P08T	intermediate	TCGA.55.6978.01A	72.0663
PSC_C2	P08T	intermediate	TCGA.44.6146.01B	50.5183
PSC_C2	P08T	intermediate	TCGA.49.4488.01A	65.3356
PSC_C2	P08T	intermediate	TCGA.44.6775.01C	65.7622
PSC_C2	P08T	intermediate	TCGA.78.7539.01A	54.2457
PSC_C2	P08T	intermediate	TCGA.91.7771.01A	57.6323
PSC_C2	P08T	intermediate	TCGA.55.7281.01A	67.8291
PSC_C2	P08T	intermediate	TCGA.78.7537.01A	40.5386
PSC_C2	P08T	intermediate	TCGA.86.6562.01A	59.5437
PSC_C2	P08T	intermediate	TCGA.67.6215.01A	51.3234
PSC_C2	P08T	intermediate	TCGA.44.6146.01A	45.9814
PSC_C2	P08T	intermediate	TCGA.38.6178.01A	64.4917
PSC_C2	P08T	intermediate	TCGA.44.6147.01A	71.3632
PSC_C2	P08T	intermediate	TCGA.75.6205.01A	74.4818
PSC_C2	P08T	intermediate	TCGA.73.7499.01A	59.3746
PSC_C2	P08T	intermediate	TCGA.05.4433.01A	60.5147
PSC_C2	P08T	intermediate	TCGA.44.6146.01A.1	41.8592
PSC_C2	P08T	intermediate	TCGA.05.5715.01A	43.6454
PSC_C2	P08T	intermediate	TCGA.99.7458.01A	65.4637
PSC_C2	P08T	intermediate	TCGA.50.5049.01A	65.9082
PSC_C2	P08T	intermediate	TCGA.55.6985.01A	69.2003
PSC_C2	P08T	intermediate	TCGA.75.6211.01A	62.0335
PSC_C2	P08T	intermediate	TCGA.75.5126.01A	65.823
PSC_C2	P08T	intermediate	TCGA.05.4417.01A	65.2443
PSC_C2	P08T	intermediate	TCGA.44.6147.01A.1	72.3076
PSC_C2	P08T	intermediate	TCGA.95.7043.01A	33.0738
PSC_C2	P08T	intermediate	TCGA.55.6971.01A	57.7289
PSC_C2	P08T	intermediate	TCGA.50.5044.01A	63.4324
PSC_C2	P08T	intermediate	TCGA.53.7626.01A	62.7415
PSC_C2	P08T	intermediate	TCGA.44.7662.01A	71.0452
PSC_C2	P08T	intermediate	TCGA.55.6986.01A	60.5328
PSC_C2	P08T	intermediate	TCGA.44.6777.01A	68.4189
PSC_C2	P08T	intermediate	TCGA.78.7542.01A	60.4746
PSC_C2	P08T	intermediate	TCGA.69.7980.01A	53.5106
PSC_C2	P08T	intermediate	TCGA.55.6642.01A	68.2607
PSC_C2	P08T	intermediate	TCGA.69.7763.01A	61.0516
PSC_C2	P08T	intermediate	TCGA.44.6145.01A	63.7183
PSC_C2	P08T	intermediate	TCGA.50.5068.01A	67.7681
PSC_C2	P08T	intermediate	TCGA.55.6981.01A	67.1533
PSC_C2	P08T	intermediate	TCGA.86.7714.01A	46.2829
PSC_C2	P08T	intermediate	TCGA.95.7948.01A	44.0703
PSC_C2	P08T	intermediate	TCGA.69.7761.01A	70.3839
PSC_C2	P08T	intermediate	TCGA.55.6982.01A	71.5809
PSC_C2	P08T	intermediate	TCGA.91.6829.01A	58.8659
PSC_C2	P08T	intermediate	TCGA.53.7813.01A	55.5858
PSC_C2	P08T	intermediate	TCGA.64.5781.01A	72.0666
PSC_C2	P08T	intermediate	TCGA.78.7145.01A	50.8757
PSC_C2	P08T	intermediate	TCGA.91.6849.01A	48.6805
PSC_C2	P08T	intermediate	TCGA.50.7109.01A	56.2793
PSC_C2	P08T	intermediate	TCGA.05.4390.01A	49.5685
PSC_C2	P08T	intermediate	TCGA.44.6775.01A.1	66.5019
PSC_C2	P08T	intermediate	TCGA.44.7672.01A	74.5006
PSC_C2	P08T	intermediate	TCGA.55.7725.01A	48.718
PSC_C2	P08T	intermediate	TCGA.78.7143.01A	56.6891
PSC_C2	P08T	intermediate	TCGA.50.5935.01A	52.8739
PSC_C2	P08T	intermediate	TCGA.91.6847.01A	36.1229
PSC_C2	P08T	intermediate	TCGA.44.6147.01B	70.0606
PSC_C2	P08T	intermediate	TCGA.71.6725.01A	54.3755
PSC_C2	P08T	intermediate	TCGA.67.6216.01A	56.8844
PSC_C2	P08T	intermediate	TCGA.55.6712.01A	74.5397
PSC_C2	P08T	intermediate	TCGA.55.7815.01A	67.8704
PSC_C2	P08T	intermediate	TCGA.97.7552.01A	62.3968
PSC_C2	P08T	intermediate	TCGA.05.4410.01A	77.5455
PSC_C2	P08T	intermediate	TCGA.86.6851.01A	69.2765
PSC_C2	P08T	intermediate	TCGA.50.5941.01A	66.512
PSC_C2	P08T	intermediate	TCGA.49.6767.01A	69.3415
PSC_C2	P08T	intermediate	TCGA.80.5608.01A	54.5516
PSC_C2	P08T	intermediate	TCGA.78.7159.01A	57.7525
PSC_C2	P08T	intermediate	TCGA.50.6673.01A	57.8974
PSC_C2	P08T	intermediate	TCGA.55.6983.01A	61.5052
PSC_C2	P08T	intermediate	TCGA.50.6593.01A	69.9045
PSC_C2	P08T	intermediate	TCGA.75.5122.01A	74.8432
PSC_C2	P08T	intermediate	TCGA.55.7574.01A	72.6189
PSC_C2	P08T	intermediate	TCGA.44.6779.01A	68.9221
PSC_C2	P08T	intermediate	TCGA.80.5607.01A	58.4837
PSC_C2	P08T	low	TCGA.44.6774.01A	52.4569
PSC_C2	P08T	low	TCGA.55.6970.01A	57.617
PSC_C2	P08T	low	TCGA.55.6979.01A	57.7251
PSC_C2	P08T	low	TCGA.75.6212.01A	36.3547
PSC_C2	P08T	low	TCGA.55.6980.01A	42.9025
PSC_C2	P08T	low	TCGA.55.7728.01A	55.6883
PSC_C2	P08T	low	TCGA.75.7030.01A	54.5121
PSC_C2	P08T	low	TCGA.75.6214.01A	49.3043
PSC_C2	P08T	low	TCGA.91.6840.01A	32.3342
PSC_C2	P08T	low	TCGA.75.6203.01A	26.4854
PSC_C2	P08T	low	TCGA.05.4384.01A	43.631
PSC_C2	P08T	low	TCGA.55.7573.01A	46.2299
PSC_C2	P08T	low	TCGA.49.6744.01A	63.3835
PSC_C2	P08T	low	TCGA.78.7160.01A	51.993
PSC_C2	P08T	low	TCGA.05.5420.01A	49.1883
PSC_C2	P08T	low	TCGA.05.5423.01A	49.1321
PSC_C2	P08T	low	TCGA.75.7031.01A	37.334
PSC_C2	P08T	low	TCGA.69.7764.01A	43.8678
PSC_C2	P08T	low	TCGA.44.5645.01A	32.5895
PSC_C2	P08T	low	TCGA.44.5645.01B	39.708
PSC_C2	P08T	low	TCGA.44.5645.01A.1	38.7501
PSC_C2	P08T	low	TCGA.50.5944.01A	31.0287
PSC_C2	P08T	low	TCGA.50.5936.01A	53.4207
PSC_C2	P08T	low	TCGA.97.7553.01A	52.1142
PSC_C2	P08T	low	TCGA.49.4490.01A	48.3194
PSC_C2	P08T	low	TCGA.97.7941.01A	53.0681
PSC_C2	P08T	low	TCGA.78.7150.01A	39.2723
PSC_C2	P08T	low	TCGA.64.5774.01A	30.0836
PSC_C2	P08T	low	TCGA.78.7162.01A	48.4046
PSC_C2	P08T	low	TCGA.44.7671.01A	42.2107
PSC_C2	P08T	low	TCGA.64.1679.01A	39.6844
PSC_C2	P08T	low	TCGA.50.5055.01A	58.8901
PSC_C2	P08T	low	TCGA.50.5942.01A	43.96
PSC_C2	P08T	low	TCGA.75.7027.01A	41.2023
PSC_C2	P08T	low	TCGA.50.5939.01A	64.2753
PSC_C2	P08T	low	TCGA.55.7726.01A	58.3667
PSC_C2	P08T	low	TCGA.78.7163.01A	36.5692
PSC_C2	P08T	low	TCGA.78.7166.01A	42.489
PSC_C2	P08T	low	TCGA.93.7348.01A	57.2849
PSC_C2	P08T	low	TCGA.95.7947.01A	47.8585
PSC_C2	P08T	low	TCGA.75.7025.01A	50.3438
PSC_C2	P08T	low	TCGA.50.6595.01A	63.5902
PSC_C2	P08T	low	TCGA.49.6742.01A	32.5165
PSC_C2	P08T	low	TCGA.78.7167.01A	30.5076
PSC_C2	P08T	low	TCGA.64.1681.01A	40.3043
PSC_C2	P08T	low	TCGA.55.7724.01A	61.3724
PSC_C2	P08T	low	TCGA.55.6543.01A	34.0432
PSC_C2	P08T	low	TCGA.97.7938.01A	51.3872
PSC_C2	P08T	low	TCGA.38.4631.01A	42.795
PSC_C2	P08T	low	TCGA.75.5147.01A	50.9692
PSC_C2	P08T	low	TCGA.86.7713.01A	37.3058
PSC_C2	P08T	low	TCGA.05.4415.01A	42.6468
PSC_C2	P08T	low	TCGA.69.7760.01A	42.5245
PSC_C2	P08T	low	TCGA.44.6776.01A	37.6249
PSC_C2	P08T	low	TCGA.97.7546.01A	42.3835
PSC_C2	P08T	low	TCGA.05.4424.01A	40.726
PSC_C2	P08T	low	TCGA.55.6972.01A	19.8357
PSC_C2	P08T	low	TCGA.75.5146.01A	47.3312
PSC_C2	P08T	low	TCGA.64.5778.01A	59.7287
PSC_C2	P08T	low	TCGA.50.5072.01A	49.2703
PSC_C2	P08T	low	TCGA.67.6217.01A	59.4291
PSC_C2	P08T	low	TCGA.73.7498.01A	38.5237
PSC_C2	P08T	low	TCGA.91.6835.01A	65.2351
PSC_C2	P08T	low	TCGA.78.7149.01A	42.2167
PSC_C2	P08T	low	TCGA.78.7155.01A	24.879
PSC_C2	P08T	low	TCGA.44.7670.01A	37.199
PSC_C2	P08T	low	TCGA.49.4514.01A	57.419
PSC_C2	P08T	low	TCGA.49.4512.01A	54.677
PSC_C2	P08T	low	TCGA.49.4487.01A	56.3392
PSC_C2	P08T	low	TCGA.50.5931.01A	23.466
PSC_C2	P08T	low	TCGA.78.7148.01A	34.7609
PSC_C2	P08T	low	TCGA.78.7536.01A	27.1166
PSC_C2	P08T	low	TCGA.50.5932.01A	38.6749
PSC_C2	P08T	low	TCGA.78.7156.01A	22.8311
PSC_C2	P08T	low	TCGA.93.7347.01A	56.1593
PSC_C2	P08T	low	TCGA.78.7633.01A	28.611
PSC_C2	P09T	high	TCGA.55.7914.01A	57.3725
PSC_C2	P09T	high	TCGA.78.7540.01A	53.2003
PSC_C2	P09T	high	TCGA.75.6207.01A	35.5067
PSC_C2	P09T	high	TCGA.50.5933.01A	66.5133
PSC_C2	P09T	high	TCGA.38.4632.01A	62.8503
PSC_C2	P09T	high	TCGA.44.7659.01A	52.8439
PSC_C2	P09T	high	TCGA.05.4396.01A	32.0778
PSC_C2	P09T	high	TCGA.78.7147.01A	41.4718
PSC_C2	P09T	high	TCGA.55.7727.01A	59.6097
PSC_C2	P09T	high	TCGA.95.7567.01A	44.3874
PSC_C2	P09T	high	TCGA.55.7283.01A	48.0545
PSC_C2	P09T	high	TCGA.73.4676.01A	49.63
PSC_C2	P09T	high	TCGA.91.6828.01A	52.9186
PSC_C2	P09T	high	TCGA.78.7154.01A	45.2156
PSC_C2	P09T	high	TCGA.50.5051.01A	51.9444
PSC_C2	P09T	high	TCGA.55.7576.01A	48.8532
PSC_C2	P09T	high	TCGA.05.5429.01A	50.718
PSC_C2	P09T	high	TCGA.49.6745.01A	68.8364
PSC_C2	P09T	high	TCGA.49.6761.01A	66.3013
PSC_C2	P09T	high	TCGA.55.7903.01A	51.6323
PSC_C2	P09T	high	TCGA.05.4425.01A	49.044
PSC_C2	P09T	high	TCGA.55.7911.01A	69.3633
PSC_C2	P09T	high	TCGA.50.6597.01A	52.309
PSC_C2	P09T	high	TCGA.05.4405.01A	62.104
PSC_C2	P09T	high	TCGA.73.4658.01A	73.4872
PSC_C2	P09T	high	TCGA.69.7765.01A	68.8555
PSC_C2	P09T	high	TCGA.95.7039.01A	42.6704
PSC_C2	P09T	high	TCGA.97.7937.01A	42.6459
PSC_C2	P09T	high	TCGA.05.5428.01A	43.8508
PSC_C2	P09T	high	TCGA.78.7158.01A	28.9242
PSC_C2	P09T	high	TCGA.78.7161.01A	28.5907
PSC_C2	P09T	high	TCGA.97.7554.01A	58.9572
PSC_C2	P09T	high	TCGA.55.7907.01A	54.2177
PSC_C2	P09T	high	TCGA.78.7535.01A	46.6667
PSC_C2	P09T	high	TCGA.78.7153.01A	36.8212
PSC_C2	P09T	high	TCGA.64.5775.01A	34.6544
PSC_C2	P09T	high	TCGA.78.7152.01A	59.2075
PSC_C2	P09T	intermediate	TCGA.44.6775.01A	71.9212
PSC_C2	P09T	intermediate	TCGA.55.6978.01A	77.5344
PSC_C2	P09T	intermediate	TCGA.44.6146.01B	64.9306
PSC_C2	P09T	intermediate	TCGA.49.4488.01A	51.5067
PSC_C2	P09T	intermediate	TCGA.44.6775.01C	81.2871
PSC_C2	P09T	intermediate	TCGA.78.7539.01A	49.7012
PSC_C2	P09T	intermediate	TCGA.91.7771.01A	63.518
PSC_C2	P09T	intermediate	TCGA.55.7281.01A	61.5515
PSC_C2	P09T	intermediate	TCGA.78.7537.01A	50.0195
PSC_C2	P09T	intermediate	TCGA.86.6562.01A	55.0817
PSC_C2	P09T	intermediate	TCGA.67.6215.01A	51.549
PSC_C2	P09T	intermediate	TCGA.44.6146.01A	53.1666
PSC_C2	P09T	intermediate	TCGA.38.6178.01A	64.6953
PSC_C2	P09T	intermediate	TCGA.44.6147.01A	68.9792
PSC_C2	P09T	intermediate	TCGA.75.6205.01A	84.2498
PSC_C2	P09T	intermediate	TCGA.73.7499.01A	65.5769
PSC_C2	P09T	intermediate	TCGA.05.4433.01A	60.5312
PSC_C2	P09T	intermediate	TCGA.44.6146.01A.1	49.8643
PSC_C2	P09T	intermediate	TCGA.05.5715.01A	49.2572
PSC_C2	P09T	intermediate	TCGA.99.7458.01A	73.4066
PSC_C2	P09T	intermediate	TCGA.50.5049.01A	74.6908
PSC_C2	P09T	intermediate	TCGA.55.6985.01A	75.0382
PSC_C2	P09T	intermediate	TCGA.75.6211.01A	55.2401
PSC_C2	P09T	intermediate	TCGA.75.5126.01A	76.2934
PSC_C2	P09T	intermediate	TCGA.05.4417.01A	64.8944
PSC_C2	P09T	intermediate	TCGA.44.6147.01A.1	68.8587
PSC_C2	P09T	intermediate	TCGA.95.7043.01A	33.1357
PSC_C2	P09T	intermediate	TCGA.55.6971.01A	68.3906
PSC_C2	P09T	intermediate	TCGA.50.5044.01A	78.8406
PSC_C2	P09T	intermediate	TCGA.53.7626.01A	70.815
PSC_C2	P09T	intermediate	TCGA.44.7662.01A	66.8073
PSC_C2	P09T	intermediate	TCGA.55.6986.01A	68.2915
PSC_C2	P09T	intermediate	TCGA.44.6777.01A	72.8159
PSC_C2	P09T	intermediate	TCGA.78.7542.01A	55.2005
PSC_C2	P09T	intermediate	TCGA.69.7980.01A	53.0331
PSC_C2	P09T	intermediate	TCGA.55.6642.01A	70.6285
PSC_C2	P09T	intermediate	TCGA.69.7763.01A	65.5056
PSC_C2	P09T	intermediate	TCGA.44.6145.01A	72.797
PSC_C2	P09T	intermediate	TCGA.50.5068.01A	75.4678
PSC_C2	P09T	intermediate	TCGA.55.6981.01A	68.273
PSC_C2	P09T	intermediate	TCGA.86.7714.01A	57.1052
PSC_C2	P09T	intermediate	TCGA.95.7948.01A	44.5663
PSC_C2	P09T	intermediate	TCGA.69.7761.01A	74.4858
PSC_C2	P09T	intermediate	TCGA.55.6982.01A	68.7897
PSC_C2	P09T	intermediate	TCGA.91.6829.01A	56.2165
PSC_C2	P09T	intermediate	TCGA.53.7813.01A	63.2628
PSC_C2	P09T	intermediate	TCGA.64.5781.01A	75.7922
PSC_C2	P09T	intermediate	TCGA.78.7145.01A	46.7161
PSC_C2	P09T	intermediate	TCGA.91.6849.01A	60.0414
PSC_C2	P09T	intermediate	TCGA.50.7109.01A	57.9821
PSC_C2	P09T	intermediate	TCGA.05.4390.01A	42.4952
PSC_C2	P09T	intermediate	TCGA.44.6775.01A.1	71.7851
PSC_C2	P09T	intermediate	TCGA.44.7672.01A	75.1545
PSC_C2	P09T	intermediate	TCGA.55.7725.01A	60.5537
PSC_C2	P09T	intermediate	TCGA.78.7143.01A	57.1997
PSC_C2	P09T	intermediate	TCGA.50.5935.01A	59.6244
PSC_C2	P09T	intermediate	TCGA.91.6847.01A	34.359
PSC_C2	P09T	intermediate	TCGA.44.6147.01B	81.9592
PSC_C2	P09T	intermediate	TCGA.71.6725.01A	45.744
PSC_C2	P09T	intermediate	TCGA.67.6216.01A	66.7007
PSC_C2	P09T	intermediate	TCGA.55.6712.01A	70.4361
PSC_C2	P09T	intermediate	TCGA.55.7815.01A	68.2344
PSC_C2	P09T	intermediate	TCGA.97.7552.01A	75.6745
PSC_C2	P09T	intermediate	TCGA.05.4410.01A	66.3792
PSC_C2	P09T	intermediate	TCGA.86.6851.01A	64.0018
PSC_C2	P09T	intermediate	TCGA.50.5941.01A	74.7312
PSC_C2	P09T	intermediate	TCGA.49.6767.01A	64.057
PSC_C2	P09T	intermediate	TCGA.80.5608.01A	52.8062
PSC_C2	P09T	intermediate	TCGA.78.7159.01A	52.5482
PSC_C2	P09T	intermediate	TCGA.50.6673.01A	63.4934
PSC_C2	P09T	intermediate	TCGA.55.6983.01A	71.2009
PSC_C2	P09T	intermediate	TCGA.50.6593.01A	71.107
PSC_C2	P09T	intermediate	TCGA.75.5122.01A	79.9386
PSC_C2	P09T	intermediate	TCGA.55.7574.01A	80.2825
PSC_C2	P09T	intermediate	TCGA.44.6779.01A	65.2755
PSC_C2	P09T	intermediate	TCGA.80.5607.01A	63.9235
PSC_C2	P09T	low	TCGA.44.6774.01A	65.0506
PSC_C2	P09T	low	TCGA.55.6970.01A	70.0286
PSC_C2	P09T	low	TCGA.55.6979.01A	74.5657
PSC_C2	P09T	low	TCGA.75.6212.01A	58.4496
PSC_C2	P09T	low	TCGA.55.6980.01A	62.137
PSC_C2	P09T	low	TCGA.55.7728.01A	70.983
PSC_C2	P09T	low	TCGA.75.7030.01A	73.6912
PSC_C2	P09T	low	TCGA.75.6214.01A	51.9208
PSC_C2	P09T	low	TCGA.91.6840.01A	45.5312
PSC_C2	P09T	low	TCGA.75.6203.01A	50.9092
PSC_C2	P09T	low	TCGA.05.4384.01A	54.8247
PSC_C2	P09T	low	TCGA.55.7573.01A	65.1363
PSC_C2	P09T	low	TCGA.49.6744.01A	76.9409
PSC_C2	P09T	low	TCGA.78.7160.01A	70.9064
PSC_C2	P09T	low	TCGA.05.5420.01A	68.0841
PSC_C2	P09T	low	TCGA.05.5423.01A	54.9447
PSC_C2	P09T	low	TCGA.75.7031.01A	48.4767
PSC_C2	P09T	low	TCGA.69.7764.01A	53.2503
PSC_C2	P09T	low	TCGA.44.5645.01A	52.1833
PSC_C2	P09T	low	TCGA.44.5645.01B	62.401
PSC_C2	P09T	low	TCGA.44.5645.01A.1	57.2559
PSC_C2	P09T	low	TCGA.50.5944.01A	44.7945
PSC_C2	P09T	low	TCGA.50.5936.01A	67.2171
PSC_C2	P09T	low	TCGA.97.7553.01A	67.3553
PSC_C2	P09T	low	TCGA.49.4490.01A	64.9181
PSC_C2	P09T	low	TCGA.97.7941.01A	69.7655
PSC_C2	P09T	low	TCGA.78.7150.01A	54.1976
PSC_C2	P09T	low	TCGA.64.5774.01A	34.6237
PSC_C2	P09T	low	TCGA.78.7162.01A	64.998
PSC_C2	P09T	low	TCGA.44.7671.01A	47.9145
PSC_C2	P09T	low	TCGA.64.1679.01A	56.2511
PSC_C2	P09T	low	TCGA.50.5055.01A	78.4647
PSC_C2	P09T	low	TCGA.50.5942.01A	60.0394
PSC_C2	P09T	low	TCGA.75.7027.01A	46.4963
PSC_C2	P09T	low	TCGA.50.5939.01A	74.7686
PSC_C2	P09T	low	TCGA.55.7726.01A	66.7215
PSC_C2	P09T	low	TCGA.78.7163.01A	54.4472
PSC_C2	P09T	low	TCGA.78.7166.01A	55.7139
PSC_C2	P09T	low	TCGA.93.7348.01A	76.1519
PSC_C2	P09T	low	TCGA.95.7947.01A	53.3717
PSC_C2	P09T	low	TCGA.75.7025.01A	68.4311
PSC_C2	P09T	low	TCGA.50.6595.01A	76.9231
PSC_C2	P09T	low	TCGA.49.6742.01A	48.7405
PSC_C2	P09T	low	TCGA.78.7167.01A	28.4922
PSC_C2	P09T	low	TCGA.64.1681.01A	52.4446
PSC_C2	P09T	low	TCGA.55.7724.01A	77.4997
PSC_C2	P09T	low	TCGA.55.6543.01A	52.9527
PSC_C2	P09T	low	TCGA.97.7938.01A	62.3623
PSC_C2	P09T	low	TCGA.38.4631.01A	58.2889
PSC_C2	P09T	low	TCGA.75.5147.01A	62.1633
PSC_C2	P09T	low	TCGA.86.7713.01A	40.5068
PSC_C2	P09T	low	TCGA.05.4415.01A	55.967
PSC_C2	P09T	low	TCGA.69.7760.01A	49.1959
PSC_C2	P09T	low	TCGA.44.6776.01A	50.4963
PSC_C2	P09T	low	TCGA.97.7546.01A	62.4664
PSC_C2	P09T	low	TCGA.05.4424.01A	59.9019
PSC_C2	P09T	low	TCGA.55.6972.01A	33.847
PSC_C2	P09T	low	TCGA.75.5146.01A	57.9885
PSC_C2	P09T	low	TCGA.64.5778.01A	66.3518
PSC_C2	P09T	low	TCGA.50.5072.01A	69.1104
PSC_C2	P09T	low	TCGA.67.6217.01A	68.4911
PSC_C2	P09T	low	TCGA.73.7498.01A	52.9409
PSC_C2	P09T	low	TCGA.91.6835.01A	77.558
PSC_C2	P09T	low	TCGA.78.7149.01A	44.4804
PSC_C2	P09T	low	TCGA.78.7155.01A	32.4969
PSC_C2	P09T	low	TCGA.44.7670.01A	50.335
PSC_C2	P09T	low	TCGA.49.4514.01A	70.208
PSC_C2	P09T	low	TCGA.49.4512.01A	66.9206
PSC_C2	P09T	low	TCGA.49.4487.01A	74.8347
PSC_C2	P09T	low	TCGA.50.5931.01A	44.8465
PSC_C2	P09T	low	TCGA.78.7148.01A	50.858
PSC_C2	P09T	low	TCGA.78.7536.01A	29.0249
PSC_C2	P09T	low	TCGA.50.5932.01A	43.6067
PSC_C2	P09T	low	TCGA.78.7156.01A	37.2306
PSC_C2	P09T	low	TCGA.93.7347.01A	73.9391
PSC_C2	P09T	low	TCGA.78.7633.01A	37.8599
PSC_C2	P32T	high	TCGA.55.7914.01A	50.1947
PSC_C2	P32T	high	TCGA.78.7540.01A	46.2548
PSC_C2	P32T	high	TCGA.75.6207.01A	36.3699
PSC_C2	P32T	high	TCGA.50.5933.01A	64.2563
PSC_C2	P32T	high	TCGA.38.4632.01A	59.4348
PSC_C2	P32T	high	TCGA.44.7659.01A	49.1674
PSC_C2	P32T	high	TCGA.05.4396.01A	29.9333
PSC_C2	P32T	high	TCGA.78.7147.01A	40.0079
PSC_C2	P32T	high	TCGA.55.7727.01A	57.6921
PSC_C2	P32T	high	TCGA.95.7567.01A	41.6359
PSC_C2	P32T	high	TCGA.55.7283.01A	43.858
PSC_C2	P32T	high	TCGA.73.4676.01A	49.8539
PSC_C2	P32T	high	TCGA.91.6828.01A	48.4688
PSC_C2	P32T	high	TCGA.78.7154.01A	43.6833
PSC_C2	P32T	high	TCGA.50.5051.01A	47.7282
PSC_C2	P32T	high	TCGA.55.7576.01A	50.3917
PSC_C2	P32T	high	TCGA.05.5429.01A	43.606
PSC_C2	P32T	high	TCGA.49.6745.01A	64.2662
PSC_C2	P32T	high	TCGA.49.6761.01A	62.1244
PSC_C2	P32T	high	TCGA.55.7903.01A	49.4854
PSC_C2	P32T	high	TCGA.05.4425.01A	41.2548
PSC_C2	P32T	high	TCGA.55.7911.01A	65.8996
PSC_C2	P32T	high	TCGA.50.6597.01A	46.896
PSC_C2	P32T	high	TCGA.05.4405.01A	55.7277
PSC_C2	P32T	high	TCGA.73.4658.01A	68.6777
PSC_C2	P32T	high	TCGA.69.7765.01A	62.485
PSC_C2	P32T	high	TCGA.95.7039.01A	40.3367
PSC_C2	P32T	high	TCGA.97.7937.01A	38.6306
PSC_C2	P32T	high	TCGA.05.5428.01A	42.6889
PSC_C2	P32T	high	TCGA.78.7158.01A	27.0321
PSC_C2	P32T	high	TCGA.78.7161.01A	24.161
PSC_C2	P32T	high	TCGA.97.7554.01A	56.1263
PSC_C2	P32T	high	TCGA.55.7907.01A	48.012
PSC_C2	P32T	high	TCGA.78.7535.01A	41.7146
PSC_C2	P32T	high	TCGA.78.7153.01A	34.553
PSC_C2	P32T	high	TCGA.64.5775.01A	36.6366
PSC_C2	P32T	high	TCGA.78.7152.01A	55.3014
PSC_C2	P32T	intermediate	TCGA.44.6775.01A	62.6731
PSC_C2	P32T	intermediate	TCGA.55.6978.01A	72.8317
PSC_C2	P32T	intermediate	TCGA.44.6146.01B	52.0526
PSC_C2	P32T	intermediate	TCGA.49.4488.01A	47.8302
PSC_C2	P32T	intermediate	TCGA.44.6775.01C	69.3688
PSC_C2	P32T	intermediate	TCGA.78.7539.01A	46.8298
PSC_C2	P32T	intermediate	TCGA.91.7771.01A	57.515
PSC_C2	P32T	intermediate	TCGA.55.7281.01A	56.2669
PSC_C2	P32T	intermediate	TCGA.78.7537.01A	43.9572
PSC_C2	P32T	intermediate	TCGA.86.6562.01A	50.1067
PSC_C2	P32T	intermediate	TCGA.67.6215.01A	46.9412
PSC_C2	P32T	intermediate	TCGA.44.6146.01A	42.3577
PSC_C2	P32T	intermediate	TCGA.38.6178.01A	56.9689
PSC_C2	P32T	intermediate	TCGA.44.6147.01A	60.4611
PSC_C2	P32T	intermediate	TCGA.75.6205.01A	74.009
PSC_C2	P32T	intermediate	TCGA.73.7499.01A	60.8368
PSC_C2	P32T	intermediate	TCGA.05.4433.01A	51.7574
PSC_C2	P32T	intermediate	TCGA.44.6146.01A.1	39.3573
PSC_C2	P32T	intermediate	TCGA.05.5715.01A	45.1615
PSC_C2	P32T	intermediate	TCGA.99.7458.01A	64.7166
PSC_C2	P32T	intermediate	TCGA.50.5049.01A	63.6495
PSC_C2	P32T	intermediate	TCGA.55.6985.01A	67.0746
PSC_C2	P32T	intermediate	TCGA.75.6211.01A	47.4785
PSC_C2	P32T	intermediate	TCGA.75.5126.01A	68.7374
PSC_C2	P32T	intermediate	TCGA.05.4417.01A	58.5443
PSC_C2	P32T	intermediate	TCGA.44.6147.01A.1	60.2949
PSC_C2	P32T	intermediate	TCGA.95.7043.01A	29.7261
PSC_C2	P32T	intermediate	TCGA.55.6971.01A	62.0765
PSC_C2	P32T	intermediate	TCGA.50.5044.01A	71.0191
PSC_C2	P32T	intermediate	TCGA.53.7626.01A	60.5579
PSC_C2	P32T	intermediate	TCGA.44.7662.01A	59.3465
PSC_C2	P32T	intermediate	TCGA.55.6986.01A	61.0581
PSC_C2	P32T	intermediate	TCGA.44.6777.01A	64.8438
PSC_C2	P32T	intermediate	TCGA.78.7542.01A	50.5405
PSC_C2	P32T	intermediate	TCGA.69.7980.01A	50.6557
PSC_C2	P32T	intermediate	TCGA.55.6642.01A	64.616
PSC_C2	P32T	intermediate	TCGA.69.7763.01A	59.5527
PSC_C2	P32T	intermediate	TCGA.44.6145.01A	64.0713
PSC_C2	P32T	intermediate	TCGA.50.5068.01A	65.7072
PSC_C2	P32T	intermediate	TCGA.55.6981.01A	61.7326
PSC_C2	P32T	intermediate	TCGA.86.7714.01A	51.2641
PSC_C2	P32T	intermediate	TCGA.95.7948.01A	41.3759
PSC_C2	P32T	intermediate	TCGA.69.7761.01A	65.5071
PSC_C2	P32T	intermediate	TCGA.55.6982.01A	66.0249
PSC_C2	P32T	intermediate	TCGA.91.6829.01A	52.1179
PSC_C2	P32T	intermediate	TCGA.53.7813.01A	54.7564
PSC_C2	P32T	intermediate	TCGA.64.5781.01A	70.4617
PSC_C2	P32T	intermediate	TCGA.78.7145.01A	44.7051
PSC_C2	P32T	intermediate	TCGA.91.6849.01A	52.6294
PSC_C2	P32T	intermediate	TCGA.50.7109.01A	53.35
PSC_C2	P32T	intermediate	TCGA.05.4390.01A	40.5306
PSC_C2	P32T	intermediate	TCGA.44.6775.01A.1	62.2956
PSC_C2	P32T	intermediate	TCGA.44.7672.01A	69.2781
PSC_C2	P32T	intermediate	TCGA.55.7725.01A	54.3226
PSC_C2	P32T	intermediate	TCGA.78.7143.01A	52.387
PSC_C2	P32T	intermediate	TCGA.50.5935.01A	54.9252
PSC_C2	P32T	intermediate	TCGA.91.6847.01A	33.2526
PSC_C2	P32T	intermediate	TCGA.44.6147.01B	70.1004
PSC_C2	P32T	intermediate	TCGA.71.6725.01A	41.0926
PSC_C2	P32T	intermediate	TCGA.67.6216.01A	60.3754
PSC_C2	P32T	intermediate	TCGA.55.6712.01A	64.2062
PSC_C2	P32T	intermediate	TCGA.55.7815.01A	63.3722
PSC_C2	P32T	intermediate	TCGA.97.7552.01A	63.3519
PSC_C2	P32T	intermediate	TCGA.05.4410.01A	59.125
PSC_C2	P32T	intermediate	TCGA.86.6851.01A	57.0879
PSC_C2	P32T	intermediate	TCGA.50.5941.01A	64.282
PSC_C2	P32T	intermediate	TCGA.49.6767.01A	60.3251
PSC_C2	P32T	intermediate	TCGA.80.5608.01A	48.4693
PSC_C2	P32T	intermediate	TCGA.78.7159.01A	47.6274
PSC_C2	P32T	intermediate	TCGA.50.6673.01A	55.2808
PSC_C2	P32T	intermediate	TCGA.55.6983.01A	63.1395
PSC_C2	P32T	intermediate	TCGA.50.6593.01A	62.212
PSC_C2	P32T	intermediate	TCGA.75.5122.01A	73.5308
PSC_C2	P32T	intermediate	TCGA.55.7574.01A	70.4865
PSC_C2	P32T	intermediate	TCGA.44.6779.01A	62.5386
PSC_C2	P32T	intermediate	TCGA.80.5607.01A	59.6741
PSC_C2	P32T	low	TCGA.44.6774.01A	57.7082
PSC_C2	P32T	low	TCGA.55.6970.01A	64.0558
PSC_C2	P32T	low	TCGA.55.6979.01A	65.4905
PSC_C2	P32T	low	TCGA.75.6212.01A	47.802
PSC_C2	P32T	low	TCGA.55.6980.01A	52.1934
PSC_C2	P32T	low	TCGA.55.7728.01A	58.0087
PSC_C2	P32T	low	TCGA.75.7030.01A	60.9269
PSC_C2	P32T	low	TCGA.75.6214.01A	47.7619
PSC_C2	P32T	low	TCGA.91.6840.01A	37.2781
PSC_C2	P32T	low	TCGA.75.6203.01A	39.572
PSC_C2	P32T	low	TCGA.05.4384.01A	48.1113
PSC_C2	P32T	low	TCGA.55.7573.01A	55.4619
PSC_C2	P32T	low	TCGA.49.6744.01A	65.6599
PSC_C2	P32T	low	TCGA.78.7160.01A	60.9327
PSC_C2	P32T	low	TCGA.05.5420.01A	57.5009
PSC_C2	P32T	low	TCGA.05.5423.01A	48.1686
PSC_C2	P32T	low	TCGA.75.7031.01A	41.4294
PSC_C2	P32T	low	TCGA.69.7764.01A	49.9332
PSC_C2	P32T	low	TCGA.44.5645.01A	41.3317
PSC_C2	P32T	low	TCGA.44.5645.01B	50.3821
PSC_C2	P32T	low	TCGA.44.5645.01A.1	46.3972
PSC_C2	P32T	low	TCGA.50.5944.01A	39.7576
PSC_C2	P32T	low	TCGA.50.5936.01A	59.9893
PSC_C2	P32T	low	TCGA.97.7553.01A	56.9964
PSC_C2	P32T	low	TCGA.49.4490.01A	57.651
PSC_C2	P32T	low	TCGA.97.7941.01A	59.6719
PSC_C2	P32T	low	TCGA.78.7150.01A	46.1903
PSC_C2	P32T	low	TCGA.64.5774.01A	28.8338
PSC_C2	P32T	low	TCGA.78.7162.01A	57.0381
PSC_C2	P32T	low	TCGA.44.7671.01A	43.1485
PSC_C2	P32T	low	TCGA.64.1679.01A	49.0857
PSC_C2	P32T	low	TCGA.50.5055.01A	65.7223
PSC_C2	P32T	low	TCGA.50.5942.01A	50.7778
PSC_C2	P32T	low	TCGA.75.7027.01A	43.0621
PSC_C2	P32T	low	TCGA.50.5939.01A	67.0036
PSC_C2	P32T	low	TCGA.55.7726.01A	57.3458
PSC_C2	P32T	low	TCGA.78.7163.01A	43.0859
PSC_C2	P32T	low	TCGA.78.7166.01A	48.5739
PSC_C2	P32T	low	TCGA.93.7348.01A	65.5561
PSC_C2	P32T	low	TCGA.95.7947.01A	47.8672
PSC_C2	P32T	low	TCGA.75.7025.01A	58.2784
PSC_C2	P32T	low	TCGA.50.6595.01A	67.695
PSC_C2	P32T	low	TCGA.49.6742.01A	39.705
PSC_C2	P32T	low	TCGA.78.7167.01A	27.2711
PSC_C2	P32T	low	TCGA.64.1681.01A	44.767
PSC_C2	P32T	low	TCGA.55.7724.01A	64.8459
PSC_C2	P32T	low	TCGA.55.6543.01A	42.262
PSC_C2	P32T	low	TCGA.97.7938.01A	53.239
PSC_C2	P32T	low	TCGA.38.4631.01A	51.234
PSC_C2	P32T	low	TCGA.75.5147.01A	55.4594
PSC_C2	P32T	low	TCGA.86.7713.01A	36.2993
PSC_C2	P32T	low	TCGA.05.4415.01A	50.0983
PSC_C2	P32T	low	TCGA.69.7760.01A	46.2411
PSC_C2	P32T	low	TCGA.44.6776.01A	44.5936
PSC_C2	P32T	low	TCGA.97.7546.01A	52.1042
PSC_C2	P32T	low	TCGA.05.4424.01A	51.6355
PSC_C2	P32T	low	TCGA.55.6972.01A	26.319
PSC_C2	P32T	low	TCGA.75.5146.01A	51.9453
PSC_C2	P32T	low	TCGA.64.5778.01A	62.9102
PSC_C2	P32T	low	TCGA.50.5072.01A	59.6461
PSC_C2	P32T	low	TCGA.67.6217.01A	60.1454
PSC_C2	P32T	low	TCGA.73.7498.01A	45.0507
PSC_C2	P32T	low	TCGA.91.6835.01A	72.403
PSC_C2	P32T	low	TCGA.78.7149.01A	43.7793
PSC_C2	P32T	low	TCGA.78.7155.01A	27.4107
PSC_C2	P32T	low	TCGA.44.7670.01A	44.5836
PSC_C2	P32T	low	TCGA.49.4514.01A	62.6164
PSC_C2	P32T	low	TCGA.49.4512.01A	58.2072
PSC_C2	P32T	low	TCGA.49.4487.01A	66.7883
PSC_C2	P32T	low	TCGA.50.5931.01A	36.5289
PSC_C2	P32T	low	TCGA.78.7148.01A	41.7753
PSC_C2	P32T	low	TCGA.78.7536.01A	24.4562
PSC_C2	P32T	low	TCGA.50.5932.01A	38.5433
PSC_C2	P32T	low	TCGA.78.7156.01A	31.981
PSC_C2	P32T	low	TCGA.93.7347.01A	63.4801
PSC_C2	P32T	low	TCGA.78.7633.01A	35.1662
PSC_C2	P38T	high	TCGA.55.7914.01A	64.7051
PSC_C2	P38T	high	TCGA.78.7540.01A	57.6934
PSC_C2	P38T	high	TCGA.75.6207.01A	44.1383
PSC_C2	P38T	high	TCGA.50.5933.01A	76.7425
PSC_C2	P38T	high	TCGA.38.4632.01A	70.6962
PSC_C2	P38T	high	TCGA.44.7659.01A	63.5084
PSC_C2	P38T	high	TCGA.05.4396.01A	35.3727
PSC_C2	P38T	high	TCGA.78.7147.01A	46.7939
PSC_C2	P38T	high	TCGA.55.7727.01A	68.4888
PSC_C2	P38T	high	TCGA.95.7567.01A	54.3057
PSC_C2	P38T	high	TCGA.55.7283.01A	56.242
PSC_C2	P38T	high	TCGA.73.4676.01A	57.1241
PSC_C2	P38T	high	TCGA.91.6828.01A	59.7759
PSC_C2	P38T	high	TCGA.78.7154.01A	50.9539
PSC_C2	P38T	high	TCGA.50.5051.01A	56.9094
PSC_C2	P38T	high	TCGA.55.7576.01A	58.1855
PSC_C2	P38T	high	TCGA.05.5429.01A	53.2709
PSC_C2	P38T	high	TCGA.49.6745.01A	80.906
PSC_C2	P38T	high	TCGA.49.6761.01A	74.5878
PSC_C2	P38T	high	TCGA.55.7903.01A	60.8826
PSC_C2	P38T	high	TCGA.05.4425.01A	56.0288
PSC_C2	P38T	high	TCGA.55.7911.01A	82.6
PSC_C2	P38T	high	TCGA.50.6597.01A	58.8904
PSC_C2	P38T	high	TCGA.05.4405.01A	71.5959
PSC_C2	P38T	high	TCGA.73.4658.01A	87.8876
PSC_C2	P38T	high	TCGA.69.7765.01A	78.4958
PSC_C2	P38T	high	TCGA.95.7039.01A	49.5267
PSC_C2	P38T	high	TCGA.97.7937.01A	48.92
PSC_C2	P38T	high	TCGA.05.5428.01A	50.6083
PSC_C2	P38T	high	TCGA.78.7158.01A	36.1582
PSC_C2	P38T	high	TCGA.78.7161.01A	28.5273
PSC_C2	P38T	high	TCGA.97.7554.01A	69.2465
PSC_C2	P38T	high	TCGA.55.7907.01A	58.5289
PSC_C2	P38T	high	TCGA.78.7535.01A	54.3442
PSC_C2	P38T	high	TCGA.78.7153.01A	43.8531
PSC_C2	P38T	high	TCGA.64.5775.01A	39.179
PSC_C2	P38T	high	TCGA.78.7152.01A	67.1102
PSC_C2	P38T	intermediate	TCGA.44.6775.01A	79.3909
PSC_C2	P38T	intermediate	TCGA.55.6978.01A	86.8567
PSC_C2	P38T	intermediate	TCGA.44.6146.01B	68.9322
PSC_C2	P38T	intermediate	TCGA.49.4488.01A	57.315
PSC_C2	P38T	intermediate	TCGA.44.6775.01C	88.6981
PSC_C2	P38T	intermediate	TCGA.78.7539.01A	51.6154
PSC_C2	P38T	intermediate	TCGA.91.7771.01A	67.9085
PSC_C2	P38T	intermediate	TCGA.55.7281.01A	67.5454
PSC_C2	P38T	intermediate	TCGA.78.7537.01A	57.0107
PSC_C2	P38T	intermediate	TCGA.86.6562.01A	61.9228
PSC_C2	P38T	intermediate	TCGA.67.6215.01A	58.987
PSC_C2	P38T	intermediate	TCGA.44.6146.01A	56.6701
PSC_C2	P38T	intermediate	TCGA.38.6178.01A	73.3527
PSC_C2	P38T	intermediate	TCGA.44.6147.01A	77.5977
PSC_C2	P38T	intermediate	TCGA.75.6205.01A	97.9169
PSC_C2	P38T	intermediate	TCGA.73.7499.01A	69.369
PSC_C2	P38T	intermediate	TCGA.05.4433.01A	64.2277
PSC_C2	P38T	intermediate	TCGA.44.6146.01A.1	53.4111
PSC_C2	P38T	intermediate	TCGA.05.5715.01A	52.9156
PSC_C2	P38T	intermediate	TCGA.99.7458.01A	85.4816
PSC_C2	P38T	intermediate	TCGA.50.5049.01A	83.7513
PSC_C2	P38T	intermediate	TCGA.55.6985.01A	83.1306
PSC_C2	P38T	intermediate	TCGA.75.6211.01A	59.9808
PSC_C2	P38T	intermediate	TCGA.75.5126.01A	86.5021
PSC_C2	P38T	intermediate	TCGA.05.4417.01A	70.38
PSC_C2	P38T	intermediate	TCGA.44.6147.01A.1	77.0447
PSC_C2	P38T	intermediate	TCGA.95.7043.01A	35.0283
PSC_C2	P38T	intermediate	TCGA.55.6971.01A	76.1019
PSC_C2	P38T	intermediate	TCGA.50.5044.01A	89.0725
PSC_C2	P38T	intermediate	TCGA.53.7626.01A	78.3982
PSC_C2	P38T	intermediate	TCGA.44.7662.01A	74.0696
PSC_C2	P38T	intermediate	TCGA.55.6986.01A	76.1131
PSC_C2	P38T	intermediate	TCGA.44.6777.01A	84.2612
PSC_C2	P38T	intermediate	TCGA.78.7542.01A	60.1713
PSC_C2	P38T	intermediate	TCGA.69.7980.01A	56.2879
PSC_C2	P38T	intermediate	TCGA.55.6642.01A	74.4483
PSC_C2	P38T	intermediate	TCGA.69.7763.01A	74.6746
PSC_C2	P38T	intermediate	TCGA.44.6145.01A	82.3251
PSC_C2	P38T	intermediate	TCGA.50.5068.01A	87.6611
PSC_C2	P38T	intermediate	TCGA.55.6981.01A	76.8992
PSC_C2	P38T	intermediate	TCGA.86.7714.01A	64.2051
PSC_C2	P38T	intermediate	TCGA.95.7948.01A	49.6635
PSC_C2	P38T	intermediate	TCGA.69.7761.01A	82.6983
PSC_C2	P38T	intermediate	TCGA.55.6982.01A	77.0808
PSC_C2	P38T	intermediate	TCGA.91.6829.01A	59.5545
PSC_C2	P38T	intermediate	TCGA.53.7813.01A	67.5666
PSC_C2	P38T	intermediate	TCGA.64.5781.01A	86.365
PSC_C2	P38T	intermediate	TCGA.78.7145.01A	50.3296
PSC_C2	P38T	intermediate	TCGA.91.6849.01A	65.8602
PSC_C2	P38T	intermediate	TCGA.50.7109.01A	62.3879
PSC_C2	P38T	intermediate	TCGA.05.4390.01A	45.7856
PSC_C2	P38T	intermediate	TCGA.44.6775.01A.1	79.1831
PSC_C2	P38T	intermediate	TCGA.44.7672.01A	88.1189
PSC_C2	P38T	intermediate	TCGA.55.7725.01A	68.0617
PSC_C2	P38T	intermediate	TCGA.78.7143.01A	62.1332
PSC_C2	P38T	intermediate	TCGA.50.5935.01A	66.7518
PSC_C2	P38T	intermediate	TCGA.91.6847.01A	36.6894
PSC_C2	P38T	intermediate	TCGA.44.6147.01B	90.5531
PSC_C2	P38T	intermediate	TCGA.71.6725.01A	51.3819
PSC_C2	P38T	intermediate	TCGA.67.6216.01A	75.1285
PSC_C2	P38T	intermediate	TCGA.55.6712.01A	81.1885
PSC_C2	P38T	intermediate	TCGA.55.7815.01A	78.0638
PSC_C2	P38T	intermediate	TCGA.97.7552.01A	84.6385
PSC_C2	P38T	intermediate	TCGA.05.4410.01A	76.6085
PSC_C2	P38T	intermediate	TCGA.86.6851.01A	69.9543
PSC_C2	P38T	intermediate	TCGA.50.5941.01A	83.0053
PSC_C2	P38T	intermediate	TCGA.49.6767.01A	68.9021
PSC_C2	P38T	intermediate	TCGA.80.5608.01A	57.1089
PSC_C2	P38T	intermediate	TCGA.78.7159.01A	55.7524
PSC_C2	P38T	intermediate	TCGA.50.6673.01A	66.8922
PSC_C2	P38T	intermediate	TCGA.55.6983.01A	77.8935
PSC_C2	P38T	intermediate	TCGA.50.6593.01A	78.2375
PSC_C2	P38T	intermediate	TCGA.75.5122.01A	92.5373
PSC_C2	P38T	intermediate	TCGA.55.7574.01A	92.5397
PSC_C2	P38T	intermediate	TCGA.44.6779.01A	74.3646
PSC_C2	P38T	intermediate	TCGA.80.5607.01A	71.669
PSC_C2	P38T	low	TCGA.44.6774.01A	69.1597
PSC_C2	P38T	low	TCGA.55.6970.01A	74.7318
PSC_C2	P38T	low	TCGA.55.6979.01A	81.2647
PSC_C2	P38T	low	TCGA.75.6212.01A	65.1818
PSC_C2	P38T	low	TCGA.55.6980.01A	65.812
PSC_C2	P38T	low	TCGA.55.7728.01A	75.7422
PSC_C2	P38T	low	TCGA.75.7030.01A	80.1861
PSC_C2	P38T	low	TCGA.75.6214.01A	51.6323
PSC_C2	P38T	low	TCGA.91.6840.01A	46.2941
PSC_C2	P38T	low	TCGA.75.6203.01A	56.0465
PSC_C2	P38T	low	TCGA.05.4384.01A	57.9145
PSC_C2	P38T	low	TCGA.55.7573.01A	74.5998
PSC_C2	P38T	low	TCGA.49.6744.01A	83.5836
PSC_C2	P38T	low	TCGA.78.7160.01A	77.3266
PSC_C2	P38T	low	TCGA.05.5420.01A	71.7326
PSC_C2	P38T	low	TCGA.05.5423.01A	60.9941
PSC_C2	P38T	low	TCGA.75.7031.01A	49.5584
PSC_C2	P38T	low	TCGA.69.7764.01A	54.3819
PSC_C2	P38T	low	TCGA.44.5645.01A	56.4602
PSC_C2	P38T	low	TCGA.44.5645.01B	67.5426
PSC_C2	P38T	low	TCGA.44.5645.01A.1	62.2352
PSC_C2	P38T	low	TCGA.50.5944.01A	48.3109
PSC_C2	P38T	low	TCGA.50.5936.01A	70.0213
PSC_C2	P38T	low	TCGA.97.7553.01A	74.4562
PSC_C2	P38T	low	TCGA.49.4490.01A	67.6119
PSC_C2	P38T	low	TCGA.97.7941.01A	75.1223
PSC_C2	P38T	low	TCGA.78.7150.01A	53.7413
PSC_C2	P38T	low	TCGA.64.5774.01A	34.2689
PSC_C2	P38T	low	TCGA.78.7162.01A	70.5556
PSC_C2	P38T	low	TCGA.44.7671.01A	51.6155
PSC_C2	P38T	low	TCGA.64.1679.01A	57.8858
PSC_C2	P38T	low	TCGA.50.5055.01A	87.1007
PSC_C2	P38T	low	TCGA.50.5942.01A	66.8789
PSC_C2	P38T	low	TCGA.75.7027.01A	46.7286
PSC_C2	P38T	low	TCGA.50.5939.01A	82.2238
PSC_C2	P38T	low	TCGA.55.7726.01A	70.224
PSC_C2	P38T	low	TCGA.78.7163.01A	56.543
PSC_C2	P38T	low	TCGA.78.7166.01A	57.0372
PSC_C2	P38T	low	TCGA.93.7348.01A	82.819
PSC_C2	P38T	low	TCGA.95.7947.01A	58.9312
PSC_C2	P38T	low	TCGA.75.7025.01A	71.8008
PSC_C2	P38T	low	TCGA.50.6595.01A	86.3422
PSC_C2	P38T	low	TCGA.49.6742.01A	47.7598
PSC_C2	P38T	low	TCGA.78.7167.01A	28.5988
PSC_C2	P38T	low	TCGA.64.1681.01A	56.0436
PSC_C2	P38T	low	TCGA.55.7724.01A	84.3842
PSC_C2	P38T	low	TCGA.55.6543.01A	56.6414
PSC_C2	P38T	low	TCGA.97.7938.01A	67.3815
PSC_C2	P38T	low	TCGA.38.4631.01A	58.3786
PSC_C2	P38T	low	TCGA.75.5147.01A	63.1499
PSC_C2	P38T	low	TCGA.86.7713.01A	42.9534
PSC_C2	P38T	low	TCGA.05.4415.01A	57.2315
PSC_C2	P38T	low	TCGA.69.7760.01A	49.9185
PSC_C2	P38T	low	TCGA.44.6776.01A	52.8098
PSC_C2	P38T	low	TCGA.97.7546.01A	68.2201
PSC_C2	P38T	low	TCGA.05.4424.01A	62.5973
PSC_C2	P38T	low	TCGA.55.6972.01A	33.1454
PSC_C2	P38T	low	TCGA.75.5146.01A	61.325
PSC_C2	P38T	low	TCGA.64.5778.01A	71.5051
PSC_C2	P38T	low	TCGA.50.5072.01A	69.5487
PSC_C2	P38T	low	TCGA.67.6217.01A	75.7043
PSC_C2	P38T	low	TCGA.73.7498.01A	56.1511
PSC_C2	P38T	low	TCGA.91.6835.01A	88.9589
PSC_C2	P38T	low	TCGA.78.7149.01A	48.2955
PSC_C2	P38T	low	TCGA.78.7155.01A	32.8453
PSC_C2	P38T	low	TCGA.44.7670.01A	50.1311
PSC_C2	P38T	low	TCGA.49.4514.01A	74.4279
PSC_C2	P38T	low	TCGA.49.4512.01A	74.9656
PSC_C2	P38T	low	TCGA.49.4487.01A	83.2569
PSC_C2	P38T	low	TCGA.50.5931.01A	42.8919
PSC_C2	P38T	low	TCGA.78.7148.01A	50.361
PSC_C2	P38T	low	TCGA.78.7536.01A	29.2297
PSC_C2	P38T	low	TCGA.50.5932.01A	44.4888
PSC_C2	P38T	low	TCGA.78.7156.01A	37.9394
PSC_C2	P38T	low	TCGA.93.7347.01A	84.05
PSC_C2	P38T	low	TCGA.78.7633.01A	39.1817
PSC_C2	P39T	high	TCGA.55.7914.01A	63.0158
PSC_C2	P39T	high	TCGA.78.7540.01A	60.5708
PSC_C2	P39T	high	TCGA.75.6207.01A	51.4658
PSC_C2	P39T	high	TCGA.50.5933.01A	79.48
PSC_C2	P39T	high	TCGA.38.4632.01A	71.7348
PSC_C2	P39T	high	TCGA.44.7659.01A	60.6212
PSC_C2	P39T	high	TCGA.05.4396.01A	43.3561
PSC_C2	P39T	high	TCGA.78.7147.01A	52.1232
PSC_C2	P39T	high	TCGA.55.7727.01A	70.22
PSC_C2	P39T	high	TCGA.95.7567.01A	56.5815
PSC_C2	P39T	high	TCGA.55.7283.01A	58.2738
PSC_C2	P39T	high	TCGA.73.4676.01A	60.3253
PSC_C2	P39T	high	TCGA.91.6828.01A	62.5396
PSC_C2	P39T	high	TCGA.78.7154.01A	53.0038
PSC_C2	P39T	high	TCGA.50.5051.01A	55.7267
PSC_C2	P39T	high	TCGA.55.7576.01A	64.0089
PSC_C2	P39T	high	TCGA.05.5429.01A	60.092
PSC_C2	P39T	high	TCGA.49.6745.01A	76.5862
PSC_C2	P39T	high	TCGA.49.6761.01A	74.7814
PSC_C2	P39T	high	TCGA.55.7903.01A	62.5299
PSC_C2	P39T	high	TCGA.05.4425.01A	55.3424
PSC_C2	P39T	high	TCGA.55.7911.01A	77.325
PSC_C2	P39T	high	TCGA.50.6597.01A	57.4605
PSC_C2	P39T	high	TCGA.05.4405.01A	69.2491
PSC_C2	P39T	high	TCGA.73.4658.01A	79.6285
PSC_C2	P39T	high	TCGA.69.7765.01A	76.4564
PSC_C2	P39T	high	TCGA.95.7039.01A	56.7107
PSC_C2	P39T	high	TCGA.97.7937.01A	52.8857
PSC_C2	P39T	high	TCGA.05.5428.01A	57.3834
PSC_C2	P39T	high	TCGA.78.7158.01A	39.4041
PSC_C2	P39T	high	TCGA.78.7161.01A	35.0354
PSC_C2	P39T	high	TCGA.97.7554.01A	69.112
PSC_C2	P39T	high	TCGA.55.7907.01A	62.0022
PSC_C2	P39T	high	TCGA.78.7535.01A	53.0731
PSC_C2	P39T	high	TCGA.78.7153.01A	46.6515
PSC_C2	P39T	high	TCGA.64.5775.01A	51.593
PSC_C2	P39T	high	TCGA.78.7152.01A	68.2518
PSC_C2	P39T	intermediate	TCGA.44.6775.01A	73.5903
PSC_C2	P39T	intermediate	TCGA.55.6978.01A	78.8536
PSC_C2	P39T	intermediate	TCGA.44.6146.01B	58.0069
PSC_C2	P39T	intermediate	TCGA.49.4488.01A	58.6851
PSC_C2	P39T	intermediate	TCGA.44.6775.01C	73.1868
PSC_C2	P39T	intermediate	TCGA.78.7539.01A	55.3371
PSC_C2	P39T	intermediate	TCGA.91.7771.01A	62.8237
PSC_C2	P39T	intermediate	TCGA.55.7281.01A	70.321
PSC_C2	P39T	intermediate	TCGA.78.7537.01A	49.3462
PSC_C2	P39T	intermediate	TCGA.86.6562.01A	58.0004
PSC_C2	P39T	intermediate	TCGA.67.6215.01A	56.7859
PSC_C2	P39T	intermediate	TCGA.44.6146.01A	51.5122
PSC_C2	P39T	intermediate	TCGA.38.6178.01A	66.0629
PSC_C2	P39T	intermediate	TCGA.44.6147.01A	71.1215
PSC_C2	P39T	intermediate	TCGA.75.6205.01A	82.5026
PSC_C2	P39T	intermediate	TCGA.73.7499.01A	64.1928
PSC_C2	P39T	intermediate	TCGA.05.4433.01A	62.9906
PSC_C2	P39T	intermediate	TCGA.44.6146.01A.1	47.9376
PSC_C2	P39T	intermediate	TCGA.05.5715.01A	50.6126
PSC_C2	P39T	intermediate	TCGA.99.7458.01A	72.2678
PSC_C2	P39T	intermediate	TCGA.50.5049.01A	68.1681
PSC_C2	P39T	intermediate	TCGA.55.6985.01A	74.6526
PSC_C2	P39T	intermediate	TCGA.75.6211.01A	58.8547
PSC_C2	P39T	intermediate	TCGA.75.5126.01A	73.4234
PSC_C2	P39T	intermediate	TCGA.05.4417.01A	66.8783
PSC_C2	P39T	intermediate	TCGA.44.6147.01A.1	71.4158
PSC_C2	P39T	intermediate	TCGA.95.7043.01A	35.161
PSC_C2	P39T	intermediate	TCGA.55.6971.01A	64.1965
PSC_C2	P39T	intermediate	TCGA.50.5044.01A	75.0677
PSC_C2	P39T	intermediate	TCGA.53.7626.01A	66.4438
PSC_C2	P39T	intermediate	TCGA.44.7662.01A	69.1094
PSC_C2	P39T	intermediate	TCGA.55.6986.01A	70.6202
PSC_C2	P39T	intermediate	TCGA.44.6777.01A	74.4863
PSC_C2	P39T	intermediate	TCGA.78.7542.01A	60.1393
PSC_C2	P39T	intermediate	TCGA.69.7980.01A	55.7196
PSC_C2	P39T	intermediate	TCGA.55.6642.01A	69.6795
PSC_C2	P39T	intermediate	TCGA.69.7763.01A	67.9038
PSC_C2	P39T	intermediate	TCGA.44.6145.01A	69.1751
PSC_C2	P39T	intermediate	TCGA.50.5068.01A	72.1319
PSC_C2	P39T	intermediate	TCGA.55.6981.01A	69.0342
PSC_C2	P39T	intermediate	TCGA.86.7714.01A	57.3666
PSC_C2	P39T	intermediate	TCGA.95.7948.01A	52.1043
PSC_C2	P39T	intermediate	TCGA.69.7761.01A	74.0769
PSC_C2	P39T	intermediate	TCGA.55.6982.01A	75.3317
PSC_C2	P39T	intermediate	TCGA.91.6829.01A	59.9683
PSC_C2	P39T	intermediate	TCGA.53.7813.01A	56.6984
PSC_C2	P39T	intermediate	TCGA.64.5781.01A	78.1252
PSC_C2	P39T	intermediate	TCGA.78.7145.01A	50.9232
PSC_C2	P39T	intermediate	TCGA.91.6849.01A	55.1457
PSC_C2	P39T	intermediate	TCGA.50.7109.01A	56.9946
PSC_C2	P39T	intermediate	TCGA.05.4390.01A	47.5538
PSC_C2	P39T	intermediate	TCGA.44.6775.01A.1	73.2657
PSC_C2	P39T	intermediate	TCGA.44.7672.01A	79.4694
PSC_C2	P39T	intermediate	TCGA.55.7725.01A	58.6976
PSC_C2	P39T	intermediate	TCGA.78.7143.01A	62.8634
PSC_C2	P39T	intermediate	TCGA.50.5935.01A	59.5368
PSC_C2	P39T	intermediate	TCGA.91.6847.01A	41.3234
PSC_C2	P39T	intermediate	TCGA.44.6147.01B	74.1179
PSC_C2	P39T	intermediate	TCGA.71.6725.01A	50.1344
PSC_C2	P39T	intermediate	TCGA.67.6216.01A	69.3091
PSC_C2	P39T	intermediate	TCGA.55.6712.01A	75.4281
PSC_C2	P39T	intermediate	TCGA.55.7815.01A	71.0887
PSC_C2	P39T	intermediate	TCGA.97.7552.01A	69.073
PSC_C2	P39T	intermediate	TCGA.05.4410.01A	71.9809
PSC_C2	P39T	intermediate	TCGA.86.6851.01A	68.3219
PSC_C2	P39T	intermediate	TCGA.50.5941.01A	69.5108
PSC_C2	P39T	intermediate	TCGA.49.6767.01A	65.9853
PSC_C2	P39T	intermediate	TCGA.80.5608.01A	54.6313
PSC_C2	P39T	intermediate	TCGA.78.7159.01A	57.1656
PSC_C2	P39T	intermediate	TCGA.50.6673.01A	63.5296
PSC_C2	P39T	intermediate	TCGA.55.6983.01A	69.8905
PSC_C2	P39T	intermediate	TCGA.50.6593.01A	69.3844
PSC_C2	P39T	intermediate	TCGA.75.5122.01A	80.9822
PSC_C2	P39T	intermediate	TCGA.55.7574.01A	77.9179
PSC_C2	P39T	intermediate	TCGA.44.6779.01A	72.215
PSC_C2	P39T	intermediate	TCGA.80.5607.01A	67.5829
PSC_C2	P39T	low	TCGA.44.6774.01A	56.5089
PSC_C2	P39T	low	TCGA.55.6970.01A	65.2971
PSC_C2	P39T	low	TCGA.55.6979.01A	63.3589
PSC_C2	P39T	low	TCGA.75.6212.01A	44.4176
PSC_C2	P39T	low	TCGA.55.6980.01A	48.3154
PSC_C2	P39T	low	TCGA.55.7728.01A	62.8709
PSC_C2	P39T	low	TCGA.75.7030.01A	63.4489
PSC_C2	P39T	low	TCGA.75.6214.01A	51.5945
PSC_C2	P39T	low	TCGA.91.6840.01A	35.3631
PSC_C2	P39T	low	TCGA.75.6203.01A	34.9966
PSC_C2	P39T	low	TCGA.05.4384.01A	48.9461
PSC_C2	P39T	low	TCGA.55.7573.01A	55.9028
PSC_C2	P39T	low	TCGA.49.6744.01A	69.7936
PSC_C2	P39T	low	TCGA.78.7160.01A	59.182
PSC_C2	P39T	low	TCGA.05.5420.01A	53.7087
PSC_C2	P39T	low	TCGA.05.5423.01A	51.784
PSC_C2	P39T	low	TCGA.75.7031.01A	38.0819
PSC_C2	P39T	low	TCGA.69.7764.01A	49.0851
PSC_C2	P39T	low	TCGA.44.5645.01A	39.4374
PSC_C2	P39T	low	TCGA.44.5645.01B	48.007
PSC_C2	P39T	low	TCGA.44.5645.01A.1	45.3934
PSC_C2	P39T	low	TCGA.50.5944.01A	35.7025
PSC_C2	P39T	low	TCGA.50.5936.01A	61.1131
PSC_C2	P39T	low	TCGA.97.7553.01A	56.2405
PSC_C2	P39T	low	TCGA.49.4490.01A	54.5841
PSC_C2	P39T	low	TCGA.97.7941.01A	63.0414
PSC_C2	P39T	low	TCGA.78.7150.01A	45.0319
PSC_C2	P39T	low	TCGA.64.5774.01A	31.0548
PSC_C2	P39T	low	TCGA.78.7162.01A	55.1985
PSC_C2	P39T	low	TCGA.44.7671.01A	45.9227
PSC_C2	P39T	low	TCGA.64.1679.01A	45.6551
PSC_C2	P39T	low	TCGA.50.5055.01A	65.8356
PSC_C2	P39T	low	TCGA.50.5942.01A	54.7939
PSC_C2	P39T	low	TCGA.75.7027.01A	44.9784
PSC_C2	P39T	low	TCGA.50.5939.01A	70.6883
PSC_C2	P39T	low	TCGA.55.7726.01A	65.2417
PSC_C2	P39T	low	TCGA.78.7163.01A	43.6262
PSC_C2	P39T	low	TCGA.78.7166.01A	47.1193
PSC_C2	P39T	low	TCGA.93.7348.01A	68.1676
PSC_C2	P39T	low	TCGA.95.7947.01A	52.2784
PSC_C2	P39T	low	TCGA.75.7025.01A	59.3527
PSC_C2	P39T	low	TCGA.50.6595.01A	70.7996
PSC_C2	P39T	low	TCGA.49.6742.01A	37.605
PSC_C2	P39T	low	TCGA.78.7167.01A	30.552
PSC_C2	P39T	low	TCGA.64.1681.01A	42.7802
PSC_C2	P39T	low	TCGA.55.7724.01A	70.3157
PSC_C2	P39T	low	TCGA.55.6543.01A	43.9881
PSC_C2	P39T	low	TCGA.97.7938.01A	57.3052
PSC_C2	P39T	low	TCGA.38.4631.01A	47.7983
PSC_C2	P39T	low	TCGA.75.5147.01A	55.8279
PSC_C2	P39T	low	TCGA.86.7713.01A	36.8076
PSC_C2	P39T	low	TCGA.05.4415.01A	47.183
PSC_C2	P39T	low	TCGA.69.7760.01A	47.4374
PSC_C2	P39T	low	TCGA.44.6776.01A	43.7204
PSC_C2	P39T	low	TCGA.97.7546.01A	50.5428
PSC_C2	P39T	low	TCGA.05.4424.01A	46.6624
PSC_C2	P39T	low	TCGA.55.6972.01A	23.2814
PSC_C2	P39T	low	TCGA.75.5146.01A	51.7716
PSC_C2	P39T	low	TCGA.64.5778.01A	63.1773
PSC_C2	P39T	low	TCGA.50.5072.01A	57.6862
PSC_C2	P39T	low	TCGA.67.6217.01A	64.0654
PSC_C2	P39T	low	TCGA.73.7498.01A	43.7501
PSC_C2	P39T	low	TCGA.91.6835.01A	72.3299
PSC_C2	P39T	low	TCGA.78.7149.01A	46.1256
PSC_C2	P39T	low	TCGA.78.7155.01A	26.9474
PSC_C2	P39T	low	TCGA.44.7670.01A	45.1366
PSC_C2	P39T	low	TCGA.49.4514.01A	61.9407
PSC_C2	P39T	low	TCGA.49.4512.01A	59.1498
PSC_C2	P39T	low	TCGA.49.4487.01A	64.6654
PSC_C2	P39T	low	TCGA.50.5931.01A	33.5324
PSC_C2	P39T	low	TCGA.78.7148.01A	39.6531
PSC_C2	P39T	low	TCGA.78.7536.01A	24.4734
PSC_C2	P39T	low	TCGA.50.5932.01A	39.823
PSC_C2	P39T	low	TCGA.78.7156.01A	28.0504
PSC_C2	P39T	low	TCGA.93.7347.01A	65.1818
PSC_C2	P39T	low	TCGA.78.7633.01A	33.5231
PSC_C2	P14T	high	TCGA.55.7914.01A	36.4472
PSC_C2	P14T	high	TCGA.78.7540.01A	37.3698
PSC_C2	P14T	high	TCGA.75.6207.01A	21.0945
PSC_C2	P14T	high	TCGA.50.5933.01A	47.6167
PSC_C2	P14T	high	TCGA.38.4632.01A	43.9017
PSC_C2	P14T	high	TCGA.44.7659.01A	31.3711
PSC_C2	P14T	high	TCGA.05.4396.01A	25.745
PSC_C2	P14T	high	TCGA.78.7147.01A	36.9506
PSC_C2	P14T	high	TCGA.55.7727.01A	43.6056
PSC_C2	P14T	high	TCGA.95.7567.01A	26.3302
PSC_C2	P14T	high	TCGA.55.7283.01A	29.8268
PSC_C2	P14T	high	TCGA.73.4676.01A	35.4143
PSC_C2	P14T	high	TCGA.91.6828.01A	38.6899
PSC_C2	P14T	high	TCGA.78.7154.01A	29.9753
PSC_C2	P14T	high	TCGA.50.5051.01A	40.5001
PSC_C2	P14T	high	TCGA.55.7576.01A	33.2289
PSC_C2	P14T	high	TCGA.05.5429.01A	35.6175
PSC_C2	P14T	high	TCGA.49.6745.01A	44.1253
PSC_C2	P14T	high	TCGA.49.6761.01A	48.8615
PSC_C2	P14T	high	TCGA.55.7903.01A	30.7335
PSC_C2	P14T	high	TCGA.05.4425.01A	29.7979
PSC_C2	P14T	high	TCGA.55.7911.01A	46.2409
PSC_C2	P14T	high	TCGA.50.6597.01A	39.7593
PSC_C2	P14T	high	TCGA.05.4405.01A	41.5829
PSC_C2	P14T	high	TCGA.73.4658.01A	49.4448
PSC_C2	P14T	high	TCGA.69.7765.01A	47.6746
PSC_C2	P14T	high	TCGA.95.7039.01A	30.59
PSC_C2	P14T	high	TCGA.97.7937.01A	34.758
PSC_C2	P14T	high	TCGA.05.5428.01A	30.6324
PSC_C2	P14T	high	TCGA.78.7158.01A	18.366
PSC_C2	P14T	high	TCGA.78.7161.01A	22.9883
PSC_C2	P14T	high	TCGA.97.7554.01A	39.7612
PSC_C2	P14T	high	TCGA.55.7907.01A	37.4265
PSC_C2	P14T	high	TCGA.78.7535.01A	32.0062
PSC_C2	P14T	high	TCGA.78.7153.01A	22.6964
PSC_C2	P14T	high	TCGA.64.5775.01A	26.5962
PSC_C2	P14T	high	TCGA.78.7152.01A	43.4357
PSC_C2	P14T	intermediate	TCGA.44.6775.01A	54.2267
PSC_C2	P14T	intermediate	TCGA.55.6978.01A	56.1549
PSC_C2	P14T	intermediate	TCGA.44.6146.01B	50.223
PSC_C2	P14T	intermediate	TCGA.49.4488.01A	38.7205
PSC_C2	P14T	intermediate	TCGA.44.6775.01C	62.9272
PSC_C2	P14T	intermediate	TCGA.78.7539.01A	44.3059
PSC_C2	P14T	intermediate	TCGA.91.7771.01A	51.5146
PSC_C2	P14T	intermediate	TCGA.55.7281.01A	48.4932
PSC_C2	P14T	intermediate	TCGA.78.7537.01A	36.6513
PSC_C2	P14T	intermediate	TCGA.86.6562.01A	45.5403
PSC_C2	P14T	intermediate	TCGA.67.6215.01A	35.6355
PSC_C2	P14T	intermediate	TCGA.44.6146.01A	39.6666
PSC_C2	P14T	intermediate	TCGA.38.6178.01A	50.7289
PSC_C2	P14T	intermediate	TCGA.44.6147.01A	51.7546
PSC_C2	P14T	intermediate	TCGA.75.6205.01A	56.4699
PSC_C2	P14T	intermediate	TCGA.73.7499.01A	54.3085
PSC_C2	P14T	intermediate	TCGA.05.4433.01A	45.2698
PSC_C2	P14T	intermediate	TCGA.44.6146.01A.1	36.3873
PSC_C2	P14T	intermediate	TCGA.05.5715.01A	38.9573
PSC_C2	P14T	intermediate	TCGA.99.7458.01A	52.3139
PSC_C2	P14T	intermediate	TCGA.50.5049.01A	55.2073
PSC_C2	P14T	intermediate	TCGA.55.6985.01A	57.0897
PSC_C2	P14T	intermediate	TCGA.75.6211.01A	43.2193
PSC_C2	P14T	intermediate	TCGA.75.5126.01A	53.7773
PSC_C2	P14T	intermediate	TCGA.05.4417.01A	51.0191
PSC_C2	P14T	intermediate	TCGA.44.6147.01A.1	52.2533
PSC_C2	P14T	intermediate	TCGA.95.7043.01A	27.8572
PSC_C2	P14T	intermediate	TCGA.55.6971.01A	55.2912
PSC_C2	P14T	intermediate	TCGA.50.5044.01A	57.2452
PSC_C2	P14T	intermediate	TCGA.53.7626.01A	54.4194
PSC_C2	P14T	intermediate	TCGA.44.7662.01A	50.6908
PSC_C2	P14T	intermediate	TCGA.55.6986.01A	49.0811
PSC_C2	P14T	intermediate	TCGA.44.6777.01A	53.7143
PSC_C2	P14T	intermediate	TCGA.78.7542.01A	41.147
PSC_C2	P14T	intermediate	TCGA.69.7980.01A	43.0116
PSC_C2	P14T	intermediate	TCGA.55.6642.01A	55.8808
PSC_C2	P14T	intermediate	TCGA.69.7763.01A	48.9805
PSC_C2	P14T	intermediate	TCGA.44.6145.01A	53.9259
PSC_C2	P14T	intermediate	TCGA.50.5068.01A	52.3069
PSC_C2	P14T	intermediate	TCGA.55.6981.01A	55.334
PSC_C2	P14T	intermediate	TCGA.86.7714.01A	40.9895
PSC_C2	P14T	intermediate	TCGA.95.7948.01A	33.9619
PSC_C2	P14T	intermediate	TCGA.69.7761.01A	53.4848
PSC_C2	P14T	intermediate	TCGA.55.6982.01A	54.3265
PSC_C2	P14T	intermediate	TCGA.91.6829.01A	48.3452
PSC_C2	P14T	intermediate	TCGA.53.7813.01A	49.6554
PSC_C2	P14T	intermediate	TCGA.64.5781.01A	54.9171
PSC_C2	P14T	intermediate	TCGA.78.7145.01A	43.5285
PSC_C2	P14T	intermediate	TCGA.91.6849.01A	45.6567
PSC_C2	P14T	intermediate	TCGA.50.7109.01A	49.5974
PSC_C2	P14T	intermediate	TCGA.05.4390.01A	34.1568
PSC_C2	P14T	intermediate	TCGA.44.6775.01A.1	54.6036
PSC_C2	P14T	intermediate	TCGA.44.7672.01A	52.4598
PSC_C2	P14T	intermediate	TCGA.55.7725.01A	48.4485
PSC_C2	P14T	intermediate	TCGA.78.7143.01A	47.85
PSC_C2	P14T	intermediate	TCGA.50.5935.01A	46.9537
PSC_C2	P14T	intermediate	TCGA.91.6847.01A	30.075
PSC_C2	P14T	intermediate	TCGA.44.6147.01B	62.7927
PSC_C2	P14T	intermediate	TCGA.71.6725.01A	38.5571
PSC_C2	P14T	intermediate	TCGA.67.6216.01A	48.6825
PSC_C2	P14T	intermediate	TCGA.55.6712.01A	48.5151
PSC_C2	P14T	intermediate	TCGA.55.7815.01A	51.8539
PSC_C2	P14T	intermediate	TCGA.97.7552.01A	51.4872
PSC_C2	P14T	intermediate	TCGA.05.4410.01A	46.9853
PSC_C2	P14T	intermediate	TCGA.86.6851.01A	51.9643
PSC_C2	P14T	intermediate	TCGA.50.5941.01A	54.386
PSC_C2	P14T	intermediate	TCGA.49.6767.01A	48.0785
PSC_C2	P14T	intermediate	TCGA.80.5608.01A	43.0056
PSC_C2	P14T	intermediate	TCGA.78.7159.01A	43.8384
PSC_C2	P14T	intermediate	TCGA.50.6673.01A	54.9645
PSC_C2	P14T	intermediate	TCGA.55.6983.01A	55.5447
PSC_C2	P14T	intermediate	TCGA.50.6593.01A	51.0166
PSC_C2	P14T	intermediate	TCGA.75.5122.01A	55.3204
PSC_C2	P14T	intermediate	TCGA.55.7574.01A	57.2699
PSC_C2	P14T	intermediate	TCGA.44.6779.01A	47.6537
PSC_C2	P14T	intermediate	TCGA.80.5607.01A	46.5979
PSC_C2	P14T	low	TCGA.44.6774.01A	55.8612
PSC_C2	P14T	low	TCGA.55.6970.01A	59.1339
PSC_C2	P14T	low	TCGA.55.6979.01A	59.8729
PSC_C2	P14T	low	TCGA.75.6212.01A	44.6859
PSC_C2	P14T	low	TCGA.55.6980.01A	53.7483
PSC_C2	P14T	low	TCGA.55.7728.01A	54.1126
PSC_C2	P14T	low	TCGA.75.7030.01A	55.4536
PSC_C2	P14T	low	TCGA.75.6214.01A	50.3046
PSC_C2	P14T	low	TCGA.91.6840.01A	43.5615
PSC_C2	P14T	low	TCGA.75.6203.01A	38.3257
PSC_C2	P14T	low	TCGA.05.4384.01A	48.527
PSC_C2	P14T	low	TCGA.55.7573.01A	47.253
PSC_C2	P14T	low	TCGA.49.6744.01A	60.4773
PSC_C2	P14T	low	TCGA.78.7160.01A	57.236
PSC_C2	P14T	low	TCGA.05.5420.01A	53.4038
PSC_C2	P14T	low	TCGA.05.5423.01A	45.0334
PSC_C2	P14T	low	TCGA.75.7031.01A	45.7857
PSC_C2	P14T	low	TCGA.69.7764.01A	53.1418
PSC_C2	P14T	low	TCGA.44.5645.01A	44.3867
PSC_C2	P14T	low	TCGA.44.5645.01B	51.1468
PSC_C2	P14T	low	TCGA.44.5645.01A.1	48.2203
PSC_C2	P14T	low	TCGA.50.5944.01A	41.5746
PSC_C2	P14T	low	TCGA.50.5936.01A	56.9592
PSC_C2	P14T	low	TCGA.97.7553.01A	52.6895
PSC_C2	P14T	low	TCGA.49.4490.01A	63.1444
PSC_C2	P14T	low	TCGA.97.7941.01A	54.6021
PSC_C2	P14T	low	TCGA.78.7150.01A	48.9068
PSC_C2	P14T	low	TCGA.64.5774.01A	34.9479
PSC_C2	P14T	low	TCGA.78.7162.01A	53.1829
PSC_C2	P14T	low	TCGA.44.7671.01A	43.5821
PSC_C2	P14T	low	TCGA.64.1679.01A	50.9628
PSC_C2	P14T	low	TCGA.50.5055.01A	55.5537
PSC_C2	P14T	low	TCGA.50.5942.01A	45.1063
PSC_C2	P14T	low	TCGA.75.7027.01A	44.6795
PSC_C2	P14T	low	TCGA.50.5939.01A	58.5273
PSC_C2	P14T	low	TCGA.55.7726.01A	59.3705
PSC_C2	P14T	low	TCGA.78.7163.01A	45.5321
PSC_C2	P14T	low	TCGA.78.7166.01A	50.0875
PSC_C2	P14T	low	TCGA.93.7348.01A	61.4062
PSC_C2	P14T	low	TCGA.95.7947.01A	45.2277
PSC_C2	P14T	low	TCGA.75.7025.01A	60.2115
PSC_C2	P14T	low	TCGA.50.6595.01A	59.0913
PSC_C2	P14T	low	TCGA.49.6742.01A	45.2066
PSC_C2	P14T	low	TCGA.78.7167.01A	32.4933
PSC_C2	P14T	low	TCGA.64.1681.01A	46.7865
PSC_C2	P14T	low	TCGA.55.7724.01A	61.484
PSC_C2	P14T	low	TCGA.55.6543.01A	43.6353
PSC_C2	P14T	low	TCGA.97.7938.01A	50.0687
PSC_C2	P14T	low	TCGA.38.4631.01A	48.6259
PSC_C2	P14T	low	TCGA.75.5147.01A	58.9842
PSC_C2	P14T	low	TCGA.86.7713.01A	35.9699
PSC_C2	P14T	low	TCGA.05.4415.01A	43.009
PSC_C2	P14T	low	TCGA.69.7760.01A	45.6044
PSC_C2	P14T	low	TCGA.44.6776.01A	46.696
PSC_C2	P14T	low	TCGA.97.7546.01A	52.0227
PSC_C2	P14T	low	TCGA.05.4424.01A	55.1867
PSC_C2	P14T	low	TCGA.55.6972.01A	37.7868
PSC_C2	P14T	low	TCGA.75.5146.01A	51.1713
PSC_C2	P14T	low	TCGA.64.5778.01A	56.5023
PSC_C2	P14T	low	TCGA.50.5072.01A	58.7335
PSC_C2	P14T	low	TCGA.67.6217.01A	54.6884
PSC_C2	P14T	low	TCGA.73.7498.01A	45.961
PSC_C2	P14T	low	TCGA.91.6835.01A	60.2458
PSC_C2	P14T	low	TCGA.78.7149.01A	42.4184
PSC_C2	P14T	low	TCGA.78.7155.01A	29.6811
PSC_C2	P14T	low	TCGA.44.7670.01A	47.8881
PSC_C2	P14T	low	TCGA.49.4514.01A	57.8427
PSC_C2	P14T	low	TCGA.49.4512.01A	52.8688
PSC_C2	P14T	low	TCGA.49.4487.01A	58.4266
PSC_C2	P14T	low	TCGA.50.5931.01A	44.1664
PSC_C2	P14T	low	TCGA.78.7148.01A	47.6329
PSC_C2	P14T	low	TCGA.78.7536.01A	28.4991
PSC_C2	P14T	low	TCGA.50.5932.01A	37.9633
PSC_C2	P14T	low	TCGA.78.7156.01A	36.2373
PSC_C2	P14T	low	TCGA.93.7347.01A	51.2741
PSC_C2	P14T	low	TCGA.78.7633.01A	38.7035
PSC_C2	P22T	high	TCGA.55.7914.01A	53.8066
PSC_C2	P22T	high	TCGA.78.7540.01A	50.1445
PSC_C2	P22T	high	TCGA.75.6207.01A	42.8825
PSC_C2	P22T	high	TCGA.50.5933.01A	69.8349
PSC_C2	P22T	high	TCGA.38.4632.01A	66.6897
PSC_C2	P22T	high	TCGA.44.7659.01A	49.2413
PSC_C2	P22T	high	TCGA.05.4396.01A	35.1316
PSC_C2	P22T	high	TCGA.78.7147.01A	46.9856
PSC_C2	P22T	high	TCGA.55.7727.01A	62.765
PSC_C2	P22T	high	TCGA.95.7567.01A	50.7156
PSC_C2	P22T	high	TCGA.55.7283.01A	52.4199
PSC_C2	P22T	high	TCGA.73.4676.01A	52.901
PSC_C2	P22T	high	TCGA.91.6828.01A	53.2125
PSC_C2	P22T	high	TCGA.78.7154.01A	49.7481
PSC_C2	P22T	high	TCGA.50.5051.01A	51.9772
PSC_C2	P22T	high	TCGA.55.7576.01A	56.8748
PSC_C2	P22T	high	TCGA.05.5429.01A	50.1673
PSC_C2	P22T	high	TCGA.49.6745.01A	66.3249
PSC_C2	P22T	high	TCGA.49.6761.01A	66.4991
PSC_C2	P22T	high	TCGA.55.7903.01A	56.6666
PSC_C2	P22T	high	TCGA.05.4425.01A	46.6203
PSC_C2	P22T	high	TCGA.55.7911.01A	67.3189
PSC_C2	P22T	high	TCGA.50.6597.01A	52.7852
PSC_C2	P22T	high	TCGA.05.4405.01A	60.1815
PSC_C2	P22T	high	TCGA.73.4658.01A	69.914
PSC_C2	P22T	high	TCGA.69.7765.01A	66.0036
PSC_C2	P22T	high	TCGA.95.7039.01A	48.7473
PSC_C2	P22T	high	TCGA.97.7937.01A	43.0683
PSC_C2	P22T	high	TCGA.05.5428.01A	50.3232
PSC_C2	P22T	high	TCGA.78.7158.01A	28.9384
PSC_C2	P22T	high	TCGA.78.7161.01A	33.8062
PSC_C2	P22T	high	TCGA.97.7554.01A	60.8218
PSC_C2	P22T	high	TCGA.55.7907.01A	55.8212
PSC_C2	P22T	high	TCGA.78.7535.01A	43.5732
PSC_C2	P22T	high	TCGA.78.7153.01A	39.5302
PSC_C2	P22T	high	TCGA.64.5775.01A	42.2917
PSC_C2	P22T	high	TCGA.78.7152.01A	55.6098
PSC_C2	P22T	intermediate	TCGA.44.6775.01A	63.3316
PSC_C2	P22T	intermediate	TCGA.55.6978.01A	70.1848
PSC_C2	P22T	intermediate	TCGA.44.6146.01B	48.1086
PSC_C2	P22T	intermediate	TCGA.49.4488.01A	52.357
PSC_C2	P22T	intermediate	TCGA.44.6775.01C	64.2956
PSC_C2	P22T	intermediate	TCGA.78.7539.01A	50.5098
PSC_C2	P22T	intermediate	TCGA.91.7771.01A	59.43
PSC_C2	P22T	intermediate	TCGA.55.7281.01A	58.3918
PSC_C2	P22T	intermediate	TCGA.78.7537.01A	41.9175
PSC_C2	P22T	intermediate	TCGA.86.6562.01A	50.6523
PSC_C2	P22T	intermediate	TCGA.67.6215.01A	48.8891
PSC_C2	P22T	intermediate	TCGA.44.6146.01A	40.8259
PSC_C2	P22T	intermediate	TCGA.38.6178.01A	58.4932
PSC_C2	P22T	intermediate	TCGA.44.6147.01A	63.157
PSC_C2	P22T	intermediate	TCGA.75.6205.01A	71.652
PSC_C2	P22T	intermediate	TCGA.73.7499.01A	62.3199
PSC_C2	P22T	intermediate	TCGA.05.4433.01A	53.2481
PSC_C2	P22T	intermediate	TCGA.44.6146.01A.1	37.2541
PSC_C2	P22T	intermediate	TCGA.05.5715.01A	48.1034
PSC_C2	P22T	intermediate	TCGA.99.7458.01A	60.5871
PSC_C2	P22T	intermediate	TCGA.50.5049.01A	58.5794
PSC_C2	P22T	intermediate	TCGA.55.6985.01A	64.6664
PSC_C2	P22T	intermediate	TCGA.75.6211.01A	50.0046
PSC_C2	P22T	intermediate	TCGA.75.5126.01A	66.4741
PSC_C2	P22T	intermediate	TCGA.05.4417.01A	62.3706
PSC_C2	P22T	intermediate	TCGA.44.6147.01A.1	63.3889
PSC_C2	P22T	intermediate	TCGA.95.7043.01A	34.4737
PSC_C2	P22T	intermediate	TCGA.55.6971.01A	57.0223
PSC_C2	P22T	intermediate	TCGA.50.5044.01A	66.2722
PSC_C2	P22T	intermediate	TCGA.53.7626.01A	57.8782
PSC_C2	P22T	intermediate	TCGA.44.7662.01A	59.0317
PSC_C2	P22T	intermediate	TCGA.55.6986.01A	61.4569
PSC_C2	P22T	intermediate	TCGA.44.6777.01A	61.888
PSC_C2	P22T	intermediate	TCGA.78.7542.01A	49.896
PSC_C2	P22T	intermediate	TCGA.69.7980.01A	56.6426
PSC_C2	P22T	intermediate	TCGA.55.6642.01A	65.4149
PSC_C2	P22T	intermediate	TCGA.69.7763.01A	57.8273
PSC_C2	P22T	intermediate	TCGA.44.6145.01A	59.634
PSC_C2	P22T	intermediate	TCGA.50.5068.01A	62.3183
PSC_C2	P22T	intermediate	TCGA.55.6981.01A	59.0564
PSC_C2	P22T	intermediate	TCGA.86.7714.01A	47.855
PSC_C2	P22T	intermediate	TCGA.95.7948.01A	42.6767
PSC_C2	P22T	intermediate	TCGA.69.7761.01A	64.1645
PSC_C2	P22T	intermediate	TCGA.55.6982.01A	67.0193
PSC_C2	P22T	intermediate	TCGA.91.6829.01A	52.8472
PSC_C2	P22T	intermediate	TCGA.53.7813.01A	51.3772
PSC_C2	P22T	intermediate	TCGA.64.5781.01A	70.602
PSC_C2	P22T	intermediate	TCGA.78.7145.01A	48.892
PSC_C2	P22T	intermediate	TCGA.91.6849.01A	47.8279
PSC_C2	P22T	intermediate	TCGA.50.7109.01A	52.4618
PSC_C2	P22T	intermediate	TCGA.05.4390.01A	44.6662
PSC_C2	P22T	intermediate	TCGA.44.6775.01A.1	63.2325
PSC_C2	P22T	intermediate	TCGA.44.7672.01A	69.3321
PSC_C2	P22T	intermediate	TCGA.55.7725.01A	51.5853
PSC_C2	P22T	intermediate	TCGA.78.7143.01A	58.2682
PSC_C2	P22T	intermediate	TCGA.50.5935.01A	56.1263
PSC_C2	P22T	intermediate	TCGA.91.6847.01A	37.6883
PSC_C2	P22T	intermediate	TCGA.44.6147.01B	67.8012
PSC_C2	P22T	intermediate	TCGA.71.6725.01A	41.4368
PSC_C2	P22T	intermediate	TCGA.67.6216.01A	60.4365
PSC_C2	P22T	intermediate	TCGA.55.6712.01A	63.9803
PSC_C2	P22T	intermediate	TCGA.55.7815.01A	61.3945
PSC_C2	P22T	intermediate	TCGA.97.7552.01A	58.222
PSC_C2	P22T	intermediate	TCGA.05.4410.01A	63.0583
PSC_C2	P22T	intermediate	TCGA.86.6851.01A	58.1428
PSC_C2	P22T	intermediate	TCGA.50.5941.01A	60.9124
PSC_C2	P22T	intermediate	TCGA.49.6767.01A	64.191
PSC_C2	P22T	intermediate	TCGA.80.5608.01A	49.0752
PSC_C2	P22T	intermediate	TCGA.78.7159.01A	51.6333
PSC_C2	P22T	intermediate	TCGA.50.6673.01A	53.7781
PSC_C2	P22T	intermediate	TCGA.55.6983.01A	58.5495
PSC_C2	P22T	intermediate	TCGA.50.6593.01A	61.9967
PSC_C2	P22T	intermediate	TCGA.75.5122.01A	70.5697
PSC_C2	P22T	intermediate	TCGA.55.7574.01A	70.0031
PSC_C2	P22T	intermediate	TCGA.44.6779.01A	63.2007
PSC_C2	P22T	intermediate	TCGA.80.5607.01A	60.5713
PSC_C2	P22T	low	TCGA.44.6774.01A	51.137
PSC_C2	P22T	low	TCGA.55.6970.01A	58.6708
PSC_C2	P22T	low	TCGA.55.6979.01A	58.1592
PSC_C2	P22T	low	TCGA.75.6212.01A	37.6004
PSC_C2	P22T	low	TCGA.55.6980.01A	43.1592
PSC_C2	P22T	low	TCGA.55.7728.01A	54.6037
PSC_C2	P22T	low	TCGA.75.7030.01A	53.7366
PSC_C2	P22T	low	TCGA.75.6214.01A	48.1632
PSC_C2	P22T	low	TCGA.91.6840.01A	35.2977
PSC_C2	P22T	low	TCGA.75.6203.01A	28.6501
PSC_C2	P22T	low	TCGA.05.4384.01A	41.2314
PSC_C2	P22T	low	TCGA.55.7573.01A	46.2911
PSC_C2	P22T	low	TCGA.49.6744.01A	61.8656
PSC_C2	P22T	low	TCGA.78.7160.01A	53.5013
PSC_C2	P22T	low	TCGA.05.5420.01A	49.5415
PSC_C2	P22T	low	TCGA.05.5423.01A	44.8069
PSC_C2	P22T	low	TCGA.75.7031.01A	34.8551
PSC_C2	P22T	low	TCGA.69.7764.01A	47.0423
PSC_C2	P22T	low	TCGA.44.5645.01A	33.4228
PSC_C2	P22T	low	TCGA.44.5645.01B	41.9857
PSC_C2	P22T	low	TCGA.44.5645.01A.1	39.1547
PSC_C2	P22T	low	TCGA.50.5944.01A	31.0526
PSC_C2	P22T	low	TCGA.50.5936.01A	57.6956
PSC_C2	P22T	low	TCGA.97.7553.01A	47.3303
PSC_C2	P22T	low	TCGA.49.4490.01A	50.964
PSC_C2	P22T	low	TCGA.97.7941.01A	56.3272
PSC_C2	P22T	low	TCGA.78.7150.01A	41.7789
PSC_C2	P22T	low	TCGA.64.5774.01A	27.8861
PSC_C2	P22T	low	TCGA.78.7162.01A	47.5456
PSC_C2	P22T	low	TCGA.44.7671.01A	38.7306
PSC_C2	P22T	low	TCGA.64.1679.01A	41.0681
PSC_C2	P22T	low	TCGA.50.5055.01A	57.3688
PSC_C2	P22T	low	TCGA.50.5942.01A	45.5848
PSC_C2	P22T	low	TCGA.75.7027.01A	42.9695
PSC_C2	P22T	low	TCGA.50.5939.01A	62.0955
PSC_C2	P22T	low	TCGA.55.7726.01A	54.0473
PSC_C2	P22T	low	TCGA.78.7163.01A	37.2198
PSC_C2	P22T	low	TCGA.78.7166.01A	42.5232
PSC_C2	P22T	low	TCGA.93.7348.01A	60.6016
PSC_C2	P22T	low	TCGA.95.7947.01A	47.9673
PSC_C2	P22T	low	TCGA.75.7025.01A	53.083
PSC_C2	P22T	low	TCGA.50.6595.01A	62.4004
PSC_C2	P22T	low	TCGA.49.6742.01A	37.0437
PSC_C2	P22T	low	TCGA.78.7167.01A	26.0529
PSC_C2	P22T	low	TCGA.64.1681.01A	37.3637
PSC_C2	P22T	low	TCGA.55.7724.01A	61.2535
PSC_C2	P22T	low	TCGA.55.6543.01A	36.7268
PSC_C2	P22T	low	TCGA.97.7938.01A	49.4328
PSC_C2	P22T	low	TCGA.38.4631.01A	47.1829
PSC_C2	P22T	low	TCGA.75.5147.01A	54.3118
PSC_C2	P22T	low	TCGA.86.7713.01A	33.3935
PSC_C2	P22T	low	TCGA.05.4415.01A	47.2501
PSC_C2	P22T	low	TCGA.69.7760.01A	48.7021
PSC_C2	P22T	low	TCGA.44.6776.01A	36.6932
PSC_C2	P22T	low	TCGA.97.7546.01A	44.4835
PSC_C2	P22T	low	TCGA.05.4424.01A	44.9179
PSC_C2	P22T	low	TCGA.55.6972.01A	19.6764
PSC_C2	P22T	low	TCGA.75.5146.01A	44.182
PSC_C2	P22T	low	TCGA.64.5778.01A	58.9758
PSC_C2	P22T	low	TCGA.50.5072.01A	55.8225
PSC_C2	P22T	low	TCGA.67.6217.01A	56.2079
PSC_C2	P22T	low	TCGA.73.7498.01A	36.9619
PSC_C2	P22T	low	TCGA.91.6835.01A	68.4688
PSC_C2	P22T	low	TCGA.78.7149.01A	38.5444
PSC_C2	P22T	low	TCGA.78.7155.01A	24.4091
PSC_C2	P22T	low	TCGA.44.7670.01A	46.001
PSC_C2	P22T	low	TCGA.49.4514.01A	56.1946
PSC_C2	P22T	low	TCGA.49.4512.01A	53.9987
PSC_C2	P22T	low	TCGA.49.4487.01A	59.4649
PSC_C2	P22T	low	TCGA.50.5931.01A	32.6918
PSC_C2	P22T	low	TCGA.78.7148.01A	35.0867
PSC_C2	P22T	low	TCGA.78.7536.01A	23.8417
PSC_C2	P22T	low	TCGA.50.5932.01A	36.2032
PSC_C2	P22T	low	TCGA.78.7156.01A	24.3752
PSC_C2	P22T	low	TCGA.93.7347.01A	56.059
PSC_C2	P22T	low	TCGA.78.7633.01A	27.9505
PSC_C2	P23T	high	TCGA.55.7914.01A	63.0799
PSC_C2	P23T	high	TCGA.78.7540.01A	61.5888
PSC_C2	P23T	high	TCGA.75.6207.01A	50.1302
PSC_C2	P23T	high	TCGA.50.5933.01A	81.0217
PSC_C2	P23T	high	TCGA.38.4632.01A	75.9598
PSC_C2	P23T	high	TCGA.44.7659.01A	54.4929
PSC_C2	P23T	high	TCGA.05.4396.01A	43.3047
PSC_C2	P23T	high	TCGA.78.7147.01A	52.4437
PSC_C2	P23T	high	TCGA.55.7727.01A	70.3069
PSC_C2	P23T	high	TCGA.95.7567.01A	52.2356
PSC_C2	P23T	high	TCGA.55.7283.01A	52.2943
PSC_C2	P23T	high	TCGA.73.4676.01A	63.4039
PSC_C2	P23T	high	TCGA.91.6828.01A	66.6169
PSC_C2	P23T	high	TCGA.78.7154.01A	49.8348
PSC_C2	P23T	high	TCGA.50.5051.01A	61.3039
PSC_C2	P23T	high	TCGA.55.7576.01A	60.3927
PSC_C2	P23T	high	TCGA.05.5429.01A	59.2359
PSC_C2	P23T	high	TCGA.49.6745.01A	70.9473
PSC_C2	P23T	high	TCGA.49.6761.01A	75.9718
PSC_C2	P23T	high	TCGA.55.7903.01A	55.8903
PSC_C2	P23T	high	TCGA.05.4425.01A	50.4056
PSC_C2	P23T	high	TCGA.55.7911.01A	77.7058
PSC_C2	P23T	high	TCGA.50.6597.01A	58.0368
PSC_C2	P23T	high	TCGA.05.4405.01A	67.4032
PSC_C2	P23T	high	TCGA.73.4658.01A	80.8287
PSC_C2	P23T	high	TCGA.69.7765.01A	77.1967
PSC_C2	P23T	high	TCGA.95.7039.01A	61.5375
PSC_C2	P23T	high	TCGA.97.7937.01A	61.2212
PSC_C2	P23T	high	TCGA.05.5428.01A	62.0079
PSC_C2	P23T	high	TCGA.78.7158.01A	35.891
PSC_C2	P23T	high	TCGA.78.7161.01A	35.7823
PSC_C2	P23T	high	TCGA.97.7554.01A	72.4126
PSC_C2	P23T	high	TCGA.55.7907.01A	65.1739
PSC_C2	P23T	high	TCGA.78.7535.01A	56.2399
PSC_C2	P23T	high	TCGA.78.7153.01A	39.5078
PSC_C2	P23T	high	TCGA.64.5775.01A	47.4033
PSC_C2	P23T	high	TCGA.78.7152.01A	70.7251
PSC_C2	P23T	intermediate	TCGA.44.6775.01A	77.1165
PSC_C2	P23T	intermediate	TCGA.55.6978.01A	85.1572
PSC_C2	P23T	intermediate	TCGA.44.6146.01B	64.6481
PSC_C2	P23T	intermediate	TCGA.49.4488.01A	69.5671
PSC_C2	P23T	intermediate	TCGA.44.6775.01C	85.0966
PSC_C2	P23T	intermediate	TCGA.78.7539.01A	59.7197
PSC_C2	P23T	intermediate	TCGA.91.7771.01A	62.154
PSC_C2	P23T	intermediate	TCGA.55.7281.01A	76.313
PSC_C2	P23T	intermediate	TCGA.78.7537.01A	48.0308
PSC_C2	P23T	intermediate	TCGA.86.6562.01A	67.5475
PSC_C2	P23T	intermediate	TCGA.67.6215.01A	56.3043
PSC_C2	P23T	intermediate	TCGA.44.6146.01A	55.0541
PSC_C2	P23T	intermediate	TCGA.38.6178.01A	71.1896
PSC_C2	P23T	intermediate	TCGA.44.6147.01A	79.4629
PSC_C2	P23T	intermediate	TCGA.75.6205.01A	87.7699
PSC_C2	P23T	intermediate	TCGA.73.7499.01A	68.3624
PSC_C2	P23T	intermediate	TCGA.05.4433.01A	66.7187
PSC_C2	P23T	intermediate	TCGA.44.6146.01A.1	51.1955
PSC_C2	P23T	intermediate	TCGA.05.5715.01A	47.9332
PSC_C2	P23T	intermediate	TCGA.99.7458.01A	76.5845
PSC_C2	P23T	intermediate	TCGA.50.5049.01A	84.3394
PSC_C2	P23T	intermediate	TCGA.55.6985.01A	80.0126
PSC_C2	P23T	intermediate	TCGA.75.6211.01A	72.4022
PSC_C2	P23T	intermediate	TCGA.75.5126.01A	76.2525
PSC_C2	P23T	intermediate	TCGA.05.4417.01A	74.0869
PSC_C2	P23T	intermediate	TCGA.44.6147.01A.1	80.0781
PSC_C2	P23T	intermediate	TCGA.95.7043.01A	38.8263
PSC_C2	P23T	intermediate	TCGA.55.6971.01A	72.593
PSC_C2	P23T	intermediate	TCGA.50.5044.01A	76.6903
PSC_C2	P23T	intermediate	TCGA.53.7626.01A	76.3066
PSC_C2	P23T	intermediate	TCGA.44.7662.01A	82.9941
PSC_C2	P23T	intermediate	TCGA.55.6986.01A	65.6955
PSC_C2	P23T	intermediate	TCGA.44.6777.01A	83.2779
PSC_C2	P23T	intermediate	TCGA.78.7542.01A	68.7437
PSC_C2	P23T	intermediate	TCGA.69.7980.01A	56.5733
PSC_C2	P23T	intermediate	TCGA.55.6642.01A	81.1905
PSC_C2	P23T	intermediate	TCGA.69.7763.01A	68.7969
PSC_C2	P23T	intermediate	TCGA.44.6145.01A	79.9737
PSC_C2	P23T	intermediate	TCGA.50.5068.01A	80.9595
PSC_C2	P23T	intermediate	TCGA.55.6981.01A	80.4603
PSC_C2	P23T	intermediate	TCGA.86.7714.01A	53.1616
PSC_C2	P23T	intermediate	TCGA.95.7948.01A	46.7342
PSC_C2	P23T	intermediate	TCGA.69.7761.01A	83.4154
PSC_C2	P23T	intermediate	TCGA.55.6982.01A	76.3259
PSC_C2	P23T	intermediate	TCGA.91.6829.01A	67.3125
PSC_C2	P23T	intermediate	TCGA.53.7813.01A	71.2942
PSC_C2	P23T	intermediate	TCGA.64.5781.01A	84.2805
PSC_C2	P23T	intermediate	TCGA.78.7145.01A	55.8893
PSC_C2	P23T	intermediate	TCGA.91.6849.01A	58.9126
PSC_C2	P23T	intermediate	TCGA.50.7109.01A	66.1221
PSC_C2	P23T	intermediate	TCGA.05.4390.01A	53.7259
PSC_C2	P23T	intermediate	TCGA.44.6775.01A.1	77.1673
PSC_C2	P23T	intermediate	TCGA.44.7672.01A	86.0705
PSC_C2	P23T	intermediate	TCGA.55.7725.01A	56.8976
PSC_C2	P23T	intermediate	TCGA.78.7143.01A	60.9464
PSC_C2	P23T	intermediate	TCGA.50.5935.01A	56.7204
PSC_C2	P23T	intermediate	TCGA.91.6847.01A	37.0034
PSC_C2	P23T	intermediate	TCGA.44.6147.01B	87.3525
PSC_C2	P23T	intermediate	TCGA.71.6725.01A	63.7904
PSC_C2	P23T	intermediate	TCGA.67.6216.01A	63.155
PSC_C2	P23T	intermediate	TCGA.55.6712.01A	83.5197
PSC_C2	P23T	intermediate	TCGA.55.7815.01A	79.7371
PSC_C2	P23T	intermediate	TCGA.97.7552.01A	77.8037
PSC_C2	P23T	intermediate	TCGA.05.4410.01A	82.2677
PSC_C2	P23T	intermediate	TCGA.86.6851.01A	79.9246
PSC_C2	P23T	intermediate	TCGA.50.5941.01A	79.1822
PSC_C2	P23T	intermediate	TCGA.49.6767.01A	73.9899
PSC_C2	P23T	intermediate	TCGA.80.5608.01A	62.8753
PSC_C2	P23T	intermediate	TCGA.78.7159.01A	63.885
PSC_C2	P23T	intermediate	TCGA.50.6673.01A	70.4073
PSC_C2	P23T	intermediate	TCGA.55.6983.01A	73.2491
PSC_C2	P23T	intermediate	TCGA.50.6593.01A	79.2591
PSC_C2	P23T	intermediate	TCGA.75.5122.01A	85.6839
PSC_C2	P23T	intermediate	TCGA.55.7574.01A	85.7251
PSC_C2	P23T	intermediate	TCGA.44.6779.01A	73.7939
PSC_C2	P23T	intermediate	TCGA.80.5607.01A	62.0875
PSC_C2	P23T	low	TCGA.44.6774.01A	70.5863
PSC_C2	P23T	low	TCGA.55.6970.01A	73.9416
PSC_C2	P23T	low	TCGA.55.6979.01A	75.1331
PSC_C2	P23T	low	TCGA.75.6212.01A	54.6157
PSC_C2	P23T	low	TCGA.55.6980.01A	63.8766
PSC_C2	P23T	low	TCGA.55.7728.01A	71.3316
PSC_C2	P23T	low	TCGA.75.7030.01A	72.972
PSC_C2	P23T	low	TCGA.75.6214.01A	60.5807
PSC_C2	P23T	low	TCGA.91.6840.01A	47.182
PSC_C2	P23T	low	TCGA.75.6203.01A	45.9177
PSC_C2	P23T	low	TCGA.05.4384.01A	60.0914
PSC_C2	P23T	low	TCGA.55.7573.01A	61.6643
PSC_C2	P23T	low	TCGA.49.6744.01A	80.2275
PSC_C2	P23T	low	TCGA.78.7160.01A	71.8308
PSC_C2	P23T	low	TCGA.05.5420.01A	69.9244
PSC_C2	P23T	low	TCGA.05.5423.01A	62.316
PSC_C2	P23T	low	TCGA.75.7031.01A	54.6699
PSC_C2	P23T	low	TCGA.69.7764.01A	55.3481
PSC_C2	P23T	low	TCGA.44.5645.01A	50.157
PSC_C2	P23T	low	TCGA.44.5645.01B	58.8079
PSC_C2	P23T	low	TCGA.44.5645.01A.1	55.5435
PSC_C2	P23T	low	TCGA.50.5944.01A	47.4862
PSC_C2	P23T	low	TCGA.50.5936.01A	66.5869
PSC_C2	P23T	low	TCGA.97.7553.01A	69.7857
PSC_C2	P23T	low	TCGA.49.4490.01A	64.9867
PSC_C2	P23T	low	TCGA.97.7941.01A	64.4574
PSC_C2	P23T	low	TCGA.78.7150.01A	55.3995
PSC_C2	P23T	low	TCGA.64.5774.01A	45.088
PSC_C2	P23T	low	TCGA.78.7162.01A	65.9599
PSC_C2	P23T	low	TCGA.44.7671.01A	56.7677
PSC_C2	P23T	low	TCGA.64.1679.01A	58.952
PSC_C2	P23T	low	TCGA.50.5055.01A	78.6344
PSC_C2	P23T	low	TCGA.50.5942.01A	55.6048
PSC_C2	P23T	low	TCGA.75.7027.01A	53.0689
PSC_C2	P23T	low	TCGA.50.5939.01A	80.4915
PSC_C2	P23T	low	TCGA.55.7726.01A	73.0615
PSC_C2	P23T	low	TCGA.78.7163.01A	53.095
PSC_C2	P23T	low	TCGA.78.7166.01A	60.8695
PSC_C2	P23T	low	TCGA.93.7348.01A	72.505
PSC_C2	P23T	low	TCGA.95.7947.01A	56.3844
PSC_C2	P23T	low	TCGA.75.7025.01A	64.1602
PSC_C2	P23T	low	TCGA.50.6595.01A	77.9712
PSC_C2	P23T	low	TCGA.49.6742.01A	49.5261
PSC_C2	P23T	low	TCGA.78.7167.01A	39.4627
PSC_C2	P23T	low	TCGA.64.1681.01A	58.8093
PSC_C2	P23T	low	TCGA.55.7724.01A	79.2867
PSC_C2	P23T	low	TCGA.55.6543.01A	49.3387
PSC_C2	P23T	low	TCGA.97.7938.01A	62.6719
PSC_C2	P23T	low	TCGA.38.4631.01A	57.5502
PSC_C2	P23T	low	TCGA.75.5147.01A	64.5142
PSC_C2	P23T	low	TCGA.86.7713.01A	50.1379
PSC_C2	P23T	low	TCGA.05.4415.01A	55.3648
PSC_C2	P23T	low	TCGA.69.7760.01A	50.7875
PSC_C2	P23T	low	TCGA.44.6776.01A	53.2369
PSC_C2	P23T	low	TCGA.97.7546.01A	59.9918
PSC_C2	P23T	low	TCGA.05.4424.01A	58.9053
PSC_C2	P23T	low	TCGA.55.6972.01A	35.0637
PSC_C2	P23T	low	TCGA.75.5146.01A	63.5184
PSC_C2	P23T	low	TCGA.64.5778.01A	73.8661
PSC_C2	P23T	low	TCGA.50.5072.01A	66.4448
PSC_C2	P23T	low	TCGA.67.6217.01A	74.659
PSC_C2	P23T	low	TCGA.73.7498.01A	56.8401
PSC_C2	P23T	low	TCGA.91.6835.01A	80.6562
PSC_C2	P23T	low	TCGA.78.7149.01A	53.7028
PSC_C2	P23T	low	TCGA.78.7155.01A	38.916
PSC_C2	P23T	low	TCGA.44.7670.01A	45.6716
PSC_C2	P23T	low	TCGA.49.4514.01A	75.791
PSC_C2	P23T	low	TCGA.49.4512.01A	67.6139
PSC_C2	P23T	low	TCGA.49.4487.01A	76.6288
PSC_C2	P23T	low	TCGA.50.5931.01A	39.7688
PSC_C2	P23T	low	TCGA.78.7148.01A	53.8917
PSC_C2	P23T	low	TCGA.78.7536.01A	38.905
PSC_C2	P23T	low	TCGA.50.5932.01A	51.3197
PSC_C2	P23T	low	TCGA.78.7156.01A	40.034
PSC_C2	P23T	low	TCGA.93.7347.01A	72.0519
PSC_C2	P23T	low	TCGA.78.7633.01A	42.3081
PSC_C2	P25T	high	TCGA.55.7914.01A	49.8498
PSC_C2	P25T	high	TCGA.78.7540.01A	47.9803
PSC_C2	P25T	high	TCGA.75.6207.01A	46.7761
PSC_C2	P25T	high	TCGA.50.5933.01A	68.4076
PSC_C2	P25T	high	TCGA.38.4632.01A	62.8375
PSC_C2	P25T	high	TCGA.44.7659.01A	47.3218
PSC_C2	P25T	high	TCGA.05.4396.01A	41.371
PSC_C2	P25T	high	TCGA.78.7147.01A	49.2173
PSC_C2	P25T	high	TCGA.55.7727.01A	59.037
PSC_C2	P25T	high	TCGA.95.7567.01A	43.4029
PSC_C2	P25T	high	TCGA.55.7283.01A	44.9986
PSC_C2	P25T	high	TCGA.73.4676.01A	54.23
PSC_C2	P25T	high	TCGA.91.6828.01A	55.0213
PSC_C2	P25T	high	TCGA.78.7154.01A	44.7368
PSC_C2	P25T	high	TCGA.50.5051.01A	51.6951
PSC_C2	P25T	high	TCGA.55.7576.01A	51.5263
PSC_C2	P25T	high	TCGA.05.5429.01A	46.1853
PSC_C2	P25T	high	TCGA.49.6745.01A	59.4283
PSC_C2	P25T	high	TCGA.49.6761.01A	63.8904
PSC_C2	P25T	high	TCGA.55.7903.01A	47.5298
PSC_C2	P25T	high	TCGA.05.4425.01A	39.5173
PSC_C2	P25T	high	TCGA.55.7911.01A	67.7461
PSC_C2	P25T	high	TCGA.50.6597.01A	48.1259
PSC_C2	P25T	high	TCGA.05.4405.01A	54.9428
PSC_C2	P25T	high	TCGA.73.4658.01A	67.1263
PSC_C2	P25T	high	TCGA.69.7765.01A	62.2573
PSC_C2	P25T	high	TCGA.95.7039.01A	49.4099
PSC_C2	P25T	high	TCGA.97.7937.01A	48.6394
PSC_C2	P25T	high	TCGA.05.5428.01A	50.5983
PSC_C2	P25T	high	TCGA.78.7158.01A	28.3481
PSC_C2	P25T	high	TCGA.78.7161.01A	28.9026
PSC_C2	P25T	high	TCGA.97.7554.01A	60.2758
PSC_C2	P25T	high	TCGA.55.7907.01A	54.2669
PSC_C2	P25T	high	TCGA.78.7535.01A	43.0408
PSC_C2	P25T	high	TCGA.78.7153.01A	33.8457
PSC_C2	P25T	high	TCGA.64.5775.01A	49.3268
PSC_C2	P25T	high	TCGA.78.7152.01A	57.9027
PSC_C2	P25T	intermediate	TCGA.44.6775.01A	61.7795
PSC_C2	P25T	intermediate	TCGA.55.6978.01A	70.5261
PSC_C2	P25T	intermediate	TCGA.44.6146.01B	50.3418
PSC_C2	P25T	intermediate	TCGA.49.4488.01A	58.6866
PSC_C2	P25T	intermediate	TCGA.44.6775.01C	67.2341
PSC_C2	P25T	intermediate	TCGA.78.7539.01A	50.3776
PSC_C2	P25T	intermediate	TCGA.91.7771.01A	54.5688
PSC_C2	P25T	intermediate	TCGA.55.7281.01A	59.7332
PSC_C2	P25T	intermediate	TCGA.78.7537.01A	39.4499
PSC_C2	P25T	intermediate	TCGA.86.6562.01A	57.6484
PSC_C2	P25T	intermediate	TCGA.67.6215.01A	44.2008
PSC_C2	P25T	intermediate	TCGA.44.6146.01A	42.3377
PSC_C2	P25T	intermediate	TCGA.38.6178.01A	56.5805
PSC_C2	P25T	intermediate	TCGA.44.6147.01A	62.2056
PSC_C2	P25T	intermediate	TCGA.75.6205.01A	71.7957
PSC_C2	P25T	intermediate	TCGA.73.7499.01A	60.9975
PSC_C2	P25T	intermediate	TCGA.05.4433.01A	52.847
PSC_C2	P25T	intermediate	TCGA.44.6146.01A.1	38.8153
PSC_C2	P25T	intermediate	TCGA.05.5715.01A	41.3098
PSC_C2	P25T	intermediate	TCGA.99.7458.01A	62.3658
PSC_C2	P25T	intermediate	TCGA.50.5049.01A	66.1597
PSC_C2	P25T	intermediate	TCGA.55.6985.01A	64.7332
PSC_C2	P25T	intermediate	TCGA.75.6211.01A	53.4923
PSC_C2	P25T	intermediate	TCGA.75.5126.01A	63.5319
PSC_C2	P25T	intermediate	TCGA.05.4417.01A	60.142
PSC_C2	P25T	intermediate	TCGA.44.6147.01A.1	62.8754
PSC_C2	P25T	intermediate	TCGA.95.7043.01A	36.6271
PSC_C2	P25T	intermediate	TCGA.55.6971.01A	60.7362
PSC_C2	P25T	intermediate	TCGA.50.5044.01A	64.5368
PSC_C2	P25T	intermediate	TCGA.53.7626.01A	59.6822
PSC_C2	P25T	intermediate	TCGA.44.7662.01A	64.6504
PSC_C2	P25T	intermediate	TCGA.55.6986.01A	54.8519
PSC_C2	P25T	intermediate	TCGA.44.6777.01A	66.9147
PSC_C2	P25T	intermediate	TCGA.78.7542.01A	57.1184
PSC_C2	P25T	intermediate	TCGA.69.7980.01A	54.3894
PSC_C2	P25T	intermediate	TCGA.55.6642.01A	65.4613
PSC_C2	P25T	intermediate	TCGA.69.7763.01A	55.6488
PSC_C2	P25T	intermediate	TCGA.44.6145.01A	65.9575
PSC_C2	P25T	intermediate	TCGA.50.5068.01A	63.0492
PSC_C2	P25T	intermediate	TCGA.55.6981.01A	64.5992
PSC_C2	P25T	intermediate	TCGA.86.7714.01A	44.0086
PSC_C2	P25T	intermediate	TCGA.95.7948.01A	42.7788
PSC_C2	P25T	intermediate	TCGA.69.7761.01A	65.9486
PSC_C2	P25T	intermediate	TCGA.55.6982.01A	66.4299
PSC_C2	P25T	intermediate	TCGA.91.6829.01A	58.2938
PSC_C2	P25T	intermediate	TCGA.53.7813.01A	53.3337
PSC_C2	P25T	intermediate	TCGA.64.5781.01A	75.0289
PSC_C2	P25T	intermediate	TCGA.78.7145.01A	53.5566
PSC_C2	P25T	intermediate	TCGA.91.6849.01A	50.4489
PSC_C2	P25T	intermediate	TCGA.50.7109.01A	54.0324
PSC_C2	P25T	intermediate	TCGA.05.4390.01A	42.1002
PSC_C2	P25T	intermediate	TCGA.44.6775.01A.1	61.6453
PSC_C2	P25T	intermediate	TCGA.44.7672.01A	69.2819
PSC_C2	P25T	intermediate	TCGA.55.7725.01A	48.7784
PSC_C2	P25T	intermediate	TCGA.78.7143.01A	53.0445
PSC_C2	P25T	intermediate	TCGA.50.5935.01A	50.1893
PSC_C2	P25T	intermediate	TCGA.91.6847.01A	33.8661
PSC_C2	P25T	intermediate	TCGA.44.6147.01B	67.9118
PSC_C2	P25T	intermediate	TCGA.71.6725.01A	47.6076
PSC_C2	P25T	intermediate	TCGA.67.6216.01A	53.446
PSC_C2	P25T	intermediate	TCGA.55.6712.01A	69.0003
PSC_C2	P25T	intermediate	TCGA.55.7815.01A	64.7469
PSC_C2	P25T	intermediate	TCGA.97.7552.01A	59.604
PSC_C2	P25T	intermediate	TCGA.05.4410.01A	64.765
PSC_C2	P25T	intermediate	TCGA.86.6851.01A	66.0324
PSC_C2	P25T	intermediate	TCGA.50.5941.01A	61.8142
PSC_C2	P25T	intermediate	TCGA.49.6767.01A	63.1602
PSC_C2	P25T	intermediate	TCGA.80.5608.01A	47.5873
PSC_C2	P25T	intermediate	TCGA.78.7159.01A	52.8109
PSC_C2	P25T	intermediate	TCGA.50.6673.01A	61.2874
PSC_C2	P25T	intermediate	TCGA.55.6983.01A	59.8124
PSC_C2	P25T	intermediate	TCGA.50.6593.01A	61.4316
PSC_C2	P25T	intermediate	TCGA.75.5122.01A	72.9115
PSC_C2	P25T	intermediate	TCGA.55.7574.01A	69.3976
PSC_C2	P25T	intermediate	TCGA.44.6779.01A	67.2926
PSC_C2	P25T	intermediate	TCGA.80.5607.01A	53.2713
PSC_C2	P25T	low	TCGA.44.6774.01A	56.8435
PSC_C2	P25T	low	TCGA.55.6970.01A	64.2547
PSC_C2	P25T	low	TCGA.55.6979.01A	61.6203
PSC_C2	P25T	low	TCGA.75.6212.01A	41.9193
PSC_C2	P25T	low	TCGA.55.6980.01A	51.5481
PSC_C2	P25T	low	TCGA.55.7728.01A	55.9503
PSC_C2	P25T	low	TCGA.75.7030.01A	57.5949
PSC_C2	P25T	low	TCGA.75.6214.01A	54.2405
PSC_C2	P25T	low	TCGA.91.6840.01A	37.9037
PSC_C2	P25T	low	TCGA.75.6203.01A	33.0945
PSC_C2	P25T	low	TCGA.05.4384.01A	47.5678
PSC_C2	P25T	low	TCGA.55.7573.01A	49.3394
PSC_C2	P25T	low	TCGA.49.6744.01A	63.9822
PSC_C2	P25T	low	TCGA.78.7160.01A	59.2072
PSC_C2	P25T	low	TCGA.05.5420.01A	56.1222
PSC_C2	P25T	low	TCGA.05.5423.01A	46.8748
PSC_C2	P25T	low	TCGA.75.7031.01A	43.9204
PSC_C2	P25T	low	TCGA.69.7764.01A	50.1622
PSC_C2	P25T	low	TCGA.44.5645.01A	36.2449
PSC_C2	P25T	low	TCGA.44.5645.01B	44.3382
PSC_C2	P25T	low	TCGA.44.5645.01A.1	41.4303
PSC_C2	P25T	low	TCGA.50.5944.01A	39.3135
PSC_C2	P25T	low	TCGA.50.5936.01A	63.3243
PSC_C2	P25T	low	TCGA.97.7553.01A	54.1319
PSC_C2	P25T	low	TCGA.49.4490.01A	60.9494
PSC_C2	P25T	low	TCGA.97.7941.01A	52.7048
PSC_C2	P25T	low	TCGA.78.7150.01A	51.7141
PSC_C2	P25T	low	TCGA.64.5774.01A	33.826
PSC_C2	P25T	low	TCGA.78.7162.01A	52.9125
PSC_C2	P25T	low	TCGA.44.7671.01A	46.025
PSC_C2	P25T	low	TCGA.64.1679.01A	49.5592
PSC_C2	P25T	low	TCGA.50.5055.01A	59.9629
PSC_C2	P25T	low	TCGA.50.5942.01A	45.954
PSC_C2	P25T	low	TCGA.75.7027.01A	46.0794
PSC_C2	P25T	low	TCGA.50.5939.01A	72.0542
PSC_C2	P25T	low	TCGA.55.7726.01A	63.1723
PSC_C2	P25T	low	TCGA.78.7163.01A	39.8072
PSC_C2	P25T	low	TCGA.78.7166.01A	51.3104
PSC_C2	P25T	low	TCGA.93.7348.01A	59.5586
PSC_C2	P25T	low	TCGA.95.7947.01A	49.7434
PSC_C2	P25T	low	TCGA.75.7025.01A	53.541
PSC_C2	P25T	low	TCGA.50.6595.01A	66.3366
PSC_C2	P25T	low	TCGA.49.6742.01A	45.7874
PSC_C2	P25T	low	TCGA.78.7167.01A	32.2667
PSC_C2	P25T	low	TCGA.64.1681.01A	47.6386
PSC_C2	P25T	low	TCGA.55.7724.01A	64.9498
PSC_C2	P25T	low	TCGA.55.6543.01A	37.9724
PSC_C2	P25T	low	TCGA.97.7938.01A	49.5266
PSC_C2	P25T	low	TCGA.38.4631.01A	51.5679
PSC_C2	P25T	low	TCGA.75.5147.01A	58.3521
PSC_C2	P25T	low	TCGA.86.7713.01A	38.7327
PSC_C2	P25T	low	TCGA.05.4415.01A	53.8552
PSC_C2	P25T	low	TCGA.69.7760.01A	40.9322
PSC_C2	P25T	low	TCGA.44.6776.01A	43.836
PSC_C2	P25T	low	TCGA.97.7546.01A	47.708
PSC_C2	P25T	low	TCGA.05.4424.01A	50.562
PSC_C2	P25T	low	TCGA.55.6972.01A	26.3573
PSC_C2	P25T	low	TCGA.75.5146.01A	51.7939
PSC_C2	P25T	low	TCGA.64.5778.01A	62.9102
PSC_C2	P25T	low	TCGA.50.5072.01A	60.2281
PSC_C2	P25T	low	TCGA.67.6217.01A	60.0579
PSC_C2	P25T	low	TCGA.73.7498.01A	44.5622
PSC_C2	P25T	low	TCGA.91.6835.01A	69.0101
PSC_C2	P25T	low	TCGA.78.7149.01A	47.8591
PSC_C2	P25T	low	TCGA.78.7155.01A	34.9161
PSC_C2	P25T	low	TCGA.44.7670.01A	43.4883
PSC_C2	P25T	low	TCGA.49.4514.01A	61.7262
PSC_C2	P25T	low	TCGA.49.4512.01A	54.2512
PSC_C2	P25T	low	TCGA.49.4487.01A	62.9236
PSC_C2	P25T	low	TCGA.50.5931.01A	33.1022
PSC_C2	P25T	low	TCGA.78.7148.01A	43.2904
PSC_C2	P25T	low	TCGA.78.7536.01A	28.1361
PSC_C2	P25T	low	TCGA.50.5932.01A	39.4003
PSC_C2	P25T	low	TCGA.78.7156.01A	32.2679
PSC_C2	P25T	low	TCGA.93.7347.01A	56.4691
PSC_C2	P25T	low	TCGA.78.7633.01A	37.0601
PSC_C2	P42T	high	TCGA.55.7914.01A	68.7397
PSC_C2	P42T	high	TCGA.78.7540.01A	65.209
PSC_C2	P42T	high	TCGA.75.6207.01A	47.5395
PSC_C2	P42T	high	TCGA.50.5933.01A	80.553
PSC_C2	P42T	high	TCGA.38.4632.01A	73.4439
PSC_C2	P42T	high	TCGA.44.7659.01A	64.6452
PSC_C2	P42T	high	TCGA.05.4396.01A	39.3547
PSC_C2	P42T	high	TCGA.78.7147.01A	50.5884
PSC_C2	P42T	high	TCGA.55.7727.01A	71.4307
PSC_C2	P42T	high	TCGA.95.7567.01A	58.5625
PSC_C2	P42T	high	TCGA.55.7283.01A	60.8879
PSC_C2	P42T	high	TCGA.73.4676.01A	60.3814
PSC_C2	P42T	high	TCGA.91.6828.01A	62.5526
PSC_C2	P42T	high	TCGA.78.7154.01A	53.0298
PSC_C2	P42T	high	TCGA.50.5051.01A	57.7552
PSC_C2	P42T	high	TCGA.55.7576.01A	63.5576
PSC_C2	P42T	high	TCGA.05.5429.01A	61.3797
PSC_C2	P42T	high	TCGA.49.6745.01A	83.3329
PSC_C2	P42T	high	TCGA.49.6761.01A	76.9545
PSC_C2	P42T	high	TCGA.55.7903.01A	66.4367
PSC_C2	P42T	high	TCGA.05.4425.01A	62.023
PSC_C2	P42T	high	TCGA.55.7911.01A	83.7513
PSC_C2	P42T	high	TCGA.50.6597.01A	62.786
PSC_C2	P42T	high	TCGA.05.4405.01A	74.6999
PSC_C2	P42T	high	TCGA.73.4658.01A	88.7115
PSC_C2	P42T	high	TCGA.69.7765.01A	81.6431
PSC_C2	P42T	high	TCGA.95.7039.01A	53.0201
PSC_C2	P42T	high	TCGA.97.7937.01A	52.5989
PSC_C2	P42T	high	TCGA.05.5428.01A	53.4446
PSC_C2	P42T	high	TCGA.78.7158.01A	41.3653
PSC_C2	P42T	high	TCGA.78.7161.01A	32.9752
PSC_C2	P42T	high	TCGA.97.7554.01A	71.6545
PSC_C2	P42T	high	TCGA.55.7907.01A	61.9063
PSC_C2	P42T	high	TCGA.78.7535.01A	57.1037
PSC_C2	P42T	high	TCGA.78.7153.01A	49.2574
PSC_C2	P42T	high	TCGA.64.5775.01A	43.5761
PSC_C2	P42T	high	TCGA.78.7152.01A	70.2006
PSC_C2	P42T	intermediate	TCGA.44.6775.01A	81.9805
PSC_C2	P42T	intermediate	TCGA.55.6978.01A	85.2714
PSC_C2	P42T	intermediate	TCGA.44.6146.01B	67.2682
PSC_C2	P42T	intermediate	TCGA.49.4488.01A	57.1533
PSC_C2	P42T	intermediate	TCGA.44.6775.01C	82.4511
PSC_C2	P42T	intermediate	TCGA.78.7539.01A	55.0348
PSC_C2	P42T	intermediate	TCGA.91.7771.01A	66.6708
PSC_C2	P42T	intermediate	TCGA.55.7281.01A	72.111
PSC_C2	P42T	intermediate	TCGA.78.7537.01A	57.1482
PSC_C2	P42T	intermediate	TCGA.86.6562.01A	58.6147
PSC_C2	P42T	intermediate	TCGA.67.6215.01A	63.7015
PSC_C2	P42T	intermediate	TCGA.44.6146.01A	58.4701
PSC_C2	P42T	intermediate	TCGA.38.6178.01A	74.2786
PSC_C2	P42T	intermediate	TCGA.44.6147.01A	77.3194
PSC_C2	P42T	intermediate	TCGA.75.6205.01A	93.5794
PSC_C2	P42T	intermediate	TCGA.73.7499.01A	65.6259
PSC_C2	P42T	intermediate	TCGA.05.4433.01A	67.9035
PSC_C2	P42T	intermediate	TCGA.44.6146.01A.1	54.6583
PSC_C2	P42T	intermediate	TCGA.05.5715.01A	53.4487
PSC_C2	P42T	intermediate	TCGA.99.7458.01A	82.8795
PSC_C2	P42T	intermediate	TCGA.50.5049.01A	75.8751
PSC_C2	P42T	intermediate	TCGA.55.6985.01A	81.8575
PSC_C2	P42T	intermediate	TCGA.75.6211.01A	62.7387
PSC_C2	P42T	intermediate	TCGA.75.5126.01A	85.4429
PSC_C2	P42T	intermediate	TCGA.05.4417.01A	70.6837
PSC_C2	P42T	intermediate	TCGA.44.6147.01A.1	77.5703
PSC_C2	P42T	intermediate	TCGA.95.7043.01A	34.797
PSC_C2	P42T	intermediate	TCGA.55.6971.01A	73.7303
PSC_C2	P42T	intermediate	TCGA.50.5044.01A	87.1674
PSC_C2	P42T	intermediate	TCGA.53.7626.01A	74.696
PSC_C2	P42T	intermediate	TCGA.44.7662.01A	73.543
PSC_C2	P42T	intermediate	TCGA.55.6986.01A	79.5927
PSC_C2	P42T	intermediate	TCGA.44.6777.01A	81.4604
PSC_C2	P42T	intermediate	TCGA.78.7542.01A	60.6549
PSC_C2	P42T	intermediate	TCGA.69.7980.01A	55.043
PSC_C2	P42T	intermediate	TCGA.55.6642.01A	72.8237
PSC_C2	P42T	intermediate	TCGA.69.7763.01A	76.2784
PSC_C2	P42T	intermediate	TCGA.44.6145.01A	75.8657
PSC_C2	P42T	intermediate	TCGA.50.5068.01A	85.3371
PSC_C2	P42T	intermediate	TCGA.55.6981.01A	74.8987
PSC_C2	P42T	intermediate	TCGA.86.7714.01A	65.7686
PSC_C2	P42T	intermediate	TCGA.95.7948.01A	51.8156
PSC_C2	P42T	intermediate	TCGA.69.7761.01A	82.1611
PSC_C2	P42T	intermediate	TCGA.55.6982.01A	79.7459
PSC_C2	P42T	intermediate	TCGA.91.6829.01A	58.6407
PSC_C2	P42T	intermediate	TCGA.53.7813.01A	64.1521
PSC_C2	P42T	intermediate	TCGA.64.5781.01A	82.4334
PSC_C2	P42T	intermediate	TCGA.78.7145.01A	48.4926
PSC_C2	P42T	intermediate	TCGA.91.6849.01A	60.8341
PSC_C2	P42T	intermediate	TCGA.50.7109.01A	61.0295
PSC_C2	P42T	intermediate	TCGA.05.4390.01A	46.0681
PSC_C2	P42T	intermediate	TCGA.44.6775.01A.1	82.0227
PSC_C2	P42T	intermediate	TCGA.44.7672.01A	86.5139
PSC_C2	P42T	intermediate	TCGA.55.7725.01A	66.7042
PSC_C2	P42T	intermediate	TCGA.78.7143.01A	66.9803
PSC_C2	P42T	intermediate	TCGA.50.5935.01A	65.4005
PSC_C2	P42T	intermediate	TCGA.91.6847.01A	38.2966
PSC_C2	P42T	intermediate	TCGA.44.6147.01B	83.4701
PSC_C2	P42T	intermediate	TCGA.71.6725.01A	52.7498
PSC_C2	P42T	intermediate	TCGA.67.6216.01A	77.6972
PSC_C2	P42T	intermediate	TCGA.55.6712.01A	80.3962
PSC_C2	P42T	intermediate	TCGA.55.7815.01A	76.8619
PSC_C2	P42T	intermediate	TCGA.97.7552.01A	80.93
PSC_C2	P42T	intermediate	TCGA.05.4410.01A	76.0114
PSC_C2	P42T	intermediate	TCGA.86.6851.01A	67.4807
PSC_C2	P42T	intermediate	TCGA.50.5941.01A	78.6019
PSC_C2	P42T	intermediate	TCGA.49.6767.01A	67.4581
PSC_C2	P42T	intermediate	TCGA.80.5608.01A	57.9318
PSC_C2	P42T	intermediate	TCGA.78.7159.01A	56.903
PSC_C2	P42T	intermediate	TCGA.50.6673.01A	64.5415
PSC_C2	P42T	intermediate	TCGA.55.6983.01A	76.9359
PSC_C2	P42T	intermediate	TCGA.50.6593.01A	76.7202
[truncated: 80 more rows]

## Sheet: Fig. S6
gene	P44AT	P44N	P44ST	P43N	P43SCCT	P43ST	P56AT	P56N	P56ST	P49N	P49SCCT	P49ST	P51N	P51SCCT	P51ST	P46N	P46SCCT	P46ST	P55AT	P55N	P55ST	P48N	P48SCCT	P48ST	P47N	P47SCCT	P47ST	P54AT	P54N	P54ST	P53AT	P53N	P53ST	P52AT	P52N	P52ST	P45AT	P45N	P45ST	P50N	P50SCCT	P50ST	Chromosome/scaffold name	Gene Start (bp)	Gene End (bp)	Strand	Associated Gene Name	Associated Gene Source	Gene type
ENSG00000000003	3.64455	3.73465	4.06588	2.58816	2.88391	3.73022	9.0594	2.69452	9.3157	2.10949	6.58831	2.79472	2.81908	7.46265	6.8998	2.6537	3.76316	4.073	2.97138	1.90117	4.37925	4.01538	8.51223	4.11063	3.00414	22.2654	15.1037	4.74807	2.13743	9.21874	5.77664	2.40161	2.41721	10.2358	3.15576	2.32024	6.03012	2.28904	1.97015	1.40493	3.57146	5.84903	X	100627109	100639991	-1	TSPAN6	HGNC Symbol	protein_coding
ENSG00000000005	0	0.0132203	0	0	0	0	0	0	0.23404	0	0	0	0	0	4.38008	0	0	0	0	0.123023	0	0.116798	0	0.0788852	0	0	0	0	0.0258976	0	0	0	0	0	0	0.0245719	0	0	0	0	0	0.313006	X	100584802	100599885	1	TNMD	HGNC Symbol	protein_coding
ENSG00000000419	64.4595	62.2106	97.3718	55.8352	54.2936	52.5976	32.5725	34.0758	69.0403	48.8301	70.1838	68.6455	37.717	59.6399	49.6841	50.4468	67.1271	73.1103	54.2501	30.3694	44.996	48.0288	66.5275	57.5002	64.3835	70.4336	149.058	36.9946	46.5589	49.8649	49.2573	44.968	50.4243	39.782	40.0421	37.2878	45.1927	44.3341	45.4794	33.4142	70.6757	76.1332	20	50934867	50958555	-1	DPM1	HGNC Symbol	protein_coding
ENSG00000000457	2.82944	2.38817	1.92808	2.58044	1.34474	1.16304	3.12004	1.37006	2.14233	1.75589	1.15741	1.05092	1.47869	1.97205	2.00933	1.76133	1.08679	1.01976	2.29835	2.01804	2.14183	1.25337	1.25693	1.37761	2.33036	1.89733	2.04379	2.92131	0.996035	1.48181	1.97618	1.53258	1.20604	2.986	1.97412	1.78956	2.55427	1.51104	1.25812	2.28209	1.3907	1.30522	1	169849631	169894267	-1	SCYL3	HGNC Symbol	protein_coding
ENSG00000000460	2.62621	1.873	4.27204	2.29865	2.78588	2.81525	3.57834	1.72303	2.87116	2.24291	3.89893	4.02143	2.06333	13.731	11.2861	1.80223	5.52274	5.67266	3.37907	2.6142	2.82473	1.56062	6.59573	5.31709	2.74924	7.31932	8.80841	2.51299	1.58221	4.52729	4.9431	1.61576	3.30617	3.56293	2.19702	4.06329	3.63898	1.89082	4.59571	2.80351	1.65611	2.32653	1	169662007	169854080	1	C1orf112	HGNC Symbol	protein_coding
ENSG00000000938	1.44906	5.55335	1.48182	7.41709	1.25328	1.57965	2.22496	8.255	1.53258	5.17857	1.1955	1.39463	13.8329	0.520059	2.42331	8.40319	3.73705	5.48596	9.8293	11.4114	7.75645	6.55157	0.974657	0.572484	9.46057	0.709138	0.331623	1.16335	14.2191	2.60704	4.9678	8.9553	3.77116	4.21557	10.5251	3.3879	1.63064	14.6015	5.85443	13.3038	7.53954	3.34357	1	27612064	27635277	-1	FGR	HGNC Symbol	protein_coding
ENSG00000000971	48.3124	26.1527	33.7659	57.9368	42.4606	84.3879	85.4038	38.7544	152.463	216.775	29.9088	98.3996	57.0393	7.18522	34.3933	103.547	19.4823	6.67993	39.8271	46.6562	39.8295	77.4004	13.8721	8.67445	71.0196	59.2718	107.603	77.9701	71.0976	97.6559	74.7373	84.7914	95.5535	83.6213	58.0585	69.9826	70.7918	61.9266	41.6352	43.628	54.1691	134.054	1	196651878	196747504	1	CFH	HGNC Symbol	protein_coding
ENSG00000001036	9.51492	12.5319	16.0769	7.57497	9.37467	8.57042	10.0166	6.41648	11.7908	9.4875	7.87414	19.4565	6.03266	8.84514	9.99822	10.9844	12.8216	23.9073	8.71262	6.28936	10.6571	6.34149	5.42757	7.50638	8.30168	15.7784	21.9258	8.2875	6.75537	17.0067	18.1896	9.47711	26.8929	12.2246	8.61209	9.90172	9.74947	7.80692	24.9258	7.39273	10.2645	22.4076	6	143494811	143511690	-1	FUCA2	HGNC Symbol	protein_coding
ENSG00000001084	7.47401	10.3981	32.9176	4.96645	28.2177	6.89103	13.3508	4.70177	15.2472	4.906	22.9986	5.18955	9.79017	45.8386	30.9071	5.94608	9.41485	8.82921	8.37399	6.38469	13.6279	6.15641	34.8126	6.72259	6.2408	109.459	16.2312	2.85712	3.88948	5.95137	7.65177	4.81573	13.931	5.69703	4.2466	5.67126	3.74945	6.80825	21.2344	5.16741	5.18695	7.51566	6	53497341	53616970	-1	GCLC	HGNC Symbol	protein_coding
ENSG00000001167	5.71409	3.18477	5.44291	5.71758	4.17832	4.86787	7.0353	7.48232	7.76201	3.80827	3.70143	3.98289	4.94113	5.19023	10.2911	4.39685	4.56381	7.18266	4.50338	6.18679	4.36984	6.18595	6.81364	6.65357	4.24163	6.52893	5.48136	8.60543	6.18645	6.40506	7.12153	4.06119	4.33393	8.06596	6.27048	5.61022	7.508	6.41125	7.54745	5.16063	4.10007	8.07804	6	41072945	41099976	1	NFYA	HGNC Symbol	protein_coding
ENSG00000001460	0.295081	0.275387	0.544675	0.57947	0.444781	0.456544	0.364653	0.523983	0.47081	0.276847	0.688942	0.343104	0.477188	0.381486	0.216056	0.439886	0.631708	0.420864	0.288942	0.545893	0.378866	0.436723	0.417218	0.266773	0.409307	0.327842	0.386254	0.606156	0.601186	0.416674	0.716813	0.445079	0.542551	0.546294	0.692087	0.340882	0.967807	0.78022	0.561702	0.508226	0.55396	0.123516	1	24356999	24416934	-1	STPG1	HGNC Symbol	protein_coding
ENSG00000001461	2.02572	1.02534	1.63569	1.01972	1.3914	1.00387	1.76767	0.999249	2.04716	0.753281	1.23546	1.0719	1.27101	1.19814	0.727581	1.22209	0.991856	1.4583	1.40088	1.89896	1.26475	0.850113	1.08656	0.778561	1.53845	1.04399	0.774666	2.55872	1.52281	1.84496	2.00008	1.08739	1.9311	1.45993	1.89514	1.22214	2.34693	1.51692	1.19529	1.34916	1.17192	0.483713	1	24415794	24472976	1	NIPAL3	HGNC Symbol	protein_coding
ENSG00000001497	3.97645	4.72753	7.27369	5.73685	16.5837	4.77882	5.05714	5.46293	5.67614	5.14207	4.66375	4.90753	5.1385	9.58392	9.71293	4.74869	8.36249	9.91758	5.77742	7.24773	5.60166	4.82326	9.29729	7.10781	5.55629	4.78632	13.0882	5.87679	4.69749	4.21763	5.0769	5.58303	4.73912	8.91956	5.79109	7.57553	7.82149	5.2244	5.87402	6.06277	4.87791	6.07547	X	65512582	65534775	-1	LAS1L	HGNC Symbol	protein_coding
ENSG00000001561	2.87071	4.5886	3.05594	2.56683	0.44217	0.27128	5.19088	3.08949	4.53497	2.72514	0.205755	0.886356	4.86546	0.903327	0.599734	4.53493	0.999597	2.71791	2.07371	5.17924	1.09276	4.0674	1.31958	3.53502	5.57486	0.964952	0.915243	10.1263	3.75315	3.15984	6.06815	5.50183	2.83464	2.33749	4.98576	1.44914	6.60807	5.52569	4.4977	4.82442	2.19962	1.50253	6	46129993	46146699	1	ENPP4	HGNC Symbol	protein_coding
ENSG00000001617	2.68072	2.6884	4.61456	3.22306	11.9541	7.04731	3.38549	6.87438	1.31037	3.26326	9.41434	2.15569	3.93	11.5407	9.21177	3.13647	3.02661	1.88598	4.00251	5.71227	5.5587	5.16004	24.0193	9.05843	3.4935	11.8768	1.19651	2.22186	6.67541	3.19947	2.19686	5.03166	1.38522	2.09631	6.74277	2.64624	2.88613	7.24762	2.73377	2.56712	8.88325	5.3806	3	50155045	50189075	1	SEMA3F	HGNC Symbol	protein_coding
ENSG00000001626	0.134355	21.6577	0.0617534	5.92075	0.431871	0.010035	3.44934	5.90328	0.471275	1.56032	0.02912	0.0406244	8.19182	0.348633	0.280072	1.7895	0.0176228	0.0235805	26.2416	4.29737	4.90723	12.4931	0.220625	0.197325	7.22092	0.778986	0.0205804	8.13803	9.64313	1.2949	0.686881	4.7071	0.496856	6.02026	7.46085	0.860902	15.3636	5.06042	1.63631	4.29939	2.46651	0.0217907	7	117465784	117715971	1	CFTR	HGNC Symbol	protein_coding
ENSG00000001629	10.5424	11.6472	20.3156	11.4867	11.7946	10.9916	18.697	11.5157	20.0869	14.5636	36.1563	31.8263	11.0529	10.8387	10.5192	11.3105	16.6078	16.758	11.6595	12.4582	11.2979	10.5197	14.1548	17.4761	13.7099	17.3675	28.338	23.4089	10.7252	29.7025	12.6404	12.2625	13.6079	18.7992	11.9288	19.9868	13.2285	10.9639	15.519	12.7306	10.9783	12.453	7	92246234	92401384	1	ANKIB1	HGNC Symbol	protein_coding
ENSG00000001630	7.96584	10.7101	7.67409	9.36132	9.46603	8.12084	7.39042	9.96603	12.2661	7.83023	39.2772	15.4035	8.05083	10.1261	6.41046	7.89527	6.00301	6.72513	5.21233	8.56997	3.7199	7.19673	16.8046	15.5202	8.25394	12.0976	21.4567	11.0582	9.48522	6.53017	7.49516	10.2505	6.16555	7.11193	9.33122	4.03038	7.04505	8.14814	5.43917	10.0837	5.5031	3.43329	7	92112151	92142952	-1	CYP51A1	HGNC Symbol	protein_coding
ENSG00000001631	13.2045	16.0226	15.0937	16.8334	9.93291	8.80078	14.6209	12.9382	22.4731	16.1774	44.9961	23.3234	14.156	11.9984	12.6017	14.2779	10.9238	15.5475	11.6273	17.1789	9.83789	11.577	18.7123	16.3154	18.3281	14.2924	24.6877	25.5688	12.0702	13.9411	11.5595	14.3961	10.3409	16.2028	14.0893	16.0207	17.9362	11.065	10.7401	13.0762	8.84036	10.9461	7	92198969	92246166	-1	KRIT1	HGNC Symbol	protein_coding
ENSG00000002016	1.28374	1.6531	1.07066	2.7811	2.60411	1.92114	2.02394	2.826	2.71364	2.11397	2.94403	2.44761	2.50027	3.49084	3.70395	2.02156	2.62753	2.6306	2.67903	3.62633	3.21409	1.26607	2.29154	1.28677	2.22775	1.65307	1.82091	3.88885	1.61499	2.32284	1.92228	1.82964	1.51241	2.73792	2.4522	3.33501	4.53146	2.28562	2.60847	2.81424	1.92827	2.44045	12	912077	990053	-1	RAD52	HGNC Symbol	protein_coding
ENSG00000002079	0.0299674	0	0	0.00427964	0.00858408	0.0476969	0.019119	0.0523078	0	0	0.0488712	0	0	0.00341479	0	0	0.22609	0.395153	0.0439955	0.0672583	0.0366938	0.0403159	0	0.00219288	0.012957	0	0	0	0.00862474	1.33525	0	0	0.0116934	0.0188979	0.0172663	0.0226528	0	0	0.120492	0	0.14171	0.0248537	7	99238794	99311130	1	MYH16	HGNC Symbol	unitary_pseudogene
ENSG00000002330	1.23145	0.615251	1.76197	1.1845	1.51094	0.930584	1.52814	0.977388	1.9496	0.756724	1.59348	2.11469	1.47443	1.19935	1.6527	0.950686	2.09115	1.03246	2.04349	1.13642	1.28526	0.958681	1.53631	0.577182	0.96475	0.974508	0.730979	2.36647	0.805792	1.31357	1.6545	1.65988	1.65223	1.52616	1.26669	1.50434	2.62018	1.27345	1.42129	1.47188	1.25107	0.906062	11	64269830	64284704	-1	BAD	HGNC Symbol	protein_coding
ENSG00000002549	28.2737	19.878	64.1616	22.6358	21.4887	14.6885	19.0498	16.2615	10.7546	26.3151	10.8226	37.5187	17.2366	8.10173	21.6687	20.4781	56.5463	33.3291	29.1367	17.576	24.613	28.3082	18.9111	12.0211	24.1414	20.3358	15.0836	21.9461	25.733	54.5422	38.0686	26.6244	30.5863	43.8547	27.8419	89.4072	16.4061	36.9757	31.3134	31.0046	23.8795	24.3262	4	17577192	17607972	1	LAP3	HGNC Symbol	protein_coding
ENSG00000002586	119.173	51.9258	83.0123	115.99	249.979	394.158	58.1898	109.351	98.172	163.992	136.262	110.832	98.0584	45.8246	84.8468	102.656	60.0442	58.6108	98.3928	77.8476	160.812	138.204	161.931	320.338	104.521	34.6396	70.0971	46.2796	91.6813	86.637	65.6837	98.9207	131.664	65.7593	109.34	86.4942	68.9635	81.9991	108.076	115.414	126.641	268.762	X	2691179	2741309	1	CD99	HGNC Symbol	protein_coding
ENSG00000002587	0.0738339	0.197555	0.181955	0.160295	0.204966	0.13599	2.21394	0.337771	0.104945	0.109455	0.138412	0.197615	0.350509	0.0596788	0.0697908	0.153249	0.0934186	0.0349564	0.72753	0.284111	0.318303	0.140642	0.0690424	0.0650603	0.101765	0.234379	0.0426864	0.448583	0.0823713	0.741545	0.315532	0.117889	0.317334	1.07347	0.15497	0.174075	0.199453	0.267586	0.248157	0.0437771	0.435832	0.134637	4	11393150	11429765	-1	HS3ST1	HGNC Symbol	protein_coding
ENSG00000002726	0.160559	4.63714	0.040318	0	0.223584	0.195045	3.05142	0	0.392893	0.0174015	0.0604496	0.0733491	0.0525326	0.977903	0.0378602	0.0396884	0.0167498	0.49682	3.26206	0.0145674	0.371962	0.123976	0.0540894	0	0.12027	0.0387915	0	9.34195	0.570806	1.56503	0.0189207	0.0212695	0.0096698	0.0853025	0.0186739	0	0.0807812	0.0250587	0.406166	0.0505088	0.183892	0	7	150824627	150861504	1	AOC1	HGNC Symbol	protein_coding
ENSG00000002745	0	0	0.0373838	0	0	0	0.0793283	0	0	0	0.0145065	0.0273145	0	0.598422	0.269401	0	0	0.0190576	0	0	0	0	0	0.0378229	0	0.0501889	1.95959	0	0.0123989	0.00486833	0	0	0	0	0	0	0	0	0	0	0.0502758	0.0305783	7	121325367	121341104	1	WNT16	HGNC Symbol	protein_coding
ENSG00000002746	1.12954	0.0235862	0.0878691	0.0492297	0.94948	0.786915	0.457758	0.056144	0.713888	0.084413	0.427511	1.13162	0.0976763	0.0799044	0.120124	0.379764	0.896956	1.38961	0.0834725	0.059511	0.385162	0.0595335	0.216664	0.646166	0.0356044	0.183134	0.990911	0.382487	0.0638321	0.174919	0.950699	0.104418	2.53286	0.211507	0.091132	0.62394	1.11076	0.0401056	0.277939	0.0993635	0.162489	0.4756	7	43112599	43566001	1	HECW1	HGNC Symbol	protein_coding
ENSG00000002822	2.19503	2.70623	1.86858	3.44317	2.67726	2.80064	2.73983	3.53771	2.94095	3.44227	4.22964	3.0771	3.61218	5.12395	5.838	3.28298	3.79714	4.89027	3.77169	3.44469	3.63831	3.44602	4.4464	3.28097	2.65242	2.00159	2.97495	2.17141	3.3075	2.43346	5.23102	3.85966	6.0296	4.30717	3.43038	5.29416	7.39004	3.50459	3.57622	4.7454	2.60542	3.64663	7	1815793	2233243	-1	MAD1L1	HGNC Symbol	protein_coding
ENSG00000002834	5.77084	4.08752	9.48625	5.11909	5.70462	6.2609	6.53218	7.69297	7.00868	6.00124	7.90236	10.9203	5.69216	4.87792	8.52851	5.45728	7.94346	7.30276	7.85456	4.76107	7.47657	7.58856	4.34688	4.88525	7.69306	7.10607	7.12796	4.58683	7.04234	8.32626	12.2947	6.56479	9.95739	7.51136	8.568	10.4258	9.83344	8.64295	10.1881	6.56977	4.6212	9.29082	17	38869859	38921770	1	LASP1	HGNC Symbol	protein_coding
ENSG00000002919	2.3151	2.71053	4.13603	2.33352	2.68227	2.04188	3.33466	2.25688	2.7083	2.23749	2.74384	2.73893	3.0085	2.13941	3.07869	2.34258	3.25413	2.96335	4.30859	2.90099	3.50126	2.45051	2.92318	2.35261	2.61412	3.71204	4.11094	2.30911	2.46476	3.89093	2.78546	1.83329	3.25042	2.38272	2.8267	4.13387	3.07488	2.72502	5.33507	2.6268	1.88075	2.23617	17	48103357	48123074	1	SNX11	HGNC Symbol	protein_coding
ENSG00000002933	5.17888	5.32308	8.98643	6.09593	2.94574	3.15643	14.3727	4.17438	3.19726	10.1171	3.4616	13.1326	5.35884	5.81021	3.52827	4.05148	3.92067	2.09534	9.63106	2.60036	5.25866	7.57012	2.08202	4.4578	4.07006	2.59352	0.795867	11.7555	4.44711	5.93298	6.53195	4.36602	9.71204	10.0331	5.696	11.4989	4.65596	7.91588	11.7256	7.05596	7.38529	18.5521	7	150800403	150805120	1	TMEM176A	HGNC Symbol	protein_coding
ENSG00000003056	7.49586	10.614	15.0448	9.71345	14.4724	11.1227	5.36231	6.80328	5.89731	9.85018	12.2896	19.0922	10.6054	8.22466	10.5161	4.43544	11.0488	11.8632	15.0872	9.83503	14.4368	10.1236	11.5924	7.24946	9.83278	13.1372	9.81939	12.1062	7.79616	10.9433	17.7105	9.78284	15.1966	10.5614	9.92017	13.1745	9.97012	8.74178	18.9171	10.2868	13.3263	13.423	12	8940363	8949955	-1	M6PR	HGNC Symbol	protein_coding
ENSG00000003096	0.5344	0.471453	1.6656	0.493337	3.44884	1.54494	0.805615	0.663348	0.243728	0.859473	1.91054	0.339023	0.841616	1.34998	1.85762	0.886085	0.0927959	0.433736	0.108603	0.38903	0.118326	0.709282	3.77272	2.54211	0.531628	2.80947	2.40592	0.260043	0.250524	0.109974	0.939971	0.5897	0.41221	1.90279	0.497106	0.464264	0.47189	0.614267	0.0680048	0.359102	1.30552	0.663828	X	117897813	118117340	-1	KLHL13	HGNC Symbol	protein_coding
ENSG00000003137	0.372974	0.108653	0.342193	0.857803	0.971106	2.20249	0.251415	0.434882	0.385808	1.08115	0.815099	0.782604	0.168949	0.586178	7.81003	0.729167	0.996165	0.853547	0.641001	0.262326	1.69125	0.486363	1.45378	1.878	0.655569	0.202173	0.119502	0.188069	0.324541	0.178523	0.198231	0.507837	0.526035	0.334786	0.573724	0.442979	0.27877	0.194455	0.0188987	0.517952	0.443862	1.41131	2	72129238	72148038	-1	CYP26B1	HGNC Symbol	protein_coding
ENSG00000003147	3.84536	10.2249	2.96074	4.49709	0.806474	0.493654	17.5953	5.35766	3.28958	3.73991	0.406693	0.839096	5.24517	7.1751	1.83425	5.50891	3.83368	2.22311	7.22391	4.27495	4.71668	3.91804	0.820652	0.309015	4.33838	1.5978	3.69763	12.2708	3.48047	13.0522	9.6219	4.83983	9.82992	8.3791	4.63108	5.0347	25.465	4.11239	4.958	4.4504	1.07199	0.831031	7	8113184	8262687	-1	ICA1	HGNC Symbol	protein_coding
ENSG00000003249	0.141767	0.0402699	0.141745	0.0538117	0.0295652	0.014422	0.199018	0.13954	0.0581659	0.0701059	0.0515059	0.0139861	0.068084	0.429373	0.11641	0	0.164575	0.600959	0.148797	0.0593023	0.0921446	0.0284015	0.343937	0.125602	0.0286615	0.112341	0.140643	0.273998	0.109202	0.27737	0.266365	0.0360462	0.0827076	0.339311	0.0186644	0.146934	0.620509	0.0414132	0.147507	0.106509	0.0896453	0.00922044	16	90004865	90020128	-1	DBNDD1	HGNC Symbol	protein_coding
ENSG00000003393	5.83244	9.06744	6.60443	9.55232	6.14051	6.4167	12.5461	9.24333	8.82233	9.93088	10.6569	9.652	9.94503	11.7311	11.8626	10.6105	9.00482	13.6892	7.6642	9.43689	7.90688	6.63672	8.46693	9.43349	10.0531	5.58884	5.6434	9.58022	8.98861	10.1304	10.4685	9.47192	8.20121	7.1576	9.33118	5.7348	7.67071	8.30974	5.96494	7.82237	4.35105	7.02888	2	201700554	201781189	-1	ALS2	HGNC Symbol	protein_coding
ENSG00000003400	4.25963	3.76238	3.94905	4.13498	1.83922	0.998013	5.50074	4.62348	1.3829	3.92927	2.47726	2.31613	4.64665	0.301853	1.02014	3.50274	2.19018	1.91079	3.74279	3.76952	2.66677	3.94698	0.996393	0.25461	5.76316	3.20842	0.867188	5.1732	3.42847	5.30942	4.01273	3.94132	2.31871	2.49895	4.48935	2.49855	2.55084	4.43974	2.82573	4.21923	3.3769	1.88911	2	201182881	201229406	1	CASP10	HGNC Symbol	protein_coding
ENSG00000003402	4.63644	9.48864	5.35648	10.0008	2.7211	2.79871	8.2533	12.758	6.58144	6.36907	2.64434	3.57572	16.5853	2.04326	4.06894	7.85271	5.97875	5.45099	8.35475	13.7166	6.49759	11.6226	1.84885	1.42483	10.4445	2.84379	0.730265	6.97145	12.8315	6.74539	6.1175	9.56487	4.51476	5.61671	9.61916	6.58438	5.58703	12.3491	3.12826	14.8165	6.82653	2.66728	2	201116104	201176687	1	CFLAR	HGNC Symbol	protein_coding
ENSG00000003436	7.26504	2.64931	2.45246	6.44016	0.89358	1.30919	4.70305	6.21714	3.01522	5.11021	0.764691	2.68506	5.19626	0.303937	0.725117	6.33216	0.561306	0.409428	2.55758	4.68135	2.59325	6.62463	0.216905	0.855048	6.22113	5.8726	0.533462	3.06415	7.39377	3.83152	3.46882	6.59709	1.73148	3.79358	7.01745	3.87572	7.38787	4.3553	14.0078	4.70849	2.53102	6.09021	2	187464230	187565760	-1	TFPI	HGNC Symbol	protein_coding
ENSG00000003509	8.70156	6.80753	10.436	7.83773	5.72343	4.69131	7.96975	8.42202	7.19441	7.67615	8.63621	4.85765	6.94643	15.7735	18.2092	7.50536	8.95069	9.94551	8.51101	9.75494	9.52434	7.81086	9.12304	9.17636	10.2518	9.47626	16.7285	8.51225	9.71995	7.77932	7.64365	7.34695	8.28418	8.6917	9.53452	8.76103	8.64177	8.08518	7.60451	9.98306	6.65159	6.68796	2	37231631	37253403	1	NDUFAF7	HGNC Symbol	protein_coding
ENSG00000003756	10.3304	11.2264	9.59961	18.0128	7.93579	8.34124	16.0663	18.926	10.8136	15.7571	8.60923	8.20548	19.7844	17.0551	11.3027	14.0091	7.96073	8.06812	14.8185	19.7906	12.739	17.6281	10.677	8.43065	16.6639	6.91673	6.10396	17.9777	17.9035	11.1586	9.69898	14.1308	8.73237	13.5483	17.5678	16.2432	14.4212	17.0446	7.86357	20.2701	8.36813	9.26482	3	50088908	50119021	1	RBM5	HGNC Symbol	protein_coding
ENSG00000003987	0.00441073	0	0	0.0556052	0	0.0279463	0.154133	0.110726	0	0	0	0	0.182257	0.864555	0.0679655	0.104839	0.0112531	0.0313709	0	0.210966	0	0.22369	0.37585	0.137796	0.00712642	0.00651497	0.0171194	0.0339743	0.0723347	0	0.338114	0.115293	0.0831954	0.0195239	0.102311	0.024795	0.0290131	0.0292179	0.0256256	0.101628	0.0115743	0	8	17298030	17413528	-1	MTMR7	HGNC Symbol	protein_coding
ENSG00000003989	3.90183	1.0572	3.41169	2.93493	0.492076	1.79156	1.75156	4.29299	3.39255	3.44998	0.342805	0.750579	6.66111	0.326941	0.756175	2.8885	0.549061	1.68009	0.873832	2.96542	0.88058	6.0569	0.596159	0.686095	3.5325	0.412608	1.99434	1.47653	2.85672	0.409053	3.64976	2.81838	0.738299	2.72297	2.64324	1.52349	1.23894	3.41396	0.713463	1.30045	1.15944	1.73347	8	17497088	17570573	1	SLC7A2	HGNC Symbol	protein_coding
ENSG00000004059	9.5894	7.58924	9.73001	6.96877	17.7652	14.2666	13.9021	8.19804	8.86154	8.35205	14.3406	13.9645	8.00061	11.9243	10.2079	8.08617	11.4015	9.13805	14.9108	6.24833	11.7083	10.4229	12.694	12.7591	8.56765	17.6862	13.0807	16.3499	8.54979	20.8622	9.64098	8.02516	11.2791	15.25	10.5398	9.63325	10.5038	11.2691	11.2225	10.1782	9.75241	8.55088	7	127588345	127591705	1	ARF5	HGNC Symbol	protein_coding
ENSG00000004139	0.638893	0.780469	0.631043	0.864025	0.31486	0.552089	1.46117	0.823165	1.81052	0.559108	0.303854	0.426321	0.878764	1.68413	1.03834	0.694537	0.262824	0.195593	0.692614	0.773499	0.529756	0.403572	0.186706	0.169701	0.546953	0.166512	0.33183	0.77292	0.5198	0.692306	0.476344	0.768127	0.642999	0.525168	0.671351	0.774915	0.91696	0.571953	0.544476	0.939599	0.389828	0.178805	17	28364356	28404049	1	SARM1	HGNC Symbol	protein_coding
ENSG00000004142	16.4138	15.2621	28.1128	16.2324	28.0269	23.0311	22.0969	16.1739	18.1517	18.2028	32.7827	27.3678	17.1125	32.8001	37.1921	17.3342	35.4911	37.1899	23.851	16.896	22.7179	14.0797	36.7743	28.4138	13.2256	42.0831	49.4804	33.2076	13.1219	36.2799	29.8382	17.8755	31.7053	22.8839	15.7188	21.7617	20.3204	15.3131	50.6927	17.4231	20.4217	32.4887	17	28347177	28357522	-1	POLDIP2	HGNC Symbol	protein_coding
ENSG00000004399	10.4349	11.4132	13.0983	20.6289	6.7653	8.10153	14.2997	27.1609	20.7514	18.5253	7.92819	20.1644	22.1674	10.8817	23.638	18.532	23.7957	14.7331	24.442	20.9173	63.0698	15.3367	4.84399	9.39971	13.6759	2.62651	6.03859	17.0943	15.352	9.42902	26.6463	20.1081	22.8809	11.4685	24.1355	20.6732	12.2357	20.059	19.5194	19.4996	9.93628	37.0537	3	129555175	129606818	-1	PLXND1	HGNC Symbol	protein_coding
ENSG00000004455	44.8103	12.5941	47.0754	33.419	36.4066	24.1621	34.9357	23.029	38.354	30.4076	30.6122	36.5567	28.5052	35.8898	30.8455	25.2346	41.9241	40.7631	29.3709	27.1226	30.2766	22.3309	39.5563	34.3328	34.8228	71.1612	157.776	45.5078	21.893	34.2269	50.9598	25.6164	31.4053	31.9586	24.1665	29.0373	48.5452	22.7662	57.6474	30.4934	28.8915	35.107	1	33007940	33080996	-1	AK2	HGNC Symbol	protein_coding
ENSG00000004468	4.74704	1.24761	10.9955	0.878983	1.29508	0.316264	1.36362	1.1253	2.12045	2.5596	0.802359	1.53322	2.72971	0.281651	3.66512	1.58766	3.21271	3.22897	1.98206	1.86726	0.926645	1.63597	0.982088	0.313255	2.56937	4.65242	0.839071	1.32012	1.46486	4.15511	3.54821	3.55766	1.76092	1.82148	1.16976	9.42612	2.28479	3.54067	2.44886	4.86336	3.53066	0.983789	4	15778275	15853230	1	CD38	HGNC Symbol	protein_coding
ENSG00000004478	5.09434	5.5588	4.72606	3.22305	20.3156	13.6095	5.21226	4.09446	3.48638	4.3564	17.1245	9.79536	3.41181	15.0534	17.5214	3.4484	12.208	17.9214	7.27646	2.66421	4.29011	3.80341	21.2966	14.1522	4.13452	17.8432	20.5325	7.13828	3.83901	8.77849	5.31652	3.65539	3.75972	8.04667	5.11717	6.93672	5.32969	5.55102	7.48715	3.85729	8.25054	9.72189	12	2794953	2805423	1	FKBP4	HGNC Symbol	protein_coding
ENSG00000004487	14.6693	12.1034	18.3006	11.4377	22.0316	21.288	19.3307	12.5901	14.2983	11.5374	23.6332	20.7328	10.5668	39.3352	34.7985	11.1321	27.9682	25.3582	11.6437	10.9829	10.9419	10.3586	40.8422	32.808	13.2791	23.3825	38.9143	16.3243	10.0965	21.6951	17.4245	11.6387	11.7953	13.7335	12.8021	11.1625	17.7427	10.8836	13.8036	9.55723	14.6362	18.3734	1	23019448	23083689	1	KDM1A	HGNC Symbol	protein_coding
ENSG00000004534	19.0441	31.8246	27.3054	30.8701	13.6422	14.8725	25.9214	33.1696	18.9971	35.3269	18.072	14.7843	35.3983	29.8824	28.001	29.0991	17.1692	18.0568	23.329	30.5335	23.3266	27.3896	17.2641	13.5271	27.6308	16.5787	11.7171	29.3372	30.6457	20.2833	21.0837	27.3962	17.4718	20.6056	30.9769	29.4633	30.2462	30.2444	15.0838	29.2887	14.5366	16.5357	3	49940007	50100045	1	RBM6	HGNC Symbol	protein_coding
ENSG00000004660	0.793268	0.596774	0.908199	1.19345	0.541268	0.30858	0.781881	1.06694	1.07435	1.09707	1.30251	1.40077	1.38408	1.39992	1.93347	1.56246	0.915205	1.13537	1.19319	0.901549	1.01308	0.750016	0.506963	0.374681	1.06631	0.892627	1.46229	0.87573	0.732662	0.566238	1.28701	1.20976	1.7152	0.674926	0.777627	0.579414	1.65407	0.908676	0.927795	1.09977	0.590666	0.393272	17	3860315	3894891	-1	CAMKK1	HGNC Symbol	protein_coding
ENSG00000004700	11.7172	6.86014	13.0438	7.78715	10.7841	13.7597	6.96901	6.97215	6.90412	10.9979	9.35573	17.5099	6.18071	3.55935	7.00397	9.27956	9.17552	14.2681	7.8469	7.22156	9.90912	7.97668	12.0765	16.3108	10.2856	9.82682	14.205	5.66926	8.21067	11.9099	7.46034	8.79594	10.5914	7.18384	9.01842	12.6424	6.20169	8.73777	14.7309	7.14589	10.417	20.9159	12	21468911	21501669	-1	RECQL	HGNC Symbol	protein_coding
ENSG00000004766	3.4272	5.99676	5.06994	3.53061	2.3472	1.90426	4.38638	3.04945	4.63995	3.4393	2.33736	3.26163	2.67481	2.90255	2.49293	3.64625	2.4909	3.3458	3.54745	4.29111	3.42768	3.25612	3.94031	4.2893	4.04437	4.59084	5.94703	6.62155	3.17522	7.06062	3.70092	3.73632	3.38153	5.92092	4.50403	4.16289	4.16567	2.89382	3.81454	4.21443	2.35733	2.63791	7	93232340	93361121	1	VPS50	HGNC Symbol	protein_coding
ENSG00000004776	0.668206	0.350023	0.0387985	13.7171	0.174105	0.280967	2.5747	2.54848	1.98397	26.7283	0.370248	0.168305	8.01122	0.271738	0.171261	10.2378	0.775295	0	1.65224	1.36495	1.46106	10.1468	0.28727	0.236641	2.99326	0.201145	0.0363987	0.726363	7.06723	0.725647	6.10168	11.8318	1.19674	2.41029	7.71338	0.403155	0.592819	2.11315	0.533419	2.24616	0.2416	0.483359	19	35754568	35758079	-1	HSPB6	HGNC Symbol	protein_coding
ENSG00000004777	0.591144	0.604285	1.20405	1.42128	1.13325	0.804185	1.6942	2.3279	2.78603	1.23386	0.672811	1.41565	2.23825	7.52072	4.62101	1.30403	2.63778	2.28795	1.65663	2.51695	1.34999	1.72817	6.95877	4.20332	1.36541	0.422685	1.17464	1.09424	1.22509	0.999193	1.04256	1.42856	0.663283	1.0049	1.70756	2.35295	2.62326	1.00334	0.896414	2.11894	0.460712	0.659851	19	35774532	35788822	1	ARHGAP33	HGNC Symbol	protein_coding
ENSG00000004779	8.83052	8.43976	14.7155	3.77482	6.34684	4.98162	5.64581	4.11981	4.74207	5.19987	8.3815	6.10198	4.37732	7.76978	5.93352	6.57061	7.71317	10.6408	7.77452	4.1741	8.47068	4.31544	18.8058	16.4674	7.27838	16.278	20.4833	7.81631	4.7534	7.96774	9.61802	6.14161	6.02025	9.1249	5.20383	9.28969	10.488	5.177	15.7899	4.28929	8.16624	11.5179	16	23581002	23596356	-1	NDUFAB1	HGNC Symbol	protein_coding
ENSG00000004799	4.02881	30.7541	2.01771	25.0896	0.564858	0.515231	6.92864	48.7979	3.16152	9.79806	0.340295	0.781322	35.4771	0.439574	2.9989	26.0915	0.0989344	0.50149	12.9642	111.986	15.401	14.3612	0.198628	0.29804	23.5257	1.1859	3.05017	4.80475	34.0275	1.79865	28.1037	79.6505	11.4433	5.49984	32.7531	2.33982	4.66221	17.5925	8.69313	27.6063	1.59521	2.19435	7	95583499	95596491	-1	PDK4	HGNC Symbol	protein_coding
ENSG00000004809	0.0838848	0.185033	0.202162	0.160554	0.0928764	0.0615122	0.145923	0.11243	0.0728456	0.295125	0	0.150905	0.513781	0.0407995	0.123134	0.177956	0.0280811	0.0477185	0.0513308	0.0301797	0.045569	0.0415711	0.0188668	0.154672	0.085208	0.0176778	0.526347	0.0293513	0.0693197	0.00985071	0.38971	0.318481	0.260085	0.0259883	0.00902596	0	0.0145734	0.196368	0.248766	0.0714108	0.136527	0.234185	6	110424687	110476641	-1	SLC22A16	HGNC Symbol	protein_coding
ENSG00000004838	0.166216	0.280067	0.152285	1.3273	0.0418524	0.0649308	0.914128	3.2428	0.411688	0.0690765	0.0329851	0.0295473	4.62066	0.0175286	0.0662096	1.33864	0.0206934	0.0530186	0.319797	1.90272	0.20255	3.05882	0.0709788	0.201291	0.700312	0	0	0.938353	0.766565	0.23918	0.306692	2.30384	0.127563	0.863333	1.00712	0.685972	0.86862	2.70509	0.0656605	1.22374	0.0391476	0.0149264	3	50341110	50346852	-1	ZMYND10	HGNC Symbol	protein_coding
ENSG00000004846	0.00265008	0.965718	0	0.192651	0.189108	0.0817382	0.0201084	0.0172359	0	0.59032	0.0720703	0.0402589	0.0169591	0	0	0.212417	0	0	0.249529	0.0531923	0.602643	0.0378987	0.00635423	0.0224122	0.195651	0.146642	0.390287	0.0350681	0.451873	0.0201583	0.0551559	0.059464	0.0444955	0.0166895	0.0570943	0.0404755	0.00704639	0.0319594	0.0117312	0.0193137	0	0.0716567	7	20615207	20777038	1	ABCB5	HGNC Symbol	protein_coding
ENSG00000004848	0.145992	0	0.293256	0	0.0554259	0.0219382	0.10243	0.16792	0.0430657	0	0	0	0.423946	0.0365569	0	0.0622914	0	0	0	0.153338	0	0.0293107	0.417885	0.011947	0.0133409	0	0	0.73461	0.0597924	0.107081	0.0615995	0.192298	0	0.234211	0.0057	0.198984	0.641615	0.097779	0	0.0508663	0.0297611	0	X	25003694	25016420	-1	ARX	HGNC Symbol	protein_coding
ENSG00000004864	19.3755	25.1136	27.341	18.0617	12.4192	13.7656	30.8473	15.04	25.2577	18.0112	18.709	21.0749	17.5467	26.1267	17.4577	16.6773	37.5322	31.3694	24.9571	16.2065	26.243	11.794	23.5681	24.7868	21.7249	43.9291	59.3946	22.6259	13.6994	16.6795	24.0776	15.593	18.6879	25.7166	13.0098	19.0639	20.6978	12.0506	28.9174	16.0421	16.7705	25.496	7	96120220	96322147	-1	SLC25A13	HGNC Symbol	protein_coding
ENSG00000004866	5.74073	8.33475	6.5417	5.64446	3.00438	3.85835	6.24216	5.42613	9.89187	5.4122	3.6295	5.19348	7.36251	3.39455	4.1386	5.58426	3.28708	2.91031	5.56773	6.69289	3.82024	5.98238	5.54173	7.05909	7.13095	5.21863	7.1592	7.66125	5.26421	3.90625	4.79301	6.6884	4.02139	4.63689	6.6325	3.02821	5.80862	4.8068	4.29013	6.83795	4.04393	3.40441	7	116953238	117230103	1	ST7	HGNC Symbol	protein_coding
ENSG00000004897	7.56525	7.55375	9.81694	7.00007	7.5457	6.78285	5.77912	5.41161	7.38823	7.95769	6.15395	6.52182	5.22108	5.52817	8.75783	5.76495	7.31418	6.73949	3.94934	5.56136	5.3092	6.12894	7.1552	7.84129	7.71951	10.3696	16.4308	5.72345	6.76361	7.13113	6.69708	6.38618	6.65552	4.5292	5.22212	5.89586	6.00315	6.31925	12.497	4.28886	4.46449	7.84966	17	47117703	47189422	-1	CDC27	HGNC Symbol	protein_coding
ENSG00000004939	0.00474807	0	0	0.26605	0	0.00407727	0.0545106	1.57329	0	0.190125	0	0	1.27367	0.0685981	0	0.50729	0	0.0106296	0.0884901	1.01646	0.219882	0.685886	0	0.0639102	0.151791	0.0176407	0	0	1.49896	0	0.0973016	0.110911	0.0207042	0.0326636	0.641529	0	0.0333811	0.49675	0.185712	0.168221	0	0	17	44248385	44268141	-1	SLC4A1	HGNC Symbol	protein_coding
ENSG00000004948	0	0.0602186	0.0138385	0	0.00284313	0.031592	0.271477	0	0.444567	0.0361062	0.0201954	0.210337	0.0207431	0	0	0.0871678	0	0	0.168997	0.0713908	0.651652	0.0196001	0	0.00690188	0.0814382	0.061838	0.153719	0.359115	0.097602	0.0638424	0.0357411	0.116507	0.294274	0.0142015	0.16374	0.0580859	0.0319509	0.055034	0.0645346	0.12176	0	0.116886	7	93424487	93574730	-1	CALCR	HGNC Symbol	protein_coding
ENSG00000004961	8.64856	5.92303	16.7619	6.00431	14.5204	13.5905	7.31346	5.1147	5.4438	5.99945	10.6567	12.833	6.16952	6.77691	6.31503	7.20045	9.19122	9.23221	8.85215	4.50694	8.01201	6.26578	11.2895	10.3732	7.78657	12.372	25.3763	6.6493	6.23308	11.3817	8.50071	5.67947	8.08511	6.26561	7.38604	7.64953	7.32386	7.53949	14.6984	5.73423	10.7751	15.6988	X	11111301	11123078	1	HCCS	HGNC Symbol	protein_coding
ENSG00000004975	1.83636	0.93512	1.67567	2.18714	2.75569	2.41558	2.04988	2.68518	2.34096	2.03622	4.94426	3.76054	3.00717	5.16392	5.4759	2.00884	5.13189	5.33465	2.64191	2.35168	3.02331	2.31787	2.85943	2.40994	1.98788	1.78485	1.69248	2.23318	1.65264	1.57562	2.63419	2.35055	1.92545	3.89211	2.47581	2.53953	2.04852	1.67928	3.1341	2.35968	2.42779	2.13674	17	7225341	7234545	-1	DVL2	HGNC Symbol	protein_coding
ENSG00000005001	0.866643	0.804733	0.388361	1.7908	2.58424	0.415211	4.51701	2.04854	0.519368	0.497324	4.19762	0.258495	3.32913	3.83566	1.51707	1.40991	2.84154	1.17972	8.32695	1.63669	1.90403	2.36067	0.478406	0	0.85607	1.24496	0.0363779	2.61946	1.8266	4.86049	2.53475	1.31606	0.447368	2.18987	0.894359	0.125776	3.65499	1.99401	0.254129	1.06573	8.45708	0.2042	16	2852727	2858170	-1	PRSS22	HGNC Symbol	protein_coding
ENSG00000005007	5.29117	5.30888	5.04573	7.79048	7.58508	5.91725	8.80538	8.55957	7.87853	5.41751	8.79314	5.6476	9.86939	17.4832	12.5976	6.3118	5.88305	4.96903	8.47925	8.58826	6.99526	8.45687	10.0422	6.83343	5.30799	6.81111	5.47242	7.2858	7.43151	7.34301	8.46033	6.96731	8.73181	7.264	7.90692	6.85742	8.75456	8.62728	8.11461	8.08858	6.7508	5.03716	19	18831938	18868236	1	UPF1	HGNC Symbol	protein_coding
ENSG00000005020	7.88586	9.04686	20.1143	11.9038	8.77204	5.50066	10.6778	8.42714	12.4608	8.62264	4.95849	9.35294	8.19621	2.99806	2.76057	10.609	4.95765	5.396	7.41293	8.0467	8.81347	10.2681	5.86615	7.95422	13.126	6.12092	10.3619	9.33958	9.38758	6.0899	12.1188	10.9741	16.8566	10.0242	11.7579	8.70199	8.59214	9.7785	9.84807	7.42882	6.29567	6.98907	7	26667062	26995239	-1	SKAP2	HGNC Symbol	protein_coding
ENSG00000005022	47.8086	46.1151	52.6421	23.6213	66.2914	39.9907	35.5995	20.3593	22.8667	24.984	54.6077	43.7514	26.0802	100.448	58.7537	30.503	39.5316	47.2242	63.7544	23.0987	50.3015	26.1481	53.3168	30.6604	31.7796	174.398	104.518	76.4743	30.8296	42.521	79.8339	31.4981	51.5822	66.1998	33.4014	54.5888	60.8492	35.3094	74.0626	38.4975	50.2657	57.8484	X	119468400	119471319	1	SLC25A5	HGNC Symbol	protein_coding
ENSG00000005059	4.372	1.96653	10.7226	1.94081	3.59978	3.76333	2.6525	1.15377	3.00155	3.01753	1.79439	3.16226	1.57075	1.1445	1.09002	1.83453	1.83367	2.16464	2.58651	1.51053	3.25096	1.97345	2.81736	3.0028	3.07864	2.38023	2.12301	1.59094	1.5484	4.70114	2.00102	2.25221	3.08543	3.99583	1.98374	5.75856	0.851963	2.28757	3.29419	2.6581	3.86709	1.27472	4	109560205	109688726	1	MCUB	HGNC Symbol	protein_coding
ENSG00000005073	0	0.526033	0.108794	0.0511297	1.34152	2.56695	0.460194	0	1.07758	0	0.873179	1.61565	0	5.38938	4.86209	0	0.0557137	0.482252	0.145364	0	0.0977151	0	4.46206	7.94805	0	0.62992	1.82736	0	0.0185769	0.0521563	0	0	0	0	0	0.0857884	0	0	0.0767019	0	0.220121	2.71686	7	27181510	27185223	-1	HOXA11	HGNC Symbol	protein_coding
ENSG00000005075	38.6815	45.6375	53.8674	46.7134	58.0637	48.8665	70.0342	38.1774	100.862	46.4979	73.9524	77.959	38.0718	62.0713	61.9073	51.6355	67.1745	80.5962	48.8961	44.5556	52.4243	36.9532	68.3571	58.8985	28.2481	56.8208	85.3535	77.9531	44.9225	50.5918	49.2062	38.864	51.7115	80.5027	43.6062	65.8068	65.388	41.9201	95.7777	46.3194	58.2494	73.9173	7	102473118	102478907	-1	POLR2J	HGNC Symbol	protein_coding
ENSG00000005100	1.64469	1.74002	2.77209	2.13209	2.77781	2.04502	2.50465	2.98652	2.12326	2.57491	3.73762	3.86253	2.45767	6.8385	7.28176	2.42359	7.5636	8.22269	2.76993	2.0606	3.41996	1.90361	3.77076	2.24153	2.061	6.88603	9.22003	2.43659	1.77143	2.85136	2.86359	2.31335	2.70917	3.17677	1.79772	2.74529	2.34179	2.03588	3.63445	2.45843	2.36407	2.92483	17	5440912	5469060	-1	DHX33	HGNC Symbol	protein_coding
ENSG00000005102	0	0	0	0.015865	0.01202	0.062018	0.064435	0	0	0.28882	0.102457	0	0.048849	0	0.575314	0.056377	0.561964	0.323928	0.0254036	0.02773	0	0.080866	0	0.009879	0	0	0.044601	0.045669	0	0	0.020893	0.071207	0	0	0	0.020588	0.041503	0.011853	0	0.024776	0	0	17	43640388	43661954	-1	MEOX1	HGNC Symbol	protein_coding
ENSG00000005108	0.873387	0.596983	0.326079	1.79358	0.242433	0.332682	1.33468	2.08812	0.721573	2.73994	0.334861	0.565221	1.99639	0.128637	4.90037	1.66885	0.281344	0.79224	1.67394	2.47317	1.46499	1.85195	0.179825	0.774155	1.27006	0.0444628	0.0289137	1.74556	1.65833	1.145	0.869088	2.0157	0.49004	1.64288	2.23554	1.0543	1.63316	1.23452	1.00538	1.2706	0.224272	2.18763	7	11370357	11832198	-1	THSD7A	HGNC Symbol	protein_coding
ENSG00000005156	2.20281	3.22937	3.02425	2.37106	2.76299	2.92507	3.92197	2.34796	4.38834	2.56139	4.01813	2.43524	2.91873	6.85741	6.20076	2.3151	4.19278	2.57625	3.12717	2.73743	2.26613	2.74515	4.60812	3.00923	2.65155	4.66887	10.8644	3.16597	2.35419	3.64919	3.42839	2.36514	3.25403	2.83403	2.76406	2.36598	3.55218	2.70681	3.51673	2.73408	1.47113	2.52925	17	34980494	35009743	1	LIG3	HGNC Symbol	protein_coding
ENSG00000005175	4.86471	7.83048	7.72647	4.61801	5.92432	5.0229	9.33566	3.73756	8.88018	5.21948	9.49262	7.9979	3.41001	6.42132	7.76669	4.75597	6.45864	9.29321	4.66599	4.4937	5.13244	4.71428	7.50214	6.10736	4.68494	11.0212	11.698	5.66636	4.36266	7.13789	6.73299	4.34217	4.62336	5.34981	4.13	5.036	4.63589	4.92011	5.85686	4.68731	4.85781	6.34245	12	47661249	47706061	-1	RPAP3	HGNC Symbol	protein_coding
ENSG00000005187	1.70967	4.4959	1.01691	1.07314	0.0865655	0.148386	0.850933	0.802942	1.55141	0.677728	0.247247	0.0953066	0.84877	0.0400119	0.0560431	0.66181	0.18404	0.409086	2.24861	0.956981	1.16022	0.975525	0.580276	0.180354	1.41054	0.626808	1.66879	4.08897	0.505456	0.617522	1.98883	0.967949	0.25903	1.2838	1.47939	0.340755	3.52447	0.551846	1.39435	0.864996	0.385463	0.127618	16	20610243	20797581	1	ACSM3	HGNC Symbol	protein_coding
ENSG00000005189	0.697895	0.571386	1.98795	0.603917	0.613558	0.772069	0.56327	0.416167	0.463761	0.319111	1.40883	1.09996	0.633775	2.04055	2.54545	0.513906	1.18493	1.41886	0.943015	0.917066	1.07358	0.651925	1.72907	2.59443	0.650232	0.902417	1.53375	1.10387	0.436619	1.19147	1.31026	0.938067	0.896343	0.582076	0.634708	1.40156	1.92929	0.458878	1.97464	0.897221	0.2742	0.528681	16	20806429	20849668	1	AC004381.6	Clone-based (Vega)	protein_coding
ENSG00000005194	2.98713	3.20093	3.13173	2.1452	5.83517	3.20614	2.48742	2.658	3.01653	3.10204	4.80772	4.74323	2.41626	3.7371	3.25727	3.52193	4.30525	5.65125	4.62729	2.42269	4.0799	3.10355	4.94298	3.69764	2.73834	4.3234	7.0704	3.65331	2.6893	4.63067	3.3901	2.87091	3.79126	4.18111	2.89468	4.22926	4.47155	2.90621	4.25494	3.37852	3.93044	4.83162	16	57428169	57447528	-1	CIAPIN1	HGNC Symbol	protein_coding
ENSG00000005206	1.47378	1.75995	1.75192	2.30862	2.28841	2.72425	3.66218	3.44783	3.24938	1.50607	2.50535	1.88478	3.1853	8.07974	4.44263	1.93526	1.53691	1.63945	4.5854	2.70265	2.86292	2.27446	1.57173	0.898061	1.84792	1.59853	1.74821	1.9106	1.65163	2.11658	1.73784	2.51841	2.19922	2.52187	2.3884	2.69307	4.97013	2.31279	2.89354	2.81593	1.98366	1.83387	19	2328615	2354806	1	SPPL2B	HGNC Symbol	protein_coding
ENSG00000005238	0.507538	0.199677	0.585159	0.760247	0.613847	0.599728	0.85708	0.586958	0.641251	0.700877	0.671778	1.03296	0.975143	2.44319	1.41887	0.656904	0.823962	0.776859	1.39584	0.805218	2.16544	0.785485	0.288343	0.321007	0.679263	0.22559	0.226024	0.593285	0.796869	0.86649	1.02718	0.700403	0.785181	0.692737	0.757401	0.804762	0.455778	1.084	1.06951	0.798338	0.554843	0.928543	9	35104112	35116341	-1	FAM214B	HGNC Symbol	protein_coding
ENSG00000005243	11.3659	1.56396	7.87905	5.20007	14.9073	15.2851	4.0348	5.22485	10.0148	13.3801	13.3982	22.8604	3.6459	0.663576	2.07793	7.19095	2.15179	2.97526	4.29891	3.5699	10.4174	4.57866	2.44876	8.82269	6.06854	6.74064	18.265	2.39531	3.73091	1.90198	4.82988	6.30054	12.0104	2.33515	4.72119	4.55859	2.97185	3.68055	6.81981	4.11527	4.78976	15.0109	17	48026167	48038030	-1	COPZ2	HGNC Symbol	protein_coding
ENSG00000005249	2.47512	1.34028	5.64256	4.21702	0.746142	0.886407	3.48189	4.1706	4.49733	3.65286	0.467446	0.385933	3.82138	1.36152	1.03815	3.22709	2.0881	1.41058	1.54044	4.81851	1.32786	4.27816	4.37605	2.19341	4.81798	5.14337	12.2263	6.19606	3.43764	2.71868	1.61948	3.09363	1.15372	4.20805	3.55931	2.63797	0.911024	4.01666	2.54162	2.95965	0.742406	1.57819	7	107044649	107161811	1	PRKAR2B	HGNC Symbol	protein_coding
ENSG00000005302	4.30293	3.04115	6.36809	3.45235	3.55751	3.76795	4.85692	4.04612	2.50948	4.1598	2.57235	4.82044	3.73901	3.02558	3.05212	3.87928	4.09898	3.43839	3.96529	3.79436	4.73138	3.40938	3.08234	2.48084	5.23784	3.11376	4.92993	3.17202	3.54016	3.62698	3.83289	3.932	3.58415	3.97427	4.30442	5.09641	3.86171	4.57712	4.16352	4.61284	4.31227	5.24933	X	11758159	11775753	1	MSL3	HGNC Symbol	protein_coding
ENSG00000005339	21.5011	25.2892	23.2057	37.8112	18.6929	14.1032	47.5007	44.101	46.5399	29.0356	24.4274	20.0487	34.1422	39.8273	37.9593	32.6156	29.7728	29.2221	26.541	41.7421	25.8446	28.3432	51.6454	53.8825	28.5741	17.545	15.4059	40.6765	31.667	19.5835	35.3532	32.0847	22.1308	33.6327	29.2124	29.1295	35.9866	38.3559	23.3105	35.9151	20.0717	27.6968	16	3725054	3880726	-1	CREBBP	HGNC Symbol	protein_coding
ENSG00000005379	1.02073	0.966215	0.991995	1.77014	0.240569	0.433783	1.19249	2.67481	1.97893	1.21594	0.75088	0.771114	2.1394	6.47511	0.684842	1.50355	0.466449	0.329019	0.831334	1.93223	0.843733	1.84281	0.569581	0.15652	1.31586	0.465603	1.92079	1.79437	1.30526	0.549033	0.968627	1.65927	0.567456	1.55457	1.75997	1.55542	2.22595	2.05891	1.35331	1.68878	0.605102	0.494956	17	58301228	58328760	-1	TSPOAP1	HGNC Symbol	protein_coding
ENSG00000005381	0.0946465	0.0646164	0	0.397192	0	0.0610786	0.0967618	0.276965	0	0.0988717	0	0.033845	0.485499	0.450464	0.4908	2.50293	2.34245	2.49331	0.14315	0.0628657	0.30992	0.366578	0	0.0242994	2.33476	2.55974	4.13708	0	0.107695	0.0544271	2.38292	2.33549	2.41345	2.4995	2.60976	1.65771	0	0.113345	0.2052	0.270875	0.0669296	0.184307	17	58269856	58280935	-1	MPO	HGNC Symbol	protein_coding
ENSG00000005421	0.120112	1.07948	0.102233	0.679793	0	0.0427275	3.48076	0.380219	0.547764	0.276544	0	0	0.68591	0.119545	0	0.766454	0	0	0.312571	0.337154	0.133874	0.369297	0.0370084	0.0272152	0.956852	0.249894	3.69065	2.15463	0.212149	0.203606	1.82458	0.63277	0.511359	4.07484	0.629801	1.09636	1.6954	0.263689	0.0141213	0.499653	0.0133188	0	7	95297676	95324707	-1	PON1	HGNC Symbol	protein_coding
ENSG00000005436	4.53683	6.77067	5.20453	5.01921	3.97447	3.17213	2.85987	3.59728	2.09627	3.46217	5.21232	2.08212	3.20466	3.6484	5.72832	3.54694	3.21804	5.31623	2.75277	4.24789	3.37157	3.88998	9.39782	9.90887	5.17904	7.10535	17.2592	3.26317	3.04204	2.19553	3.71772	3.69646	2.83644	4.3644	4.45622	3.13733	4.04669	2.97857	3.3519	3.06497	2.10223	2.15364	2	75652000	75710989	-1	GCFC2	HGNC Symbol	protein_coding
ENSG00000005448	1.61138	0.450719	2.11355	1.66293	2.28657	1.83168	1.45227	1.69877	1.7301	0.819949	1.60249	1.52859	3.33538	3.12769	2.63809	1.61735	1.74625	4.17778	1.51202	1.71147	1.05842	2.38284	3.70662	2.08508	1.398	1.43184	1.81187	2.48134	1.22684	4.94855	1.79036	1.92067	1.88836	1.39431	1.83276	1.95886	1.78381	2.48843	2.89736	1.48025	1.8387	1.59127	2	74421678	74425755	1	WDR54	HGNC Symbol	protein_coding
ENSG00000005469	4.07743	2.38643	5.03773	2.6038	4.12133	2.45467	5.94619	2.56966	6.5302	3.7462	7.38074	7.57221	3.59842	1.67482	3.27451	3.95062	2.30589	1.32333	3.06087	2.89459	2.30763	3.30258	4.26228	3.71538	3.85862	6.94938	3.25387	3.10527	2.37802	2.87294	3.16648	2.79365	4.25092	5.37592	4.02343	3.25512	3.34247	2.95619	2.41573	3.45879	3.57379	2.67257	7	87345681	87399795	1	CROT	HGNC Symbol	protein_coding
ENSG00000005471	0.618797	0.217951	0.75086	0.232075	0.347363	0.401388	5.61375	0.184626	4.9587	0.185785	0.200611	0.722974	0.192531	0.494827	0.234555	0.51765	0.0663574	0.41467	0.875309	0.204342	1.31203	0.273346	1.21268	2.93361	0.61947	0.21713	0.0455314	1.48925	0.213097	0.402438	0.487541	0.24394	1.48355	1.07155	0.156739	1.4886	0.274271	0.271427	0.215038	0.195464	0.254271	1.24202	7	87401697	87480435	-1	ABCB4	HGNC Symbol	protein_coding
ENSG00000005483	38.1989	57.8337	56.005	56.0312	28.6623	25.4191	60.0344	45.8304	63.0905	48.9404	33.1074	31.0163	45.5655	24.498	30.724	37.8891	23.9145	24.9614	28.9563	42.4574	24.1964	48.4448	46.7127	49.1725	57.7753	34.8796	40.4118	46.4805	56.0655	28.2488	32.5945	44.2645	27.441	38.6843	46.0265	35.833	31.693	54.4303	22.2847	42.7008	27.5842	20.3823	7	105014179	105114361	1	KMT2E	HGNC Symbol	protein_coding
ENSG00000005486	4.57572	4.36507	5.05404	7.84351	10.1026	5.99924	10.2294	6.88301	9.86245	5.75488	10.1626	6.82369	9.50312	7.2935	7.55756	7.47264	4.49718	4.57665	7.82734	7.43492	5.58604	7.51391	8.13131	4.6357	7.43721	6.98086	3.55206	12.4353	7.81778	8.56105	7.60175	8.06955	5.60581	9.67937	7.7874	5.9351	7.63809	7.9105	9.81688	8.44287	7.435	7.57156	7	75842602	75888926	1	RHBDD2	HGNC Symbol	protein_coding
ENSG00000005513	0.0364034	0	0.059273	0.0578478	0	0.0119989	0.0577831	0	0.0892291	0.0205607	0	0	0	0	0.0817575	0	0.0242311	0.0521618	0.123508	0.0427885	0.0415712	0.0198298	0.359587	0.338863	0	0	0	0.0230533	0	0	0.0161079	0	0	0	0	0	0.0590669	0	0	0.00868457	0	0.0368213	16	981808	986979	1	SOX8	HGNC Symbol	protein_coding
ENSG00000005700	13.3882	19.8373	16.3789	11.2573	7.92606	9.01172	11.8328	8.82926	14.2673	11.7306	8.44329	14.0027	9.63542	12.2865	10.423	11.9149	9.29262	14.0167	11.1577	9.51853	12.1991	8.5284	10.8113	14.3085	13.4629	11.2193	19.4834	15.3655	9.63731	12.3159	14.7153	9.20474	11.4393	11.9018	9.59143	10.9957	8.28179	8.77403	12.2218	10.4103	9.0038	16.9588	6	82169983	82247754	-1	IBTK	HGNC Symbol	protein_coding
ENSG00000005801	3.04456	4.6634	2.40317	2.6649	2.35468	1.19491	3.72241	2.01952	3.05217	3.76425	3.74098	1.59873	2.72309	4.75885	1.28194	3.027	2.10289	2.13487	3.6973	3.17218	3.55367	2.39706	2.64969	1.41906	3.79739	3.85829	4.57025	4.13212	2.84826	3.19741	3.45221	2.94007	2.69094	6.50951	2.18515	3.45165	3.46363	1.81551	4.12123	3.56844	2.22446	3.36293	11	3339261	3379222	-1	ZNF195	HGNC Symbol	protein_coding
ENSG00000005810	28.3808	35.893	31.4967	36.8353	27.3013	16.5939	28.1228	30.8931	23.5784	37.218	30.4736	38.7958	30.4302	18.4783	48.2386	32.3282	25.2179	20.1766	23.6656	30.8771	26.7847	25.1554	43.3728	30.6887	34.7851	44.7793	22.9002	18.5549	22.5745	15.4827	25.3297	32.1908	25.5644	23.8859	29.2457	32.1301	20.0051	26.0648	16.9907	30.5038	22.7921	16.1445	13	77044655	77327050	-1	MYCBP2	HGNC Symbol	protein_coding
ENSG00000005812	3.40383	3.63268	2.81045	4.25873	2.66803	2.10952	3.45	3.23797	3.72896	3.68486	3.63123	4.38189	3.74258	2.71656	3.18549	4.00849	3.15155	2.41616	2.72846	4.77398	2.56401	3.16697	6.84281	6.60855	5.70789	2.96891	2.48168	1.9234	3.26175	1.95782	3.20749	4.46818	3.46615	3.29477	4.25089	2.26788	1.83676	3.64567	2.29991	3.28125	2.49935	1.97756	13	76992598	77027195	-1	FBXL3	HGNC Symbol	protein_coding
ENSG00000005844	12.3124	6.06035	20.6158	10.3918	3.18474	1.54357	9.94133	11.7337	2.6556	8.44645	1.91335	6.91398	15.045	0.70396	7.62983	9.81335	7.40112	6.02245	7.29015	11.6341	6.17632	11.3015	3.15344	0.858068	17.4273	4.18999	1.5103	7.12544	12.0699	7.51618	10.5447	12.859	7.745	10.7256	17.7626	33.1557	5.59695	19.226	7.11852	21.169	8.81971	3.77236	16	30472658	30523185	1	ITGAL	HGNC Symbol	protein_coding
ENSG00000005882	4.02165	4.48831	3.31947	5.31455	4.52339	2.93297	7.523	4.08944	8.64087	4.30241	3.92327	4.11428	4.79208	4.51335	3.49508	5.27597	3.97684	3.30334	5.90142	6.69114	5.95009	4.31834	4.26293	2.83817	4.31757	1.66398	2.06959	8.79302	4.23294	4.68708	8.19933	7.54581	6.16782	5.60523	7.07815	3.54099	7.91376	4.50433	4.60183	5.68805	2.28985	3.90817	17	50094737	50112152	1	PDK2	HGNC Symbol	protein_coding
ENSG00000005884	16.5315	8.53202	30.7254	13.1372	13.8589	18.464	15.7044	23.4762	34.8795	7.65927	11.6952	12.2768	19.216	4.39145	2.24447	11.5949	47.9378	34.0192	17.6573	23.3105	11.096	19.8187	3.29798	1.50121	14.8938	5.24465	1.04391	23.7973	24.9	94.5385	17.6013	17.1921	52.3905	39.2161	25.8209	49.2781	15.8125	23.3402	56.5506	24.8084	10.8921	3.98746	17	50055968	50090481	1	ITGA3	HGNC Symbol	protein_coding
ENSG00000005889	13.8305	14.3896	16.4616	11.8077	13.0166	11.8795	22.0151	18.3985	15.3769	12.1104	11.3821	11.518	10.7002	8.53546	8.19189	11.7262	8.65466	8.75202	15.9026	19.6169	13.6601	11.4077	14.8986	15.9111	13.9728	7.8655	15.5072	14.9774	17.2819	9.23453	12.2627	17.5378	12.1458	9.24461	13.3387	11.4113	14.9115	18.2639	11.7029	13.1458	9.83912	13.4476	X	24149173	24216255	1	ZFX	HGNC Symbol	protein_coding
ENSG00000005893	21.1428	14.8988	21.6309	13.6387	24.4663	16.8745	12.1257	7.88731	14.8153	15.4834	18.5145	27.6023	12.5347	10.8719	9.67919	16.9422	19.0334	19.44	14.4847	14.0402	19.2846	13.9622	14.1983	18.0954	19.1094	21.5024	24.2499	42.146	15.9785	63.6622	32.652	20.566	43.4675	21.125	17.6474	13.696	15.8346	17.3459	21.6871	14.7966	33.113	37.6233	X	120427827	120469365	-1	LAMP2	HGNC Symbol	protein_coding
ENSG00000005961	0.428217	0.282475	0.11625	1.21855	0.347624	1.73119	0.187075	1.20357	0.809829	0.801699	0.357623	0.294956	2.14355	1.22757	0.711847	0.372191	0.959926	2.6845	0.211426	2.214	0.558253	0.838868	1.60255	1.72081	1.71582	0.606578	1.13756	0.446427	1.34953	0.323836	0.547539	0.945279	0.309128	0.248834	2.39775	0.157249	0.534884	3.45958	0.437982	0.914813	0.237938	0.311959	17	44372180	44389505	-1	ITGA2B	HGNC Symbol	protein_coding
ENSG00000005981	0	0.103886	0	0.180516	0	0	0.514398	0.0288333	0.154032	0.0189927	0.0386661	0	0.0780403	0	0	0.0494733	0	0	0.0862642	0.121207	0	0.0760199	0.0471927	0.0565769	0.116359	0	0.44296	0.23378	0.0170627	0	0.0593387	0.0709551	0.0363163	0.17416	0.244038	0.165529	0.0416883	0.0453533	0	0.0174538	0	0.00698514	7	95478444	95540232	1	ASB4	HGNC Symbol	protein_coding
ENSG00000006007	5.52262	4.67334	5.54923	2.9208	2.35343	1.56675	3.61598	1.65732	2.40807	2.88921	2.21343	2.3151	2.61437	2.91064	2.47322	3.49805	3.38857	3.59055	3.01442	2.27301	3.38211	2.15811	5.93171	4.95565	3.34812	3.58107	1.85583	5.86493	2.17094	3.92463	9.95003	3.84666	3.85377	4.15612	2.56505	1.99859	5.9864	1.99644	7.31555	3.23269	3.5253	3.50887	16	19501689	19522145	-1	GDE1	HGNC Symbol	protein_coding
ENSG00000006015	0.937781	0.514595	0.990457	1.04361	0.907981	0.84993	0.495873	1.09944	0.943713	1.27848	0.889941	0.918075	1.29815	0.593348	0.80038	1.19279	0.911052	0.75899	1.13523	1.27184	0.993531	1.01107	0.545516	0.549166	0.654089	0.247574	0.706104	0.311013	1.07261	0.953701	0.825741	0.611956	1.06451	1.38275	0.612963	1.72796	1.56682	0.821152	1.14748	0.973318	0.751355	0.66059	19	18588685	18592336	1	C19orf60	HGNC Symbol	protein_coding
ENSG00000006016	5.49954	0	1.94741	0.159705	1.76127	2.75979	2.96997	0.426021	2.90047	2.59898	0.349211	1.14999	0.964523	0.0480545	1.5237	3.09485	0	0.0923189	1.30611	0.502295	1.60149	0.807192	10.5536	8.35459	0.318946	0	0	3.18303	0.0709585	1.27713	5.80062	0.64383	0.165718	1.03938	0.485747	0.401213	1.21898	0.362151	0.0544571	0.400095	2.07642	0.599485	19	18572220	18607741	-1	CRLF1	HGNC Symbol	protein_coding
ENSG00000006025	1.11743	1.6467	1.65317	1.53093	0.879325	0.617071	2.31084	1.99646	1.59695	1.34245	0.803685	0.906752	1.72637	1.47431	1.58537	2.01857	1.6798	1.33644	4.87487	2.08491	2.45581	1.04012	0.599724	0.386689	1.31931	0.556814	0.727456	1.75019	1.2935	2.37833	1.54514	2.04394	1.91861	1.3803	1.38743	1.83671	2.63955	1.68135	1.71141	3.47234	1.03782	0.875622	17	47807372	47821834	-1	OSBPL7	HGNC Symbol	protein_coding
ENSG00000006042	5.94051	3.00276	4.27102	2.67331	1.00492	3.52022	8.43001	3.57181	6.86463	2.95131	4.38801	0.871316	3.0082	7.09023	8.13828	3.89426	0.581009	2.64757	3.99304	3.7361	3.43999	4.00595	6.75021	7.59762	2.86944	2.59366	3.94477	5.79829	3.14338	4.24686	5.90746	3.78042	7.69375	5.71166	4.37459	2.21075	4.99419	3.90244	2.63836	3.03656	1.54484	3.18717	17	32927910	32945106	1	TMEM98	HGNC Symbol	protein_coding
ENSG00000006047	0.0270903	0.162937	0.0268643	0.0303741	0.259846	0.0629872	0.0920114	0.00481614	0	0.0568928	0.519547	0.0214665	0.0305025	1.46917	0.215109	0.00726482	0.345908	0.945211	0.20783	0.0427191	0	0.0352882	1.23785	0.85183	0	0.196295	0.660054	0.131049	0.0853464	0.0920963	0.0323275	0.0684813	0	0	0.0163634	0	0.340525	0.0167462	0.013257	0.0892552	0.0300303	0.0688446	17	7288252	7294615	-1	YBX2	HGNC Symbol	protein_coding
ENSG00000006059	0	0	0	0	0	0	0	0	0	0	0	0	0	0.138665	0	0	0	0	0	0	0	0.039104	0	0	0	0.034101	0	0	0	0	0	0	0	0	0	0	0	0	0	0	0	0	17	41346092	41350812	-1	KRT33A	HGNC Symbol	protein_coding
ENSG00000006062	3.09185	2.91371	2.9512	10.8732	3.63891	1.67157	5.82264	12.9721	7.97665	6.4324	3.20859	3.75438	10.1561	1.64204	4.08978	5.37212	7.7786	6.54646	2.95141	5.61809	4.21252	9.76407	1.81602	1.62972	5.44569	1.5813	1.42729	3.47111	11.1946	5.60322	3.62518	4.37811	2.54211	3.40407	5.58605	6.29437	5.76748	10.6129	7.29593	5.80044	3.17487	3.06141	17	45263121	45317040	-1	MAP3K14	HGNC Symbol	protein_coding
ENSG00000006071	0.2579	0.285679	0	0.331837	0.016517	0.0279103	0.100978	0.612458	0.0130375	0.274001	0.0102644	0.0110604	2.28242	3.91801	0.533723	0.119497	0	0	0.543761	1.15866	0.18147	0.124318	0.263766	0.546943	0.707882	0	0	0.590557	0.488428	0.0284827	0.230185	0.364238	0.0108094	0.178722	0.792494	0.0324378	0.0929832	0.226582	0	0.172087	0	0	11	17392885	17476845	-1	ABCC8	HGNC Symbol	protein_coding
ENSG00000006116	0	0	0	0	0	0	0	0	0	0	0	0	0	0	0	0	0	0	0	0	0	0	0	0	0	0	0	0	0	0.014325	0	0	0	0	0	0	0	0	0	0	0	0	16	24255553	24362801	1	CACNG3	HGNC Symbol	protein_coding
ENSG00000006118	1.20639	0.144444	1.32081	0.633133	4.50934	3.17042	2.1573	1.02649	3.20901	0.813539	7.38898	4.80104	0.606868	4.31671	6.26625	0.356567	3.4915	2.4275	2.58341	0.662361	3.25278	0.594049	2.61902	1.97912	0.284319	1.6485	1.57235	2.36846	0.543911	9.46899	0.615917	0.361741	0.789999	3.97618	0.740971	3.07611	1.54817	0.703863	11.0819	0.490721	5.70484	4.29887	11	60924463	60937159	1	TMEM132A	HGNC Symbol	protein_coding
ENSG00000006125	26.9597	23.6724	35.1322	18.8271	15.537	17.159	35.8357	23.5058	28.5977	21.6051	23.6625	21.0972	20.6363	28.3729	31.6729	20.8664	28.7973	24.892	22.9532	22.1342	18.0538	22.1675	22.1645	20.1196	23.4214	31.1789	50.0273	33.9455	20.9323	71.7428	34.016	19.839	35.8193	27.0685	22.5461	23.6334	19.485	25.0345	50.7906	25.3161	15.0783	22.109	17	35578046	35726409	1	AP2B1	HGNC Symbol	protein_coding
ENSG00000006128	0	0	0	0.316403	0	0	0	0	0	0.198428	0	0	0	0	1.35872	0	0	0	0	0	0	0.214107	0.0457105	0.587822	0	0	0	0	0.0484692	0	0	0	0	0.723758	0	0	0	0	0	0	0	0	7	97731908	97740472	1	TAC1	HGNC Symbol	protein_coding
ENSG00000006194	0.477242	1.55104	1.30548	2.13502	0.319372	0.30726	2.78741	0.791505	1.04546	0.644642	1.72491	1.17368	2.31142	0.735507	0.572697	0.457376	2.13595	2.59876	2.62776	2.22232	2.26677	2.22959	0.682446	0.695953	1.82486	0.871454	0.457613	0.90793	1.06916	1.29992	1.77547	1.88703	1.62399	0.681948	2.50337	0.57256	1.12823	1.94283	0.362834	0.597054	0.39118	1.80573	16	3263800	3301401	1	ZNF263	HGNC Symbol	protein_coding
ENSG00000006210	1.14949	0.32729	0.707087	1.2884	0.129071	0.498697	1.05254	3.35436	2.14846	0.688223	0.624804	0.59221	4.36413	0.0993657	0.351347	0.980277	0.441859	0.100858	0.743338	2.60223	0.71678	5.18484	0.566044	0.70483	1.54976	0.298078	0.0813512	2.42653	6.00091	1.70322	0.477984	1.80704	0.343571	4.21741	3.02262	1.09753	1.35363	7.36104	0.178965	1.60496	1.50345	0.734543	16	57372458	57385048	1	CX3CL1	HGNC Symbol	protein_coding
ENSG00000006282	4.68357	4.29394	5.30952	5.79625	5.53245	6.25906	13.6822	6.06078	11.3741	5.80877	5.9313	6.33175	4.47416	4.74018	6.52329	6.61559	5.39293	6.91684	9.52541	7.61372	9.53917	3.6934	2.2367	1.93824	4.49153	2.78486	4.63923	11.4494	4.16797	8.45611	7.07305	4.46721	7.63757	9.7417	5.51731	8.64025	9.25865	4.87649	7.36373	6.36949	4.38819	6.40006	17	50543058	50555852	1	SPATA20	HGNC Symbol	protein_coding
ENSG00000006283	0.181484	0	0	0.328934	0.116596	0.634492	0.806329	0.496607	1.34855	1.45498	0.210983	0.444212	0.120596	0.090673	24.6961	0.389802	0.0171963	0.0155811	0.156222	0.110222	0.572916	0.312077	1.74819	9.10942	0.170494	0.00380707	0.0381243	0.421868	0.190261	0.0745012	0.249307	0.255886	0.150791	0.0239362	0.104783	0.102292	0.612952	0.158437	0.108718	0.187202	0.0352231	1.66597	17	50561068	50627474	1	CACNA1G	HGNC Symbol	protein_coding
ENSG00000006327	0.955418	0.661224	2.16295	1.54501	1.85775	3.98644	2.48889	1.87285	1.1091	0.985739	1.12821	2.10417	1.77511	0.664111	0.230925	1.01855	4.0316	4.63803	2.33357	0.475096	1.87255	3.78939	1.03744	2.24232	1.12226	0.31827	0.933386	2.1171	4.13493	5.47854	3.50764	0.541253	1.28868	1.46976	0.559455	1.6643	2.95428	3.02752	3.22021	0.867797	1.90651	2.71321	16	3018445	3022383	1	TNFRSF12A	HGNC Symbol	protein_coding
ENSG00000006377	0	0	0.00797014	0	0.163755	0.0918073	0.346553	0	0.15313	0.015134	1.0159	0.0412562	0	3.41523	3.07859	0	0.555472	0.173817	0	0.0228336	0	0.0141275	3.25724	5.61088	0.0119201	0.171249	0.459765	0.189704	0.0117224	0.0517286	0.115298	0	0.0636429	0	0	0.0673972	0	0.00454253	0.00877578	0	0.13291	0.100537	7	97005548	97011039	1	DLX6	HGNC Symbol	protein_coding
ENSG00000006432	0.668623	0.327382	0.708219	0.69153	0.958838	0.720401	1.9742	0.737333	0.978846	0.31836	1.36814	0.0607233	0.841503	2.86224	0.633964	0.639945	0.838857	0.579314	0.493903	0.551734	0.23924	0.586015	0.716044	0.279195	0.552546	0.444003	0.182627	2.37009	0.612671	1.15227	0.780408	0.495124	0.41403	2.14912	0.578808	1.03651	1.51188	0.512032	0.50082	0.977592	1.47109	0.220075	14	70722526	70809534	-1	MAP3K9	HGNC Symbol	protein_coding
ENSG00000006451	7.14091	8.9201	15.9158	7.45025	11.187	18.2009	6.50981	10.864	6.48645	6.3848	9.6275	10.9258	5.86429	6.71902	5.97987	5.57007	4.96414	7.63304	6.24495	7.55997	6.96347	10.1618	6.62173	10.8226	10.4264	11.8308	17.1714	4.08065	8.92184	15.6357	7.40806	7.34659	8.43146	8.21692	10.3803	6.25096	4.85624	10.4642	5.21203	5.65476	7.96171	7.51521	7	39623483	39708124	1	RALA	HGNC Symbol	protein_coding
ENSG00000006453	4.45397	6.8879	5.175	4.84743	11.2959	7.92139	13.9878	5.51763	6.58582	3.12585	7.38246	4.22207	7.80311	6.7349	1.66317	4.01969	11.0607	9.96458	10.3931	4.22322	2.78577	6.74274	11.8953	3.02748	3.88091	14.1495	1.9708	16.7937	7.49943	9.66342	5.98112	3.75518	5.90146	24.1689	4.36064	10.0595	11.8016	7.54705	9.88689	5.29662	9.25609	1.49877	7	98291651	98401068	-1	BAIAP2L1	HGNC Symbol	protein_coding
ENSG00000006459	7.98182	10.1035	6.78468	9.12725	7.7333	5.66823	11.4757	10.2309	9.78958	8.60641	11.0917	4.77325	9.83751	14.5048	4.65452	7.97172	3.92538	7.51614	6.13531	7.90889	6.8599	9.27585	8.91979	5.42728	9.96103	10.8857	10.423	7.37186	9.75701	4.1491	4.90959	6.42027	6.60918	7.3002	8.19406	6.57892	5.11916	10.2459	5.2675	5.8462	12.4966	4.10032	7	140084746	140177035	-1	KDM7A	HGNC Symbol	protein_coding
ENSG00000006468	6.31913	3.14768	7.96355	10.3093	1.62292	1.44279	9.19356	6.91491	4.43967	2.97491	2.94947	2.54502	6.30199	1.07642	2.67664	7.34574	2.4092	0.661481	3.08804	7.60467	4.45621	5.49278	1.79767	0.98092	5.46418	0.647261	1.09699	3.70127	7.16413	1.77207	4.07763	7.00053	6.19942	14.0109	6.71374	13.3671	4.71804	4.8811	3.87446	7.0158	1.88197	6.51917	7	13891228	13991425	-1	ETV1	HGNC Symbol	protein_coding
ENSG00000006530	4.02142	1.91304	7.33606	2.3078	2.9732	2.16654	4.18086	2.18411	3.85228	2.26924	2.91583	2.92703	2.10269	3.32475	3.28935	2.70431	3.11654	4.06872	2.65236	2.57607	2.48624	2.27265	3.55135	3.60214	2.85548	5.88183	7.2692	3.13723	2.45468	4.49169	3.11489	2.47902	4.43484	3.78397	2.77774	4.00204	2.73318	2.61517	4.85985	8.26562	4.52903	5.72613	7	141551189	141655244	1	AGK	HGNC Symbol	protein_coding
ENSG00000006534	1.30001	2.78534	3.2704	4.16472	0.278679	0.414635	1.70277	4.68555	2.85235	1.86922	0.4679	3.03061	9.20093	0.22135	0.602631	3.97134	1.86153	1.54289	3.03732	5.25477	2.60038	5.37262	0.125376	0.21615	2.9436	0.172943	0.637404	5.54926	3.53002	1.95646	2.9693	5.04777	2.93729	2.32238	4.84483	1.8824	1.79395	4.87283	2.20075	5.7864	0.665028	1.06539	11	68008578	68029282	1	ALDH3B1	HGNC Symbol	protein_coding
ENSG00000006555	0.370087	0.723828	0.148514	0.2078	1.97518	0.521529	0.455776	0.231696	0.0817069	0.125295	1.79233	0.165015	0.548165	0.276248	0.597811	0.213708	0.578332	0.219532	1.47352	0.466377	0.367292	0.241217	0.256827	0.0301281	0.061179	0.947619	0.198224	1.14203	0.281202	1.44782	0.941095	0.196028	0.426985	0.289237	0.28652	0.442525	0.857773	0.464427	0.353713	0.602397	0.541108	0.0797209	1	54779712	54801267	-1	TTC22	HGNC Symbol	protein_coding
ENSG00000006576	5.85699	2.96116	6.4886	3.30483	3.80928	5.82824	5.08057	2.88981	4.6589	4.40379	3.26363	5.42291	3.3845	2.81186	4.41479	4.46229	3.85227	4.00792	3.43366	3.53531	5.33162	3.23618	6.66904	9.12915	5.3294	7.59688	13.1705	3.16703	2.90697	3.00305	4.45882	3.41914	3.9911	3.51474	3.58299	5.95189	2.98748	3.14314	5.0779	4.1025	3.47706	5.03485	7	77798792	77957503	1	PHTF2	HGNC Symbol	protein_coding
ENSG00000006606	0	0	1.033	0.264201	0.954474	0.459612	0	0.316899	0	0.370905	2.71972	2.17175	0	0	0.133969	0	0	0.257619	0.604878	0	0	0	0.728285	2.56982	0	1.36835	0.097003	0	0	0.174609	0.348616	0.130298	0.995524	0.332372	0	0.48646	0	0	1.00158	0	5.55771	3.49076	7	75769533	75789896	-1	CCL26	HGNC Symbol	protein_coding
ENSG00000006607	1.38878	3.47885	1.5339	2.95325	1.50249	1.79124	4.65136	2.87152	2.05629	2.2357	1.56216	1.66454	3.03027	1.86316	1.77622	2.03343	1.77259	1.89754	2.53356	2.90929	1.63301	3.12903	2.63382	2.21599	3.37909	3.05398	1.75611	2.28985	3.02535	1.79091	2.08963	2.82548	1.53358	1.83592	2.92133	1.55772	2.13665	3.04138	1.26995	2.77379	1.98889	1.6082	2	241356243	241494841	1	FARP2	HGNC Symbol	protein_coding
ENSG00000006611	0.105379	9.56472	0.0184494	0.079758	0.111802	0.0671023	0.047766	0	0.0545522	0.0425393	0.588783	0.0218362	0.313947	0.244288	0.375428	0.0693106	0.0168717	0.183266	11.5281	0.194802	1.7608	0.157365	0.154101	0.0321286	0.183021	0.130419	1.00995	0.551198	0.625615	0.0288582	0.0389914	0.167899	0.0861584	0.145595	0.161896	0.0814783	0.0141904	0.146815	0.0121208	0.0989754	0.0743196	0.0790831	11	17493895	17544416	-1	USH1C	HGNC Symbol	protein_coding
ENSG00000006625	11.5501	10.7631	8.38194	2.26749	8.30536	9.46709	4.05672	2.46017	6.37094	4.37987	13.3513	8.58461	3.86023	10.3945	10.6586	3.14012	4.12921	5.10838	7.06753	0.914399	2.15972	1.11307	16.7083	5.72817	3.12585	16.447	21.9852	2.94962	2.51045	4.78045	6.20401	3.20942	3.43608	7.17454	1.92571	2.83924	9.45745	2.10872	3.79221	1.49187	5.06497	4.0866	7	30496621	30504844	-1	GGCT	HGNC Symbol	protein_coding
ENSG00000006634	1.32038	1.31135	7.04361	1.38413	1.5666	1.65676	0.709821	0.939476	1.312	1.88742	4.33626	4.42359	1.15179	2.26352	2.37041	0.911314	1.98553	4.22167	2.07816	0.438529	0.599331	0.700037	4.1327	4.41706	1.23958	5.43341	7.51116	0.839395	0.613691	1.59305	1.01001	0.717375	1.30668	1.50652	0.843587	1.70059	1.0525	0.612367	1.71049	0.533406	1.78182	2.07169	7	87876216	87909541	1	DBF4	HGNC Symbol	protein_coding
ENSG00000006638	0.973651	0.278461	0.338994	0.274565	0.515813	0.485488	0.336722	1.67337	1.02766	1.56158	0.532821	1.45914	1.32794	0.286762	1.58069	1.32479	1.3185	1.63603	1.44165	2.30357	3.32816	1.56798	0.342966	0.1009	0.498806	0.0872788	0.237435	0.645891	1.53843	0.768547	0.474777	1.64344	0.811343	0.931396	0.311951	0.57799	0.724289	1.70183	0.592998	0.79709	0.498017	1.951	19	3594506	3606840	-1	TBXA2R	HGNC Symbol	protein_coding
ENSG00000006652	5.56548	8.68226	11.5565	11.7095	6.79872	8.71757	8.047	14.1578	12.8422	10.9079	7.29796	10.1606	11.624	6.22886	11.97	10.0116	5.09165	8.25812	7.1436	12.3351	6.28946	16.7521	9.24737	10.1763	13.2874	16.1221	26.6426	6.71499	15.4243	9.25235	5.81831	9.54663	5.91951	9.88221	9.54319	8.47257	7.44942	16.0542	10.1895	5.9747	6.07651	6.19203	7	112422968	112481017	1	IFRD1	HGNC Symbol	protein_coding
ENSG00000006659	0	0	0	0	0	0	0	0	0	0.0376283	0	0	0	0	0	0	0	0	0	0	0	0	0	0.0127427	0	0	0	0	0	0	0	0	0	0	0	0	0	0	0	0.0343609	0	0	19	39704306	39709444	1	LGALS14	HGNC Symbol	protein_coding
ENSG00000006695	4.43998	7.97735	5.79586	4.39049	2.91655	3.04147	5.42614	3.51023	3.73552	5.88298	5.0598	6.44001	3.65155	13.1216	13.7678	5.60168	8.5014	11.4784	5.71194	4.86673	6.18928	4.61493	6.95514	4.81285	4.70576	7.85193	8.37473	4.31652	4.3278	6.33722	6.86503	5.7645	7.13267	7.23843	5.36383	6.60667	4.90708	4.56608	6.93872	6.11869	5.44256	5.39462	17	14069496	14208677	1	COX10	HGNC Symbol	protein_coding
ENSG00000006704	2.10514	2.24917	3.22107	2.54957	5.93494	3.49484	5.70953	3.16214	7.09385	2.15466	13.1974	4.57852	4.68479	17.0471	11.0355	2.20888	5.97707	7.43935	5.98874	3.05278	4.78757	2.97527	12.0371	4.62661	2.26986	6.24905	5.26363	4.61769	3.1629	5.00029	3.13376	2.17869	3.66668	8.04047	2.90226	4.9102	6.24948	3.51623	4.15477	2.39307	3.53444	2.4196	7	74453790	74602604	1	GTF2IRD1	HGNC Symbol	protein_coding
ENSG00000006712	18.4875	14.8823	24.2378	32.0516	24.6917	22.3257	18.2854	33.5504	20.6298	22.3602	17.0027	18.2798	27.6888	53.2229	36.8584	26.9705	37.2916	37.5646	20.306	25.6109	17.4179	31.9485	41.9016	34.5347	22.1724	19.0562	27.1699	21.3981	29.6957	24.6788	30.4024	22.7726	22.2484	24.5039	27.085	27.4147	36.6886	32.2959	21.7078	22.6752	23.4311	21.9543	19	39385852	39391195	-1	PAF1	HGNC Symbol	protein_coding
ENSG00000006715	13.3756	13.9224	21.0463	11.0432	9.53428	9.04783	13.519	10.3016	12.0994	10.0861	8.72636	9.07924	10.0625	7.58588	10.5953	11.6566	9.7137	10.1466	11.7001	11.5528	11.2621	10.356	7.29165	8.82813	13.7401	14.3875	25.1517	15.0493	9.52496	19.2214	18.24	11.5805	18.3689	16.1389	11.247	11.6192	15.1114	9.44627	12.5236	10.3424	7.55916	10.2896	7	38722963	38932394	-1	VPS41	HGNC Symbol	protein_coding
ENSG00000006740	4.56186	4.80482	1.3683	4.07221	0.54998	0.365932	0.811111	3.46084	0.814454	2.07887	0.233473	0.127793	3.2944	1.19052	0.685775	2.43975	0.144747	0.361214	2.32109	4.50376	1.26435	2.99581	0.55836	0.619039	3.32464	0.290073	0.0611509	1.7767	3.27786	0.631509	3.03775	4.63652	1.00256	1.62208	4.56347	0.58325	3.65792	3.40378	0.216369	6.08475	1.03546	0.293544	17	12789539	12991643	1	ARHGAP44	HGNC Symbol	protein_coding
ENSG00000006744	11.9191	10.7038	13.5522	11.2102	20.8923	12.0353	11.086	9.95415	8.71052	11.1965	13.8314	15.9035	9.73121	27.1435	21.5653	11.4492	19.6709	26.5387	12.4844	10.9147	13.4442	9.25153	10.8836	7.51198	10.2825	11.5348	14.3763	9.45952	8.28113	13.1605	15.3274	11.3285	13.2604	14.2084	11.4262	15.2397	10.7409	10.26	16.4143	12.8275	11.2599	11.2314	17	12992391	13018187	-1	ELAC2	HGNC Symbol	protein_coding
ENSG00000006747	1.17198	3.95295	3.53549	1.00929	0.235642	0.169276	1.4549	1.15855	0.220956	0.89152	0.523483	0.376493	1.57973	0.130192	0.663201	0.859018	0.298397	0.657259	0.992177	1.20987	0.67763	1.18193	0.085226	0.0570726	0.906396	0.302119	0.233128	5.78876	1.10777	1.45842	2.64727	1.17314	2.71067	1.95637	1.42257	1.41441	2.09219	0.813363	0.829419	1.92013	0.32292	0.799921	7	12570577	12660179	1	SCIN	HGNC Symbol	protein_coding
ENSG00000006756	2.46475	4.21969	2.5848	1.94141	2.41218	2.16954	6.69848	3.61856	6.46257	1.49418	0.942876	1.54188	3.00596	1.13503	0.943632	1.79475	1.37526	0.775148	3.70584	3.39128	2.32398	1.5269	0.746602	0.563411	1.78275	0.729317	1.72148	6.49937	2.49981	3.20689	5.54573	3.515	3.41432	2.9618	1.87896	1.07798	5.46641	2.59883	3.58542	1.91296	1.15306	1.62874	X	2903970	2929351	-1	ARSD	HGNC Symbol	protein_coding
ENSG00000006757	1.7038	2.33796	2.55046	1.00726	2.19916	1.685	2.02605	0.888795	2.71039	0.597584	1.2823	0.780739	0.920059	1.41936	1.0013	0.736429	1.31355	1.28017	1.73406	1.25381	1.29436	0.796755	2.2761	0.81235	0.632119	1.8024	1.46401	1.28371	0.713196	1.91068	1.60822	2.05255	1.63825	1.19255	0.754918	0.493854	2.30241	1.32562	2.694	0.815756	1.53567	1.80482	X	7898247	7927739	-1	PNPLA4	HGNC Symbol	protein_coding
ENSG00000006788	0	0	0	0.0520608	0.0254539	0.0853565	0	0.0311607	0	0	0	0	0	0	0.0304041	0	0	0.00975587	0	0.0233356	0	0	0	0	0.00992941	0	0	0	0	0.00687512	0	0	0.00309693	0	0.019724	0	0	0.00547491	0	0.0440135	0.011882	0	17	10298084	10373130	-1	MYH13	HGNC Symbol	protein_coding
ENSG00000006831	2.09698	2.67101	2.23915	3.03029	3.47781	3.1035	1.38048	4.44071	1.52195	2.05554	2.54227	2.43066	4.38655	2.20809	2.46076	2.41681	3.41008	3.69626	3.29772	4.78504	2.48612	2.42883	4.55969	3.70774	3.93416	3.70974	3.98477	2.40264	4.02954	2.21381	2.00102	3.39763	1.63261	1.5886	3.13592	1.41625	1.62123	3.02956	2.48677	2.40813	2.42461	2.72388	12	1688574	1788678	1	ADIPOR2	HGNC Symbol	protein_coding
ENSG00000006837	0.423799	1.00881	1.14265	0.960185	0.242328	0.156417	0.260791	0.476001	0.808894	0.48077	0.146254	0.233653	0.486445	0.211097	0.33796	0.535758	0.0948782	0.288356	0.475228	0.409333	0.390644	0.329929	0.506099	0.514746	0.816667	0.285179	1.28094	0.17352	0.294586	0.215451	0.442484	0.43275	0.182777	0.804202	0.300131	0.42584	0.591658	0.402927	0.190551	0.361331	0.107597	0.481769	5	134286350	134371047	-1	CDKL3	HGNC Symbol	protein_coding
ENSG00000007001	0.0184276	0	0.020856	0.0071716	0.00582687	0.00315965	0.0409824	0.0332278	0.00361421	0.0242545	0.0176873	0.031268	0	0.00655153	0.011559	0.00792672	0	0	0	0.0499434	0.0108286	0.0400355	0	0	0.0239374	0	0	0.0519856	0.00537643	0.0285233	0.008933	0.0158987	0.0229559	0.0314557	0.0525036	0	0.0084101	0.0256931	0	0.0337927	0.0112593	0.0164472	2	157876702	158136154	1	UPP2	HGNC Symbol	protein_coding
ENSG00000007038	0.292567	0.43771	0	0.549393	5.12398	3.01301	0.189107	1.72158	0	0.246194	7.99162	1.69563	0.351226	0.153966	0.793529	0.223403	5.00932	11.8177	1.1771	0.229006	0	0.0427803	14.9247	8.46793	0.630726	0	0	3.86962	0.074683	0.453555	0.187536	0.115319	0.522931	0.339352	1.5415	0.217252	0.123218	0.320266	0.1649	0.381032	1.71197	0.651925	16	2817180	2826304	1	PRSS21	HGNC Symbol	protein_coding
ENSG00000007047	1.97563	1.98008	2.21114	3.4184	3.28165	4.64383	2.323	3.6294	2.0538	3.33034	2.36331	2.8188	3.6552	13.4953	9.78726	2.69103	3.66875	5.26023	3.6994	3.19997	3.83017	3.28203	6.42487	6.8995	2.69914	3.72777	3.60257	2.52631	3.60193	2.80413	3.06846	2.60867	2.64213	2.47428	3.29185	3.53483	2.99384	3.87473	1.90413	3.41903	3.62873	3.10843	19	45079288	45305283	1	MARK4	HGNC Symbol	protein_coding
ENSG00000007062	0.996678	7.88372	0.0479905	0.682829	0.480093	0.00463975	5.84861	1.39493	4.63293	0.037985	0.0762934	0	4.03145	0.818432	0.514301	1.47641	0.0309315	0.048486	8.97904	0.989517	2.02822	3.87024	2.00938	0.656691	0.484143	0.0106087	0.0181056	7.04237	0.95309	1.34498	0.509858	0.209424	0.0746177	0.930697	1.15423	0.540185	0.571011	3.18013	0.0433683	0.982867	0.381804	0.134849	4	15963076	16084378	-1	PROM1	HGNC Symbol	protein_coding
ENSG00000007080	10.8821	5.60768	8.94889	9.89785	17.7788	16.9912	7.72234	9.92907	11.0395	9.94535	11.4998	10.8847	9.26739	17.8763	27.0431	8.12802	13.6226	17.9967	15.9327	9.47968	11.2165	11.9439	16.6789	11.6347	7.52394	10.8123	12.9174	8.1697	12.5648	13.6954	13.1185	10.9544	14.5054	13.0848	11.2188	14.6149	15.1332	10.8687	18.5517	14.3892	16.6245	11.2126	19	17933016	17943991	1	CCDC124	HGNC Symbol	protein_coding
ENSG00000007129	1.28572	0.835446	0.824007	1.33213	0.133698	0.181189	1.93772	1.59266	11.4103	0.953973	0.239942	0.918042	1.73965	0.0869772	0.872996	1.24389	1.01112	0.485184	0.858548	1.59594	1.48172	0.778903	0.199752	0.11628	2.76648	0.61255	0.177003	0.461876	0.694353	0.507314	1.71092	2.02386	2.47401	1.15059	2.56768	2.0611	0.256129	0.940571	0.926859	1.83247	0.819234	0.741447	19	41549518	41586844	1	CEACAM21	HGNC Symbol	protein_coding
ENSG00000007168	15.9228	13.9493	19.5056	17.6755	18.8258	17.3452	14.7528	19.946	14.3061	19.5912	14.6492	21.4135	19.0508	15.6533	15.455	18.8677	18.0705	24.8122	15.8521	19.219	13.6775	23.4478	14.0003	19.8907	25.8422	36.1863	33.7994	12.8361	22.9517	16.4737	19.6457	21.0006	19.3824	17.2931	23.7495	17.4763	14.1858	24.1582	15.8664	19.5841	15.9249	17.2622	17	2593210	2685615	1	PAFAH1B1	HGNC Symbol	protein_coding
ENSG00000007171	0.154339	0.321425	0.283994	0.42237	0.08763	0.035412	0.020121	0.699117	0.07085	0.380963	0.502633	0.059903	0.572555	0.158209	0.152672	0.151148	0	0.650493	0.06117	0.885064	0.445829	0.927177	0.445849	0.985712	0.388805	0.257977	3.1715	0.096318	0.44889	0.028167	0.045077	0.436719	0.149841	0.234706	0.9637	0.05603	0.145406	0.529115	0.026106	0.994468	0.150308	0.287181	17	27756766	27800499	-1	NOS2	HGNC Symbol	protein_coding
ENSG00000007174	0.698588	1.69851	0.0574658	3.87403	0.128043	0.0486748	1.89962	11.3787	1.74192	0.15169	0.121159	0.0104882	20.7465	1.01346	0.307602	4.31822	0	0.00731957	0.781203	8.99031	0.427337	9.59416	0.065967	0.0179187	2.22424	0	0.00365938	1.42089	2.80318	0.0111497	0.322653	4.11114	0.109558	2.6344	3.98111	1.57169	0.103727	10.0284	0.0342743	4.25114	0.00420598	0.0018884	17	11598431	11969748	1	DNAH9	HGNC Symbol	protein_coding
ENSG00000007202	16.7478	19.0357	21.2035	20.8815	16.9708	14.8849	33.6873	22.4097	36.074	21.3221	23.1182	20.6314	21.9849	37.9299	43.4167	21.877	30.7226	27.7745	23.6834	20.1401	25.9628	15.2608	33.2218	26.1896	20.1272	28.9109	34.7462	26.3947	14.5979	26.3551	27.1642	18.9112	28.9609	21.0957	19.3191	22.1382	28.1067	17.3431	46.779	21.1832	16.4226	18.5278	17	28614440	28645454	-1	KIAA0100	HGNC Symbol	protein_coding
ENSG00000007216	0	0.00726405	0	0.012336	0.00585779	0	0.367387	0.0622179	0	0	0.0148591	0.024625	0.12233	0	0.00710476	0	0	0	0.0167689	0.0444153	0	0.21726	0.00947035	0.0168557	0	0	0	0.103159	0.0732007	0.0332635	0.663092	0.0508208	0	0.0318466	0.143551	0.0180442	0.333514	0.0229223	0	0	0	0	17	28473293	28497781	1	SLC13A2	HGNC Symbol	protein_coding
ENSG00000007237	2.61048	1.66115	1.50954	4.81487	1.19062	0.816702	2.86842	3.5613	1.6181	7.26895	1.3428	1.80904	4.91256	0.255975	3.13006	5.19101	2.05122	1.98395	2.15451	3.41831	2.44444	4.52076	3.02518	4.13738	2.62097	0.444259	0.267227	1.46669	3.11882	1.42132	3.39075	4.20739	3.57344	2.42562	3.05721	3.73721	2.89635	4.81643	1.48836	4.37553	1.73897	2.74841	17	9910609	10198551	-1	GAS7	HGNC Symbol	protein_coding
ENSG00000007255	1.65506	2.50873	0.698615	2.48038	3.71564	1.9893	3.1989	2.32763	3.94963	1.59031	3.45448	2.5156	3.06683	11.5267	4.57858	2.33014	2.62353	0.937511	4.90182	2.38936	2.58693	3.3269	4.92287	2.54749	1.81907	1.58335	3.74215	5.0115	1.7459	2.35014	3.83084	2.94185	2.73423	3.70033	2.9663	1.84363	2.66745	2.7622	3.15448	3.25496	2.26406	1.41802	19	45162928	45178237	-1	TRAPPC6A	HGNC Symbol	protein_coding
ENSG00000007264	0.359887	0.370061	0.263772	1.34231	0.193215	0.427673	0.579865	2.62772	0.188574	1.48397	0.254219	0.283527	2.50972	0.212193	0.560029	1.86314	0.449562	0.951711	1.85577	1.79789	4.30784	1.92584	0.497361	0.287842	1.27731	0.304569	0.314755	0.259537	1.63923	0.707475	1.15514	1.67482	1.12168	0.871292	2.67351	3.20452	0.543172	2.82411	0.534179	2.74971	0.566184	1.1099	19	3777970	3802129	-1	MATK	HGNC Symbol	protein_coding
ENSG00000007306	0	0.56614	0	0	0	0	0.600012	0	0.12507	0	0.406541	0	0	0.77199	0.784958	0	0	0	0.408381	0	0	0.0565555	0.0235821	0.00511424	0	0.339069	0	0.286185	8.92154	0	3.82831	0	0.0697042	0.0353872	0	0	0.1222	0.0121528	0	0.0499623	0.349183	0	19	41673307	41706976	-1	CEACAM7	HGNC Symbol	protein_coding
ENSG00000007312	2.84234	0.438635	1.9285	1.15972	0.826174	0.146575	3.45462	0.561645	0.277491	1.33602	0.529093	0.505227	0.691856	0.0592929	0.61508	2.29264	1.13272	1.57653	2.2865	0.913815	0.378507	1.18326	0.444395	0.433764	1.74533	1.67916	0.484875	2.20228	0.445265	1.61355	2.21102	1.33647	0.646812	1.9315	1.37563	4.08527	1.69785	2.05858	0.49775	1.22677	6.95936	1.0216	17	63928740	63932354	-1	CD79B	HGNC Symbol	protein_coding
ENSG00000007314	0.00618949	0.149893	0.0348247	0.0791005	0	0	0.0814817	0.0288457	0.117172	0.202791	0.00484275	0	0.0339786	0	0.298671	0.0255498	0	0.103111	0.00657751	0.0633913	0.0478874	0.055189	0	0.0111912	0.0553713	0	0.106787	0.052092	0.0266205	0.0388868	0.255809	0.108445	0.288083	0.105889	0.0624907	0.0606784	0.399872	0.0591995	0.0396676	0.102544	0.013721	0.0833247	17	63938554	63972918	-1	SCN4A	HGNC Symbol	protein_coding
ENSG00000007341	1.78012	2.83025	1.9312	1.93204	1.37683	1.13245	1.71156	1.31865	1.74707	1.64866	1.22886	1.73653	1.65063	1.33993	1.25961	1.82067	1.77431	1.53359	1.33588	1.82144	2.01836	1.25608	1.38022	1.68364	2.1865	0.750915	1.76726	1.60893	1.4059	1.4762	2.27043	1.96809	1.74654	1.47054	1.83816	1.15939	2.05486	1.45248	1.45438	1.66448	1.04779	1.64072	1	112523518	112620825	-1	ST7L	HGNC Symbol	protein_coding
ENSG00000007350	0	0	0	0	0.106617	0.168098	0	0.0991896	0	0.146514	0.24101	0	0.0282636	0.023962	0.0894125	0.0277207	0.0341614	0.196028	0.0497387	0.0859616	0	0.0793049	2.98361	0.0233184	0	0	0	0	0.240817	0.0114735	0.00908565	0.115716	0	0	0.35266	0.00989918	0	0.216218	0	0.0695494	0.0202196	0.0176254	X	154295671	154330350	1	TKTL1	HGNC Symbol	protein_coding
ENSG00000007372	0.00339664	0	0	0	0.142685	0.991426	0.00479042	0.0134735	0	0.031544	0.9378	0.670346	0	0.160225	0.687311	0	0.0498999	1.07079	0.116408	0	0.102477	0.00183127	8.0907	9.55856	0.0784874	0.367729	1.15671	0	0	0.823145	0	0	0	0	0	0	0	0.00232169	0	0	0	0.220733	11	31784792	31817961	-1	PAX6	HGNC Symbol	protein_coding
ENSG00000007376	0.495753	0.659761	0.964341	0.547375	0.662544	0.400436	0.427058	0.722292	0.927192	0.411037	1.01765	0.37518	0.720354	0.863249	1.00862	0.465031	1.05474	1.64743	1.11869	0.350133	1.41035	0.412803	1.05402	0.683435	0.473161	0.506824	0.356853	0.466434	0.345062	0.895329	0.726553	0.338887	0.865798	0.901228	0.570905	1.06268	0.958649	0.475577	1.73955	0.536751	0.575831	0.611186	16	784974	788397	-1	RPUSD1	HGNC Symbol	protein_coding
ENSG00000007384	2.54686	2.90816	3.30361	3.81026	3.31042	2.75764	4.63313	7.5735	5.23291	2.58837	3.17748	2.73544	7.99208	2.59231	1.98579	3.67949	7.30854	4.259	6.92754	6.00616	4.90159	3.89737	2.37063	3.59129	2.70813	1.32683	2.04959	6.4748	5.05391	3.62045	5.21967	4.22469	3.17966	3.15606	3.42942	3.20811	6.12343	4.688	2.89799	2.91612	3.12964	2.75982	16	58059	76355	-1	RHBDF1	HGNC Symbol	protein_coding
ENSG00000007392	2.94668	4.76075	3.41967	7.98959	3.67572	3.29032	6.36316	8.29366	7.63358	8.69258	4.20289	3.34683	7.39427	5.76688	8.82016	7.852	4.84315	5.96828	6.29107	7.48757	5.88466	6.77406	6.92085	5.06714	7.76266	2.53627	3.15855	7.81664	7.32221	4.11976	6.82177	6.39107	4.16762	7.28789	6.46571	7.6793	12.0008	7.30323	3.67034	5.88183	3.9118	4.34617	16	188969	229463	-1	LUC7L	HGNC Symbol	protein_coding
ENSG00000007402	4.85395	26.683	0.0273557	29.9473	0.258101	0.0929573	2.4967	31.0268	3.00219	8.53086	0.197335	0.00949595	31.1479	4.22413	4.34741	11.7077	0.0452526	0.0982721	15.7425	34.2669	8.19985	25.4239	3.30212	5.01279	23.3469	0.629425	0.0143405	45.712	25.5873	1.78097	14.6166	32.3994	2.02553	8.72884	35.7259	1.36153	32.4461	14.9503	0.128125	34.1432	1.94717	0.195842	3	50362799	50504244	-1	CACNA2D2	HGNC Symbol	protein_coding
ENSG00000007516	0.914799	0.408388	0.689856	1.57282	0.421865	0.46776	6.96983	4.06186	5.70733	0.535557	0.28074	0.248027	4.65251	0.399273	0.112964	1.17086	0.416788	0.962257	0.870671	2.73489	0.273113	3.20188	0.949965	1.31443	1.21658	0.0713265	0.0236365	4.5295	2.23558	1.95915	1.81687	1.62024	0.259619	0.707353	1.96279	0.577777	3.07348	3.26754	0.765741	1.7653	0.563329	0.315932	16	1333601	1349441	1	BAIAP3	HGNC Symbol	protein_coding
ENSG00000007520	4.02725	4.06178	4.39749	3.23016	4.51843	3.76983	4.69907	4.93101	8.07931	3.3338	4.57727	4.9967	4.36713	4.30399	6.39028	2.86772	9.41852	8.37405	5.31216	3.93312	5.75798	2.22802	4.82542	3.87533	2.69519	3.05534	3.79312	4.82847	3.07579	6.1201	9.11914	3.73337	4.67693	5.79512	4.7465	5.77022	7.08973	4.30945	8.69154	3.74813	4.14248	4.79078	16	1349240	1351911	-1	TSR3	HGNC Symbol	protein_coding
ENSG00000007541	0.739941	0.977079	1.47558	1.34609	1.6825	1.51142	2.02234	2.6951	2.65711	1.3041	0.665577	0.69194	3.12792	2.89169	1.88602	1.23241	1.79426	1.88951	2.53219	1.86017	1.90426	1.62248	1.67257	1.51495	1.2605	0.504102	0.629755	2.10369	1.8901	1.47482	1.72547	1.75542	1.661	1.80054	1.41746	2.3993	3.78861	2.02903	1.85684	2.31672	0.92812	0.966766	16	566995	584136	1	PIGQ	HGNC Symbol	protein_coding
ENSG00000007545	1.67822	1.80646	1.87916	1.75487	1.00087	1.36375	2.04374	2.81876	2.55364	1.46213	2.19682	1.53296	2.2092	2.35805	2.81959	1.19369	2.06694	3.86215	2.13796	2.50206	2.9719	2.2676	2.11842	2.44866	1.73044	1.3737	0.604503	2.07973	1.71045	1.43559	1.65759	1.54455	1.43934	1.50961	2.11344	2.10926	3.69453	1.88643	1.3089	2.21214	1.17669	1.41843	16	1612325	1677908	1	CRAMP1	HGNC Symbol	protein_coding
ENSG00000007866	3.45552	2.21204	1.48132	5.23303	4.28878	3.12597	4.39004	4.0739	2.25744	2.52998	4.73764	4.85783	4.75129	7.08328	6.99687	3.89213	12.4808	4.72809	5.02746	3.59813	3.88095	4.48259	5.11931	2.9834	2.22981	2.40695	1.85138	5.35168	4.72883	8.82849	4.08744	3.40622	2.2689	4.15624	2.75925	1.19494	8.76689	5.94887	2.4084	3.9749	4.408	5.16739	6	35473597	35497076	-1	TEAD3	HGNC Symbol	protein_coding
ENSG00000007908	0.714335	0.0813769	0.115567	2.40085	0.381991	0.151182	0.16665	1.16265	0.224938	3.93879	0.0648977	0.159478	3.19826	0.011576	0.0464664	2.5717	0.00670538	0.115739	0.0671421	0.429824	0.0845209	7.82051	0.0521714	0.0646689	5.96876	0.0398751	0	0.243997	3.11789	0.0550394	0.132164	1.96771	0.0253014	0.199267	0.579471	0.457995	0.115947	5.277	0.0543652	0.0651501	0.0296982	0.0578335	1	169722641	169764705	-1	SELE	HGNC Symbol	protein_coding
ENSG00000007923	4.63054	4.53108	5.63308	5.30946	5.18296	4.66553	6.35485	5.715	5.8799	5.75891	7.26893	6.03875	5.69578	11.3175	10.7077	5.09237	7.82208	9.21269	6.71262	5.97142	6.69324	4.79758	7.64972	4.57564	5.51517	5.27487	6.73138	7.16272	4.68669	7.09891	8.64907	6.06257	6.58918	8.72256	4.94983	8.13738	8.95215	5.11055	7.16688	6.54462	4.74697	8.22164	1	6634168	6701924	-1	DNAJC11	HGNC Symbol	protein_coding
ENSG00000007933	8.55568	1.50822	2.19962	4.05152	0.293393	0.721327	3.92407	6.3136	2.76943	1.6901	1.43793	0.655612	6.62256	0.487198	0.81867	11.5792	1.58652	1.03153	5.12478	6.55186	6.15366	8.63539	2.41521	0.271305	4.41415	1.10636	0.334136	3.74015	10.9195	1.92082	2.64501	3.8617	4.21437	2.13904	8.33612	4.11925	3.94076	5.67228	0.290094	2.28397	2.94519	8.69169	1	171090877	171117819	1	FMO3	HGNC Symbol	protein_coding
ENSG00000007944	4.14733	14.1889	3.21822	14.9776	2.80958	2.66387	7.65513	13.4941	11.7442	7.7019	8.75169	5.18485	8.62618	12.5614	10.8667	8.80879	7.05579	4.37975	7.71152	14.0925	3.93679	12.0905	13.3417	15.7375	10.1906	5.17674	6.06658	12.4621	12.3801	5.17178	7.06223	10.257	4.72282	6.52969	13.9375	5.42688	10.7327	8.73007	4.56514	10.1422	4.95449	11.8103	6	16129125	16148248	1	MYLIP	HGNC Symbol	protein_coding
ENSG00000007952	0.001185	0.87543	0.020541	0.008547	0.042941	0	0.258084	0.023276	0.04082	0	0.016505	0.023266	0.00178	0	0	0	0	0	0.193603	0	0	0.091439	0.014706	0	0.012138	0.015104	0	0.103853	0.220789	0.017492	0.267398	0.093507	0.856673	0.147288	0	0.077741	0	0.012644	0.081179	0.062456	0	0	X	100843324	100874345	-1	NOX1	HGNC Symbol	protein_coding
ENSG00000007968	0.10711	0.014773	0.248563	0.0373391	0.271281	0.128204	0.0991029	0	0.131192	0.0168591	0.371962	0.354022	0.0355903	1.87577	1.68991	0.0340852	0.352283	0.416178	0.230106	0.0144315	0.109457	0.0676304	0.776691	0.26376	0.0438719	0.0824655	0.155695	0	0.0833281	0.172695	0.159705	0.0497387	0.16755	0.141119	0.0601822	0.641478	0.0938318	0.0562201	0.479382	0.0485597	0.0517473	0.104077	1	23506430	23531220	-1	E2F2	HGNC Symbol	protein_coding
ENSG00000008018	21.8484	22.28	27.4323	16.5815	34.8828	20.5431	21.1826	14.3861	18.113	16.6103	33.8923	28.9305	13.1438	21.464	22.8399	19.8925	26.4332	38.2898	18.2207	12.8951	17.4869	17.3114	41.4794	40.7687	19.5573	43.4113	45.7043	23.1556	17.6737	27.9349	37.1681	21.3862	33.588	27.4229	18.689	22.2428	21.8533	19.4982	40.1381	15.533	19.7281	35.2831	6	170535117	170553341	-1	PSMB1	HGNC Symbol	protein_coding
ENSG00000008056	0.265207	0.034471	0.184098	0.2419	0.070943	0.122271	0.510961	0	0.590101	0.26757	0.190924	0.871017	0.177705	0.172979	1.63377	0.237369	0	0.574718	0.54057	0.056393	0.802248	0.246657	0.040537	0.062299	0.0481161	0	0.602089	0.258816	0.326325	0.480188	0.144613	0.095229	0.1646	0.469809	0.064247	0.276153	0.56792	0.168818	0.107851	0.064077	0.495946	1.53559	X	47571898	47619853	-1	SYN1	HGNC Symbol	protein_coding
ENSG00000008083	3.72745	5.30179	3.74753	5.88991	13.152	8.69145	5.55528	5.13141	5.60775	6.70316	11.1276	4.78181	6.698	22.431	15.0639	5.71435	5.01422	7.18963	5.92423	6.0958	6.85822	5.89963	18.0226	9.13059	6.60404	12.2685	5.04676	6.13604	6.14327	5.11173	5.92344	6.24296	3.60543	3.6832	6.16976	6.1795	5.42435	6.9181	6.4167	7.74352	9.31425	6.8923	6	15246296	15522040	1	JARID2	HGNC Symbol	protein_coding
ENSG00000008086	5.68499	5.98636	4.59374	6.07448	4.3339	7.09142	3.48942	5.0991	4.74531	4.4605	3.30506	6.8962	7.01198	5.18807	2.80967	5.89559	1.68746	1.32866	4.24498	10.2252	4.96163	5.31277	3.7644	13.6145	6.20236	1.86545	3.72862	3.71789	7.33333	2.91364	4.10998	6.57421	3.56117	2.67993	7.62503	1.91858	4.69846	5.35878	2.22326	8.11695	4.39963	6.5001	X	18425583	18653629	1	CDKL5	HGNC Symbol	protein_coding
ENSG00000008118	0.115599	0	0.15556	0.230029	0.0332347	0.082807	0.252304	0.154949	0.131148	0.0136017	0.3185	0.282957	0.361394	0.0322693	0.138273	0.54371	0.183062	0.115472	0.249182	0.656552	0.205379	0.485208	0.313439	0.130157	0.303735	0.0898944	0	0.264207	0.266039	0.112191	0.520346	0.233691	0.385863	0.182711	0.260312	0.021753	0.349181	0.223785	0.0528696	0.365662	0.270862	0.256714	1	209583717	209613938	1	CAMK1G	HGNC Symbol	protein_coding
ENSG00000008128	6.73546	7.86433	5.73056	11.6771	7.68921	5.78724	6.94697	14.3136	6.61189	7.68878	1.81322	1.96628	12.2641	9.10566	11.428	10.8349	11.4397	12.3079	12.9404	12.4973	11.3894	11.8184	11.1711	8.88319	9.33581	4.96155	4.08066	12.3587	11.6005	9.64075	12.6526	11.285	8.70951	10.2406	9.85251	15.3581	20.6859	11.3371	10.1647	11.2511	7.00875	8.12478	1	1702730	1724324	-1	CDK11A	HGNC Symbol	protein_coding
ENSG00000008130	3.25145	3.38534	4.07718	3.91029	4.44335	2.83199	5.04178	4.50866	2.64888	3.23361	2.87417	3.48831	5.45698	4.06425	5.34331	3.48748	7.07787	6.10786	7.84818	3.92886	5.23288	3.62707	3.7143	2.70505	3.29013	2.28801	3.39703	5.00882	3.55637	4.41405	4.56345	3.69236	3.87611	5.06643	3.41539	5.18575	6.53352	4.46115	6.02572	4.22979	3.5175	4.05685	1	1751232	1780457	-1	NADK	HGNC Symbol	protein_coding
ENSG00000008196	0	0	0	0	0	0	0.344863	0	0.206921	0	0.0188315	0	0.0520086	0.0349037	0.229076	0	0	0	0.159466	0.271044	0.224371	0.0792053	5.78872	0.0297287	0	0.0842774	0.0920084	0.562586	0	0.105847	0.0326786	0.00762066	0	0	0	0.00946644	0.0598865	0	0	0	0	0.0866106	6	50818723	50847613	1	TFAP2B	HGNC Symbol	protein_coding
ENSG00000008197	0	0	0.345289	0	0	0	0.0759219	0	0.099911	0	0	0	0	0	0	0	0	0	0	0	0	0	0.0483938	0	0	0	0	3.81347	0.0217839	0.196397	2.51143	0	0.956422	2.8417	0	2.19355	0.680203	0	0	0	0	0	6	50713828	50772988	1	TFAP2D	HGNC Symbol	protein_coding
ENSG00000008226	0.477756	2.5436	0.21932	6.64723	0.202753	0.0610201	2.92883	15.5277	2.53163	0.794212	0.676179	0.155457	31.2888	1.33666	0.574073	6.42621	0.0900072	0.105715	2.30186	15.8639	1.4078	12.2539	0.158514	0.123205	2.70158	0.0946475	0.464143	3.30768	2.80992	0.369849	0.570159	5.93001	0.625237	2.44535	4.41315	1.56717	2.18168	13.2678	0.515554	7.64551	0.227013	0.143364	3	38039205	38124025	1	DLEC1	HGNC Symbol	protein_coding
ENSG00000008256	9.97907	2.29596	5.57844	4.50382	3.44276	2.26218	5.06261	4.55183	8.83469	4.31718	2.79303	4.14817	3.68062	1.725	3.68719	4.28542	3.34309	3.6741	2.4453	3.8728	3.24751	4.53122	2.85991	12.1087	4.21287	1.56199	4.89729	6.8848	4.44632	4.94257	4.56943	4.48466	7.79021	3.50273	4.53747	2.62147	5.14779	4.57854	2.0791	3.37949	1.88547	4.65909	7	6161776	6272644	-1	CYTH3	HGNC Symbol	protein_coding
ENSG00000008277	1.32004	0.734921	1.56828	1.66923	0.393065	0.223684	1.56673	1.96251	3.3491	1.76075	0.488433	0.594987	0.864702	1.84283	1.86098	0.939198	0.200162	0.275883	0.626028	1.1388	0.584654	1.7672	1.33774	6.55051	1.0163	0.404208	4.14925	0.661016	1.20646	1.06689	1.16935	1.24145	1.10634	2.42139	1.38525	1.33818	1.28992	1.3091	1.31243	0.812946	0.217728	0.528913	7	87934143	88202889	1	ADAM22	HGNC Symbol	protein_coding
ENSG00000008282	10.423	11.5444	9.59513	9.74162	21.6896	11.6567	10.5699	5.30306	18.5305	8.16007	21.5778	15.5564	8.28418	7.21346	5.93293	9.9031	7.34827	9.08112	10.8692	8.44798	6.1416	10.9457	22.1823	12.8128	11.6493	63.7443	18.8766	16.532	8.04399	10.5218	12.7521	13.4003	12.2357	11.4267	12.223	10.4508	7.56273	10.5733	13.1601	7.40794	13.3542	8.9033	7	106090503	106112576	-1	SYPL1	HGNC Symbol	protein_coding
ENSG00000008283	1.38767	0.717449	1.1214	0.905062	1.24362	0.856485	2.29357	1.41956	1.59652	0.878012	1.03497	0.635052	1.69515	1.70916	0.688269	0.857297	2.45323	1.05554	2.12446	0.967334	1.07624	0.91132	1.08481	0.2584	0.882425	0.684265	0.994159	3.5597	1.3892	2.62224	1.46778	1.05508	1.8479	2.4684	1.20007	2.4593	2.18767	1.7699	2.07886	1.25367	1.20704	0.860504	17	63432304	63446378	-1	CYB561	HGNC Symbol	protein_coding
ENSG00000008294	17.0131	20.4728	17.284	23.8668	14.3197	12.6523	13.2863	22.8156	27.6876	19.3999	12.476	12.3742	26.0706	14.103	14.4097	17.6204	14.8943	16.3676	13.0785	21.3998	15.3716	21.7401	12.898	15.0556	21.8358	10.1126	22.1536	27.5001	25.0335	16.2135	21.6745	19.5373	14.7617	16.7257	20.2321	17.9483	22.0306	20.5913	18.1874	18.2714	12.218	10.9484	17	50962174	51120865	-1	SPAG9	HGNC Symbol	protein_coding
ENSG00000008300	0.208733	0.968303	0.269424	0.282871	3.54286	4.59091	0.706768	0.38295	1.86081	0.200653	0.528718	0.218399	0.302302	3.31018	1.03392	0.340299	2.42948	4.91859	0.866557	0.512253	0.290367	0.15813	0.797546	0.169894	0.290969	0.237629	0.342761	0.459914	0.208221	3.05444	0.257272	0.296946	0.240231	2.99152	0.198005	1.90297	1.11216	0.218205	0.773753	0.481847	0.373881	0.871229	3	48636469	48662915	-1	CELSR3	HGNC Symbol	protein_coding
ENSG00000008311	13.3728	45.9769	10.4564	57.121	5.28425	5.97945	16.7618	54.7952	21.1141	24.7033	14.892	3.95668	49.4504	9.43853	11.7119	27.0568	5.358	6.70505	92.5175	58.4851	43.8373	33.9712	19.0052	13.1367	43.8082	23.1724	11.1761	13.6183	46.2088	7.14882	28.5571	31.9131	12.9019	16.3164	28.865	9.02272	20.4005	24.6555	10.505	21.7562	21.9823	10.5549	7	122075647	122144280	-1	AASS	HGNC Symbol	protein_coding
ENSG00000008323	0.0698332	0.459229	0.0140277	0.122699	1.24109	0.191907	0.869369	0.0783866	0.0514184	0.0494627	1.20491	0	0.404279	1.33331	0.404011	0.140193	3.08099	0.783674	1.96191	0.200965	0.183108	0.080489	0.792755	0.227527	0.0598305	1.37188	0.200839	0.834657	0.396526	1.49629	0.223511	0.20702	0.0169254	0.496136	0.17244	0	0.79315	0.517457	0.167023	0.176378	0.844538	0	12	6310436	6328506	1	PLEKHG6	HGNC Symbol	protein_coding
ENSG00000008324	2.91949	3.95964	3.7903	2.72045	2.04931	3.11354	1.48186	2.56574	2.12796	2.10654	3.90312	3.11291	2.59046	4.52959	4.17956	1.81582	1.97211	2.86971	2.53097	2.17163	1.73389	2.5775	4.28874	2.33401	3.22322	3.2638	3.98895	2.00419	2.2791	3.04026	1.75601	2.94225	2.18721	3.57242	3.17077	4.13945	2.95918	2.70142	2.63975	3.09741	2.57295	2.46509	3	42581840	42595114	1	SS18L2	HGNC Symbol	protein_coding
ENSG00000008382	3.04403	2.22655	3.28236	3.64391	2.1192	2.26971	4.42069	4.30702	6.41904	2.38318	4.50643	2.66771	4.05088	4.21195	5.4077	3.37123	3.79378	2.08452	4.77148	4.08512	5.11552	3.43482	4.74446	1.54203	2.20589	2.46553	1.96798	3.37027	2.57136	4.41443	3.60457	3.54838	5.17009	3.8732	4.43369	3.85797	5.30429	3.50953	5.10723	3.98573	3.34864	1.51196	19	4343527	4360086	1	MPND	HGNC Symbol	protein_coding
ENSG00000008394	2.02356	4.08916	1.52045	1.2533	2.03416	2.03961	1.03838	0.92409	0.704629	0.87462	2.11463	1.11751	1.17632	0.963667	1.22907	1.68509	1.07451	0.877025	1.96942	1.2728	1.2802	1.8525	1.42178	0.252103	1.22066	2.96074	3.93682	5.33971	1.63736	0.818885	3.69614	2.18051	1.13398	4.68975	1.8183	2.17769	2.36022	0.739627	5.87598	2.68828	2.47344	0.436983	12	16347142	16609259	1	MGST1	HGNC Symbol	protein_coding
ENSG00000008405	3.8544	4.55714	2.73265	5.8486	3.09963	3.4723	3.60406	9.91596	3.09712	6.779	2.72761	3.02009	7.84967	4.55026	5.12121	4.18378	2.75991	3.73231	2.77339	3.0641	2.32645	8.70241	6.12283	6.64867	8.10028	2.0526	4.65418	2.52085	11.4922	3.55189	4.70259	4.36363	3.82471	3.24934	3.64783	2.19791	5.15023	12.0738	3.22427	3.47281	2.56595	2.62845	12	106991364	107093829	-1	CRY1	HGNC Symbol	protein_coding
ENSG00000008438	0	0	0	0	0	0	0	0	0	0	0	0	0	0	0	0	0	0	0	0	0	0	0	0	0.148842	0	0	0	0	0	0	0	0	0	0.08741	0	0	0.119827	0	0.03721	0	0	19	46019153	46023065	-1	PGLYRP1	HGNC Symbol	protein_coding
ENSG00000008441	16.8604	14.2271	7.78396	21.5274	7.56647	7.65797	13.8541	24.9847	30.9767	18.6372	8.95835	8.31597	19.9532	5.96279	21.7162	20.9247	11.1678	7.23617	12.3499	21.5853	11.1003	24.1603	15.6983	25.2181	14.5161	4.36068	6.68867	13.304	20.1999	8.39932	21.1612	23.3488	14.9574	14.4331	25.9807	11.4515	36.6579	21.9865	9.55615	22.4567	5.91252	8.14855	19	12995608	13098796	1	NFIX	HGNC Symbol	protein_coding
ENSG00000008513	0.920415	0.634691	0.485533	1.16477	0.538396	0.350827	0.522338	0.952596	0.874257	1.01751	0.741231	0.745446	1.01578	0.306721	0.801707	0.82577	0.644409	0.572782	1.01455	0.811079	0.96774	0.860752	0.470317	0.195345	0.744964	0.363866	0.251031	0.575594	1.2015	0.645285	0.75422	0.651787	0.596283	0.855743	0.822734	1.45941	0.494888	1.00908	0.685829	0.827757	0.83064	0.76981	8	133454848	133571940	-1	ST3GAL1	HGNC Symbol	protein_coding
ENSG00000008516	0.0859291	0.139467	0.281512	0.454092	0.0518659	0.2204	0.113015	0.273075	0.0237367	0.60759	0.11724	0.196515	1.25936	0.0323303	0.0619162	0.235519	0.108624	0.278325	0.698432	0.571833	0.183365	0.491132	0.0711811	0.17958	0.669349	0.160765	0	0.0539517	0.794113	0.492639	0.110032	0.539319	0.0462804	0.0285199	0.576904	0.242307	0.0416178	1.14127	0.0644966	0.355304	0.207075	0.309557	16	3046681	3060726	1	MMP25	HGNC Symbol	protein_coding
ENSG00000008517	17.6395	9.89954	23.2629	10.3901	16.0338	30.2895	10.0485	18.3266	18.174	11.8661	5.17484	22.8636	16.8413	1.41547	9.67555	11.0166	33.7349	43.849	20.7628	9.23295	9.47802	24.2296	6.82185	2.53693	17.8306	13.03	15.1908	13.194	20.8541	45.5505	16.0358	15.4831	17.3009	29.9193	17.4341	60.5258	9.85397	33.2383	3.59366	25.3165	19.36	11.2767	16	3065297	3082192	1	IL32	HGNC Symbol	protein_coding
ENSG00000008710	9.02343	11.6156	7.20711	24.724	13.3012	13.124	17.2035	41.091	28.1821	20.4418	17.3728	14.0091	32.6737	26.7688	31.3787	22.715	17.5463	21.482	21.3456	27.5828	27.1726	18.5976	25.4791	28.0931	13.2694	5.07652	5.82575	15.1018	20.8714	10.018	18.5251	23.9809	14.2658	14.4013	20.633	17.9043	27.5308	20.3992	11.2496	20.8739	13.2021	15.5167	16	2088710	2135898	-1	PKD1	HGNC Symbol	protein_coding
ENSG00000008735	0.237975	0.344527	0.14187	0.124229	0.658972	0.41729	0.0736612	0.193207	0.161814	0.106442	0.00917012	0.00789092	0.175056	0.193712	0.172781	0.0680423	1.18137	0.7416	0.179929	0.110889	0.146632	0.130903	0.414637	1.07798	0.0717138	0.195018	0.0417837	0.0270099	0.087965	0.577732	0.172607	0.177062	0.231105	0.511258	0.0804834	0.204039	0.466992	0.163935	0.249942	0.0917139	0.249485	0.330257	22	50600685	50613981	1	MAPK8IP2	HGNC Symbol	protein_coding
ENSG00000008838	3.64288	8.33326	4.00678	5.84264	4.63229	3.82852	5.86687	7.60787	6.42415	4.76882	9.43304	7.24483	9.25892	14.5527	11.7975	5.21286	9.11144	9.07959	6.69138	7.30555	6.45786	5.33115	3.80571	2.29203	4.11914	3.55297	6.49912	3.73826	5.49515	4.35246	6.19885	5.67434	5.26702	7.31653	6.16524	7.02748	8.17038	6.48995	7.69521	6.48717	4.17253	6.01906	17	40019097	40061215	-1	MED24	HGNC Symbol	protein_coding
ENSG00000008853	15.301	4.56555	2.99128	7.64803	1.19299	1.26815	4.23446	8.4269	4.15902	5.33196	1.35917	3.08669	13.0702	1.71807	2.51806	8.52824	6.86628	2.58966	12.2757	11.5242	9.59941	5.20325	0.835924	0.613312	6.6929	1.19401	0.746155	12.1337	7.67028	2.65284	13.971	12.7424	5.37868	15.2024	10.2966	5.03643	7.34023	7.70819	2.04829	15.4826	3.21667	1.73628	8	22987417	23020199	1	RHOBTB2	HGNC Symbol	protein_coding
ENSG00000008869	11.4021	16.0591	11.8429	23.0535	8.71484	6.04429	15.7603	22.7566	10.1232	16.3873	12.9803	8.59594	19.8633	14.0563	15.1066	18.2755	10.7413	11.2006	12.1641	24.2396	12.8882	14.0795	10.6445	9.07513	26.1779	10.1589	15.0768	14.6998	14.7193	8.66099	13.51	17.847	12.0442	11.7347	18.5407	11.5777	9.98699	15.824	10.1035	16.9609	8.35141	8.99406	2	36968383	37084342	-1	HEATR5B	HGNC Symbol	protein_coding
ENSG00000008952	26.6562	26.0434	28.8987	22.8514	27.6991	43.3835	21.0376	20.4587	20.2866	20.3174	22.4582	22.4058	12.7846	8.1683	9.73119	19.2588	12.1587	12.8608	16.1037	17.5312	12.3118	22.5315	31.6669	53.7695	27.6192	29.6255	25.1564	25.2891	22.939	22.6886	26.4688	16.2473	21.4317	15.2792	25.0769	11.652	17.6293	21.0637	15.2991	15.689	21.8007	18.751	3	169966635	169998373	1	SEC62	HGNC Symbol	protein_coding
ENSG00000008988	77.1398	83.9161	61.5097	71.3332	83.5269	85.0754	56.1658	51.4874	68.0116	54.0942	77.2086	79.243	49.5024	230.334	207.987	69.473	88.4373	89.1816	58.3981	54.0338	53.6549	64.9983	149.303	133.097	73.4091	156.338	154.753	69.6197	50.7505	57.7476	66.0693	67.2046	52.4956	145.704	67.803	92.3046	40.9918	47.085	34.3488	57.1158	76.9896	63.1381	8	56067295	56074581	-1	RPS20	HGNC Symbol	protein_coding
ENSG00000009307	98.6174	99.8984	104.153	97.2349	66.5385	69.7502	82.9083	78.8719	52.3297	74.8054	64.6798	53.9665	68.0255	69.3303	88.5135	87.5749	63.5413	79.6845	61.587	78.2327	74.4996	74.7356	157.623	183.297	91.2489	54.6121	134.176	71.232	77.4014	78.2123	111.706	82.945	83.1204	85.9811	90.0335	62.5376	70.958	75.6587	91.3354	58.2502	75.814	82.9886	1	114716913	114758676	-1	CSDE1	HGNC Symbol	protein_coding
ENSG00000009335	15.2958	12.5222	21.5099	8.80568	12.5607	12.8998	13.061	8.51549	11.8941	9.98809	13.9506	11.2583	8.26163	9.87384	9.22518	8.22544	9.96114	11.5953	12.3562	9.366	9.65702	8.15093	15.8041	14.1355	12.2011	32.4618	30.2814	10.6631	8.43406	16.3416	8.62461	8.71646	12.4757	12.0404	9.4663	10.5163	7.70226	8.89578	12.1907	9.42141	9.83945	10.0725	7	157138913	157269372	1	UBE3C	HGNC Symbol	protein_coding
ENSG00000009413	8.09575	10.4438	7.21935	26.0318	5.27133	3.94277	9.67859	17.6895	14.3676	22.826	7.90409	6.50084	18.1804	10.1928	21.8877	19.8163	4.92916	9.84646	7.2077	19.307	6.49593	16.0471	22.1035	17.0039	24.4867	8.75351	9.57972	7.15939	15.6764	6.34145	12.1659	16.2456	8.53722	9.39794	16.5157	7.43259	12.7555	13.3545	4.96623	15.2913	5.8657	8.29824	6	111299028	111483715	-1	REV3L	HGNC Symbol	protein_coding
ENSG00000009694	0.530511	0.540624	0.269754	1.52625	4.06743	2.4959	0.706252	2.87759	0.158629	1.38692	0.353058	0.0294226	2.10562	0.99944	0.408052	2.92255	4.79782	2.55631	0.297346	1.80266	0.518995	1.68871	2.21266	3.79267	1.21577	1.25489	3.46407	0.410453	2.1674	5.03312	0.706256	0.828874	0.525817	0.930367	1.62077	1.19937	0.595906	1.21087	0.0305502	1.55298	0.0402304	0.0932518	X	124375903	124963817	-1	TENM1	HGNC Symbol	protein_coding
ENSG00000009709	0	0	0	0	0.304983	0.118344	1.32688	0	0.0129024	0.0102628	0	0	0	0.892544	2.08432	0	0	0	0	0	0	0	3.0225	2.19659	0	0.299672	0	0.0102435	0	0	0.523432	0	0	0	0	0	0.912892	0.00509938	0	0	0	0.386369	1	18631006	18748866	1	PAX7	HGNC Symbol	protein_coding
ENSG00000009724	0.00206951	0	0	0	0	0.0162812	0	0.015617	0	0	0	0.0098587	0	0.0107451	0.0503458	0	0	0	0	0	0	0	0	0.00667383	0	0	0	0	0	0.010406	0	0	0	0	0	0.00938593	0	0.00757304	0	0	0	0	1	11026523	11047233	-1	MASP2	HGNC Symbol	protein_coding
ENSG00000009765	0.016286	0.971143	0	0.0213442	0	0	0.480766	0.0460676	0.0198572	0	0	0	0.0927058	0	0	0.0436554	0	0	0.392428	0.0731959	0.0627733	0.0602314	0.00254954	0.00273793	0.0445961	0	0	1.05716	0.0527311	0.180818	1.26941	0.133392	0.0528657	0.106033	0.116831	0	3.01651	0.0453813	0.0247272	0.0628459	0	0	6	150368892	150405969	1	IYD	HGNC Symbol	protein_coding
ENSG00000009780	2.1892	2.4903	2.0033	2.4747	2.17623	1.91733	1.79993	3.73342	1.99276	2.41016	1.57349	2.58386	2.72918	1.62348	2.00569	2.49155	1.64192	2.5842	1.98219	3.70992	2.13855	3.18629	2.7021	2.97397	3.13528	1.25389	2.16149	2.43352	3.40637	2.52594	2.49236	3.17714	1.95137	1.98581	2.96047	1.78908	4.09114	2.81519	1.90422	3.29287	1.53335	1.91923	1	27725979	27763122	1	FAM76A	HGNC Symbol	protein_coding
ENSG00000009790	2.62955	0.843599	3.60954	1.66396	0.558385	0.50186	2.2138	1.51136	0.636793	1.29608	0.377428	0.944703	1.94046	0.102452	1.16489	2.25619	1.06873	0.977195	1.41244	1.31839	1.16169	1.91185	0.85179	0.267564	2.27363	0.696392	0.195876	1.41877	1.68539	1.61625	1.53409	0.940753	1.1995	1.97244	2.84487	6.43706	1.11253	2.30972	0.687192	3.21568	2.00934	0.884245	1	209756032	209782320	1	TRAF3IP3	HGNC Symbol	protein_coding
ENSG00000009830	3.73334	2.8588	3.07409	3.51177	8.49587	6.73193	10.1265	3.39351	4.71432	3.49993	3.3266	5.86396	3.87999	6.31691	4.79841	3.02868	5.60905	6.14085	4.72045	3.71809	6.97169	2.6033	5.30913	4.57983	3.37369	2.3505	4.62715	7.03562	2.78116	5.27042	6.46571	3.55291	5.03455	4.7355	2.96098	3.21679	7.00461	3.55199	4.69667	4.51267	3.41792	4.64554	14	77274956	77320884	-1	POMT2	HGNC Symbol	protein_coding
ENSG00000009844	2.26483	3.48245	2.90529	2.57059	4.57858	2.99912	4.14877	1.89377	2.76467	2.77042	5.35584	4.39263	2.48915	4.16391	5.11893	2.5085	3.0222	4.49955	2.29703	2.20418	2.50593	2.64656	5.81175	7.20981	2.78964	6.81007	7.68133	3.78784	2.65898	5.702	5.60253	3.0607	3.95246	3.34109	3.01721	2.67183	5.29863	2.98689	7.40558	2.97769	2.96626	5.46478	6	142147162	142224689	1	VTA1	HGNC Symbol	protein_coding
ENSG00000009950	0.0641188	0	0.012449	0.323064	0.922783	0.180941	0.554793	0.525177	0.237324	0.592376	0.631348	0.049669	1.01508	4.42604	0.266807	0.321762	0	0.0971953	0.556406	0.645257	0.208553	0.572913	2.05565	0.935502	0.464766	0.00770177	0.00658459	0.569406	0.568783	0.222248	0.163742	0.971486	0.842472	0.526134	0.633906	0.106507	0.620572	0.195026	0.771908	0.532735	0.15047	0.0848137	7	73593194	73624543	-1	MLXIPL	HGNC Symbol	protein_coding
ENSG00000009954	24.7441	27.6121	42.6662	27.5537	23.2215	21.7546	33.4189	24.9312	45.6742	24.6519	27.0199	27.2495	20.4824	25.0061	33.7877	26.0047	24.3048	32.3856	20.4205	21.7796	17.2697	22.7649	41.8772	43.0548	26.1322	36.071	53.2924	23.3191	23.817	19.7908	21.1654	22.6197	19.6967	46.0577	22.7789	38.632	31.2169	22.7863	30.5167	21.9905	18.1831	20.2828	7	73440398	73522278	-1	BAZ1B	HGNC Symbol	protein_coding
ENSG00000010017	28.3902	26.8419	27.2235	23.8767	16.1519	15.2166	22.3928	18.1706	23.8793	21.1963	18.5388	16.0877	19.0657	25.1243	23.9824	22.7484	25.547	26.6908	15.4521	19.1942	18.1035	18.7858	39.1052	64.5249	21.6346	34.9896	54.2405	35.7788	18.9869	16.9965	21.9567	16.4204	17.105	21.7116	16.1576	16.9092	25.5775	17.4834	17.085	17.7291	18.0939	20.1643	6	13621498	13711564	-1	RANBP9	HGNC Symbol	protein_coding
ENSG00000010030	1.93722	1.64113	4.72468	1.64478	1.75304	0.39936	0.658862	0.837645	1.37081	0.930201	0.705938	1.27055	0.694562	0.503689	1.34885	0.573636	7.89154	2.78967	1.67038	0.684317	0.85571	1.18129	0.795979	0.199852	1.59821	2.46072	0.488529	2.44379	1.11109	4.87448	0.684026	1.57789	0.555155	2.54016	0.754132	4.30074	0.921679	2.25758	0.796686	1.65968	1.52045	0.373962	6	36354091	36387800	-1	ETV7	HGNC Symbol	protein_coding
ENSG00000010072	0.896091	0.782439	1.30231	0.814192	0.776866	0.956951	0.964819	0.953001	0.74944	0.854718	1.0439	0.905798	0.668101	1.61217	1.38689	0.846966	0.8642	0.935624	1.03772	0.616735	1.3911	0.592153	1.34355	1.40638	1.09717	1.60289	1.72813	1.11458	0.719372	0.863159	1.00182	0.889048	0.787075	1.14839	1.11632	0.886525	1.40448	1.16158	0.997394	0.693862	0.641393	1.02657	1	231337104	231355023	1	SPRTN	HGNC Symbol	protein_coding
ENSG00000010165	3.84954	4.15338	6.18995	3.56562	4.26193	4.80015	6.34662	3.76076	5.14495	3.18781	7.0092	4.88188	4.18713	6.48061	6.43282	3.64889	5.5287	6.90858	6.86693	4.4681	5.62947	3.49441	5.23044	5.02832	3.97103	2.91763	5.34559	6.61772	3.13673	7.76835	7.06561	3.517	5.14893	9.39634	5.21937	8.27651	7.09908	3.49893	6.4008	4.54461	4.06165	4.77764	1	171781664	171814023	1	METTL13	HGNC Symbol	protein_coding
ENSG00000010219	0.761547	1.36274	1.09584	0.91543	1.64493	1.77994	0.692494	1.40579	0.66751	0.891703	0.563597	1.54562	1.18142	0.630207	1.15925	1.203	1.15984	1.13179	1.42438	0.634247	1.43837	1.22086	1.05387	0.827651	0.817337	0.54431	0.945196	0.740872	0.658688	0.797161	0.921476	0.730351	1.49571	1.00987	1.34294	1.59236	1.13891	0.937313	1.25212	1.20906	0.795544	1.16398	12	4562204	4615302	1	DYRK4	HGNC Symbol	protein_coding
ENSG00000010244	5.9564	9.86245	6.90825	9.3844	8.92852	6.81263	12.114	7.63312	9.75416	8.62987	10.0197	7.8731	10.9515	17.7111	14.7338	7.29878	9.60006	11.2361	9.14307	9.79887	8.80019	7.91757	9.20869	6.98303	8.79746	10.2714	9.22451	14.2668	9.42493	12.4116	10.0895	8.44632	8.50234	9.63445	8.85306	10.3147	10.8847	9.53701	14.4801	12.0374	7.2542	9.94956	17	32350109	32381886	1	ZNF207	HGNC Symbol	protein_coding
ENSG00000010256	8.41616	9.20425	12.2861	8.48402	15.8841	11.1849	7.76386	8.94646	6.56536	7.26361	14.8502	11.1158	9.19651	18.0503	13.0394	11.6401	17.0519	16.8526	14.5683	7.48329	15.3851	7.61574	19.8426	7.65066	6.98789	15.4162	9.21002	13.3014	7.24949	12.0299	11.2902	10.6025	10.0889	12.6692	7.23559	12.1467	8.34626	8.64538	18.7784	9.95618	11.3833	13.7725	3	48599002	48610976	-1	UQCRC1	HGNC Symbol	protein_coding
ENSG00000010270	8.1687	13.1052	19.1695	8.40108	10.533	14.8466	8.77963	6.83222	8.96205	7.32875	2.87457	11.3001	8.26817	3.64388	8.73523	6.83003	6.35981	10.6103	8.27969	8.32806	9.68032	8.43079	6.40203	8.90467	9.506	8.98787	28.8692	7.06805	8.36549	26.0603	15.792	9.45958	18.2766	8.87952	9.14048	8.95963	9.24858	8.16777	13.0438	6.63346	6.41309	15.0118	7	38178222	38230671	1	STARD3NL	HGNC Symbol	protein_coding
ENSG00000010278	19.1872	24.6083	9.98076	16.7509	71.094	31.1075	14.3311	16.7825	19.6674	21.674	85.5594	19.0972	24.4871	23.9957	10.3228	28.3183	26.2087	13.7389	24.3121	22.2669	11.8115	38.5427	43.7806	33.6369	26.7773	41.6819	16.9536	38.7436	34.5395	25.4875	20.3957	34.9443	22.0833	30.2421	31.9208	9.18884	21.5677	32.1563	14.467	26.6238	38.6813	8.11628	12	6199715	6238271	1	CD9	HGNC Symbol	protein_coding
ENSG00000010282	0	0	0.0730089	0.120612	0	0	0.011675	0.239055	0	0.141471	0	0	0.576567	0	0	0.0753297	0	0	0	0.310984	0	0.154451	0	0.00572531	0.0238852	0	0	0	0.156003	0	0.0250272	0.13164	0.0337784	0	0.132438	0.0627494	0.0930175	0.223324	0.363742	0.224045	0	0	3	42692663	42702827	-1	HHATL	HGNC Symbol	protein_coding
ENSG00000010292	6.84594	6.475	10.787	5.03032	23.2279	20.6173	6.62497	5.31094	6.88264	5.49424	25.8508	22.378	6.10222	32.2993	39.9612	5.60353	29.823	28.1724	11.8981	6.51849	8.758	5.63878	36.2515	32.029	5.64091	22.1032	24.3176	8.29236	4.54717	16.1759	7.04943	5.92361	7.45123	8.34976	7.59272	15.1267	6.98941	5.37261	21.5875	6.02685	6.38999	10.5272	12	6493356	6531955	1	NCAPD2	HGNC Symbol	protein_coding
ENSG00000010295	2.13572	2.23377	2.53264	5.22966	1.91871	1.65209	2.272	5.85708	2.10999	6.49913	1.6565	4.15247	5.82158	0.36387	2.63532	5.168	3.54369	2.62214	4.95361	5.46965	8.42544	3.89983	0.897824	0.376848	4.56731	0.621207	0.236981	1.57436	4.02465	1.85456	3.4928	5.24485	4.50064	3.46883	5.24306	7.31176	2.49076	4.65293	3.90938	6.22462	2.31536	2.6236	12	6538375	6556083	-1	IFFO1	HGNC Symbol	protein_coding
ENSG00000010310	1.06699	0.630218	1.0822	1.29675	0.878889	0.282512	1.47511	2.307	4.85714	0.70504	0.293409	0.202793	4.78518	1.07907	0.38376	1.21306	0.591616	0.924547	4.49489	2.45351	6.26762	2.2428	0.301683	0.265953	0.948156	0.608557	0.0601617	4.76472	1.0285	1.35506	1.55483	1.60752	0.651261	1.3092	1.48708	1.99565	5.04032	1.90507	0.88712	1.54445	1.28996	0.781906	19	45668244	45683724	1	GIPR	HGNC Symbol	protein_coding
ENSG00000010318	1.18261	1.36698	1.83121	1.01113	0.422195	0.451098	0.406621	1.54744	0.529122	1.00611	0.527996	0.710226	1.06836	0.877083	0.740511	0.746056	0.854556	1.02421	0.806348	1.35171	0.985216	0.861426	0.757532	1.0299	1.36773	0.431259	1.00082	0.804911	0.946359	0.581389	0.469694	0.927055	0.549365	0.639987	1.35962	0.874603	0.455567	0.791364	0.742216	1.29115	0.371079	0.529907	3	52410657	52423641	1	PHF7	HGNC Symbol	protein_coding
ENSG00000010319	0.259294	0.465851	0.243986	1.61949	0.01448	0	0.199135	4.22331	0.0997779	1.19938	0.379754	0.229224	4.41394	0.409058	0.828928	0.979276	0.134317	0.0587841	0.494898	5.11004	1.40406	2.23458	0.173514	0.028912	0.856539	0.0559988	0.0341776	0.203734	5.71972	0.245059	0.504461	1.3177	0.442999	0.345567	4.91207	0.56824	0.33297	5.17647	0.125835	1.04373	0.0711532	0.68593	3	52433053	52445085	-1	SEMA3G	HGNC Symbol	protein_coding
ENSG00000010322	6.10068	10.3871	5.1737	12.0454	5.9627	7.77005	10.7298	15.5279	8.12017	10.6669	6.94334	8.31791	13.1743	12.3063	9.00804	10.0679	5.87015	6.0555	12.6153	17.6205	13.5185	9.95774	8.76683	4.98117	8.75403	3.67145	3.61242	12.8226	10.1664	6.70687	6.72211	10.6606	5.80821	8.85359	11.8373	10.2006	11.5506	8.73239	6.13313	15.3007	5.75659	8.26558	3	52455118	52493071	1	NISCH	HGNC Symbol	protein_coding
ENSG00000010327	13.6344	26.4647	32.3293	18.9828	19.6985	23.2149	10.563	20.716	11.4204	57.7153	7.63287	62.5203	23.3849	5.03016	25.6471	27.1676	19.1148	13.5981	38.7309	16.1699	75.8514	12.5872	3.6695	7.9286	18.1065	3.9734	3.51676	7.01895	12.1389	12.5544	19.5805	17.5823	69.3933	13.4066	15.0358	53.1678	11.2702	16.7564	145.808	23.4251	6.20559	48.9151	3	52495338	52524495	1	STAB1	HGNC Symbol	protein_coding
ENSG00000010361	3.91231	4.86483	6.06853	6.84128	1.92345	2.60754	6.06645	8.51676	4.46757	5.18008	4.15453	3.03117	13.1061	21.4522	11.9379	6.97128	12.6487	11.0227	9.79272	7.49253	7.10484	9.26823	7.94878	6.10021	5.2675	3.89357	8.72445	5.2019	5.81999	2.68038	6.32235	8.09446	5.79296	7.5365	8.69902	7.05346	11.0133	9.5201	5.42127	6.81693	4.75787	3.10261	19	49806869	49817376	-1	FUZ	HGNC Symbol	protein_coding
ENSG00000010379	0	0.3108	0	0.122358	0.0140081	0.0407798	0.0423725	0.0234181	0	0.0721955	0.00763849	0.0283978	0.175183	0.592753	0.188086	0.135606	0	0.203864	0.04172	0.0259476	0.0336205	0.155811	0	0.0505641	0.143316	0.0825656	0.111432	0.104909	0.0595301	0.010426	0.0387783	0.277462	0.0299046	0.0634558	0.232475	0.0536876	0.0212	0.150019	0.0258421	0.30923	0	0.0296165	12	220621	262873	-1	SLC6A13	HGNC Symbol	protein_coding
ENSG00000010404	12.8638	6.63901	29.2694	16.9031	8.36962	7.45154	17.5833	12.946	14.6413	10.6884	7.19717	8.81993	13.1676	4.80398	7.70824	12.4781	7.84375	10.0873	9.82597	16.6386	9.88469	11.3423	3.38865	5.14383	11.5687	4.28721	8.82051	18.5781	15.2768	26.062	19.9807	11.5426	12.3213	19.613	12.1792	15.1063	16.9208	18.0711	28.9029	13.9092	11.2242	11.534	X	149476990	149521096	-1	IDS	HGNC Symbol	protein_coding
ENSG00000010438	1.18091	2.29975	1.9278	0.190466	0.339588	0.647332	0	0	0	0	1.37574	0.169841	0	1.76893	1.31067	0	0.240318	10.1513	16.0044	0	1.07584	0.23697	3.62902	0.923988	0	0	0	0	1.72465	0.658389	0.451045	0	1.98562	0	0	0	0	0.0580388	0.926859	0	0.256293	0	9	33750466	33799231	1	PRSS3	HGNC Symbol	protein_coding
ENSG00000010539	0.455716	0.452596	0.710409	0.338852	0.649852	0.477906	0.749806	0.546309	0.945461	0.721369	0.565074	0.474061	0.450456	0.542234	0.721268	0.318615	1.15523	1.31301	0.628112	0.605243	0.765524	0.466764	1.03531	0.431313	0.812663	0.746695	0.432208	0.472409	0.42458	0.479113	0.660501	0.517959	0.515152	0.566334	0.674334	0.799573	0.771659	0.600424	0.52522	0.374004	0.543705	0.549135	16	3222325	3236221	-1	ZNF200	HGNC Symbol	protein_coding
ENSG00000010610	10.0999	5.19879	12.0305	9.32784	3.88515	3.93934	6.54365	8.10641	4.04136	8.10082	3.30284	12.371	9.20107	0.826999	5.18062	10.6516	5.5707	4.97114	10.3719	6.96572	17.1051	11.5867	1.79394	1.16554	9.46024	2.34574	0.977092	5.55674	7.99422	7.00627	12.2262	7.88601	20.0811	9.69394	12.0138	17.7497	7.2846	14.173	23.5302	14.6935	6.07681	14.9709	12	6786858	6820808	1	CD4	HGNC Symbol	protein_coding
ENSG00000010626	1.01257	1.70657	0.947297	2.31182	2.66408	2.05998	2.30939	5.58412	3.34158	0.958375	1.76361	2.05857	7.68577	0.720654	1.37292	3.6642	2.39797	2.15794	1.24924	5.50468	1.32593	5.94408	3.70759	2.53705	2.75831	1.10432	1.88088	3.87076	2.48036	0.893479	1.18629	4.23674	1.1636	2.97478	3.71558	2.44271	4.25435	4.16959	2.37654	4.18163	1.56771	1.05485	12	6873569	6914243	1	LRRC23	HGNC Symbol	protein_coding
ENSG00000010671	8.10494	9.20236	10.8218	12.0407	3.69331	3.26205	6.59537	6.82247	4.18288	10.4887	2.51104	8.41635	10.7136	0.368346	3.6344	14.6104	7.55828	7.37738	10.4271	9.9068	13.4174	10.6992	1.70389	0.970679	16.9737	4.48062	1.28421	4.09696	9.23397	5.08553	11.0553	13.0011	14.4038	9.46522	15.5518	11.2039	6.97805	11.8814	16.9521	12.0843	10.7023	5.9952	X	101349447	101390796	-1	BTK	HGNC Symbol	protein_coding
ENSG00000010704	1.35668	2.82268	1.38659	1.4184	1.92264	1.97693	1.47167	0.846372	3.02866	2.28229	1.53652	2.28211	1.77677	0.396985	0.790904	1.53586	2.47577	1.80608	2.40052	2.33946	3.85581	2.06796	1.79879	0.858612	1.74455	2.29855	1.78341	3.41567	1.45593	2.62018	3.38705	1.52535	3.26664	1.39955	2.83426	2.26271	2.83623	1.48065	2.8114	1.96916	1.21392	1.44712	6	26087281	26098343	1	HFE	HGNC Symbol	protein_coding
ENSG00000010803	7.87001	7.4023	6.49346	13.223	7.30418	6.72932	9.89249	13.1007	13.6071	9.44742	4.66246	8.7958	12.0289	9.25557	12.9199	10.0088	14.8479	12.5907	9.13426	11.715	9.81749	10.4234	6.35696	4.49354	7.64629	6.45056	16.8622	11.3516	10.0532	6.79838	8.59576	11.8645	9.00158	8.99521	11.3907	7.69701	11.0774	10.4073	6.96526	9.36475	7.10343	9.35537	1	41027200	41242154	-1	SCMH1	HGNC Symbol	protein_coding
ENSG00000010810	4.78074	3.07944	5.0077	6.27318	2.72093	3.96098	4.97765	9.07678	3.76164	7.55221	2.28163	4.85238	8.48733	7.42287	8.46444	6.15229	2.95532	4.15567	4.60368	7.24777	6.07288	6.07055	4.86618	4.82249	7.97779	1.91255	3.16774	3.06326	7.61961	3.58564	5.05295	7.14714	2.45016	5.71404	6.51828	9.05403	2.62793	9.78616	1.22665	5.79384	4.31082	6.36784	6	111660332	111873452	-1	FYN	HGNC Symbol	protein_coding
ENSG00000010818	11.518	10.5764	10.8154	15.9428	11.0416	9.27001	16.0078	21.2041	17.9756	15.7404	11.1115	8.21223	17.9366	1.97191	6.33213	12.7503	12.3873	14.5054	7.01208	9.05427	9.15811	18.9926	11.6864	14.4031	13.2402	8.3713	9.12891	13.0466	26.468	15.1928	11.5995	10.8879	13.006	11.8023	8.78405	11.6506	11.3677	24.5821	11.4032	9.07875	11.8657	10.0326	6	142751467	142945201	-1	HIVEP2	HGNC Symbol	protein_coding
ENSG00000010932	1.27187	0.139705	0.255318	0.3071	0.727156	1.16313	0.712204	0.18531	0.0433514	2.54419	1.66741	1.29239	0.272169	0.0184409	0.188871	0.945874	0.227337	0.231593	0.403108	0.467626	0.222424	0.795672	0.446562	7.29519	0.43949	0.258631	0.239327	0.493764	0.207816	0.612133	0.806573	0.717111	2.84107	0.210893	0.222904	0.378534	0.236081	0.170598	0.494846	0.254142	0.399865	12.8403	1	171248471	171285978	1	FMO1	HGNC Symbol	protein_coding
ENSG00000011007	9.76915	13.349	8.69025	10.2735	10.5194	8.81454	10.7878	9.6847	6.96791	8.97848	7.55413	3.5279	10.0092	11.5393	12.0094	8.56575	7.3906	12.95	9.61491	11.3995	9.64248	9.90902	11.0991	10.9573	9.40593	5.34041	11.9955	15.665	8.96835	11.0743	17.4101	9.20409	9.18355	10.0629	10.9881	8.9888	18.2375	9.55189	12.7082	12.2407	7.56917	13.553	1	23743155	23762059	1	TCEB3	HGNC Symbol	protein_coding
ENSG00000011009	5.81573	4.61299	4.91633	4.66666	8.9121	6.92425	9.93844	4.24985	6.13382	5.01638	4.53294	5.83158	6.0317	7.62411	6.9871	5.11256	8.61154	9.69059	9.36375	4.02162	8.84165	4.86639	6.93021	4.15803	3.86292	4.03584	3.99376	10.0504	4.9696	14.1538	14.3113	5.46608	8.31977	11.4308	5.10232	8.61519	15.3425	6.22881	13.5023	6.72118	7.79161	9.74371	1	23790970	23795539	1	LYPLA2	HGNC Symbol	protein_coding
ENSG00000011021	2.34659	2.9122	2.62333	4.26081	2.17277	2.28406	2.97012	4.61312	2.84643	3.73238	2.73233	3.66369	5.58553	4.11207	4.58369	3.2924	3.15516	3.2626	4.53192	5.22105	4.82348	3.92713	2.5603	2.47132	4.636	1.41957	2.06163	4.20775	3.87052	3.03948	5.09214	4.46787	4.56403	3.40671	4.5626	4.04931	7.23683	4.07546	3.40149	5.32068	2.19416	2.66772	1	11806096	11843144	1	CLCN6	HGNC Symbol	protein_coding
ENSG00000011028	17.34	4.75368	5.90036	14.263	9.87071	18.785	9.99493	18.5126	23.9374	18.2029	8.35173	26.9959	16.0292	7.4783	15.6237	17.7187	7.85326	5.90164	14.8964	12.5968	26.845	21.3558	4.36016	7.54083	9.94323	2.03304	7.13492	16.5818	16.3426	14.2208	11.5214	14.3521	18.8961	12.6718	15.0773	18.7619	13.3645	15.893	12.9165	14.2297	12.4065	43.3608	17	62627401	62693597	1	MRC2	HGNC Symbol	protein_coding
ENSG00000011052	11.2586	13.1951	0	0	23.1826	0	0	16.9499	0	9.89095	36.9621	22.6232	4.4687	32.6665	37.0261	5.83432	21.3085	20.3835	20.6699	4.39241	0	6.72906	106.727	15.4732	0	64.4562	0	25.9432	7.97314	0	0	0	24.0387	0	14.0493	0	7.54002	5.09133	48.0314	5.27659	8.14747	36.2716	17	51153590	51171744	1	NME1-NME2	HGNC Symbol	protein_coding
ENSG00000011083	0	0.0387081	0	0.0145581	0.180675	0.93841	0	0	0	0	0.0303318	0.0315469	0.0408795	0.0173708	0.03614	0.0550717	0	0.0277721	0	0	0.217072	0.0597178	0	0	0.0168115	0	0	0.0120302	0.0632658	0	0	0.0227209	0	0.0095327	0.0258137	0	0	0.0167978	0.00870248	0	0.0361298	0.0219767	5	150189957	150222788	1	SLC6A7	HGNC Symbol	protein_coding
ENSG00000011105	3.79846	0.907041	0.836854	3.48061	3.58674	6.17107	2.87674	5.0402	2.93678	3.38532	4.68265	7.11208	4.10649	1.92142	4.61438	4.15434	1.60018	1.86668	4.01435	5.61611	7.03202	4.72639	3.55655	6.65424	3.73658	1.40192	2.33303	4.83496	5.16982	1.84283	3.63308	4.92297	3.31413	1.98556	6.68348	1.37509	4.26499	6.56018	1.21586	3.99097	2.36015	16.274	12	3077355	3286564	1	TSPAN9	HGNC Symbol	protein_coding
ENSG00000011114	3.04529	4.09314	1.68011	4.24477	3.42294	3.47325	6.29857	4.72126	2.44021	3.9557	2.5757	3.43516	4.33625	3.2259	3.24613	3.76153	2.76428	3.62738	2.40518	2.97576	4.23864	2.39675	7.59803	6.05375	4.49844	2.54622	3.9719	3.02996	3.04936	2.33179	3.79833	3.25143	2.41603	3.05104	3.25785	2.62616	2.69266	3.20046	2.58965	2.83813	3.26049	3.36963	14	93237550	93333092	-1	BTBD7	HGNC Symbol	protein_coding
ENSG00000011132	0.768964	0.34256	0.646432	0.818142	0.922699	1.13455	0.95191	1.25363	1.94769	0.527972	0.655661	0.650488	1.16724	1.12564	1.31349	0.70327	1.35461	1.18422	0.972396	0.893251	1.47412	0.792097	0.63234	0.361349	0.249986	0.179649	0.470665	0.860694	0.773846	0.87109	0.462717	0.81248	1.25316	1.05501	0.939154	1.54387	1.6364	0.943633	2.7839	0.979289	1.17808	1.12989	19	3750819	3761699	-1	APBA3	HGNC Symbol	protein_coding
ENSG00000011143	4.94288	4.96429	3.85689	5.28134	4.76596	3.05579	6.6687	5.44242	7.89743	3.90915	5.52514	3.45732	7.53267	13.5144	9.87548	5.61534	8.35452	7.8238	5.90961	7.78837	5.07248	5.71313	4.60208	2.71945	4.3867	4.48838	9.19282	9.63833	3.65453	7.42217	7.30144	5.95358	5.89411	10.0277	6.05499	6.98449	8.88112	5.24532	6.88179	6.48058	3.94149	5.46325	17	58205437	58219605	-1	MKS1	HGNC Symbol	protein_coding
ENSG00000011198	6.90667	8.62017	3.88258	17.2226	5.67887	3.36629	5.11164	12.0538	2.83977	9.5276	3.63243	4.04735	13.1345	9.09953	8.73821	8.7823	6.12181	6.17906	12.2658	20.3668	6.84279	11.5427	7.76926	7.7623	15.5095	9.99803	5.58219	4.88473	17.7124	8.19327	5.70741	12.5048	4.89562	8.21398	16.8162	4.32721	6.49213	13.6072	5.79649	9.65988	7.86038	3.6413	3	43690113	43734371	1	ABHD5	HGNC Symbol	protein_coding
ENSG00000011201	3.61145	7.80536	4.0562	9.95023	2.34164	21.6339	4.92596	16.7412	4.64822	5.74861	3.28981	3.33594	7.78819	0.91743	4.29668	11.448	1.55832	1.46156	3.4443	27.5211	5.97761	11.115	9.71053	13.5951	12.522	1.88755	1.36616	15.5931	25.3729	7.3246	11.5508	25.5412	6.42456	6.11002	17.2461	2.75475	6.22919	20.992	4.95016	20.8021	3.07148	1.80333	X	8528874	8732186	-1	ANOS1	HGNC Symbol	protein_coding
ENSG00000011243	6.23601	8.6988	6.34706	13.4525	9.95314	8.75715	9.8076	12.9028	13.5823	9.70025	12.5562	11.1583	13.0655	23.7758	21.4089	10.8319	9.54271	9.77749	11.8069	15.904	11.173	11.2631	15.4326	15.082	9.4451	8.78717	10.1969	10.2906	10.4519	7.71703	11.0186	12.0447	7.73119	14.7161	11.9423	14.4316	20.4384	12.447	9.1533	15.5917	8.87099	7.4018	19	15380048	15419141	-1	AKAP8L	HGNC Symbol	protein_coding
ENSG00000011258	2.52402	3.55341	2.32868	3.47239	2.20479	1.55815	4.67257	2.39673	4.48264	2.35985	2.68219	1.79528	2.2564	4.34627	4.73523	2.91548	2.37189	2.31237	3.24255	3.68766	2.53945	2.31997	5.00366	2.71978	3.59029	4.25562	6.04649	3.4284	2.20339	2.29002	2.74847	2.7894	2.50394	3.50416	3.13995	2.763	3.09126	2.21071	2.41587	2.86632	1.75095	1.85643	17	51177425	51260163	-1	MBTD1	HGNC Symbol	protein_coding
ENSG00000011260	11.7222	11.1144	14.0526	7.22716	10.4077	8.51294	9.2023	5.18917	11.9779	8.27687	10.8694	10.4423	7.90081	16.8804	19.7014	6.87119	10.5982	12.281	8.28967	6.98941	9.21055	7.8139	19.8905	10.4847	9.19275	14.4583	27.2406	9.41143	7.8397	15.9207	9.76162	6.7243	9.47077	14.0464	8.37141	14.2244	9.1084	8.73769	16.6793	8.43619	7.71705	9.04036	17	51260528	51297936	1	UTP18	HGNC Symbol	protein_coding
ENSG00000011275	6.16429	6.06571	9.08692	7.65208	6.96305	6.89775	10.2676	7.19302	12.2124	8.66622	6.66848	6.79739	6.8192	10.1405	9.65742	8.36021	7.6207	8.70386	5.83092	6.74506	6.40257	6.27163	10.1662	10.5533	7.74887	7.23061	11.0191	9.06633	6.24555	9.91843	8.84236	7.54176	10.5246	7.08667	6.24491	9.04109	9.01385	6.64863	8.64317	7.08643	5.4902	8.43438	7	5620047	5781739	-1	RNF216	HGNC Symbol	protein_coding
ENSG00000011295	15.0439	28.8298	17.2278	24.2752	17.6849	13.0832	18.9019	17.6884	15.2984	20.1851	8.69826	7.24579	18.143	22.1812	13.5268	14.3912	10.7782	11.9116	13.3979	19.0264	13.12	16.8224	15.895	9.28824	23.6893	16.0077	24.1963	15.8998	16.1469	12.2209	16.5622	15.1662	15.1228	15.5036	15.6482	8.07328	13.3191	14.5117	15.0947	18.2566	10.4641	10.8219	17	15999380	16045015	1	TTC19	HGNC Symbol	protein_coding
ENSG00000011304	6.94165	8.8548	8.09823	8.88922	10.4597	9.70402	10.5114	7.63191	10.8676	8.71836	15.2607	13.0692	9.45448	19.459	20.2111	8.15155	14.1462	13.4764	13.6875	8.91026	10.8939	9.45595	21.867	9.07594	8.01952	13.1199	14.6443	11.3325	9.04612	12.6614	10.7825	9.38497	10.5428	12.2396	8.05729	13.4042	12.536	11.6704	15.2035	9.68522	9.48133	10.7087	19	797075	812327	1	PTBP1	HGNC Symbol	protein_coding
ENSG00000011332	0.0123543	0	0.0420107	0.0341194	0.535591	0.15611	0.0120966	0.0257717	0.0324657	0.061173	0.569446	0.210874	0	1.76233	1.93727	0	0	0.268272	0	0.0226485	0	0.0512823	0.825479	1.49636	0.0433303	0	0.0147859	0	0.0509047	0.049398	0.0179625	0.029449	0	0	0	0	0	0.0503227	0.054476	0.0113088	0.0140398	0.14916	19	38211006	38229714	-1	DPF1	HGNC Symbol	protein_coding
ENSG00000011347	0.936652	2.11974	0.00976596	0.761679	4.43417	1.7093	1.43309	0.921909	0.377058	0.776991	2.47204	3.70276	0.449771	22.1491	3.42881	0.663528	1.58195	0.768808	0.531133	0.720425	0.480797	0.495	1.79841	1.05329	0.599868	0.994763	0.571528	2.75747	0.497098	0.697188	0.72857	0.78358	0.579638	0.453436	0.965361	0.440337	1.62917	0.355715	1.11137	0.448018	1.54358	1.31709	11	61515313	61581148	-1	SYT7	HGNC Symbol	protein_coding
ENSG00000011376	4.38798	5.69181	5.68341	3.75313	3.07214	3.39446	4.23949	3.99394	3.24146	4.44529	7.5635	4.95032	3.50574	19.3787	8.90638	4.2087	5.0765	5.98758	6.81096	4.07211	5.20551	3.67425	5.57901	3.23032	3.96598	6.32522	5.71503	5.21367	3.93659	5.29753	3.34109	4.11236	3.02345	5.30282	4.41632	5.96047	3.20944	4.10503	3.68203	5.24331	2.74239	4.26617	3	45388506	45549421	1	LARS2	HGNC Symbol	protein_coding
ENSG00000011405	15.7251	22.381	18.7789	20.0028	7.27718	6.57403	14.5314	22.1662	16.9007	17.3847	10.5845	7.22158	19.3297	10.2551	7.09825	17.4811	8.303	7.47001	13.1833	25.4491	13.1916	14.1629	13.2181	10.0414	21.3498	11.8574	11.272	12.7397	21.1087	9.44439	14.794	19.3692	12.9796	11.9042	16.6699	9.85665	11.3205	14.8899	12.9009	15.3327	8.2933	7.95411	11	17077730	17207983	-1	PIK3C2A	HGNC Symbol	protein_coding
ENSG00000011422	3.27931	2.29692	3.75187	9.19263	6.86046	7.89541	2.15598	5.15162	3.59536	7.49054	4.91061	10.4324	4.92774	2.13767	3.83697	6.48413	11.3174	24.529	7.87189	2.42951	5.26138	14.8539	2.50233	3.3551	5.82178	2.46699	5.86312	2.24736	10.3171	10.6286	3.28149	3.78153	8.42852	8.95603	3.73917	9.56062	3.09181	13.0236	14.5247	2.85225	17.6721	13.675	19	43646095	43670547	-1	PLAUR	HGNC Symbol	protein_coding
ENSG00000011426	4.95156	1.39266	19.3369	0.20744	18.0245	23.7432	2.36237	0.303095	2.43571	1.74961	14.102	21.5585	0.398991	10.3575	16.0325	0.677476	27.8006	30.644	4.24592	0.351258	3.19908	0.91132	12.4259	18.9945	1.49091	20.3257	27.6221	1.55227	0.198193	24.1455	8.91387	0.577088	11.7067	6.41548	0.387649	11.9501	2.36856	0.451463	19.1694	1.29676	3.15474	6.13213	7	36389806	36453791	1	ANLN	HGNC Symbol	protein_coding
ENSG00000011451	1.67517	1.20781	1.15665	2.76752	3.71847	3.55613	2.1451	3.13779	3.08312	2.71037	5.12633	5.11056	3.75132	6.0733	7.49039	2.3279	3.8183	3.89213	3.39849	2.70806	4.35558	2.59167	4.38932	3.04082	1.48575	1.99156	3.12424	1.73449	2.44514	1.8658	2.53427	2.84041	2.87582	4.18516	2.58632	3.62969	4.02209	2.9393	3.31309	3.0201	3.0035	2.38862	19	15419980	15449951	-1	WIZ	HGNC Symbol	protein_coding
ENSG00000011454	10.4551	16.4482	10.3075	12.6677	13.1802	8.93186	12.4655	12.9158	19.454	12.168	10.898	12.7006	13.0617	15.8896	13.7933	12.3251	8.97856	8.63244	9.30448	13.9976	9.08904	11.9311	18.8138	18.263	15.3697	8.58075	7.03605	9.98165	12.1673	8.65126	8.4391	13.7975	7.58545	9.51398	13.7072	9.07662	9.62762	11.2065	7.25527	13.7415	6.06998	6.28581	9	122940833	123104866	1	RABGAP1	HGNC Symbol	protein_coding
[truncated: 41,937 more rows]
[truncated: 1 more columns]

[truncated: 3 more sheets: Fig. S10, Fig. S14, Fig. S16]
